# Supplementary material for: Long-read direct RNA sequencing reveals epigenetic regulation of chimeric gene-transposon transcripts in Arabidopsis thaliana
Source: Nat Commun. 2023 Jun 5;14:3248. doi: 10.1038/s41467-023-38954-z (PMC10241880; doi:10.1038/s41467-023-38954-z)
Supplement: Supplementary file 5 — Supplementary Data 2 [file 41467_2023_38954_MOESM5_ESM.xlsx]

## Sheet: Suppl. Data 2
Supplementary Data 2.	ParasiTE outputs for DRS-Araport11 and DRS-AtRTD3
	sheets:	a	List of TE-G transcripts detected by ParasiTE in DRS-Araport11 transcriptome
		b	Detailled list at exonic level of TE-G transcripts detected by ParasiTE in DRS-Araport11 transcriptome
		c	List of ATE-G isoforms detected by ParasiTE in DRS-Araport11 transcriptome
		d	Detailled list at exonic level of ATE-G isoforms detected by ParasiTE in DRS-Araport11 transcriptome
		e	List of TE-G transcripts detected by ParasiTE in DRS-AtRTD3 transcriptome
		f	Detailled list at exonic level of TE-G transcripts detected by ParasiTE in DRS-AtRTD3 transcriptome
		g	List of ATE-G isoforms detected by ParasiTE in DRS-AtRTD3 transcriptome
		h	Detailled list at exonic level of ATE-G isoforms detected by ParasiTE in DRS-AtRTD3 transcriptome

## Sheet: a.DRS-Araport11_TE-G
TE_gene_id	Gene_id	Total_number_transcripts	Total_transcripts_with_this_TEs	total_exon_number	Freq_TE_isoform	TE_id	TE_chromosome	TE_start	TE_end	TE_localisation	method	Alternative_splicing	Alternative_transcription	first	middle	last	single
AT1TE00225.MSTRG.11	MSTRG.11	1	1	1	1	AT1TE00225	1	78287	78785	Intergenic	1	NA	NA	0	0	0	1
AT1TE01155.MSTRG.118	MSTRG.118	6	5	1, 4, 3, 2	0.833333	AT1TE01155	1	354367	354750	Intragenic	1	RI	NA	4	0	0	1
AT1TE01810.MSTRG.179	MSTRG.179	1	1	3	1	AT1TE01810	1	559301	559557	Intergenic	1	NA	NA	1	0	0	0
AT1TE02770.MSTRG.272	MSTRG.272	9	4	4, 5, 3, 2	0.444444	AT1TE02770	1	846663	847739	Intragenic	1	RI	ATSS	4	0	0	0
AT1TE02880.MSTRG.285	MSTRG.285	1	1	3	1	AT1TE02880	1	882329	882554	Intragenic	1	NA	NA	1	0	0	0
AT1TE03050.MSTRG.302	MSTRG.302	5	5	5, 4, 6, 7	1	AT1TE03050	1	934883	935351	Intragenic	1&3	RI	NA	0	8	0	0
AT1TE03790.MSTRG.363	MSTRG.363	1	1	1	1	AT1TE03790	1	1161330	1161548	Intragenic	1	NA	NA	0	0	0	1
AT1TE04835.MSTRG.459	MSTRG.459	1	1	1	1	AT1TE04835	1	1477672	1478083	Intergenic	1	NA	NA	0	0	0	1
AT1TE04840.MSTRG.459	MSTRG.459	1	1	1	1	AT1TE04840	1	1478083	1478455	Intergenic	1	NA	NA	0	0	0	1
AT1TE05000.MSTRG.473	MSTRG.473	2	2	4, 2	1	AT1TE05000	1	1522770	1522971	Intragenic	1	NA	NA	0	0	2	0
AT1TE06650.MSTRG.642	MSTRG.642	14	3	4, 6, 3	0.214286	AT1TE06650	1	2029751	2031696	Intragenic	1&2&3	RI, A5SS	ATSS, ATTS	2	1	1	0
AT1TE07180.MSTRG.680	MSTRG.680	1	1	3	1	AT1TE07180	1	2199211	2199584	Intragenic	1	NA	NA	1	0	0	0
AT1TE08415.MSTRG.820	MSTRG.820	10	9	4, 3, 5, 6	0.9	AT1TE08415	1	2586819	2587142	Intergenic	1	NA	ATSS	9	0	0	0
AT1TE09375.MSTRG.894	MSTRG.894	1	1	1	1	AT1TE09375	1	2887328	2887590	Intragenic	1	NA	NA	0	0	0	1
AT1TE10615.MSTRG.1023	MSTRG.1023	1	1	1	1	AT1TE10615	1	3264446	3264824	Intragenic	1	NA	NA	0	0	0	1
AT1TE10830.MSTRG.1039	MSTRG.1039	8	1	8	0.125	AT1TE10830	1	3330817	3332913	Intergenic	1	NA	AFE, ATSS, ATTS	0	0	1	0
AT1TE11020.MSTRG.1053	MSTRG.1053	7	5	13, 8, 11, 9	0.714286	AT1TE11020	1	3388027	3388400	Intragenic	1	NA	AFE, ATSS	5	0	0	0
AT1TE13240.MSTRG.1274	MSTRG.1274	3	3	2, 1	1	AT1TE13240	1	4071377	4071831	Intragenic	1&3	RI	NA	2	0	1	1
AT1TE14210.MSTRG.1362	MSTRG.1362	1	1	1	1	AT1TE14210	1	4374595	4374826	Intragenic	1	NA	NA	0	0	0	1
AT1TE14210.MSTRG.1361	MSTRG.1361	6	1	11	0.166667	AT1TE14210	1	4374595	4374826	Intragenic	1	RI	NA	1	0	0	0
AT1TE15370.MSTRG.1493	MSTRG.1493	2	2	2, 1	1	AT1TE15370	1	4748156	4748407	Intragenic	1	RI	NA	0	0	1	1
AT1TE17050.MSTRG.1667	MSTRG.1667	4	4	3, 2	1	AT1TE17050	1	5275964	5276773	Intragenic	1&3	RI	NA	0	2	4	0
AT1TE17410.MSTRG.1705	MSTRG.1705	1	1	1	1	AT1TE17410	1	5391193	5391425	Intragenic	1	NA	NA	0	0	0	1
AT1TE17410.MSTRG.1704	MSTRG.1704	1	1	1	1	AT1TE17410	1	5391193	5391425	Intragenic	1	NA	NA	0	0	0	1
AT1TE18700.MSTRG.1826	MSTRG.1826	1	1	1	1	AT1TE18700	1	5784962	5785335	Intragenic	1	NA	NA	0	0	0	1
AT1TE23520.MSTRG.2311	MSTRG.2311	12	10	2, 4	0.833333	AT1TE23520	1	7285420	7286126	Intragenic	1&3	RI, A3SS, SE, A5SS	ATSS	3	7	1	0
AT1TE23940.MSTRG.2330	MSTRG.2330	1	1	1	1	AT1TE23940	1	7428111	7428930	Intergenic	1	NA	NA	0	0	0	1
AT1TE23985.MSTRG.2335	MSTRG.2335	1	1	1	1	AT1TE23985	1	7443906	7444123	Intergenic	1	NA	NA	0	0	0	1
AT1TE26290.MSTRG.2556	MSTRG.2556	1	1	1	1	AT1TE26290	1	8165554	8166249	Intragenic	1	NA	NA	0	0	0	1
AT1TE26290.MSTRG.2557	MSTRG.2557	3	1	1	0.333333	AT1TE26290	1	8165554	8166249	Intragenic	1	NA	ATTS	0	0	0	1
AT1TE28320.MSTRG.2748	MSTRG.2748	1	1	1	1	AT1TE28320	1	8778394	8778654	Intragenic	1	NA	NA	0	0	0	1
AT1TE28325.MSTRG.2748	MSTRG.2748	1	1	1	1	AT1TE28325	1	8778654	8778970	Intragenic	1	NA	NA	0	0	0	1
AT1TE28395.MSTRG.2754	MSTRG.2754	1	1	1	1	AT1TE28395	1	8800896	8801182	Intragenic	1	NA	NA	0	0	0	1
AT1TE28400.MSTRG.2754	MSTRG.2754	1	1	1	1	AT1TE28400	1	8801182	8801459	Intragenic	1	NA	NA	0	0	0	1
AT1TE28450.MSTRG.2761	MSTRG.2761	1	1	1	1	AT1TE28450	1	8815274	8815560	Intragenic	1	NA	NA	0	0	0	1
AT1TE28455.MSTRG.2761	MSTRG.2761	1	1	1	1	AT1TE28455	1	8815560	8815837	Intragenic	1	NA	NA	0	0	0	1
AT1TE28500.MSTRG.2770	MSTRG.2770	7	2	1, 4	0.285714	AT1TE28500	1	8829652	8829938	Intragenic	1	RI	NA	1	0	0	1
AT1TE28505.MSTRG.2770	MSTRG.2770	7	2	1, 4	0.285714	AT1TE28505	1	8829938	8830254	Intragenic	1	RI	NA	1	0	0	1
AT1TE30555.MSTRG.2971	MSTRG.2971	4	4	2, 1, 3	1	AT1TE30555	1	9481853	9482068	Intragenic	1&3	RI, A5SS	NA	3	0	0	1
AT1TE31080.MSTRG.3027	MSTRG.3027	2	2	1, 2	1	AT1TE31080	1	9642844	9643142	Intragenic	1&3	RI	NA	1	0	1	1
AT1TE31080.MSTRG.3028	MSTRG.3028	10	4	12, 13, 15	0.4	AT1TE31080	1	9642844	9643142	Intragenic	1	NA	ATTS	0	0	4	0
AT1TE31385.MSTRG.3054	MSTRG.3054	15	3	1, 16, 3	0.2	AT1TE31385	1	9747390	9747715	Intragenic	1&3	RI	ATSS, ATTS	0	2	0	1
AT1TE32425.MSTRG.3130	MSTRG.3130	10	5	4, 5, 6, 3	0.5	AT1TE32425	1	10050990	10051205	Intragenic	1&3	NA	ATTS	0	0	5	0
AT1TE32620.MSTRG.3141	MSTRG.3141	2	2	4, 5	1	AT1TE32620	1	10114014	10114270	Intragenic	1	NA	NA	0	0	2	0
AT1TE34290.MSTRG.3272	MSTRG.3272	2	2	1, 3	1	AT1TE34290	1	10597130	10597340	Intragenic	1	NA	NA	0	0	1	1
AT1TE34860.MSTRG.3309	MSTRG.3309	1	1	2	1	AT1TE34860	1	10790655	10791009	Intragenic	1	NA	NA	1	0	0	0
AT1TE35020.MSTRG.3324	MSTRG.3324	10	9	16, 15	0.9	AT1TE35020	1	10840016	10840915	Intragenic	1	NA	AFE, ATSS	9	0	0	0
AT1TE35670.MSTRG.3370	MSTRG.3370	3	3	1, 2	1	AT1TE35670	1	11044864	11045603	Intragenic	1&2&3	RI, A5SS	NA	2	0	2	1
AT1TE35930.MSTRG.3388	MSTRG.3388	3	3	3, 2	1	AT1TE35930	1	11120128	11120890	Intragenic	1	NA	NA	3	0	0	0
AT1TE36545.MSTRG.3437	MSTRG.3437	3	3	5, 4	1	AT1TE36545	1	11295413	11295628	Intragenic	1&3	NA	ATTS	0	0	3	0
AT1TE36575.MSTRG.3439	MSTRG.3439	1	1	1	1	AT1TE36575	1	11310726	11310971	Intergenic	1	NA	NA	0	0	0	1
AT1TE36885.MSTRG.3469	MSTRG.3469	5	2	18, 19	0.4	AT1TE36885	1	11406327	11406654	Intragenic	1	NA	AFE, ATSS	2	0	0	0
AT1TE37635.MSTRG.3516	MSTRG.3516	4	1	5	0.25	AT1TE37635	1	11626913	11627418	Intragenic	1	RI	NA	0	1	0	0
AT1TE37745.MSTRG.3525	MSTRG.3525	4	4	2, 4	1	AT1TE37745	1	11656946	11657360	Intragenic	1&2	RI	ATTS	0	0	4	0
AT1TE38820.MSTRG.3604	MSTRG.3604	5	2	6, 4	0.4	AT1TE38820	1	11987778	11988416	Intragenic	1&3	RI	ATSS	2	0	0	0
AT1TE41030.MSTRG.3763	MSTRG.3763	1	1	5	1	AT1TE41030	1	12592984	12593289	Intragenic	1	NA	NA	1	0	0	0
AT1TE41040.MSTRG.3763	MSTRG.3763	1	1	5	1	AT1TE41040	1	12593311	12593599	Intragenic	1	NA	NA	1	0	0	0
AT1TE41070.MSTRG.3773	MSTRG.3773	15	4	8, 15, 14	0.266667	AT1TE41070	1	12601414	12601836	Intragenic	1	A3SS	ALE, ATTS	0	1	3	0
AT1TE41080.MSTRG.3773	MSTRG.3773	15	1	15	0.0666667	AT1TE41080	1	12603509	12603905	Intergenic	1	A3SS	ALE, ATSS, ATTS	0	1	0	0
AT1TE41090.MSTRG.3773	MSTRG.3773	15	2	15, 9	0.133333	AT1TE41090	1	12603927	12604200	Intergenic	1&3	A3SS	ALE, ATSS, ATTS	1	1	0	0
AT1TE42175.MSTRG.3831	MSTRG.3831	4	4	5, 4, 1	1	AT1TE42175	1	12932653	12933030	Intragenic	1&3	NA	ATTS	0	0	3	1
AT1TE42250.MSTRG.3841	MSTRG.3841	10	7	6, 3, 8, 4	0.7	AT1TE42250	1	12959521	12959966	Intragenic	1&2&3	RI	ATTS, ALE	0	3	4	0
AT1TE42665.MSTRG.3861	MSTRG.3861	1	1	1	1	AT1TE42665	1	13065302	13065601	Intergenic	1	NA	NA	0	0	0	1
AT1TE42705.MSTRG.3867	MSTRG.3867	8	3	2, 5, 6	0.375	AT1TE42705	1	13077561	13077761	Intergenic	1	A3SS, RI	AFE, ATSS, ATTS	0	2	1	0
AT1TE43190.MSTRG.3893	MSTRG.3893	1	1	1	1	AT1TE43190	1	13220037	13220432	Intergenic	1	NA	NA	0	0	0	1
AT1TE43195.MSTRG.3894	MSTRG.3894	1	1	2	1	AT1TE43195	1	13220432	13220665	Intragenic	1	NA	NA	1	0	0	0
AT1TE43360.MSTRG.3902	MSTRG.3902	6	3	4, 2	0.5	AT1TE43360	1	13278778	13279032	Intragenic	1	RI	NA	2	1	0	0
AT1TE45600.MSTRG.3948	MSTRG.3948	1	1	2	1	AT1TE45600	1	13899345	13899585	Intragenic	1	NA	NA	0	0	1	0
AT1TE51340.MSTRG.3998	MSTRG.3998	6	2	7, 4	0.333333	AT1TE51340	1	15606161	15606519	Intragenic	1	RI	NA	0	2	0	0
AT1TE53725.MSTRG.4038	MSTRG.4038	1	1	2	1	AT1TE53725	1	16318841	16319152	Intragenic	1	NA	NA	0	0	1	0
AT1TE54100.MSTRG.4047	MSTRG.4047	2	2	2	1	AT1TE54100	1	16414129	16414869	Intergenic	1&2	A3SS	NA	0	0	2	0
AT1TE54320.MSTRG.4063	MSTRG.4063	14	2	13, 12	0.142857	AT1TE54320	1	16467477	16467772	Intragenic	1	NA	AFE, ATSS	2	0	0	0
AT1TE54330.MSTRG.4063	MSTRG.4063	14	4	2, 13, 14	0.285714	AT1TE54330	1	16470871	16471248	Intergenic	1&2&3	RI	ATTS	1	1	2	0
AT1TE54420.MSTRG.4062	MSTRG.4062	1	1	1	1	AT1TE54420	1	16496911	16497372	Intragenic	1	NA	NA	0	0	0	1
AT1TE54580.MSTRG.4068	MSTRG.4068	4	1	7	0.25	AT1TE54580	1	16551473	16551715	Intragenic	1	NA	ATTS	0	0	1	0
AT1TE55920.MSTRG.4116	MSTRG.4116	1	1	1	1	AT1TE55920	1	16885822	16887029	Intergenic	1	NA	NA	0	0	0	1
AT1TE55960.MSTRG.4122	MSTRG.4122	5	5	3, 1	1	AT1TE55960	1	16896642	16896900	Intragenic	1&3	NA	ATTS	0	0	4	1
AT1TE56690.MSTRG.4169	MSTRG.4169	11	4	4, 2, 5	0.363636	AT1TE56690	1	17125290	17125539	Intragenic	1	RI, A3SS	NA	0	3	1	0
AT1TE56695.MSTRG.4169	MSTRG.4169	11	4	4, 2, 5	0.363636	AT1TE56695	1	17125539	17126245	Intragenic	1	RI, A3SS	NA	0	3	1	0
AT1TE56700.MSTRG.4169	MSTRG.4169	11	11	4, 2, 5, 6, 7	1	AT1TE56700	1	17126245	17126795	Intragenic	1&3	RI, A3SS, SE, A5SS	NA	0	10	1	0
AT1TE57020.MSTRG.4183	MSTRG.4183	1	1	1	1	AT1TE57020	1	17201570	17201916	Intergenic	1	NA	NA	0	0	0	1
AT1TE57910.MSTRG.4252	MSTRG.4252	1	1	1	1	AT1TE57910	1	17473769	17474223	Intergenic	1	NA	NA	0	0	0	1
AT1TE57915.MSTRG.4252	MSTRG.4252	1	1	1	1	AT1TE57915	1	17474227	17475214	Intergenic	1	NA	NA	0	0	0	1
AT1TE58560.MSTRG.4297	MSTRG.4297	1	1	1	1	AT1TE58560	1	17640403	17640631	Intergenic	1	NA	NA	0	0	0	1
AT1TE59005.MSTRG.4322	MSTRG.4322	2	1	1	0.5	AT1TE59005	1	17768604	17769057	Intragenic	1	RI	NA	0	0	0	1
AT1TE59820.MSTRG.4401	MSTRG.4401	8	6	4, 2, 3, 5	0.75	AT1TE59820	1	18040387	18040705	Intragenic	1	NA	ATSS	6	0	0	0
AT1TE60715.MSTRG.4478	MSTRG.4478	2	2	1	1	AT1TE60715	1	18318075	18318453	Intragenic	1	NA	NA	0	0	0	2
AT1TE61940.MSTRG.4581	MSTRG.4581	1	1	1	1	AT1TE61940	1	18692625	18693040	Intergenic	1	NA	NA	0	0	0	1
AT1TE62450.MSTRG.4625	MSTRG.4625	4	3	12, 11	0.75	AT1TE62450	1	18839204	18839424	Intragenic	1&2	NA	ATSS	3	0	0	0
AT1TE62620.MSTRG.4636	MSTRG.4636	2	2	7	1	AT1TE62620	1	18905305	18905529	Intragenic	1	NA	NA	0	0	2	0
AT1TE63480.MSTRG.4711	MSTRG.4711	7	2	1, 4	0.285714	AT1TE63480	1	19156172	19156474	Intragenic	1	RI	ALE, ATSS, ATTS	1	0	0	1
AT1TE63540.MSTRG.4713	MSTRG.4713	1	1	1	1	AT1TE63540	1	19173897	19174105	Intragenic	1	NA	NA	0	0	0	1
AT1TE63540.MSTRG.4714	MSTRG.4714	1	1	1	1	AT1TE63540	1	19173897	19174105	Intragenic	1	NA	NA	0	0	0	1
AT1TE64505.MSTRG.4783	MSTRG.4783	6	3	5, 4	0.5	AT1TE64505	1	19484519	19484802	Intragenic	1	NA	ATSS	3	0	0	0
AT1TE66735.MSTRG.5015	MSTRG.5015	12	11	14, 13, 11, 12, 15	0.916667	AT1TE66735	1	20194818	20195415	Intragenic	1&3	RI	ATTS	0	0	11	0
AT1TE67380.MSTRG.5070	MSTRG.5070	5	5	2, 4	1	AT1TE67380	1	20402684	20402902	Intragenic	1&3	RI	NA	5	0	0	0
AT1TE67460.MSTRG.5087	MSTRG.5087	35	33	3, 14, 13, 15, 18, 17, 16, 10, 8, 12	0.942857	AT1TE67460	1	20427943	20428845	Intragenic	1&2&3	A3SS, RI, A5SS, SE	ATSS, ATTS, ALE	1	72	2	0
AT1TE67465.MSTRG.5087	MSTRG.5087	35	30	3, 8, 15, 13, 14, 17, 16, 18, 10	0.857143	AT1TE67465	1	20428428	20428771	Intragenic	1&3	A3SS, RI, SE, A5SS	ALE, ATTS, ATSS	1	29	0	0
AT1TE67530.MSTRG.5089	MSTRG.5089	6	1	2	0.166667	AT1TE67530	1	20448178	20448835	Intragenic	1	RI	NA	0	0	1	0
AT1TE67900.MSTRG.5118	MSTRG.5118	3	3	5, 4	1	AT1TE67900	1	20553837	20554065	Intragenic	1	NA	NA	3	0	0	0
AT1TE68100.MSTRG.5142	MSTRG.5142	8	2	2	0.25	AT1TE68100	1	20615165	20615802	Intragenic	1	RI	NA	2	0	0	0
AT1TE68390.MSTRG.5168	MSTRG.5168	2	2	1, 2	1	AT1TE68390	1	20708016	20708421	Intragenic	1	RI	NA	0	0	1	1
AT1TE69295.MSTRG.5255	MSTRG.5255	3	3	8, 7	1	AT1TE69295	1	20984541	20984813	Intragenic	1	RI	NA	0	0	3	0
AT1TE69990.MSTRG.5312	MSTRG.5312	13	1	3	0.0769231	AT1TE69990	1	21172520	21173360	Intragenic	1	RI	NA	0	0	1	0
AT1TE70175.MSTRG.5324	MSTRG.5324	2	2	2	1	AT1TE70175	1	21239874	21240377	Intragenic	1	NA	NA	0	0	2	0
AT1TE70390.MSTRG.5332	MSTRG.5332	7	5	3, 4, 2	0.714286	AT1TE70390	1	21309949	21310162	Intragenic	1	RI	ATTS	0	0	5	0
AT1TE70530.MSTRG.5346	MSTRG.5346	4	4	1, 2	1	AT1TE70530	1	21364455	21364685	Intragenic	1	RI, A5SS	NA	3	0	0	1
AT1TE71720.MSTRG.5447	MSTRG.5447	6	6	11, 12	1	AT1TE71720	1	21738387	21738688	Intragenic	1	NA	NA	0	0	6	0
AT1TE71765.MSTRG.5448	MSTRG.5448	16	2	2, 7	0.125	AT1TE71765	1	21746511	21746739	Intragenic	1&2	RI	AFE, ATSS, ATTS	2	0	0	0
AT1TE71770.MSTRG.5448	MSTRG.5448	16	1	2	0.0625	AT1TE71770	1	21746739	21747327	Intragenic	1	RI	NA	1	0	0	0
AT1TE71775.MSTRG.5448	MSTRG.5448	16	3	2, 3	0.1875	AT1TE71775	1	21748193	21753388	Intragenic	1	RI	NA	0	0	3	0
AT1TE71790.MSTRG.5448	MSTRG.5448	16	1	3	0.0625	AT1TE71790	1	21754362	21755189	Intragenic	1	NA	NA	0	0	1	0
AT1TE72875.MSTRG.5525	MSTRG.5525	3	2	2, 3	0.666667	AT1TE72875	1	22069211	22069853	Intragenic	1	RI	NA	2	0	0	0
AT1TE73330.MSTRG.5548	MSTRG.5548	5	5	9, 7, 6	1	AT1TE73330	1	22202084	22202471	Intragenic	1	NA	NA	0	5	0	0
AT1TE73940.MSTRG.5615	MSTRG.5615	7	7	14, 17, 19, 11, 16, 9	1	AT1TE73940	1	22400914	22401145	Intragenic	1&3	NA	ATTS	0	0	7	0
AT1TE74385.MSTRG.5658	MSTRG.5658	4	4	2, 1, 3	1	AT1TE74385	1	22551318	22551552	Intragenic	1&3	NA	ATSS	3	0	0	1
AT1TE75580.MSTRG.5766	MSTRG.5766	1	1	1	1	AT1TE75580	1	22931683	22932520	Intergenic	1	NA	NA	0	0	0	1
AT1TE75790.MSTRG.5786	MSTRG.5786	7	3	7, 9, 8	0.428571	AT1TE75790	1	22994904	22995307	Intragenic	1	RI	ATTS	0	0	3	0
AT1TE75790.MSTRG.5787	MSTRG.5787	1	1	1	1	AT1TE75790	1	22994904	22995307	Intragenic	1	NA	NA	0	0	0	1
AT1TE76325.MSTRG.5827	MSTRG.5827	1	1	1	1	AT1TE76325	1	23152827	23153329	Intragenic	1	NA	NA	0	0	0	1
AT1TE76350.MSTRG.5826	MSTRG.5826	14	2	6, 5	0.142857	AT1TE76350	1	23161950	23162318	Intragenic	1	RI	NA	0	0	2	0
AT1TE76530.MSTRG.5843	MSTRG.5843	4	1	1	0.25	AT1TE76530	1	23213592	23215627	Intergenic	1	NA	NA	0	0	0	1
AT1TE76540.MSTRG.5843	MSTRG.5843	4	1	1	0.25	AT1TE76540	1	23215724	23216089	Intergenic	1	NA	NA	0	0	0	1
AT1TE76610.MSTRG.5846	MSTRG.5846	1	1	1	1	AT1TE76610	1	23238084	23238484	Intragenic	1	NA	NA	0	0	0	1
AT1TE77880.MSTRG.5970	MSTRG.5970	4	1	3	0.25	AT1TE77880	1	23651610	23652016	Intragenic	1	RI	NA	1	0	0	0
AT1TE78490.MSTRG.6031	MSTRG.6031	8	8	1, 4, 3, 2	1	AT1TE78490	1	23850571	23852785	Intergenic	1&2&3	A3SS, RI	ATSS	7	6	7	1
AT1TE78550.MSTRG.6036	MSTRG.6036	1	1	3	1	AT1TE78550	1	23873625	23873883	Intragenic	1	NA	NA	0	0	1	0
AT1TE79280.MSTRG.6108	MSTRG.6108	1	1	8	1	AT1TE79280	1	24105930	24106230	Intragenic	1	NA	NA	1	0	0	0
AT1TE79940.MSTRG.6168	MSTRG.6168	3	2	1, 2	0.666667	AT1TE79940	1	24317403	24317613	Intragenic	1	RI	NA	0	0	1	1
AT1TE80020.MSTRG.6175	MSTRG.6175	1	1	2	1	AT1TE80020	1	24346778	24347276	Intergenic	1	NA	NA	0	0	1	0
AT1TE80030.MSTRG.6180	MSTRG.6180	9	5	2, 3	0.555556	AT1TE80030	1	24350205	24350419	Intragenic	1	SE	NA	0	0	5	0
AT1TE80120.MSTRG.6189	MSTRG.6189	1	1	1	1	AT1TE80120	1	24386455	24387255	Intragenic	1	NA	NA	0	0	0	1
AT1TE80465.MSTRG.6219	MSTRG.6219	3	1	2	0.333333	AT1TE80465	1	24500749	24501603	Intragenic	1	RI	NA	0	0	1	0
AT1TE80655.MSTRG.6226	MSTRG.6226	7	1	5	0.142857	AT1TE80655	1	24553577	24554047	Intragenic	1	RI	NA	0	1	0	0
AT1TE80680.MSTRG.6231	MSTRG.6231	4	2	4, 5	0.5	AT1TE80680	1	24563337	24564237	Intragenic	1	RI	NA	0	1	1	0
AT1TE81880.MSTRG.6329	MSTRG.6329	1	1	2	1	AT1TE81880	1	24930463	24930717	Intragenic	1	NA	NA	0	0	1	0
AT1TE81940.MSTRG.6336	MSTRG.6336	3	2	2, 1	0.666667	AT1TE81940	1	24945871	24946297	Intragenic	1	RI	NA	0	0	1	1
AT1TE81945.MSTRG.6336	MSTRG.6336	3	3	1, 3, 2	1	AT1TE81945	1	24946297	24946537	Intragenic	1&2&3	RI	NA	0	1	1	1
AT1TE82200.MSTRG.6357	MSTRG.6357	2	2	5	1	AT1TE82200	1	25022118	25022577	Intragenic	1	NA	NA	2	0	0	0
AT1TE83580.MSTRG.6474	MSTRG.6474	2	2	3, 2	1	AT1TE83580	1	25476805	25477319	Intragenic	1	NA	NA	2	0	0	0
AT1TE85090.MSTRG.6623	MSTRG.6623	5	5	12, 13, 7	1	AT1TE85090	1	25969467	25969758	Intragenic	1	NA	NA	0	5	0	0
AT1TE86620.MSTRG.6757	MSTRG.6757	4	1	4	0.25	AT1TE86620	1	26453453	26453679	Intragenic	1	RI	NA	0	1	0	0
AT1TE86740.MSTRG.6766	MSTRG.6766	3	2	15, 10	0.666667	AT1TE86740	1	26494214	26494503	Intragenic	1	NA	AFE, ATSS	1	1	0	0
AT1TE87340.MSTRG.6815	MSTRG.6815	2	2	3, 4	1	AT1TE87340	1	26681270	26681511	Intragenic	1	NA	NA	0	1	1	0
AT1TE88010.MSTRG.6887	MSTRG.6887	2	2	3, 2	1	AT1TE88010	1	26892362	26892698	Intragenic	1	NA	NA	0	0	2	0
AT1TE88160.MSTRG.6909	MSTRG.6909	1	1	2	1	AT1TE88160	1	26940417	26940879	Intragenic	1	NA	NA	1	0	0	0
AT1TE88825.MSTRG.6969	MSTRG.6969	6	6	3, 4, 2	1	AT1TE88825	1	27148923	27149184	Intragenic	1&3	NA	ATSS	6	0	0	0
AT1TE88825.MSTRG.6968	MSTRG.6968	1	1	1	1	AT1TE88825	1	27148923	27149184	Intragenic	1	NA	NA	0	0	0	1
AT1TE89775.MSTRG.7055	MSTRG.7055	1	1	1	1	AT1TE89775	1	27438788	27438989	Intragenic	1	NA	NA	0	0	0	1
AT1TE89775.MSTRG.7054	MSTRG.7054	15	2	2, 4	0.133333	AT1TE89775	1	27438788	27438989	Intragenic	1&3	NA	AFE, ATSS, ATTS	0	1	1	0
AT1TE90130.MSTRG.7088	MSTRG.7088	2	2	4, 2	1	AT1TE90130	1	27544413	27544628	Intragenic	1	NA	NA	2	0	0	0
AT1TE90350.MSTRG.7106	MSTRG.7106	2	2	2, 1	1	AT1TE90350	1	27612749	27613258	Intergenic	1	NA	NA	0	0	1	1
AT1TE91365.MSTRG.7203	MSTRG.7203	3	2	3, 2	0.666667	AT1TE91365	1	27921085	27921593	Intragenic	1	RI	NA	2	0	0	0
AT1TE92240.MSTRG.7290	MSTRG.7290	2	1	3	0.5	AT1TE92240	1	28188832	28189131	Intragenic	1	RI	NA	1	0	0	0
AT1TE92820.MSTRG.7342	MSTRG.7342	2	2	1, 2	1	AT1TE92820	1	28369488	28369772	Intragenic	1	NA	NA	1	0	0	1
AT1TE94220.MSTRG.7490	MSTRG.7490	5	2	12, 14	0.4	AT1TE94220	1	28798832	28799273	Intragenic	1	RI	ATSS	1	1	0	0
AT1TE94270.MSTRG.7495	MSTRG.7495	1	1	2	1	AT1TE94270	1	28813976	28814284	Intragenic	1	NA	NA	0	0	1	0
AT1TE94280.MSTRG.7496	MSTRG.7496	3	3	1, 3, 2	1	AT1TE94280	1	28817137	28817562	Intragenic	1	NA	NA	0	0	2	1
AT1TE94285.MSTRG.7496	MSTRG.7496	3	3	1, 3, 2	1	AT1TE94285	1	28817933	28818873	Intragenic	1	NA	NA	0	0	2	1
AT1TE94290.MSTRG.7496	MSTRG.7496	3	3	3, 1	1	AT1TE94290	1	28821832	28822159	Intragenic	1	NA	NA	0	0	2	1
AT1TE94640.MSTRG.7530	MSTRG.7530	9	9	7, 6, 8	1	AT1TE94640	1	28935707	28936420	Intragenic	1	NA	NA	0	0	9	0
AT1TE94640.MSTRG.7531	MSTRG.7531	1	1	2	1	AT1TE94640	1	28935707	28936420	Intragenic	1	NA	NA	0	0	1	0
AT1TE95230.MSTRG.7578	MSTRG.7578	8	6	13, 12, 6, 11, 8	0.75	AT1TE95230	1	29117635	29117868	Intragenic	1	RI	ATSS	6	0	0	0
AT1TE95555.MSTRG.7601	MSTRG.7601	2	1	3	0.5	AT1TE95555	1	29208023	29208346	Intergenic	1	NA	NA	0	0	1	0
AT1TE95780.MSTRG.7614	MSTRG.7614	1	1	2	1	AT1TE95780	1	29277380	29277585	Intragenic	1	NA	NA	0	0	1	0
AT1TE96580.MSTRG.7693	MSTRG.7693	8	2	8, 7	0.25	AT1TE96580	1	29527368	29527656	Intragenic	1	NA	ATSS	2	0	0	0
AT1TE97410.MSTRG.7771	MSTRG.7771	1	1	1	1	AT1TE97410	1	29782343	29782593	Intragenic	1	NA	NA	0	0	0	1
AT1TE97410.MSTRG.7772	MSTRG.7772	1	1	2	1	AT1TE97410	1	29782343	29782593	Intragenic	1	NA	NA	0	0	1	0
AT1TE98095.MSTRG.7834	MSTRG.7834	20	3	3, 6, 5	0.15	AT1TE98095	1	29992347	29992610	Intragenic	1	RI	NA	0	2	1	0
AT1TE98130.MSTRG.7838	MSTRG.7838	9	4	14, 15, 12	0.444444	AT1TE98130	1	30005633	30006120	Intragenic	1	RI	AFE, ATSS	3	1	0	0
AT1TE98440.MSTRG.7871	MSTRG.7871	16	1	17	0.0625	AT1TE98440	1	30100472	30103899	Intergenic	1	NA	ATTS	0	0	1	0
AT1TE99300.MSTRG.7961	MSTRG.7961	6	6	12, 13	1	AT1TE99300	1	30368410	30368888	Intragenic	1	NA	NA	0	0	6	0
AT1TE99345.MSTRG.7952	MSTRG.7952	2	1	1	0.5	AT1TE99345	1	30384040	30384326	Intragenic	1	RI	NA	0	0	0	1
AT2TE00480.MSTRG.7998	MSTRG.7998	1	1	1	1	AT2TE00480	2	138751	139009	Intergenic	1	NA	NA	0	0	0	1
AT2TE00535.MSTRG.8003	MSTRG.8003	1	1	1	1	AT2TE00535	2	152015	152232	Intergenic	1	NA	NA	0	0	0	1
AT2TE01080.MSTRG.8034	MSTRG.8034	4	3	3, 4, 2	0.75	AT2TE01080	2	267515	267807	Intragenic	1	RI	NA	0	0	3	0
AT2TE01195.MSTRG.8045	MSTRG.8045	3	1	2	0.333333	AT2TE01195	2	291481	291698	Intragenic	1	RI	NA	1	0	0	0
AT2TE01730.MSTRG.8072	MSTRG.8072	1	1	9	1	AT2TE01730	2	415276	415618	Intragenic	1	NA	NA	0	0	1	0
AT2TE02350.MSTRG.8096	MSTRG.8096	1	1	2	1	AT2TE02350	2	545185	545395	Intragenic	1	NA	NA	0	0	1	0
AT2TE02390.MSTRG.8102	MSTRG.8102	1	1	3	1	AT2TE02390	2	553394	553685	Intragenic	1	NA	NA	0	0	1	0
AT2TE07445.MSTRG.8371	MSTRG.8371	2	2	1, 2	1	AT2TE07445	2	1612415	1612822	Intragenic	1	NA	NA	1	0	0	1
AT2TE09140.MSTRG.8440	MSTRG.8440	1	1	1	1	AT2TE09140	2	1982791	1983132	Intergenic	1	NA	NA	0	0	0	1
AT2TE09380.MSTRG.8453	MSTRG.8453	1	1	2	1	AT2TE09380	2	2055856	2056369	Intragenic	1	NA	NA	0	0	1	0
AT2TE10740.MSTRG.8496	MSTRG.8496	1	1	1	1	AT2TE10740	2	2325751	2326879	Intergenic	1	NA	NA	0	0	0	1
AT2TE10885.MSTRG.8505	MSTRG.8505	5	1	3	0.2	AT2TE10885	2	2360547	2361429	Intragenic	1	RI	NA	0	0	1	0
AT2TE10890.MSTRG.8505	MSTRG.8505	5	1	3	0.2	AT2TE10890	2	2360665	2360951	Intragenic	1	RI	NA	0	0	1	0
AT2TE11570.MSTRG.8519	MSTRG.8519	1	1	1	1	AT2TE11570	2	2578686	2578925	Intergenic	1	NA	NA	0	0	0	1
AT2TE12220.MSTRG.8543	MSTRG.8543	6	2	2, 4	0.333333	AT2TE12220	2	2763816	2764214	Intragenic	1&3	RI	ATSS	2	1	0	0
AT2TE12605.MSTRG.8549	MSTRG.8549	2	1	3	0.5	AT2TE12605	2	2889782	2890060	Intragenic	1	NA	NA	0	0	1	0
AT2TE12750.MSTRG.8562	MSTRG.8562	5	4	3, 1	0.8	AT2TE12750	2	2922162	2922387	Intergenic	1	NA	NA	3	0	0	1
AT2TE14160.MSTRG.8607	MSTRG.8607	1	1	2	1	AT2TE14160	2	3275023	3275258	Intergenic	1	NA	NA	0	0	1	0
AT2TE14285.MSTRG.8621	MSTRG.8621	2	2	1, 3	1	AT2TE14285	2	3301801	3303203	Intergenic	1	NA	NA	1	0	0	1
AT2TE14490.MSTRG.8637	MSTRG.8637	1	1	1	1	AT2TE14490	2	3342504	3342805	Intergenic	1	NA	NA	0	0	0	1
AT2TE14540.MSTRG.8642	MSTRG.8642	1	1	1	1	AT2TE14540	2	3354017	3354401	Intergenic	1	NA	NA	0	0	0	1
AT2TE14650.MSTRG.8645	MSTRG.8645	2	1	1	0.5	AT2TE14650	2	3375562	3375878	Intergenic	1	NA	NA	0	0	0	1
AT2TE14665.MSTRG.8645	MSTRG.8645	2	1	1	0.5	AT2TE14665	2	3379193	3379763	Intergenic	1	NA	NA	0	0	0	1
AT2TE15150.MSTRG.8685	MSTRG.8685	1	1	5	1	AT2TE15150	2	3479648	3480558	Intergenic	1	NA	NA	1	0	0	0
AT2TE15155.MSTRG.8685	MSTRG.8685	1	1	5	1	AT2TE15155	2	3481084	3482066	Intragenic	1	NA	NA	1	0	0	0
AT2TE15160.MSTRG.8685	MSTRG.8685	1	1	5	1	AT2TE15160	2	3481566	3482049	Intragenic	1	NA	NA	1	0	0	0
AT2TE18075.MSTRG.8738	MSTRG.8738	1	1	3	1	AT2TE18075	2	4304292	4304847	Intergenic	1	NA	NA	1	0	0	0
AT2TE19685.MSTRG.8774	MSTRG.8774	9	3	4, 3, 7	0.333333	AT2TE19685	2	4744893	4745525	Intragenic	1	RI	ATSS	0	2	1	0
AT2TE20755.MSTRG.8798	MSTRG.8798	4	1	4	0.25	AT2TE20755	2	5048487	5049699	Intergenic	1	NA	ATSS, ATTS	1	0	0	0
AT2TE21580.MSTRG.8809	MSTRG.8809	1	1	1	1	AT2TE21580	2	5291556	5291763	Intragenic	1	NA	NA	0	0	0	1
AT2TE22590.MSTRG.8834	MSTRG.8834	3	3	13, 12, 8	1	AT2TE22590	2	5592863	5593106	Intragenic	1&3	NA	ATTS	0	0	3	0
AT2TE25290.MSTRG.8924	MSTRG.8924	1	1	1	1	AT2TE25290	2	6214709	6214915	Intragenic	1	NA	NA	0	0	0	1
AT2TE25290.MSTRG.8923	MSTRG.8923	5	2	2	0.4	AT2TE25290	2	6214709	6214915	Intragenic	1	RI	NA	0	0	2	0
AT2TE26110.MSTRG.8957	MSTRG.8957	4	4	2, 1, 3	1	AT2TE26110	2	6399690	6400267	Intragenic	1&2&3	RI	NA	3	2	0	1
AT2TE26110.MSTRG.8958	MSTRG.8958	1	1	1	1	AT2TE26110	2	6399690	6400267	Intragenic	1	NA	NA	0	0	0	1
AT2TE26130.MSTRG.8959	MSTRG.8959	2	2	2, 1	1	AT2TE26130	2	6405690	6405977	Intergenic	1	NA	NA	0	0	1	1
AT2TE26610.MSTRG.8973	MSTRG.8973	1	1	1	1	AT2TE26610	2	6508852	6510920	Intergenic	1	NA	NA	0	0	0	1
AT2TE26660.MSTRG.8979	MSTRG.8979	1	1	1	1	AT2TE26660	2	6520284	6520607	Intragenic	1	NA	NA	0	0	0	1
AT2TE26660.MSTRG.8980	MSTRG.8980	8	6	1, 2, 4	0.75	AT2TE26660	2	6520284	6520607	Intragenic	1	RI, A3SS, A5SS	NA	0	1	4	1
AT2TE26665.MSTRG.8979	MSTRG.8979	1	1	1	1	AT2TE26665	2	6520999	6521399	Intragenic	1	NA	NA	0	0	0	1
AT2TE26665.MSTRG.8980	MSTRG.8980	8	6	1, 2, 4	0.75	AT2TE26665	2	6520999	6521399	Intragenic	1	RI, A3SS, A5SS	ATTS	0	1	4	1
AT2TE26670.MSTRG.8980	MSTRG.8980	8	4	1, 2, 4	0.5	AT2TE26670	2	6521399	6523618	Intergenic	1	A3SS, A5SS, RI	ATSS, ATTS	0	1	2	1
AT2TE27050.MSTRG.8993	MSTRG.8993	2	2	3, 2	1	AT2TE27050	2	6638936	6639192	Intragenic	1	NA	NA	0	1	1	0
AT2TE27480.MSTRG.9014	MSTRG.9014	1	1	8	1	AT2TE27480	2	6726088	6726515	Intragenic	1	NA	NA	0	1	0	0
AT2TE27505.MSTRG.9015	MSTRG.9015	1	1	1	1	AT2TE27505	2	6731440	6731698	Intergenic	1	NA	NA	0	0	0	1
AT2TE29070.MSTRG.9118	MSTRG.9118	3	3	10, 9	1	AT2TE29070	2	7143421	7144050	Intragenic	1	NA	NA	3	0	0	0
AT2TE29125.MSTRG.9121	MSTRG.9121	1	1	2	1	AT2TE29125	2	7156938	7157167	Intragenic	1	NA	NA	0	0	1	0
AT2TE29630.MSTRG.9145	MSTRG.9145	3	3	2, 4	1	AT2TE29630	2	7268742	7269764	Intergenic	1	NA	NA	0	0	3	0
AT2TE30920.MSTRG.9207	MSTRG.9207	1	1	1	1	AT2TE30920	2	7521334	7521654	Intergenic	1	NA	NA	0	0	0	1
AT2TE30930.MSTRG.9208	MSTRG.9208	1	1	1	1	AT2TE30930	2	7522019	7522402	Intragenic	1	NA	NA	0	0	0	1
AT2TE30950.MSTRG.9209	MSTRG.9209	1	1	3	1	AT2TE30950	2	7528839	7529062	Intragenic	1	NA	NA	0	0	1	0
AT2TE31130.MSTRG.9223	MSTRG.9223	8	4	2, 16	0.5	AT2TE31130	2	7566283	7566548	Intragenic	1&3	A3SS	AFE, ATSS, ATTS	0	2	2	0
AT2TE33105.MSTRG.9338	MSTRG.9338	3	1	3	0.333333	AT2TE33105	2	7977387	7977848	Intragenic	1	RI	NA	0	1	0	0
AT2TE33250.MSTRG.9349	MSTRG.9349	1	1	2	1	AT2TE33250	2	8009346	8009614	Intragenic	1	NA	NA	0	0	1	0
AT2TE33390.MSTRG.9359	MSTRG.9359	2	2	4	1	AT2TE33390	2	8042581	8043206	Intragenic	1	NA	NA	0	0	2	0
AT2TE35795.MSTRG.9495	MSTRG.9495	1	1	2	1	AT2TE35795	2	8553526	8553847	Intragenic	1	NA	NA	0	0	1	0
AT2TE38000.MSTRG.9633	MSTRG.9633	16	16	5, 8, 6, 7, 4	1	AT2TE38000	2	9005577	9005954	Intragenic	1	NA	NA	0	0	16	0
AT2TE39860.MSTRG.9754	MSTRG.9754	2	2	3, 2	1	AT2TE39860	2	9387632	9387963	Intragenic	1	NA	NA	0	0	2	0
AT2TE39860.MSTRG.9755	MSTRG.9755	3	1	3	0.333333	AT2TE39860	2	9387632	9387963	Intragenic	1	NA	NA	0	0	1	0
AT2TE41380.MSTRG.9843	MSTRG.9843	3	3	2, 3	1	AT2TE41380	2	9697812	9698093	Intragenic	1	NA	NA	0	0	3	0
AT2TE41390.MSTRG.9843	MSTRG.9843	3	3	2, 3	1	AT2TE41390	2	9698612	9699363	Intragenic	1&3	RI	NA	0	2	3	0
AT2TE41455.MSTRG.9846	MSTRG.9846	1	1	2	1	AT2TE41455	2	9713523	9713904	Intergenic	1	NA	NA	0	0	1	0
AT2TE41840.MSTRG.9870	MSTRG.9870	9	8	14, 13, 10, 15, 12, 5	0.888889	AT2TE41840	2	9795834	9796075	Intragenic	1&3	RI	ALE, ATTS	0	0	8	0
AT2TE42990.MSTRG.9955	MSTRG.9955	16	1	2	0.0625	AT2TE42990	2	10045353	10045588	Intragenic	1	RI	NA	1	0	0	0
AT2TE43125.MSTRG.9960	MSTRG.9960	1	1	1	1	AT2TE43125	2	10075335	10076174	Intergenic	1	NA	NA	0	0	0	1
AT2TE43295.MSTRG.9969	MSTRG.9969	1	1	1	1	AT2TE43295	2	10121747	10122078	Intragenic	1	NA	NA	0	0	0	1
AT2TE43395.MSTRG.9972	MSTRG.9972	4	4	7, 6	1	AT2TE43395	2	10140613	10140849	Intragenic	1	NA	NA	4	0	0	0
AT2TE45420.MSTRG.10095	MSTRG.10095	4	1	7	0.25	AT2TE45420	2	10582287	10582517	Intragenic	1	RI	NA	0	0	1	0
AT2TE45520.MSTRG.10104	MSTRG.10104	4	3	1, 2	0.75	AT2TE45520	2	10623572	10623924	Intragenic	1	RI	NA	0	0	1	2
AT2TE45540.MSTRG.10105	MSTRG.10105	1	1	12	1	AT2TE45540	2	10628093	10628298	Intragenic	1	NA	NA	0	0	1	0
AT2TE45845.MSTRG.10120	MSTRG.10120	1	1	3	1	AT2TE45845	2	10689966	10690215	Intragenic	1	NA	NA	1	0	0	0
AT2TE45910.MSTRG.10124	MSTRG.10124	1	1	3	1	AT2TE45910	2	10704363	10705554	Intergenic	1	NA	NA	1	0	0	0
AT2TE47855.MSTRG.10236	MSTRG.10236	10	9	2, 5	0.9	AT2TE47855	2	11093383	11093945	Intergenic	1	NA	NA	9	0	0	0
AT2TE48170.MSTRG.10256	MSTRG.10256	4	2	2, 1	0.5	AT2TE48170	2	11161050	11161354	Intergenic	1	NA	NA	1	0	0	1
AT2TE48475.MSTRG.10272	MSTRG.10272	8	2	11, 10	0.25	AT2TE48475	2	11217199	11217399	Intragenic	1	NA	ATTS	0	0	2	0
AT2TE50950.MSTRG.10402	MSTRG.10402	2	2	2, 1	1	AT2TE50950	2	11723545	11723878	Intragenic	1	NA	NA	0	0	1	1
AT2TE51050.MSTRG.10412	MSTRG.10412	1	1	3	1	AT2TE51050	2	11745218	11745628	Intragenic	1	NA	NA	0	0	1	0
AT2TE51940.MSTRG.10467	MSTRG.10467	3	1	1	0.333333	AT2TE51940	2	11937425	11937800	Intragenic	1	NA	NA	0	0	0	1
AT2TE52070.MSTRG.10471	MSTRG.10471	3	3	1, 2	1	AT2TE52070	2	11962017	11962610	Intragenic	1	NA	NA	0	0	2	1
AT2TE52200.MSTRG.10478	MSTRG.10478	3	3	9, 11, 12	1	AT2TE52200	2	11991425	11991656	Intragenic	1	NA	NA	0	0	3	0
AT2TE52395.MSTRG.10487	MSTRG.10487	3	2	5	0.666667	AT2TE52395	2	12030431	12031917	Intragenic	1	RI	NA	0	2	0	0
AT2TE53070.MSTRG.10516	MSTRG.10516	1	1	5	1	AT2TE53070	2	12180681	12180935	Intragenic	1	NA	NA	1	0	0	0
AT2TE54200.MSTRG.10571	MSTRG.10571	4	4	2, 3	1	AT2TE54200	2	12416116	12416590	Intragenic	1	NA	NA	0	0	4	0
AT2TE54780.MSTRG.10609	MSTRG.10609	2	2	3, 2	1	AT2TE54780	2	12539440	12541817	Intergenic	1&3	NA	ATTS	1	0	1	0
AT2TE56040.MSTRG.10691	MSTRG.10691	1	1	2	1	AT2TE56040	2	12814547	12814949	Intragenic	1	NA	NA	1	0	0	0
AT2TE57075.MSTRG.10753	MSTRG.10753	5	5	5, 8	1	AT2TE57075	2	13026005	13026281	Intragenic	1&3	RI	ATSS	5	0	0	0
AT2TE57160.MSTRG.10757	MSTRG.10757	1	1	1	1	AT2TE57160	2	13049508	13051773	Intergenic	1	NA	NA	0	0	0	1
AT2TE57160.MSTRG.10758	MSTRG.10758	1	1	2	1	AT2TE57160	2	13049508	13051773	Intergenic	1	NA	NA	0	0	1	0
AT2TE57460.MSTRG.10772	MSTRG.10772	3	2	6, 3	0.666667	AT2TE57460	2	13109478	13109859	Intragenic	1&3	NA	ATSS, ATTS	1	1	0	0
AT2TE57460.MSTRG.10773	MSTRG.10773	3	1	2	0.333333	AT2TE57460	2	13109478	13109859	Intragenic	1	RI	NA	0	0	1	0
AT2TE57770.MSTRG.10794	MSTRG.10794	3	3	5, 3, 2	1	AT2TE57770	2	13172141	13172395	Intergenic	1&3	NA	ATTS	0	1	2	0
AT2TE59610.MSTRG.10901	MSTRG.10901	2	2	5	1	AT2TE59610	2	13558697	13559061	Intragenic	1	NA	NA	0	2	0	0
AT2TE60480.MSTRG.10959	MSTRG.10959	1	1	1	1	AT2TE60480	2	13737022	13737273	Intragenic	1	NA	NA	0	0	0	1
AT2TE61100.MSTRG.10995	MSTRG.10995	15	15	1, 2	1	AT2TE61100	2	13863951	13864344	Intragenic	1&3	RI, A5SS, A3SS	NA	14	0	14	1
AT2TE61550.MSTRG.11020	MSTRG.11020	1	1	1	1	AT2TE61550	2	13951785	13952092	Intragenic	1	NA	NA	0	0	0	1
AT2TE63125.MSTRG.11116	MSTRG.11116	1	1	2	1	AT2TE63125	2	14267403	14267655	Intragenic	1	NA	NA	0	0	1	0
AT2TE63125.MSTRG.11117	MSTRG.11117	1	1	1	1	AT2TE63125	2	14267403	14267655	Intragenic	1	NA	NA	0	0	0	1
AT2TE63320.MSTRG.11133	MSTRG.11133	7	6	2, 4, 3, 1	0.857143	AT2TE63320	2	14310907	14311165	Intergenic	1	A3SS, RI	ATSS, ATTS	4	1	0	1
AT2TE63325.MSTRG.11133	MSTRG.11133	7	7	1, 2, 4, 3, 5	1	AT2TE63325	2	14311174	14311719	Intergenic	1&3	NA	ATSS, ATTS	4	1	1	1
AT2TE64130.MSTRG.11190	MSTRG.11190	18	5	8, 6, 11	0.277778	AT2TE64130	2	14476184	14476557	Intragenic	1	A5SS	AFE, ATSS	1	4	0	0
AT2TE68105.MSTRG.11428	MSTRG.11428	2	2	3, 2	1	AT2TE68105	2	15288617	15288920	Intragenic	1	NA	NA	0	0	2	0
AT2TE69230.MSTRG.11486	MSTRG.11486	1	1	1	1	AT2TE69230	2	15516286	15516515	Intragenic	1	NA	NA	0	0	0	1
AT2TE69230.MSTRG.11485	MSTRG.11485	2	2	2, 3	1	AT2TE69230	2	15516286	15516515	Intragenic	1	NA	NA	0	0	2	0
AT2TE71050.MSTRG.11611	MSTRG.11611	2	1	1	0.5	AT2TE71050	2	15882779	15883287	Intragenic	1	RI	NA	0	0	0	1
AT2TE73690.MSTRG.11763	MSTRG.11763	1	1	4	1	AT2TE73690	2	16417617	16417863	Intragenic	1	NA	NA	0	0	1	0
AT2TE76840.MSTRG.11969	MSTRG.11969	2	2	2, 1	1	AT2TE76840	2	17059411	17059769	Intragenic	1	RI	NA	0	0	1	1
AT2TE77005.MSTRG.11972	MSTRG.11972	1	1	1	1	AT2TE77005	2	17092868	17093069	Intragenic	1	NA	NA	0	0	0	1
AT2TE77015.MSTRG.11973	MSTRG.11973	5	5	4, 6, 5	1	AT2TE77015	2	17095129	17095512	Intragenic	1&2&3	RI	ATSS	5	0	0	0
AT2TE79400.MSTRG.12121	MSTRG.12121	4	4	2, 3	1	AT2TE79400	2	17583626	17583933	Intragenic	1	NA	NA	0	0	4	0
AT2TE80325.MSTRG.12179	MSTRG.12179	1	1	1	1	AT2TE80325	2	17766284	17766668	Intragenic	1	NA	NA	0	0	0	1
AT2TE81045.MSTRG.12230	MSTRG.12230	1	1	1	1	AT2TE81045	2	17910143	17910530	Intergenic	1	NA	NA	0	0	0	1
AT2TE82000.MSTRG.12296	MSTRG.12296	1	1	1	1	AT2TE82000	2	18106653	18107024	Intergenic	1	NA	NA	0	0	0	1
AT2TE84250.MSTRG.12457	MSTRG.12457	1	1	1	1	AT2TE84250	2	18561893	18562133	Intergenic	1	NA	NA	0	0	0	1
AT2TE84260.MSTRG.12463	MSTRG.12463	1	1	2	1	AT2TE84260	2	18564209	18564761	Intragenic	1	NA	NA	1	0	0	0
AT2TE84260.MSTRG.12464	MSTRG.12464	6	2	9, 6	0.333333	AT2TE84260	2	18564209	18564761	Intragenic	1&3	NA	ATSS	2	0	0	0
AT2TE87730.MSTRG.12678	MSTRG.12678	1	1	1	1	AT2TE87730	2	19262227	19262544	Intragenic	1	NA	NA	0	0	0	1
AT3TE00350.MSTRG.12858	MSTRG.12858	1	1	6	1	AT3TE00350	3	81640	81852	Intragenic	1	NA	NA	1	0	0	0
AT3TE02100.MSTRG.13008	MSTRG.13008	3	1	11	0.333333	AT3TE02100	3	490909	491312	Intragenic	1	RI	ATTS	0	0	1	0
AT3TE02100.MSTRG.13007	MSTRG.13007	2	2	1, 2	1	AT3TE02100	3	490909	491312	Intragenic	1&3	RI	NA	1	0	1	1
AT3TE03050.MSTRG.13096	MSTRG.13096	1	1	1	1	AT3TE03050	3	719508	720015	Intergenic	1	NA	NA	0	0	0	1
AT3TE03055.MSTRG.13096	MSTRG.13096	1	1	1	1	AT3TE03055	3	720015	720234	Intergenic	1	NA	NA	0	0	0	1
AT3TE05960.MSTRG.13338	MSTRG.13338	2	2	9	1	AT3TE05960	3	1413149	1413432	Intragenic	1	NA	ATTS	0	0	2	0
AT3TE06050.MSTRG.13336	MSTRG.13336	1	1	1	1	AT3TE06050	3	1434307	1434970	Intragenic	1	NA	NA	0	0	0	1
AT3TE06290.MSTRG.13352	MSTRG.13352	3	3	3, 1, 2	1	AT3TE06290	3	1489859	1490079	Intragenic	1	NA	NA	0	0	2	1
AT3TE06510.MSTRG.13373	MSTRG.13373	7	7	16, 18, 20, 19	1	AT3TE06510	3	1545045	1545365	Intragenic	1&2&3	RI	NA	0	12	0	0
AT3TE07855.MSTRG.13483	MSTRG.13483	2	2	2, 3	1	AT3TE07855	3	1871676	1872022	Intragenic	1	NA	NA	2	0	0	0
AT3TE08230.MSTRG.13506	MSTRG.13506	1	1	1	1	AT3TE08230	3	1959159	1959415	Intergenic	1	NA	NA	0	0	0	1
AT3TE08235.MSTRG.13506	MSTRG.13506	1	1	1	1	AT3TE08235	3	1959467	1960013	Intergenic	1	NA	NA	0	0	0	1
AT3TE08290.MSTRG.13514	MSTRG.13514	10	1	1	0.1	AT3TE08290	3	1969730	1970008	Intragenic	1	RI	NA	0	0	0	1
AT3TE08315.MSTRG.13516	MSTRG.13516	1	1	1	1	AT3TE08315	3	1972157	1972417	Intergenic	1	NA	NA	0	0	0	1
AT3TE08370.MSTRG.13520	MSTRG.13520	7	7	7, 8, 6, 9	1	AT3TE08370	3	1986252	1986554	Intragenic	1	NA	NA	0	0	7	0
AT3TE09350.MSTRG.13584	MSTRG.13584	7	7	8, 9	1	AT3TE09350	3	2223064	2223504	Intragenic	1&3	RI, A3SS	NA	0	2	7	0
AT3TE09680.MSTRG.13602	MSTRG.13602	1	1	15	1	AT3TE09680	3	2304177	2304409	Intragenic	1	NA	NA	0	1	0	0
AT3TE12275.MSTRG.13805	MSTRG.13805	1	1	1	1	AT3TE12275	3	2922916	2923292	Intragenic	1	NA	NA	0	0	0	1
AT3TE12390.MSTRG.13827	MSTRG.13827	2	2	1, 2	1	AT3TE12390	3	2951515	2952211	Intragenic	1	NA	NA	1	0	0	1
AT3TE13000.MSTRG.13873	MSTRG.13873	1	1	1	1	AT3TE13000	3	3096743	3097057	Intragenic	1	NA	NA	0	0	0	1
AT3TE16190.MSTRG.14116	MSTRG.14116	5	5	12, 11, 7	1	AT3TE16190	3	3847809	3848028	Intragenic	1&3	NA	ATSS	5	0	0	0
AT3TE16630.MSTRG.14159	MSTRG.14159	1	1	1	1	AT3TE16630	3	3951631	3952044	Intragenic	1	NA	NA	0	0	0	1
AT3TE17310.MSTRG.14211	MSTRG.14211	4	2	4, 5	0.5	AT3TE17310	3	4111908	4112429	Intergenic	1	RI	ATSS	1	1	0	0
AT3TE18060.MSTRG.14260	MSTRG.14260	6	4	5, 7	0.666667	AT3TE18060	3	4288584	4288944	Intergenic	1	NA	ALE, ATTS	0	0	4	0
AT3TE18450.MSTRG.14293	MSTRG.14293	5	3	2, 3	0.6	AT3TE18450	3	4377060	4378171	Intragenic	1&2	A3SS, SE	AFE, ATSS	3	0	0	0
AT3TE18450.MSTRG.14292	MSTRG.14292	1	1	1	1	AT3TE18450	3	4377060	4378171	Intragenic	1	NA	NA	0	0	0	1
AT3TE18490.MSTRG.14301	MSTRG.14301	23	9	20, 8, 9	0.391304	AT3TE18490	3	4388253	4388459	Intragenic	1	RI	NA	9	0	0	0
AT3TE21410.MSTRG.14501	MSTRG.14501	3	3	1, 2	1	AT3TE21410	3	5082999	5083370	Intragenic	1	NA	NA	0	0	2	1
AT3TE21460.MSTRG.14500	MSTRG.14500	2	2	6	1	AT3TE21460	3	5094240	5094702	Intragenic	1	NA	NA	2	0	0	0
AT3TE22005.MSTRG.14543	MSTRG.14543	1	1	3	1	AT3TE22005	3	5229119	5229345	Intragenic	1	NA	NA	1	0	0	0
AT3TE24555.MSTRG.14747	MSTRG.14747	1	1	1	1	AT3TE24555	3	5839379	5839970	Intergenic	1	NA	NA	0	0	0	1
AT3TE25340.MSTRG.14817	MSTRG.14817	1	1	1	1	AT3TE25340	3	6032632	6032879	Intragenic	1	NA	NA	0	0	0	1
AT3TE25340.MSTRG.14818	MSTRG.14818	1	1	1	1	AT3TE25340	3	6032632	6032879	Intragenic	1	NA	NA	0	0	0	1
AT3TE26560.MSTRG.14909	MSTRG.14909	7	6	7, 8, 6	0.857143	AT3TE26560	3	6314023	6314262	Intragenic	1	NA	ATSS	6	0	0	0
AT3TE26950.MSTRG.14933	MSTRG.14933	4	4	13, 12	1	AT3TE26950	3	6402748	6402965	Intragenic	1	NA	NA	0	4	0	0
AT3TE27240.MSTRG.14952	MSTRG.14952	2	2	2, 3	1	AT3TE27240	3	6478385	6478610	Intragenic	1	NA	NA	2	0	0	0
AT3TE27560.MSTRG.14987	MSTRG.14987	2	2	1, 2	1	AT3TE27560	3	6559700	6559994	Intragenic	1	NA	NA	0	0	1	1
AT3TE27770.MSTRG.15003	MSTRG.15003	1	1	1	1	AT3TE27770	3	6610678	6610988	Intragenic	1	NA	NA	0	0	0	1
AT3TE29990.MSTRG.15156	MSTRG.15156	1	1	1	1	AT3TE29990	3	7140617	7141006	Intragenic	1	NA	NA	0	0	0	1
AT3TE30150.MSTRG.15174	MSTRG.15174	6	6	11, 9	1	AT3TE30150	3	7177302	7177561	Intragenic	1	NA	NA	3	3	0	0
AT3TE30955.MSTRG.15229	MSTRG.15229	1	1	1	1	AT3TE30955	3	7364737	7365130	Intragenic	1	NA	NA	0	0	0	1
AT3TE32730.MSTRG.15367	MSTRG.15367	3	3	1, 2	1	AT3TE32730	3	7795544	7795980	Intragenic	1&3	RI	NA	1	0	1	2
AT3TE32785.MSTRG.15370	MSTRG.15370	3	3	1, 3	1	AT3TE32785	3	7806865	7807215	Intragenic	1	NA	NA	2	0	0	1
AT3TE32785.MSTRG.15369	MSTRG.15369	5	5	2, 3	1	AT3TE32785	3	7806865	7807215	Intragenic	1	NA	NA	1	1	3	0
AT3TE32910.MSTRG.15386	MSTRG.15386	6	5	5, 4, 6	0.833333	AT3TE32910	3	7841285	7841608	Intragenic	1	A3SS, RI	NA	1	4	0	0
AT3TE33110.MSTRG.15394	MSTRG.15394	5	5	7, 6, 5, 8	1	AT3TE33110	3	7895254	7895509	Intragenic	1	NA	NA	0	0	5	0
AT3TE34290.MSTRG.15476	MSTRG.15476	2	2	1, 3	1	AT3TE34290	3	8173653	8173865	Intragenic	1	NA	NA	1	0	0	1
AT3TE35255.MSTRG.15540	MSTRG.15540	8	6	1, 3	0.75	AT3TE35255	3	8410612	8411270	Intragenic	1&2&3	RI	ATSS	5	0	1	1
AT3TE35790.MSTRG.15570	MSTRG.15570	12	4	6, 8	0.333333	AT3TE35790	3	8530888	8531137	Intragenic	1	RI	NA	4	0	0	0
AT3TE36450.MSTRG.15611	MSTRG.15611	4	4	1, 2	1	AT3TE36450	3	8695899	8696410	Intragenic	1	NA	NA	3	0	0	1
AT3TE36455.MSTRG.15611	MSTRG.15611	4	4	1, 2	1	AT3TE36455	3	8696410	8696806	Intragenic	1	NA	NA	3	0	0	1
AT3TE36810.MSTRG.15630	MSTRG.15630	1	1	2	1	AT3TE36810	3	8780518	8780729	Intragenic	1	NA	NA	1	0	0	0
AT3TE36830.MSTRG.15629	MSTRG.15629	1	1	1	1	AT3TE36830	3	8786956	8787162	Intragenic	1	NA	NA	0	0	0	1
AT3TE36835.MSTRG.15637	MSTRG.15637	10	9	3, 2, 14, 4, 13, 12	0.9	AT3TE36835	3	8789307	8791042	Intragenic	1&2&3	A3SS, RI	ALE, ATTS, ATSS	0	9	5	0
AT3TE37080.MSTRG.15645	MSTRG.15645	1	1	2	1	AT3TE37080	3	8862833	8863086	Intragenic	1	NA	NA	0	0	1	0
AT3TE37470.MSTRG.15678	MSTRG.15678	3	2	8, 6	0.666667	AT3TE37470	3	8960409	8960618	Intragenic	1	RI	NA	2	0	0	0
AT3TE37780.MSTRG.15693	MSTRG.15693	2	2	2	1	AT3TE37780	3	9040173	9040459	Intragenic	1	NA	NA	2	0	0	0
AT3TE38115.MSTRG.15728	MSTRG.15728	1	1	1	1	AT3TE38115	3	9119952	9120839	Intergenic	1	NA	NA	0	0	0	1
AT3TE39145.MSTRG.15793	MSTRG.15793	2	1	1	0.5	AT3TE39145	3	9370119	9370531	Intragenic	1	RI	NA	0	0	0	1
AT3TE39470.MSTRG.15824	MSTRG.15824	11	11	16, 13	1	AT3TE39470	3	9456002	9456374	Intragenic	1	NA	NA	2	9	0	0
AT3TE40370.MSTRG.15894	MSTRG.15894	8	8	12, 14, 13	1	AT3TE40370	3	9680813	9681543	Intragenic	1	NA	NA	0	0	8	0
AT3TE40600.MSTRG.15907	MSTRG.15907	1	1	2	1	AT3TE40600	3	9753087	9753445	Intragenic	1	NA	NA	1	0	0	0
AT3TE40935.MSTRG.15932	MSTRG.15932	7	7	2, 4, 3, 5	1	AT3TE40935	3	9833836	9834038	Intragenic	1	NA	NA	2	4	1	0
AT3TE40980.MSTRG.15931	MSTRG.15931	1	1	1	1	AT3TE40980	3	9841762	9842100	Intragenic	1	NA	NA	0	0	0	1
AT3TE41770.MSTRG.15990	MSTRG.15990	1	1	1	1	AT3TE41770	3	10032856	10033392	Intergenic	1	NA	NA	0	0	0	1
AT3TE42955.MSTRG.16069	MSTRG.16069	2	2	1, 2	1	AT3TE42955	3	10339137	10339605	Intragenic	1	NA	NA	0	0	1	1
AT3TE42995.MSTRG.16077	MSTRG.16077	3	3	3, 2	1	AT3TE42995	3	10352153	10352355	Intergenic	1	NA	NA	3	0	0	0
AT3TE43000.MSTRG.16078	MSTRG.16078	8	8	2, 3, 1	1	AT3TE43000	3	10353816	10354290	Intergenic	1&2&3	RI, A5SS	ATTS, ATSS	1	0	4	3
AT3TE43005.MSTRG.16078	MSTRG.16078	8	2	2, 1	0.25	AT3TE43005	3	10354290	10354607	Intragenic	1	RI	NA	0	0	1	1
AT3TE43015.MSTRG.16078	MSTRG.16078	8	2	1, 2	0.25	AT3TE43015	3	10354634	10354930	Intragenic	1	RI	NA	0	0	1	1
AT3TE43380.MSTRG.16095	MSTRG.16095	6	6	6, 5, 3, 7	1	AT3TE43380	3	10443359	10443882	Intragenic	1&3	RI	ATSS	1	5	0	0
AT3TE43425.MSTRG.16101	MSTRG.16101	16	3	3, 6, 4	0.1875	AT3TE43425	3	10453641	10454350	Intragenic	1	RI, A5SS	NA	1	2	0	0
AT3TE43480.MSTRG.16107	MSTRG.16107	20	19	6, 3, 2, 4, 5, 7	0.95	AT3TE43480	3	10467464	10467738	Intragenic	1&3	RI, A3SS, SE, A5SS	ALE, ATTS	0	15	4	0
AT3TE43630.MSTRG.16108	MSTRG.16108	2	2	1, 6	1	AT3TE43630	3	10500233	10500463	Intergenic	1&3	RI	NA	0	0	1	1
AT3TE43635.MSTRG.16108	MSTRG.16108	2	2	6, 1	1	AT3TE43635	3	10500633	10500913	Intergenic	1	NA	NA	0	0	1	1
AT3TE43770.MSTRG.16121	MSTRG.16121	2	1	1	0.5	AT3TE43770	3	10538201	10538630	Intragenic	1	RI	NA	0	0	0	1
AT3TE44395.MSTRG.16152	MSTRG.16152	1	1	1	1	AT3TE44395	3	10687033	10687244	Intragenic	1	NA	NA	0	0	0	1
AT3TE44530.MSTRG.16161	MSTRG.16161	1	1	1	1	AT3TE44530	3	10716962	10717265	Intragenic	1	NA	NA	0	0	0	1
AT3TE44530.MSTRG.16162	MSTRG.16162	2	2	1, 2	1	AT3TE44530	3	10716962	10717265	Intragenic	1	NA	NA	0	0	1	1
AT3TE44620.MSTRG.16166	MSTRG.16166	2	2	1, 2	1	AT3TE44620	3	10737761	10738131	Intragenic	1	NA	NA	1	0	0	1
AT3TE44900.MSTRG.16185	MSTRG.16185	3	3	4, 3	1	AT3TE44900	3	10797574	10798175	Intragenic	1	NA	NA	0	3	0	0
AT3TE44915.MSTRG.16185	MSTRG.16185	3	3	3, 4	1	AT3TE44915	3	10801662	10802188	Intragenic	1&3	RI	NA	0	4	1	0
AT3TE45595.MSTRG.16214	MSTRG.16214	20	2	6	0.1	AT3TE45595	3	10961549	10961880	Intergenic	1	RI	AFE, ATSS	1	1	0	0
AT3TE45615.MSTRG.16214	MSTRG.16214	20	13	4, 2, 5, 3, 6	0.65	AT3TE45615	3	10969413	10970093	Intergenic	1	NA	ALE, ATTS, AFE, ATSS	13	0	0	0
AT3TE45950.MSTRG.16235	MSTRG.16235	1	1	2	1	AT3TE45950	3	11051648	11052111	Intragenic	1	NA	NA	0	0	1	0
AT3TE46175.MSTRG.16244	MSTRG.16244	7	3	3, 2	0.428571	AT3TE46175	3	11099818	11100019	Intragenic	1	NA	NA	0	0	3	0
AT3TE46180.MSTRG.16244	MSTRG.16244	7	3	3, 2	0.428571	AT3TE46180	3	11100253	11100567	Intragenic	1	NA	NA	0	0	3	0
AT3TE46185.MSTRG.16244	MSTRG.16244	7	3	2, 3	0.428571	AT3TE46185	3	11100723	11101222	Intragenic	1	NA	NA	0	0	3	0
AT3TE46195.MSTRG.16244	MSTRG.16244	7	3	3, 2	0.428571	AT3TE46195	3	11101255	11102041	Intragenic	1	NA	NA	0	0	3	0
AT3TE49980.MSTRG.16361	MSTRG.16361	1	1	1	1	AT3TE49980	3	11992144	11992448	Intragenic	1	NA	NA	0	0	0	1
AT3TE50430.MSTRG.16366	MSTRG.16366	1	1	2	1	AT3TE50430	3	12132836	12133296	Intragenic	1	NA	NA	1	0	0	0
AT3TE55060.MSTRG.16442	MSTRG.16442	5	1	2	0.2	AT3TE55060	3	13527977	13529344	Intragenic	1	RI	NA	1	0	0	0
AT3TE58595.MSTRG.16456	MSTRG.16456	1	1	7	1	AT3TE58595	3	14253287	14253516	Intragenic	1	NA	NA	0	1	0	0
AT3TE58860.MSTRG.16473	MSTRG.16473	1	1	1	1	AT3TE58860	3	14325568	14326312	Intragenic	1	NA	NA	0	0	0	1
AT3TE58870.MSTRG.16472	MSTRG.16472	4	3	2, 4	0.75	AT3TE58870	3	14327319	14327919	Intragenic	1&3	RI	ALE, ATSS, ATTS	0	2	1	0
AT3TE61810.MSTRG.16522	MSTRG.16522	1	1	1	1	AT3TE61810	3	15206648	15207059	Intergenic	1	NA	NA	0	0	0	1
AT3TE63125.MSTRG.16574	MSTRG.16574	1	1	1	1	AT3TE63125	3	15613221	15613492	Intergenic	1	NA	NA	0	0	0	1
AT3TE63130.MSTRG.16574	MSTRG.16574	1	1	1	1	AT3TE63130	3	15614132	15614939	Intergenic	1	NA	NA	0	0	0	1
AT3TE63320.MSTRG.16581	MSTRG.16581	7	5	16, 17, 15	0.714286	AT3TE63320	3	15659132	15659422	Intragenic	1	RI	ATTS	0	0	5	0
AT3TE63880.MSTRG.16604	MSTRG.16604	4	1	2	0.25	AT3TE63880	3	15800366	15800964	Intragenic	1	RI	NA	1	0	0	0
AT3TE64205.MSTRG.16614	MSTRG.16614	5	5	6, 5, 7	1	AT3TE64205	3	15868705	15868948	Intragenic	1&3	NA	ATTS	0	0	5	0
AT3TE64375.MSTRG.16622	MSTRG.16622	1	1	1	1	AT3TE64375	3	15905718	15906445	Intergenic	1	NA	NA	0	0	0	1
AT3TE64455.MSTRG.16626	MSTRG.16626	2	1	1	0.5	AT3TE64455	3	15928678	15929052	Intragenic	1	RI	NA	0	0	0	1
AT3TE64460.MSTRG.16626	MSTRG.16626	2	1	1	0.5	AT3TE64460	3	15929052	15929292	Intragenic	1	RI	NA	0	0	0	1
AT3TE65330.MSTRG.16667	MSTRG.16667	2	2	10, 9	1	AT3TE65330	3	16141471	16141986	Intragenic	1	NA	NA	0	0	2	0
AT3TE65335.MSTRG.16667	MSTRG.16667	2	2	10, 9	1	AT3TE65335	3	16141986	16142284	Intragenic	1	NA	NA	0	0	2	0
AT3TE65375.MSTRG.16668	MSTRG.16668	2	2	2	1	AT3TE65375	3	16145197	16145493	Intragenic	1	NA	NA	0	0	2	0
AT3TE65810.MSTRG.16691	MSTRG.16691	4	1	7	0.25	AT3TE65810	3	16240797	16241147	Intragenic	1	RI	AFE, ATSS	0	1	0	0
AT3TE66870.MSTRG.16750	MSTRG.16750	1	1	1	1	AT3TE66870	3	16497250	16497680	Intergenic	1	NA	NA	0	0	0	1
AT3TE66875.MSTRG.16750	MSTRG.16750	1	1	1	1	AT3TE66875	3	16498551	16499159	Intergenic	1	NA	NA	0	0	0	1
AT3TE66900.MSTRG.16750	MSTRG.16750	1	1	1	1	AT3TE66900	3	16502392	16502941	Intergenic	1	NA	NA	0	0	0	1
AT3TE67035.MSTRG.16759	MSTRG.16759	2	1	2	0.5	AT3TE67035	3	16538288	16538546	Intragenic	1	NA	NA	0	0	1	0
AT3TE67185.MSTRG.16764	MSTRG.16764	1	1	1	1	AT3TE67185	3	16569678	16570084	Intergenic	1	NA	NA	0	0	0	1
AT3TE67585.MSTRG.16795	MSTRG.16795	1	1	3	1	AT3TE67585	3	16678516	16678727	Intragenic	1	NA	NA	0	0	1	0
AT3TE68430.MSTRG.16849	MSTRG.16849	1	1	1	1	AT3TE68430	3	16890705	16891199	Intergenic	1	NA	NA	0	0	0	1
AT3TE68905.MSTRG.16885	MSTRG.16885	2	2	5	1	AT3TE68905	3	17000344	17000635	Intragenic	1	NA	ATTS	0	0	2	0
AT3TE68930.MSTRG.16887	MSTRG.16887	2	2	1, 6	1	AT3TE68930	3	17006061	17006851	Intragenic	1&2	RI	NA	0	1	0	1
AT3TE69355.MSTRG.16911	MSTRG.16911	9	3	5, 11, 6	0.333333	AT3TE69355	3	17116581	17116870	Intragenic	1&3	A5SS, RI, SE	ATTS, ALE	0	3	0	0
AT3TE69525.MSTRG.16927	MSTRG.16927	4	2	3	0.5	AT3TE69525	3	17157692	17157905	Intragenic	1&3	NA	ATTS	0	0	2	0
AT3TE69525.MSTRG.16928	MSTRG.16928	3	2	1, 2	0.666667	AT3TE69525	3	17157692	17157905	Intragenic	1&3	RI	ATSS	1	0	0	1
AT3TE69750.MSTRG.16944	MSTRG.16944	2	2	2, 1	1	AT3TE69750	3	17210550	17210901	Intragenic	1&3	NA	ATTS	0	0	1	1
AT3TE71210.MSTRG.17056	MSTRG.17056	19	5	2, 4, 3	0.263158	AT3TE71210	3	17577291	17578250	Intragenic	1	RI	ATTS, ALE	0	1	4	0
AT3TE71430.MSTRG.17065	MSTRG.17065	2	2	4, 5	1	AT3TE71430	3	17635753	17636065	Intragenic	1&2	RI	NA	0	1	1	0
AT3TE73160.MSTRG.17176	MSTRG.17176	2	1	1	0.5	AT3TE73160	3	18047099	18047752	Intragenic	1	RI	NA	0	0	0	1
AT3TE73165.MSTRG.17176	MSTRG.17176	2	1	1	0.5	AT3TE73165	3	18047752	18048046	Intragenic	1	RI	NA	0	0	0	1
AT3TE73335.MSTRG.17181	MSTRG.17181	2	2	9, 8	1	AT3TE73335	3	18086393	18086765	Intragenic	1	NA	NA	1	1	0	0
AT3TE73810.MSTRG.17219	MSTRG.17219	2	2	4, 3	1	AT3TE73810	3	18195991	18196394	Intragenic	1	NA	NA	2	0	0	0
AT3TE74080.MSTRG.17236	MSTRG.17236	3	1	7	0.333333	AT3TE74080	3	18257603	18257820	Intragenic	1	RI	NA	0	0	1	0
AT3TE74080.MSTRG.17237	MSTRG.17237	1	1	1	1	AT3TE74080	3	18257603	18257820	Intragenic	1	NA	NA	0	0	0	1
AT3TE75050.MSTRG.17310	MSTRG.17310	1	1	1	1	AT3TE75050	3	18496044	18496288	Intergenic	1	NA	NA	0	0	0	1
AT3TE75405.MSTRG.17343	MSTRG.17343	5	5	15, 12, 13, 3	1	AT3TE75405	3	18584763	18585163	Intergenic	1&3	NA	ATSS, ATTS	3	1	1	0
AT3TE77415.MSTRG.17489	MSTRG.17489	8	7	4, 2, 3	0.875	AT3TE77415	3	19085514	19086280	Intragenic	1	RI	NA	0	0	7	0
AT3TE77780.MSTRG.17518	MSTRG.17518	1	1	3	1	AT3TE77780	3	19176407	19176674	Intragenic	1	NA	NA	0	0	1	0
AT3TE78350.MSTRG.17559	MSTRG.17559	1	1	2	1	AT3TE78350	3	19311752	19312081	Intragenic	1	NA	NA	1	0	0	0
AT3TE78630.MSTRG.17589	MSTRG.17589	4	4	5, 4	1	AT3TE78630	3	19376137	19376370	Intragenic	1&2	RI, A5SS	ATSS	4	0	0	0
AT3TE81850.MSTRG.17834	MSTRG.17834	3	3	3, 1, 2	1	AT3TE81850	3	20137991	20138274	Intragenic	1	NA	NA	0	0	2	1
AT3TE83230.MSTRG.17930	MSTRG.17930	1	1	1	1	AT3TE83230	3	20475605	20475811	Intergenic	1	NA	NA	0	0	0	1
AT3TE83410.MSTRG.17941	MSTRG.17941	4	3	6, 4, 3	0.75	AT3TE83410	3	20515801	20516113	Intragenic	1	NA	ATSS	3	0	0	0
AT3TE84800.MSTRG.18044	MSTRG.18044	1	1	1	1	AT3TE84800	3	20849022	20849225	Intergenic	1	NA	NA	0	0	0	1
AT3TE86450.MSTRG.18188	MSTRG.18188	1	1	1	1	AT3TE86450	3	21238654	21238962	Intragenic	1	NA	NA	0	0	0	1
AT3TE86990.MSTRG.18221	MSTRG.18221	1	1	2	1	AT3TE86990	3	21370902	21371154	Intragenic	1	NA	NA	1	0	0	0
AT3TE89880.MSTRG.18448	MSTRG.18448	6	1	13	0.166667	AT3TE89880	3	22076419	22076835	Intergenic	1	NA	ATSS	0	1	0	0
AT3TE94195.MSTRG.18774	MSTRG.18774	1	1	3	1	AT3TE94195	3	23100351	23104844	Intergenic	1	NA	NA	0	0	1	0
AT4TE00955.MSTRG.18961	MSTRG.18961	6	4	4, 3	0.666667	AT4TE00955	4	185512	185957	Intragenic	1&3	RI	ATTS	0	0	4	0
AT4TE01750.MSTRG.19002	MSTRG.19002	9	5	2, 13, 12, 14	0.555556	AT4TE01750	4	333723	334200	Intergenic	1	NA	AFE, ALE, ATSS, ATTS	5	0	0	0
AT4TE02340.MSTRG.19039	MSTRG.19039	2	2	2, 1	1	AT4TE02340	4	451490	451792	Intragenic	1	NA	NA	0	0	1	1
AT4TE02530.MSTRG.19051	MSTRG.19051	5	2	4, 3	0.4	AT4TE02530	4	486191	486642	Intragenic	1	RI	NA	2	0	0	0
AT4TE02905.MSTRG.19073	MSTRG.19073	1	1	1	1	AT4TE02905	4	555379	555742	Intragenic	1	NA	NA	0	0	0	1
AT4TE03045.MSTRG.19080	MSTRG.19080	1	1	1	1	AT4TE03045	4	583497	583741	Intergenic	1	NA	NA	0	0	0	1
AT4TE04090.MSTRG.19133	MSTRG.19133	1	1	2	1	AT4TE04090	4	793141	793366	Intragenic	1	NA	NA	1	0	0	0
AT4TE04090.MSTRG.19132	MSTRG.19132	1	1	1	1	AT4TE04090	4	793141	793366	Intragenic	1	NA	NA	0	0	0	1
AT4TE04425.MSTRG.19163	MSTRG.19163	3	3	2, 1	1	AT4TE04425	4	866411	867043	Intragenic	1&3	RI	NA	0	0	2	1
AT4TE04430.MSTRG.19163	MSTRG.19163	3	3	2, 1	1	AT4TE04430	4	867787	868042	Intragenic	1&3	RI	NA	2	0	0	1
AT4TE04470.MSTRG.19167	MSTRG.19167	8	2	3, 4	0.25	AT4TE04470	4	876405	876641	Intergenic	1	NA	ATTS	0	0	2	0
AT4TE05235.MSTRG.19204	MSTRG.19204	2	1	1	0.5	AT4TE05235	4	1033585	1033976	Intragenic	1	RI	NA	0	0	0	1
AT4TE10035.MSTRG.19406	MSTRG.19406	7	3	5, 3	0.428571	AT4TE10035	4	2117280	2117776	Intragenic	1	A5SS, RI	NA	0	3	0	0
AT4TE10375.MSTRG.19413	MSTRG.19413	2	1	5	0.5	AT4TE10375	4	2218640	2218840	Intragenic	1	RI	NA	1	0	0	0
AT4TE11395.MSTRG.19454	MSTRG.19454	3	3	2, 3	1	AT4TE11395	4	2447337	2447802	Intergenic	1	NA	NA	0	0	3	0
AT4TE11410.MSTRG.19458	MSTRG.19458	5	2	2, 3	0.4	AT4TE11410	4	2450346	2450564	Intragenic	1	RI	NA	0	0	2	0
AT4TE11585.MSTRG.19468	MSTRG.19468	8	1	10	0.125	AT4TE11585	4	2480234	2480982	Intragenic	1	RI	NA	1	0	0	0
AT4TE11855.MSTRG.19478	MSTRG.19478	2	2	1, 2	1	AT4TE11855	4	2533950	2534177	Intragenic	1	NA	NA	1	0	0	1
AT4TE12425.MSTRG.19510	MSTRG.19510	1	1	1	1	AT4TE12425	4	2660916	2661515	Intragenic	1	NA	NA	0	0	0	1
AT4TE12660.MSTRG.19524	MSTRG.19524	1	1	1	1	AT4TE12660	4	2716942	2717240	Intergenic	1	NA	NA	0	0	0	1
AT4TE13930.MSTRG.19556	MSTRG.19556	2	1	1	0.5	AT4TE13930	4	2990200	2990484	Intragenic	1	RI	NA	0	0	0	1
AT4TE13950.MSTRG.19556	MSTRG.19556	2	2	1, 10	1	AT4TE13950	4	2994202	2994475	Intergenic	1	NA	NA	1	0	0	1
AT4TE18105.MSTRG.19580	MSTRG.19580	1	1	1	1	AT4TE18105	4	4199534	4199793	Intergenic	1	NA	NA	0	0	0	1
AT4TE18830.MSTRG.19587	MSTRG.19587	1	1	5	1	AT4TE18830	4	4457006	4457400	Intragenic	1	NA	NA	0	1	0	0
AT4TE19530.MSTRG.19596	MSTRG.19596	2	1	1	0.5	AT4TE19530	4	4645309	4648816	Intergenic	1	NA	ATTS	0	0	0	1
AT4TE22125.MSTRG.19659	MSTRG.19659	16	15	10, 9, 8, 11, 12	0.9375	AT4TE22125	4	5315073	5315314	Intragenic	1&2&3	RI, A3SS, A5SS	ATSS	15	0	0	0
AT4TE22170.MSTRG.19657	MSTRG.19657	3	2	1, 2	0.666667	AT4TE22170	4	5323989	5324201	Intragenic	1	RI	NA	0	0	1	1
AT4TE22280.MSTRG.19661	MSTRG.19661	1	1	6	1	AT4TE22280	4	5347459	5347926	Intragenic	1	NA	NA	0	0	1	0
AT4TE22885.MSTRG.19679	MSTRG.19679	2	2	2, 3	1	AT4TE22885	4	5462623	5463117	Intragenic	1	NA	NA	1	1	0	0
AT4TE23400.MSTRG.19690	MSTRG.19690	1	1	2	1	AT4TE23400	4	5579270	5579516	Intragenic	1	NA	NA	0	0	1	0
AT4TE24340.MSTRG.19733	MSTRG.19733	1	1	1	1	AT4TE24340	4	5794054	5794385	Intergenic	1	NA	NA	0	0	0	1
AT4TE25335.MSTRG.19775	MSTRG.19775	2	2	1, 3	1	AT4TE25335	4	6015545	6015747	Intragenic	1	NA	ATTS	0	0	1	1
AT4TE27195.MSTRG.19864	MSTRG.19864	1	1	2	1	AT4TE27195	4	6379683	6379957	Intragenic	1	NA	NA	0	0	1	0
AT4TE29380.MSTRG.19974	MSTRG.19974	1	1	1	1	AT4TE29380	4	6827790	6828084	Intergenic	1	NA	NA	0	0	0	1
AT4TE29780.MSTRG.19991	MSTRG.19991	1	1	1	1	AT4TE29780	4	6906530	6906766	Intragenic	1	NA	NA	0	0	0	1
AT4TE29790.MSTRG.19994	MSTRG.19994	1	1	1	1	AT4TE29790	4	6907628	6907836	Intragenic	1	NA	NA	0	0	0	1
AT4TE31445.MSTRG.20069	MSTRG.20069	1	1	1	1	AT4TE31445	4	7219877	7220119	Intragenic	1	NA	NA	0	0	0	1
AT4TE31685.MSTRG.20087	MSTRG.20087	1	1	1	1	AT4TE31685	4	7279792	7280003	Intergenic	1	NA	NA	0	0	0	1
AT4TE31690.MSTRG.20087	MSTRG.20087	1	1	1	1	AT4TE31690	4	7280003	7280500	Intergenic	1	NA	NA	0	0	0	1
AT4TE32740.MSTRG.20157	MSTRG.20157	6	6	8, 6, 2, 7	1	AT4TE32740	4	7506386	7506605	Intragenic	1&3	NA	ATTS	0	0	6	0
AT4TE32800.MSTRG.20161	MSTRG.20161	10	9	7, 8, 9, 10, 6	0.9	AT4TE32800	4	7516793	7516993	Intragenic	1	RI	NA	0	0	9	0
AT4TE33910.MSTRG.20219	MSTRG.20219	3	1	6	0.333333	AT4TE33910	4	7735351	7735958	Intragenic	1	RI	NA	0	1	0	0
AT4TE33940.MSTRG.20223	MSTRG.20223	2	1	6	0.5	AT4TE33940	4	7743953	7744288	Intragenic	1	RI	NA	0	1	0	0
AT4TE34010.MSTRG.20220	MSTRG.20220	2	2	1, 2	1	AT4TE34010	4	7759917	7760578	Intragenic	1&3	RI	NA	1	0	1	1
AT4TE34565.MSTRG.20251	MSTRG.20251	7	1	19	0.142857	AT4TE34565	4	7869862	7870192	Intragenic	1	NA	ATTS	0	0	1	0
AT4TE34565.MSTRG.20253	MSTRG.20253	1	1	2	1	AT4TE34565	4	7869862	7870192	Intragenic	1	NA	NA	1	0	0	0
AT4TE36760.MSTRG.20375	MSTRG.20375	5	1	4	0.2	AT4TE36760	4	8294943	8296098	Intragenic	1	A3SS, RI	NA	0	1	0	0
AT4TE37090.MSTRG.20393	MSTRG.20393	1	1	1	1	AT4TE37090	4	8367948	8368189	Intragenic	1	NA	NA	0	0	0	1
AT4TE37565.MSTRG.20415	MSTRG.20415	3	3	6, 4	1	AT4TE37565	4	8462456	8462882	Intragenic	1&2	NA	ATTS	0	0	3	0
AT4TE38400.MSTRG.20468	MSTRG.20468	1	1	1	1	AT4TE38400	4	8620371	8620572	Intragenic	1	NA	NA	0	0	0	1
AT4TE38955.MSTRG.20497	MSTRG.20497	2	1	8	0.5	AT4TE38955	4	8725079	8725654	Intragenic	1	RI	NA	1	0	0	0
AT4TE38960.MSTRG.20497	MSTRG.20497	2	1	8	0.5	AT4TE38960	4	8725654	8726328	Intragenic	1	RI	NA	1	0	0	0
AT4TE39400.MSTRG.20513	MSTRG.20513	6	6	2, 4, 3	1	AT4TE39400	4	8819462	8819834	Intragenic	1	NA	NA	0	0	6	0
AT4TE39495.MSTRG.20517	MSTRG.20517	2	1	1	0.5	AT4TE39495	4	8836501	8837145	Intragenic	1	RI	NA	0	0	0	1
AT4TE39650.MSTRG.20527	MSTRG.20527	11	2	2, 16	0.181818	AT4TE39650	4	8869241	8869573	Intragenic	1	NA	AFE, ATSS	2	0	0	0
AT4TE42070.MSTRG.20674	MSTRG.20674	1	1	1	1	AT4TE42070	4	9330768	9331402	Intragenic	1	NA	NA	0	0	0	1
AT4TE42860.MSTRG.20722	MSTRG.20722	18	14	3, 6, 4, 5, 7, 2	0.777778	AT4TE42860	4	9483835	9488588	Intergenic	1&2&3	RI, A3SS, A5SS	ATSS, ATTS, AFE, ALE	2	2	10	0
AT4TE42895.MSTRG.20722	MSTRG.20722	18	2	3, 2	0.111111	AT4TE42895	4	9496122	9496399	Intragenic	1	A3SS	NA	0	1	1	0
AT4TE42905.MSTRG.20723	MSTRG.20723	1	1	1	1	AT4TE42905	4	9498801	9499350	Intergenic	1	NA	NA	0	0	0	1
AT4TE43210.MSTRG.20751	MSTRG.20751	55	29	6, 7, 9, 4, 8, 5, 10, 11	0.527273	AT4TE43210	4	9560657	9561027	Intragenic	1&2&3	RI, A3SS, SE	ATSS, AFE	11	18	0	0
AT4TE43220.MSTRG.20751	MSTRG.20751	55	2	4, 2	0.0363636	AT4TE43220	4	9563468	9564365	Intragenic	1&3	RI	ATSS	1	1	0	0
AT4TE43380.MSTRG.20746	MSTRG.20746	2	1	3	0.5	AT4TE43380	4	9601930	9602203	Intragenic	1	NA	NA	1	0	0	0
AT4TE44655.MSTRG.20818	MSTRG.20818	6	6	3, 2, 4	1	AT4TE44655	4	9842607	9842841	Intragenic	1&3	NA	ATTS	0	0	6	0
AT4TE46815.MSTRG.20935	MSTRG.20935	1	1	1	1	AT4TE46815	4	10276290	10276562	Intragenic	1	NA	NA	0	0	0	1
AT4TE47000.MSTRG.20959	MSTRG.20959	1	1	1	1	AT4TE47000	4	10308925	10309531	Intragenic	1	NA	NA	0	0	0	1
AT4TE50935.MSTRG.21172	MSTRG.21172	2	2	1, 2	1	AT4TE50935	4	11097719	11097957	Intragenic	1&3	RI	NA	1	0	0	1
AT4TE51510.MSTRG.21204	MSTRG.21204	2	1	3	0.5	AT4TE51510	4	11211241	11211652	Intragenic	1	NA	ATSS	1	0	0	0
AT4TE51595.MSTRG.21210	MSTRG.21210	1	1	2	1	AT4TE51595	4	11229049	11229366	Intragenic	1	NA	NA	0	0	1	0
AT4TE52725.MSTRG.21259	MSTRG.21259	1	1	1	1	AT4TE52725	4	11441005	11441211	Intragenic	1	NA	NA	0	0	0	1
AT4TE53490.MSTRG.21305	MSTRG.21305	3	3	19, 20	1	AT4TE53490	4	11583865	11584073	Intragenic	1	NA	NA	0	0	3	0
AT4TE54820.MSTRG.21396	MSTRG.21396	3	3	1, 2	1	AT4TE54820	4	11852106	11852590	Intragenic	1&3	RI	NA	2	0	2	1
AT4TE55200.MSTRG.21422	MSTRG.21422	1	1	1	1	AT4TE55200	4	11929301	11929672	Intragenic	1	NA	NA	0	0	0	1
AT4TE62865.MSTRG.21862	MSTRG.21862	6	6	5, 6, 8, 7	1	AT4TE62865	4	13374709	13374986	Intragenic	1&2&3	RI, SE	NA	0	6	0	0
AT4TE63170.MSTRG.21881	MSTRG.21881	11	9	12, 10, 9, 5, 11	0.818182	AT4TE63170	4	13433939	13434466	Intragenic	1	A5SS, SE	NA	4	5	0	0
AT4TE65430.MSTRG.22024	MSTRG.22024	2	2	6, 7	1	AT4TE65430	4	13871404	13871673	Intragenic	1	NA	NA	1	1	0	0
AT4TE67650.MSTRG.22170	MSTRG.22170	2	2	1, 2	1	AT4TE67650	4	14305235	14305545	Intragenic	1&3	RI	NA	1	0	1	1
AT4TE67780.MSTRG.22182	MSTRG.22182	1	1	1	1	AT4TE67780	4	14333491	14334241	Intragenic	1	NA	NA	0	0	0	1
AT4TE68035.MSTRG.22197	MSTRG.22197	3	3	12	1	AT4TE68035	4	14389557	14389820	Intragenic	1	NA	NA	0	0	3	0
AT4TE70260.MSTRG.22319	MSTRG.22319	2	2	1	1	AT4TE70260	4	14811271	14811534	Intragenic	1	NA	NA	0	0	0	2
AT4TE73750.MSTRG.22524	MSTRG.22524	1	1	1	1	AT4TE73750	4	15459069	15459665	Intragenic	1	NA	NA	0	0	0	1
AT4TE74000.MSTRG.22534	MSTRG.22534	2	2	3, 2	1	AT4TE74000	4	15506160	15506506	Intragenic	1	NA	NA	2	0	0	0
AT4TE75430.MSTRG.22612	MSTRG.22612	8	8	12, 8, 7, 11, 13	1	AT4TE75430	4	15790300	15790513	Intragenic	1&3	NA	ATSS	8	0	0	0
AT4TE76870.MSTRG.22684	MSTRG.22684	4	1	5	0.25	AT4TE76870	4	16054513	16055641	Intragenic	1	NA	ATSS	1	0	0	0
AT4TE78070.MSTRG.22758	MSTRG.22758	1	1	1	1	AT4TE78070	4	16279977	16280331	Intragenic	1	NA	NA	0	0	0	1
AT4TE78070.MSTRG.22759	MSTRG.22759	1	1	1	1	AT4TE78070	4	16279977	16280331	Intragenic	1	NA	NA	0	0	0	1
AT4TE82630.MSTRG.23033	MSTRG.23033	1	1	1	1	AT4TE82630	4	17145806	17146169	Intragenic	1	NA	NA	0	0	0	1
AT4TE82980.MSTRG.23055	MSTRG.23055	3	2	3, 2	0.666667	AT4TE82980	4	17211991	17212583	Intergenic	1	NA	NA	1	1	0	0
AT4TE83080.MSTRG.23061	MSTRG.23061	9	7	8, 11	0.777778	AT4TE83080	4	17232789	17233031	Intragenic	1	RI	AFE, ATSS	4	3	0	0
AT4TE83085.MSTRG.23061	MSTRG.23061	9	7	8, 9, 11, 10	0.777778	AT4TE83085	4	17233035	17233463	Intragenic	1&3	RI	ATSS, AFE	4	5	0	0
AT4TE83650.MSTRG.23097	MSTRG.23097	1	1	1	1	AT4TE83650	4	17339098	17339895	Intergenic	1	NA	NA	0	0	0	1
AT4TE83660.MSTRG.23097	MSTRG.23097	1	1	1	1	AT4TE83660	4	17339918	17340911	Intergenic	1	NA	NA	0	0	0	1
AT4TE83950.MSTRG.23114	MSTRG.23114	1	1	1	1	AT4TE83950	4	17394129	17395120	Intergenic	1	NA	NA	0	0	0	1
AT4TE85370.MSTRG.23211	MSTRG.23211	1	1	1	1	AT4TE85370	4	17674150	17674501	Intergenic	1	NA	NA	0	0	0	1
AT4TE85940.MSTRG.23240	MSTRG.23240	3	3	1, 2	1	AT4TE85940	4	17785907	17786211	Intragenic	1	NA	NA	0	0	2	1
AT4TE86210.MSTRG.23258	MSTRG.23258	6	2	7, 5	0.333333	AT4TE86210	4	17837355	17837743	Intragenic	1	RI	ATSS	2	0	0	0
AT4TE87510.MSTRG.23334	MSTRG.23334	1	1	1	1	AT4TE87510	4	18077131	18077545	Intergenic	1	NA	NA	0	0	0	1
AT4TE90020.MSTRG.23511	MSTRG.23511	1	1	1	1	AT4TE90020	4	18553991	18554390	Intragenic	1	NA	NA	0	0	0	1
AT5TE02230.MSTRG.23713	MSTRG.23713	1	1	1	1	AT5TE02230	5	620136	620347	Intragenic	1	NA	NA	0	0	0	1
AT5TE04360.MSTRG.23907	MSTRG.23907	2	2	18, 19	1	AT5TE04360	5	1201102	1201410	Intragenic	1	NA	NA	0	2	0	0
AT5TE05190.MSTRG.23982	MSTRG.23982	1	1	2	1	AT5TE05190	5	1427637	1427957	Intragenic	1	NA	NA	0	0	1	0
AT5TE08075.MSTRG.24254	MSTRG.24254	1	1	2	1	AT5TE08075	5	2222111	2222331	Intragenic	1	NA	NA	1	0	0	0
AT5TE09070.MSTRG.24327	MSTRG.24327	2	2	2, 1	1	AT5TE09070	5	2499575	2499954	Intragenic	1	NA	NA	0	0	1	1
AT5TE09570.MSTRG.24368	MSTRG.24368	19	12	4, 8, 3, 5, 2	0.631579	AT5TE09570	5	2635397	2635733	Intergenic	1	NA	ATSS	12	0	0	0
AT5TE11225.MSTRG.24518	MSTRG.24518	7	7	13, 14, 15, 12	1	AT5TE11225	5	3084786	3085153	Intragenic	1	NA	NA	7	0	0	0
AT5TE11790.MSTRG.24575	MSTRG.24575	2	2	2	1	AT5TE11790	5	3242195	3242404	Intragenic	1	NA	NA	2	0	0	0
AT5TE11825.MSTRG.24577	MSTRG.24577	10	6	7, 8	0.6	AT5TE11825	5	3250317	3250709	Intragenic	1	RI	NA	6	0	0	0
AT5TE11825.MSTRG.24578	MSTRG.24578	1	1	1	1	AT5TE11825	5	3250317	3250709	Intragenic	1	NA	NA	0	0	0	1
AT5TE11920.MSTRG.24589	MSTRG.24589	1	1	1	1	AT5TE11920	5	3277945	3278160	Intragenic	1	NA	NA	0	0	0	1
AT5TE11920.MSTRG.24590	MSTRG.24590	1	1	2	1	AT5TE11920	5	3277945	3278160	Intragenic	1	NA	NA	0	0	1	0
AT5TE12450.MSTRG.24632	MSTRG.24632	1	1	1	1	AT5TE12450	5	3428204	3428716	Intergenic	1	NA	NA	0	0	0	1
AT5TE13805.MSTRG.24744	MSTRG.24744	6	6	11, 3, 10	1	AT5TE13805	5	3802890	3803134	Intragenic	1	NA	NA	0	0	6	0
AT5TE14570.MSTRG.24806	MSTRG.24806	1	1	7	1	AT5TE14570	5	4022806	4023204	Intragenic	1	NA	NA	0	1	0	0
AT5TE16510.MSTRG.24977	MSTRG.24977	2	2	3, 4	1	AT5TE16510	5	4564063	4564299	Intergenic	1	NA	NA	0	0	2	0
AT5TE17235.MSTRG.25059	MSTRG.25059	37	8	6, 5, 7, 8, 10, 3	0.216216	AT5TE17235	5	4760078	4760403	Intragenic	1&3	RI, A5SS	ATSS	7	1	0	0
AT5TE17325.MSTRG.25051	MSTRG.25051	1	1	1	1	AT5TE17325	5	4788494	4791460	Intergenic	1	NA	NA	0	0	0	1
AT5TE17350.MSTRG.25055	MSTRG.25055	1	1	1	1	AT5TE17350	5	4799157	4799906	Intergenic	1	NA	NA	0	0	0	1
AT5TE17365.MSTRG.25055	MSTRG.25055	1	1	1	1	AT5TE17365	5	4800410	4800648	Intergenic	1	NA	NA	0	0	0	1
AT5TE18210.MSTRG.25138	MSTRG.25138	6	3	4, 7, 8	0.5	AT5TE18210	5	5041056	5041327	Intragenic	1&3	RI, SE	ATSS, ATTS	0	0	3	0
AT5TE18465.MSTRG.25155	MSTRG.25155	1	1	3	1	AT5TE18465	5	5111926	5112295	Intragenic	1	NA	NA	1	0	0	0
AT5TE18470.MSTRG.25155	MSTRG.25155	1	1	3	1	AT5TE18470	5	5112920	5113135	Intragenic	1	NA	NA	1	0	0	0
AT5TE18970.MSTRG.25204	MSTRG.25204	13	13	4, 3, 5	1	AT5TE18970	5	5239267	5239598	Intragenic	1&3	RI, A3SS	NA	0	8	5	0
AT5TE18975.MSTRG.25204	MSTRG.25204	13	13	3, 5	1	AT5TE18975	5	5240254	5240470	Intragenic	1&3	RI	ATTS	0	0	13	0
AT5TE19990.MSTRG.25286	MSTRG.25286	3	3	13, 15	1	AT5TE19990	5	5521133	5521497	Intragenic	1	NA	NA	0	3	0	0
AT5TE20970.MSTRG.25375	MSTRG.25375	8	3	11, 3, 2	0.375	AT5TE20970	5	5796724	5796933	Intragenic	1	NA	ALE, ATTS	0	0	3	0
AT5TE21430.MSTRG.25410	MSTRG.25410	1	1	3	1	AT5TE21430	5	5925577	5926048	Intragenic	1	NA	NA	0	1	0	0
AT5TE21625.MSTRG.25434	MSTRG.25434	9	2	1, 2	0.222222	AT5TE21625	5	5976468	5976727	Intergenic	1	NA	ATTS, ALE	0	0	1	1
AT5TE24260.MSTRG.25640	MSTRG.25640	1	1	1	1	AT5TE24260	5	6693171	6693596	Intragenic	1	NA	NA	0	0	0	1
AT5TE24400.MSTRG.25653	MSTRG.25653	6	6	2, 1, 3, 4	1	AT5TE24400	5	6728580	6729084	Intragenic	1	NA	NA	5	0	0	1
AT5TE24520.MSTRG.25667	MSTRG.25667	13	8	5, 2	0.615385	AT5TE24520	5	6762054	6762327	Intragenic	1	RI	ATTS	0	0	8	0
AT5TE25140.MSTRG.25725	MSTRG.25725	10	5	39, 37, 38	0.5	AT5TE25140	5	6937455	6937683	Intragenic	1	NA	AFE, ATSS	5	0	0	0
AT5TE25430.MSTRG.25755	MSTRG.25755	4	4	13, 12, 14	1	AT5TE25430	5	7018392	7018731	Intragenic	1	NA	NA	0	4	0	0
AT5TE25975.MSTRG.25791	MSTRG.25791	1	1	1	1	AT5TE25975	5	7185066	7185332	Intragenic	1	NA	NA	0	0	0	1
AT5TE26690.MSTRG.25852	MSTRG.25852	1	1	3	1	AT5TE26690	5	7384221	7384492	Intragenic	1	NA	NA	0	0	1	0
AT5TE27610.MSTRG.25927	MSTRG.25927	15	15	6, 4, 3, 7, 8, 9	1	AT5TE27610	5	7639965	7640704	Intragenic	1&3	RI, A3SS, A5SS, SE	NA	1	9	5	0
AT5TE29060.MSTRG.26038	MSTRG.26038	12	2	2, 3	0.166667	AT5TE29060	5	8032266	8032672	Intragenic	1	RI	NA	0	0	2	0
AT5TE29605.MSTRG.26082	MSTRG.26082	8	2	7, 6	0.25	AT5TE29605	5	8184870	8185420	Intragenic	1	RI	NA	0	2	0	0
AT5TE29610.MSTRG.26082	MSTRG.26082	8	2	7, 6	0.25	AT5TE29610	5	8185083	8185313	Intragenic	1	RI	NA	0	2	0	0
AT5TE30265.MSTRG.26136	MSTRG.26136	7	4	4, 2	0.571429	AT5TE30265	5	8369960	8370682	Intergenic	1&2&3	A3SS, RI, SE	ATSS, ATTS	1	1	2	0
AT5TE30315.MSTRG.26130	MSTRG.26130	3	1	3	0.333333	AT5TE30315	5	8382511	8382829	Intragenic	1	RI	NA	0	0	1	0
AT5TE30945.MSTRG.26161	MSTRG.26161	1	1	1	1	AT5TE30945	5	8553738	8553968	Intragenic	1	NA	NA	0	0	0	1
AT5TE31160.MSTRG.26184	MSTRG.26184	1	1	1	1	AT5TE31160	5	8611530	8611970	Intragenic	1	NA	NA	0	0	0	1
AT5TE31160.MSTRG.26185	MSTRG.26185	1	1	1	1	AT5TE31160	5	8611530	8611970	Intragenic	1	NA	NA	0	0	0	1
AT5TE32280.MSTRG.26251	MSTRG.26251	2	2	4, 3	1	AT5TE32280	5	8908923	8909172	Intragenic	1	NA	NA	2	0	0	0
AT5TE32420.MSTRG.26259	MSTRG.26259	3	3	4, 5	1	AT5TE32420	5	8956319	8956987	Intragenic	1	RI	NA	0	0	3	0
AT5TE32420.MSTRG.26260	MSTRG.26260	7	2	12, 5	0.285714	AT5TE32420	5	8956319	8956987	Intragenic	1&3	NA	ALE, ATTS	0	0	2	0
AT5TE32425.MSTRG.26260	MSTRG.26260	7	1	12	0.142857	AT5TE32425	5	8956989	8957778	Intergenic	1	NA	ALE, ATTS	0	0	1	0
AT5TE32430.MSTRG.26260	MSTRG.26260	7	1	12	0.142857	AT5TE32430	5	8957778	8958016	Intergenic	1	NA	ALE, ATTS	0	0	1	0
AT5TE33245.MSTRG.26316	MSTRG.26316	7	7	22, 20	1	AT5TE33245	5	9194541	9194767	Intragenic	1	NA	NA	0	0	7	0
AT5TE34670.MSTRG.26406	MSTRG.26406	3	3	9, 8	1	AT5TE34670	5	9543431	9543689	Intragenic	1	NA	NA	0	0	3	0
AT5TE34835.MSTRG.26414	MSTRG.26414	6	3	3, 5, 4	0.5	AT5TE34835	5	9601050	9601428	Intergenic	1	RI	ATSS, ATTS	1	1	1	0
AT5TE34910.MSTRG.26428	MSTRG.26428	9	6	4, 5, 8, 6, 2	0.666667	AT5TE34910	5	9622950	9623271	Intragenic	1	RI	NA	0	0	6	0
AT5TE34945.MSTRG.26422	MSTRG.26422	1	1	1	1	AT5TE34945	5	9634025	9634508	Intragenic	1	NA	NA	0	0	0	1
AT5TE35005.MSTRG.26431	MSTRG.26431	15	1	17	0.0666667	AT5TE35005	5	9649510	9650436	Intragenic	1	RI	NA	0	1	0	0
AT5TE35015.MSTRG.26431	MSTRG.26431	15	15	3, 17, 18, 2, 13	1	AT5TE35015	5	9653659	9654299	Intragenic	1&3	RI, A3SS	NA	0	0	15	0
AT5TE35590.MSTRG.26467	MSTRG.26467	1	1	2	1	AT5TE35590	5	9785686	9785929	Intragenic	1	NA	NA	1	0	0	0
AT5TE35975.MSTRG.26484	MSTRG.26484	1	1	2	1	AT5TE35975	5	9879001	9879375	Intragenic	1	NA	NA	0	0	1	0
AT5TE36550.MSTRG.26516	MSTRG.26516	2	1	1	0.5	AT5TE36550	5	10037202	10037458	Intragenic	1	NA	NA	0	0	0	1
AT5TE37605.MSTRG.26545	MSTRG.26545	1	1	2	1	AT5TE37605	5	10293589	10293801	Intragenic	1	NA	NA	0	0	1	0
AT5TE37730.MSTRG.26550	MSTRG.26550	1	1	1	1	AT5TE37730	5	10330485	10331152	Intergenic	1	NA	NA	0	0	0	1
AT5TE38735.MSTRG.26581	MSTRG.26581	1	1	1	1	AT5TE38735	5	10636892	10637096	Intragenic	1	NA	NA	0	0	0	1
AT5TE39305.MSTRG.26594	MSTRG.26594	1	1	4	1	AT5TE39305	5	10812999	10813427	Intragenic	1	NA	NA	0	1	0	0
AT5TE39345.MSTRG.26595	MSTRG.26595	1	1	7	1	AT5TE39345	5	10824559	10825088	Intragenic	1	NA	NA	0	1	0	0
AT5TE39795.MSTRG.26612	MSTRG.26612	1	1	1	1	AT5TE39795	5	10933822	10934730	Intergenic	1	RI	NA	0	0	0	1
AT5TE44480.MSTRG.26644	MSTRG.26644	4	2	3, 2	0.5	AT5TE44480	5	12559383	12559664	Intragenic	1	RI	NA	0	1	1	0
AT5TE44485.MSTRG.26644	MSTRG.26644	4	2	3, 2	0.5	AT5TE44485	5	12559664	12559968	Intragenic	1	RI	NA	0	1	1	0
AT5TE47040.MSTRG.26685	MSTRG.26685	3	3	2, 3	1	AT5TE47040	5	13233573	13233802	Intragenic	1	NA	NA	2	1	0	0
AT5TE47605.MSTRG.26696	MSTRG.26696	2	2	1	1	AT5TE47605	5	13434693	13435022	Intragenic	1	NA	NA	0	0	0	2
AT5TE49345.MSTRG.26744	MSTRG.26744	1	1	2	1	AT5TE49345	5	13852627	13853172	Intragenic	1	NA	NA	0	0	1	0
AT5TE49540.MSTRG.26760	MSTRG.26760	2	2	1, 2	1	AT5TE49540	5	13901481	13902288	Intragenic	1&3	RI	NA	0	0	1	1
AT5TE50915.MSTRG.26809	MSTRG.26809	7	1	11	0.142857	AT5TE50915	5	14241497	14241727	Intragenic	1	RI	NA	0	0	1	0
AT5TE50950.MSTRG.26812	MSTRG.26812	3	3	18, 17	1	AT5TE50950	5	14252984	14253192	Intragenic	1	NA	NA	3	0	0	0
AT5TE51900.MSTRG.26861	MSTRG.26861	2	1	1	0.5	AT5TE51900	5	14424728	14425037	Intragenic	1	NA	ATTS	0	0	0	1
AT5TE53340.MSTRG.26922	MSTRG.26922	3	3	12, 11	1	AT5TE53340	5	14795607	14795827	Intragenic	1	NA	NA	0	0	3	0
AT5TE54995.MSTRG.27010	MSTRG.27010	5	3	3, 1	0.6	AT5TE54995	5	15199469	15199688	Intragenic	1&3	NA	ATTS	0	0	2	1
AT5TE55210.MSTRG.27024	MSTRG.27024	4	4	4, 2	1	AT5TE55210	5	15265416	15265670	Intragenic	1	NA	NA	0	0	4	0
AT5TE55245.MSTRG.27027	MSTRG.27027	5	5	5, 3, 4, 6	1	AT5TE55245	5	15271168	15271399	Intragenic	1&3	RI	NA	0	0	5	0
AT5TE55640.MSTRG.27057	MSTRG.27057	5	2	3, 2	0.4	AT5TE55640	5	15383222	15383913	Intragenic	1	RI	ATTS	0	0	2	0
AT5TE55865.MSTRG.27072	MSTRG.27072	1	1	7	1	AT5TE55865	5	15439856	15440136	Intragenic	1	NA	NA	1	0	0	0
AT5TE56100.MSTRG.27094	MSTRG.27094	1	1	8	1	AT5TE56100	5	15521706	15522560	Intergenic	1	NA	NA	0	0	1	0
AT5TE56255.MSTRG.27111	MSTRG.27111	11	7	11, 2, 12	0.636364	AT5TE56255	5	15561758	15562162	Intergenic	1&3	NA	ATTS	0	0	7	0
AT5TE56895.MSTRG.27160	MSTRG.27160	6	6	2, 1, 3	1	AT5TE56895	5	15759334	15759671	Intragenic	1	NA	NA	0	0	5	1
AT5TE57335.MSTRG.27195	MSTRG.27195	3	3	2, 3	1	AT5TE57335	5	15881031	15881443	Intragenic	1&3	RI	ATTS	0	0	3	0
AT5TE57335.MSTRG.27196	MSTRG.27196	1	1	1	1	AT5TE57335	5	15881031	15881443	Intragenic	1	NA	NA	0	0	0	1
AT5TE58020.MSTRG.27254	MSTRG.27254	4	4	3, 5, 7, 6	1	AT5TE58020	5	16064380	16064944	Intergenic	1	NA	NA	4	0	0	0
AT5TE58025.MSTRG.27255	MSTRG.27255	2	2	2, 1	1	AT5TE58025	5	16064944	16065204	Intragenic	1	NA	ATTS	0	0	1	1
AT5TE58245.MSTRG.27267	MSTRG.27267	1	1	1	1	AT5TE58245	5	16119376	16119616	Intergenic	1	NA	NA	0	0	0	1
AT5TE58285.MSTRG.27273	MSTRG.27273	2	1	2	0.5	AT5TE58285	5	16128244	16128597	Intragenic	1	RI	NA	0	0	1	0
AT5TE58305.MSTRG.27274	MSTRG.27274	2	2	2, 3	1	AT5TE58305	5	16132138	16132656	Intragenic	1	NA	NA	0	1	1	0
AT5TE58645.MSTRG.27293	MSTRG.27293	2	2	6, 5	1	AT5TE58645	5	16227062	16227297	Intragenic	1	NA	NA	0	0	2	0
AT5TE59125.MSTRG.27333	MSTRG.27333	3	3	2, 4	1	AT5TE59125	5	16371986	16372312	Intragenic	1	NA	NA	0	0	3	0
AT5TE59570.MSTRG.27380	MSTRG.27380	8	7	7, 8, 6, 5	0.875	AT5TE59570	5	16495153	16495534	Intragenic	1	RI	ATTS	0	0	7	0
AT5TE60280.MSTRG.27438	MSTRG.27438	4	2	4, 5	0.5	AT5TE60280	5	16698233	16698950	Intragenic	1	RI	NA	0	0	2	0
AT5TE61030.MSTRG.27504	MSTRG.27504	4	4	1, 3	1	AT5TE61030	5	16907150	16907427	Intragenic	1&2&3	RI	NA	0	2	1	1
AT5TE61795.MSTRG.27556	MSTRG.27556	1	1	1	1	AT5TE61795	5	17107378	17107708	Intergenic	1	NA	NA	0	0	0	1
AT5TE62660.MSTRG.27627	MSTRG.27627	1	1	1	1	AT5TE62660	5	17341056	17341553	Intragenic	1	NA	NA	0	0	0	1
AT5TE62765.MSTRG.27641	MSTRG.27641	2	2	2, 3	1	AT5TE62765	5	17371758	17371985	Intergenic	1&3	NA	ATTS	0	0	2	0
AT5TE63155.MSTRG.27664	MSTRG.27664	1	1	2	1	AT5TE63155	5	17478159	17478412	Intragenic	1	NA	NA	0	0	1	0
AT5TE63290.MSTRG.27674	MSTRG.27674	3	2	1, 2	0.666667	AT5TE63290	5	17506490	17507111	Intragenic	1&3	RI, A5SS	NA	1	0	0	1
AT5TE64430.MSTRG.27772	MSTRG.27772	20	20	6, 7, 8, 9, 4	1	AT5TE64430	5	17842110	17842573	Intragenic	1&3	RI	AFE, ATSS	1	35	0	0
AT5TE64540.MSTRG.27779	MSTRG.27779	2	2	1, 2	1	AT5TE64540	5	17877226	17877502	Intragenic	1	RI	NA	1	0	0	1
AT5TE64560.MSTRG.27780	MSTRG.27780	2	1	1	0.5	AT5TE64560	5	17884022	17884303	Intragenic	1	RI	NA	0	0	0	1
AT5TE64925.MSTRG.27814	MSTRG.27814	3	3	2	1	AT5TE64925	5	17993839	17994175	Intragenic	1	NA	NA	0	0	3	0
AT5TE65420.MSTRG.27855	MSTRG.27855	4	4	3, 2, 4	1	AT5TE65420	5	18160352	18160556	Intragenic	1&3	RI	ATSS	4	0	0	0
AT5TE65980.MSTRG.27892	MSTRG.27892	3	2	5, 6	0.666667	AT5TE65980	5	18331003	18331279	Intragenic	1	RI	ATTS	0	1	1	0
AT5TE66180.MSTRG.27903	MSTRG.27903	8	2	6, 7	0.25	AT5TE66180	5	18387152	18388051	Intragenic	1&2	SE, RI	ATSS	2	0	0	0
AT5TE66250.MSTRG.27910	MSTRG.27910	4	4	1, 2	1	AT5TE66250	5	18405952	18406411	Intragenic	1	NA	NA	3	0	0	1
AT5TE66335.MSTRG.27920	MSTRG.27920	6	1	1	0.166667	AT5TE66335	5	18430774	18430978	Intragenic	1	NA	NA	0	0	0	1
AT5TE66420.MSTRG.27918	MSTRG.27918	2	2	2, 1	1	AT5TE66420	5	18450187	18450513	Intragenic	1	NA	NA	0	0	1	1
AT5TE66425.MSTRG.27918	MSTRG.27918	2	2	2, 1	1	AT5TE66425	5	18450741	18451048	Intragenic	1	NA	NA	0	0	1	1
AT5TE66770.MSTRG.27941	MSTRG.27941	1	1	1	1	AT5TE66770	5	18554055	18554307	Intergenic	1	NA	NA	0	0	0	1
AT5TE66920.MSTRG.27957	MSTRG.27957	6	4	2, 3	0.666667	AT5TE66920	5	18589770	18590208	Intragenic	1&3	RI, A5SS	ATTS	0	2	2	0
AT5TE67880.MSTRG.28026	MSTRG.28026	17	10	4, 3, 5, 8, 9, 7	0.588235	AT5TE67880	5	18853599	18853838	Intragenic	1&3	NA	ATTS, ALE, ATSS	0	5	5	0
AT5TE68170.MSTRG.28053	MSTRG.28053	5	5	1, 3	1	AT5TE68170	5	18945987	18946299	Intragenic	1&3	RI	NA	4	0	0	1
AT5TE68230.MSTRG.28057	MSTRG.28057	2	2	1, 2	1	AT5TE68230	5	18964434	18964982	Intragenic	1&3	RI	NA	1	0	1	1
AT5TE68375.MSTRG.28071	MSTRG.28071	3	2	6, 7	0.666667	AT5TE68375	5	19005810	19006110	Intragenic	1	RI	NA	1	1	0	0
AT5TE71390.MSTRG.28318	MSTRG.28318	1	1	1	1	AT5TE71390	5	19835424	19835771	Intragenic	1	NA	NA	0	0	0	1
AT5TE72200.MSTRG.28384	MSTRG.28384	2	2	1, 2	1	AT5TE72200	5	20048357	20049583	Intragenic	1&2&3	RI	NA	1	0	1	1
AT5TE72200.MSTRG.28385	MSTRG.28385	1	1	1	1	AT5TE72200	5	20048357	20049583	Intragenic	1	NA	NA	0	0	0	1
AT5TE73100.MSTRG.28443	MSTRG.28443	6	3	20, 21, 11	0.5	AT5TE73100	5	20296503	20296760	Intragenic	1	NA	ATTS	0	0	3	0
AT5TE75770.MSTRG.28664	MSTRG.28664	1	1	1	1	AT5TE75770	5	21031972	21032425	Intragenic	1	NA	NA	0	0	0	1
AT5TE75800.MSTRG.28667	MSTRG.28667	2	2	1, 3	1	AT5TE75800	5	21043399	21043783	Intragenic	1&3	RI	NA	1	1	0	1
AT5TE76210.MSTRG.28701	MSTRG.28701	10	3	3, 6, 5	0.3	AT5TE76210	5	21162771	21163127	Intragenic	1	RI, A3SS	NA	2	1	0	0
AT5TE77640.MSTRG.28827	MSTRG.28827	6	6	2, 3	1	AT5TE77640	5	21556083	21556320	Intragenic	1	RI	NA	1	0	5	0
AT5TE78710.MSTRG.28904	MSTRG.28904	1	1	1	1	AT5TE78710	5	21851492	21852224	Intragenic	1	NA	NA	0	0	0	1
AT5TE78770.MSTRG.28907	MSTRG.28907	2	2	2, 3	1	AT5TE78770	5	21870157	21870640	Intragenic	1&3	RI	NA	0	1	2	0
AT5TE78820.MSTRG.28916	MSTRG.28916	1	1	1	1	AT5TE78820	5	21883443	21883945	Intergenic	1	NA	NA	0	0	0	1
AT5TE80340.MSTRG.29052	MSTRG.29052	1	1	1	1	AT5TE80340	5	22322171	22322684	Intergenic	1	NA	NA	0	0	0	1
AT5TE80370.MSTRG.29054	MSTRG.29054	5	5	9, 10, 8	1	AT5TE80370	5	22331244	22331542	Intragenic	1	NA	NA	5	0	0	0
AT5TE80370.MSTRG.29055	MSTRG.29055	1	1	1	1	AT5TE80370	5	22331244	22331542	Intragenic	1	NA	NA	0	0	0	1
AT5TE81110.MSTRG.29126	MSTRG.29126	6	6	11, 10, 12, 3, 9	1	AT5TE81110	5	22539608	22540276	Intragenic	1&3	NA	ATSS	2	4	0	0
AT5TE81510.MSTRG.29162	MSTRG.29162	3	3	4, 5	1	AT5TE81510	5	22657292	22657692	Intragenic	1&3	RI	NA	3	2	0	0
AT5TE81775.MSTRG.29183	MSTRG.29183	7	7	6, 5, 7	1	AT5TE81775	5	22726164	22726373	Intragenic	1&2	A5SS, RI, SE, A3SS	ATSS	1	6	0	0
AT5TE83180.MSTRG.29296	MSTRG.29296	3	3	6, 3, 7	1	AT5TE83180	5	23123436	23123857	Intragenic	1&2&3	RI	AFE, ATSS	1	3	0	0
AT5TE83620.MSTRG.29326	MSTRG.29326	3	2	9, 8	0.666667	AT5TE83620	5	23256199	23256417	Intragenic	1	NA	ATSS	2	0	0	0
AT5TE84790.MSTRG.29435	MSTRG.29435	6	6	3, 2, 4, 5	1	AT5TE84790	5	23579256	23579535	Intragenic	1&3	RI, A3SS	NA	0	3	6	0
AT5TE85420.MSTRG.29488	MSTRG.29488	1	1	1	1	AT5TE85420	5	23750993	23751431	Intergenic	1	NA	NA	0	0	0	1
AT5TE86630.MSTRG.29602	MSTRG.29602	27	1	4	0.037037	AT5TE86630	5	24081252	24081579	Intergenic	1	NA	ATSS	1	0	0	0
AT5TE87100.MSTRG.29639	MSTRG.29639	5	5	3, 5	1	AT5TE87100	5	24212272	24212567	Intragenic	1&3	RI	NA	0	5	1	0
AT5TE87425.MSTRG.29669	MSTRG.29669	7	1	2	0.142857	AT5TE87425	5	24305454	24306275	Intragenic	1	NA	NA	1	0	0	0
AT5TE87550.MSTRG.29679	MSTRG.29679	1	1	2	1	AT5TE87550	5	24335273	24335581	Intragenic	1	NA	NA	1	0	0	0
AT5TE87550.MSTRG.29680	MSTRG.29680	1	1	1	1	AT5TE87550	5	24335273	24335581	Intragenic	1	NA	NA	0	0	0	1
AT5TE88485.MSTRG.29750	MSTRG.29750	4	4	4, 2	1	AT5TE88485	5	24587191	24587395	Intragenic	1&3	NA	ATTS	0	0	4	0
AT5TE88530.MSTRG.29755	MSTRG.29755	9	1	5	0.111111	AT5TE88530	5	24601313	24602178	Intragenic	1	RI	NA	1	0	0	0
AT5TE88740.MSTRG.29770	MSTRG.29770	7	7	14, 13, 11	1	AT5TE88740	5	24659626	24659905	Intragenic	1	RI	NA	1	6	0	0
AT5TE90145.MSTRG.29896	MSTRG.29896	3	3	3, 2	1	AT5TE90145	5	25053513	25053819	Intragenic	1	NA	NA	3	0	0	0
AT5TE90145.MSTRG.29897	MSTRG.29897	1	1	1	1	AT5TE90145	5	25053513	25053819	Intragenic	1	NA	NA	0	0	0	1
AT5TE90660.MSTRG.29943	MSTRG.29943	1	1	1	1	AT5TE90660	5	25203742	25204084	Intragenic	1	NA	NA	0	0	0	1
AT5TE91530.MSTRG.30033	MSTRG.30033	3	3	11, 10	1	AT5TE91530	5	25444826	25445083	Intragenic	1	NA	NA	3	0	0	0
AT5TE91625.MSTRG.30044	MSTRG.30044	2	2	1, 3	1	AT5TE91625	5	25470368	25471129	Intragenic	1&2&3	RI	ATSS	0	1	1	1
AT5TE91835.MSTRG.30061	MSTRG.30061	4	4	2, 3	1	AT5TE91835	5	25528821	25529112	Intergenic	1	NA	NA	4	0	0	0
AT5TE92530.MSTRG.30116	MSTRG.30116	4	4	4, 3	1	AT5TE92530	5	25716290	25716629	Intragenic	1	NA	NA	4	0	0	0
AT5TE94620.MSTRG.30313	MSTRG.30313	28	15	12, 14, 13, 24, 11	0.535714	AT5TE94620	5	26276186	26277560	Intragenic	1	RI	AFE, ATSS	15	0	0	0
AT5TE95830.MSTRG.30426	MSTRG.30426	1	1	2	1	AT5TE95830	5	26606655	26606925	Intragenic	1	NA	NA	1	0	0	0
AT5TE95835.MSTRG.30426	MSTRG.30426	1	1	2	1	AT5TE95835	5	26606925	26607579	Intergenic	1	NA	NA	1	0	0	0
AT5TE95845.MSTRG.30429	MSTRG.30429	4	4	2, 1, 3	1	AT5TE95845	5	26612975	26613185	Intragenic	1&3	RI, A3SS	ATSS	3	2	0	1
AT5TE96660.MSTRG.30501	MSTRG.30501	1	1	1	1	AT5TE96660	5	26831418	26831624	Intragenic	1	NA	NA	0	0	0	1
AT5TE96750.MSTRG.30508	MSTRG.30508	6	5	14, 15, 11	0.833333	AT5TE96750	5	26858060	26858401	Intragenic	1&3	NA	ATSS	3	2	0	0
AT1TE06780.MSTRG.632	MSTRG.632	3	1	10	0.333333	AT1TE06780	1	2070736	2073535	Intergenic	2	NA	ATSS	1	0	0	0
AT1TE08020.MSTRG.770	MSTRG.770	1	1	1	1	AT1TE08020	1	2461273	2462129	Intergenic	2	NA	NA	0	0	0	1
AT1TE11950.MSTRG.1133	MSTRG.1133	5	5	16, 4, 15, 14	1	AT1TE11950	1	3672592	3673012	Intragenic	2&3	RI	NA	1	14	0	0
AT1TE12665.MSTRG.1213	MSTRG.1213	1	1	7	1	AT1TE12665	1	3895093	3897046	Intergenic	2	SE, A3SS, RI	ATTS	1	5	1	0
AT1TE13300.MSTRG.1272	MSTRG.1272	1	1	1	1	AT1TE13300	1	4090941	4091432	Intergenic	2	NA	NA	0	0	0	1
AT1TE14315.MSTRG.1376	MSTRG.1376	1	1	1	1	AT1TE14315	1	4405995	4411119	Intergenic	2	NA	NA	0	0	0	1
AT1TE16330.MSTRG.1586	MSTRG.1586	4	1	3	0.25	AT1TE16330	1	5045303	5045665	Intergenic	2	NA	ATTS	0	0	1	0
AT1TE18770.MSTRG.1853	MSTRG.1853	4	3	18, 17	0.75	AT1TE18770	1	5805365	5805709	Intragenic	2&3	NA	AFE, ATSS	3	3	0	0
AT1TE21210.MSTRG.2072	MSTRG.2072	1	1	1	1	AT1TE21210	1	6538418	6543539	Intergenic	2	NA	NA	0	0	0	1
AT1TE22795.MSTRG.2225	MSTRG.2225	1	1	1	1	AT1TE22795	1	7047813	7048779	Intergenic	2	NA	NA	0	0	0	1
AT1TE25110.MSTRG.2449	MSTRG.2449	1	1	13	1	AT1TE25110	1	7809354	7810370	Intergenic	2	NA	NA	1	0	0	0
AT1TE25115.MSTRG.2450	MSTRG.2450	4	1	4	0.25	AT1TE25115	1	7810370	7812003	Intergenic	2	NA	ATTS	0	0	1	0
AT1TE26260.MSTRG.2547	MSTRG.2547	1	1	1	1	AT1TE26260	1	8160055	8160565	Intergenic	2	NA	NA	0	0	0	1
AT1TE30550.MSTRG.2969	MSTRG.2969	1	1	1	1	AT1TE30550	1	9476001	9480634	Intergenic	2	NA	NA	0	0	0	1
AT1TE31380.MSTRG.3046	MSTRG.3046	5	5	8, 6, 7, 5	1	AT1TE31380	1	9744856	9745492	Intragenic	2&3	RI	ATSS	1	8	0	0
AT1TE31775.MSTRG.3077	MSTRG.3077	1	1	5	1	AT1TE31775	1	9865642	9873666	Intergenic	2	RI	ATTS, ATSS	1	3	1	0
AT1TE32625.MSTRG.3142	MSTRG.3142	1	1	3	1	AT1TE32625	1	10114659	10115025	Intergenic	2	NA	NA	1	1	0	0
AT1TE33455.MSTRG.3212	MSTRG.3212	1	1	5	1	AT1TE33455	1	10347383	10348529	Intragenic	2&3	NA	NA	1	2	0	0
AT1TE33460.MSTRG.3212	MSTRG.3212	1	1	5	1	AT1TE33460	1	10348566	10348766	Intragenic	2	NA	NA	0	1	0	0
AT1TE34295.MSTRG.3273	MSTRG.3273	2	1	3	0.5	AT1TE34295	1	10597340	10598621	Intergenic	2	NA	ATSS	1	0	0	0
AT1TE34650.MSTRG.3296	MSTRG.3296	4	1	4	0.25	AT1TE34650	1	10723433	10725219	Intergenic	2	NA	ATTS	0	0	1	0
AT1TE36130.MSTRG.3405	MSTRG.3405	1	1	2	1	AT1TE36130	1	11178290	11178953	Intragenic	2&3	NA	NA	1	0	1	0
AT1TE36340.MSTRG.3419	MSTRG.3419	1	1	3	1	AT1TE36340	1	11239004	11239335	Intragenic	2	NA	NA	1	0	0	0
AT1TE36605.MSTRG.3445	MSTRG.3445	11	9	7, 5, 8, 6	0.818182	AT1TE36605	1	11315040	11316663	Intragenic	2&3	A3SS, RI	AFE, ATSS	9	9	0	0
AT1TE36775.MSTRG.3453	MSTRG.3453	1	1	15	1	AT1TE36775	1	11368459	11369371	Intragenic	2&3	NA	NA	0	2	0	0
AT1TE38350.MSTRG.3567	MSTRG.3567	1	1	5	1	AT1TE38350	1	11834922	11836068	Intragenic	2&3	NA	NA	1	2	0	0
AT1TE38355.MSTRG.3567	MSTRG.3567	1	1	5	1	AT1TE38355	1	11836105	11836305	Intragenic	2	NA	NA	0	1	0	0
AT1TE38530.MSTRG.3579	MSTRG.3579	1	1	1	1	AT1TE38530	1	11887151	11901703	Intergenic	2	NA	NA	0	0	0	1
AT1TE38780.MSTRG.3602	MSTRG.3602	1	1	3	1	AT1TE38780	1	11982674	11983039	Intergenic	2	NA	NA	1	0	0	0
AT1TE40170.MSTRG.3693	MSTRG.3693	2	2	6	1	AT1TE40170	1	12345962	12346447	Intergenic	2	NA	ATSS	2	0	0	0
AT1TE40940.MSTRG.3750	MSTRG.3750	1	1	2	1	AT1TE40940	1	12566242	12568303	Intergenic	2&3	NA	NA	1	0	1	0
AT1TE41000.MSTRG.3759	MSTRG.3759	3	3	2, 3	1	AT1TE41000	1	12581910	12582918	Intergenic	2	A3SS, RI	ATSS	3	1	3	0
AT1TE41565.MSTRG.3786	MSTRG.3786	5	5	3, 4, 2	1	AT1TE41565	1	12751235	12752462	Intergenic	2&3	RI	ATSS	5	5	5	0
AT1TE41930.MSTRG.3819	MSTRG.3819	3	1	4	0.333333	AT1TE41930	1	12881715	12882684	Intergenic	2	NA	AFE, ATSS	1	0	0	0
AT1TE42190.MSTRG.3832	MSTRG.3832	1	1	1	1	AT1TE42190	1	12937930	12938808	Intergenic	2	NA	NA	0	0	0	1
AT1TE42850.MSTRG.3876	MSTRG.3876	1	1	1	1	AT1TE42850	1	13119392	13120283	Intergenic	2	NA	NA	0	0	0	1
AT1TE43670.MSTRG.3908	MSTRG.3908	1	1	5	1	AT1TE43670	1	13353935	13355092	Intergenic	2	NA	NA	1	1	0	0
AT1TE44585.MSTRG.3927	MSTRG.3927	1	1	13	1	AT1TE44585	1	13612473	13612745	Intragenic	2&3	NA	NA	0	2	0	0
AT1TE44785.MSTRG.3934	MSTRG.3934	2	2	5, 4	1	AT1TE44785	1	13684721	13686164	Intergenic	2	NA	ATSS	1	1	0	0
AT1TE45425.MSTRG.3945	MSTRG.3945	1	1	1	1	AT1TE45425	1	13851264	13852459	Intergenic	2	NA	NA	0	0	0	1
AT1TE45695.MSTRG.3950	MSTRG.3950	1	1	2	1	AT1TE45695	1	13915199	13917482	Intergenic	2	NA	NA	1	0	0	0
AT1TE45705.MSTRG.3950	MSTRG.3950	1	1	2	1	AT1TE45705	1	13917577	13919016	Intergenic	2	NA	NA	0	0	1	0
AT1TE46045.MSTRG.3958	MSTRG.3958	1	1	6	1	AT1TE46045	1	14017756	14018356	Intragenic	2	NA	NA	0	1	0	0
AT1TE46150.MSTRG.3967	MSTRG.3967	1	1	8	1	AT1TE46150	1	14046609	14047062	Intergenic	2&3	NA	NA	1	1	0	0
AT1TE48895.MSTRG.3987	MSTRG.3987	1	1	2	1	AT1TE48895	1	14922821	14923070	Intragenic	2	NA	NA	1	0	0	0
AT1TE49145.MSTRG.3990	MSTRG.3990	1	1	8	1	AT1TE49145	1	14999727	15000074	Intragenic	2&3	NA	NA	0	2	1	0
AT1TE50945.MSTRG.3996	MSTRG.3996	1	1	3	1	AT1TE50945	1	15431701	15433006	Intergenic	2	NA	NA	0	0	1	0
AT1TE51645.MSTRG.3999	MSTRG.3999	1	1	5	1	AT1TE51645	1	15676216	15683600	Intergenic	2	NA	NA	0	2	1	0
AT1TE54655.MSTRG.4074	MSTRG.4074	1	1	4	1	AT1TE54655	1	16584100	16586369	Intergenic	2	NA	ATTS	0	0	1	0
AT1TE55555.MSTRG.4103	MSTRG.4103	6	5	11, 9, 7, 10	0.833333	AT1TE55555	1	16800152	16800984	Intergenic	2&3	RI	AFE, ATSS	5	0	0	0
AT1TE55855.MSTRG.4113	MSTRG.4113	1	1	1	1	AT1TE55855	1	16867761	16868961	Intergenic	2	NA	NA	0	0	0	1
AT1TE57015.MSTRG.4183	MSTRG.4183	1	1	1	1	AT1TE57015	1	17201387	17202175	Intergenic	2	NA	NA	0	0	0	1
AT1TE57305.MSTRG.4203	MSTRG.4203	1	1	2	1	AT1TE57305	1	17291615	17292286	Intergenic	2	NA	NA	1	0	0	0
AT1TE58100.MSTRG.4272	MSTRG.4272	1	1	8	1	AT1TE58100	1	17532165	17532763	Intragenic	2	NA	NA	0	1	0	0
AT1TE58390.MSTRG.4285	MSTRG.4285	1	1	5	1	AT1TE58390	1	17589740	17590601	Intergenic	2&3	NA	NA	1	1	0	0
AT1TE59770.MSTRG.4396	MSTRG.4396	1	1	4	1	AT1TE59770	1	18020919	18022668	Intergenic	2	NA	NA	1	2	0	0
AT1TE61755.MSTRG.4564	MSTRG.4564	1	1	2	1	AT1TE61755	1	18632330	18633937	Intergenic	2	NA	NA	0	0	1	0
AT1TE64210.MSTRG.4758	MSTRG.4758	1	1	7	1	AT1TE64210	1	19389527	19389869	Intergenic	2	NA	NA	1	0	0	0
AT1TE64900.MSTRG.4829	MSTRG.4829	1	1	9	1	AT1TE64900	1	19623283	19623490	Intragenic	2	NA	NA	1	0	0	0
AT1TE65200.MSTRG.4859	MSTRG.4859	1	1	10	1	AT1TE65200	1	19725521	19726017	Intragenic	2&3	NA	NA	1	1	0	0
AT1TE65205.MSTRG.4859	MSTRG.4859	1	1	10	1	AT1TE65205	1	19726017	19735182	Intergenic	2	NA	NA	0	7	1	0
AT1TE65205.MSTRG.4858	MSTRG.4858	1	1	1	1	AT1TE65205	1	19726017	19735182	Intergenic	2	NA	NA	0	0	0	1
AT1TE65640.MSTRG.4898	MSTRG.4898	5	5	4, 7	1	AT1TE65640	1	19857262	19857632	Intergenic	2	NA	ATSS	5	0	0	0
AT1TE67110.MSTRG.5043	MSTRG.5043	1	1	2	1	AT1TE67110	1	20312121	20312612	Intergenic	2	NA	NA	0	0	1	0
AT1TE67450.MSTRG.5078	MSTRG.5078	1	1	3	1	AT1TE67450	1	20423238	20423739	Intragenic	2	NA	NA	0	1	1	0
AT1TE67750.MSTRG.5105	MSTRG.5105	1	1	3	1	AT1TE67750	1	20508289	20508541	Intergenic	2	NA	NA	1	0	0	0
AT1TE69285.MSTRG.5253	MSTRG.5253	3	1	5	0.333333	AT1TE69285	1	20979422	20980832	Intergenic	2	NA	ALE, ATTS	0	0	1	0
AT1TE69855.MSTRG.5295	MSTRG.5295	3	1	3	0.333333	AT1TE69855	1	21131106	21131907	Intergenic	2	NA	ATTS	0	0	1	0
AT1TE70105.MSTRG.5320	MSTRG.5320	4	2	4	0.5	AT1TE70105	1	21211544	21211881	Intergenic	2&3	NA	ATSS	2	0	0	0
AT1TE70670.MSTRG.5356	MSTRG.5356	1	1	5	1	AT1TE70670	1	21403099	21403361	Intragenic	2	NA	NA	0	1	0	0
AT1TE71950.MSTRG.5458	MSTRG.5458	7	4	2, 5, 7, 6	0.571429	AT1TE71950	1	21796937	21801751	Intergenic	2	NA	ATTS, ALE	0	0	4	0
AT1TE72135.MSTRG.5477	MSTRG.5477	13	13	11, 12, 10, 9	1	AT1TE72135	1	21862879	21863235	Intragenic	2	NA	NA	0	13	0	0
AT1TE72455.MSTRG.5500	MSTRG.5500	1	1	3	1	AT1TE72455	1	21948130	21948369	Intragenic	2&3	NA	NA	0	1	1	0
AT1TE74085.MSTRG.5622	MSTRG.5622	1	1	1	1	AT1TE74085	1	22449882	22452429	Intergenic	2	NA	NA	0	0	0	1
AT1TE74230.MSTRG.5640	MSTRG.5640	1	1	2	1	AT1TE74230	1	22502619	22502971	Intragenic	2	NA	NA	1	0	0	0
AT1TE74370.MSTRG.5660	MSTRG.5660	1	1	3	1	AT1TE74370	1	22545586	22546987	Intergenic	2	NA	NA	1	0	0	0
AT1TE75055.MSTRG.5719	MSTRG.5719	4	3	7, 5	0.75	AT1TE75055	1	22768458	22770022	Intergenic	2&3	NA	ATSS	3	0	0	0
AT1TE76110.MSTRG.5808	MSTRG.5808	1	1	3	1	AT1TE76110	1	23093712	23094066	Intergenic	2	NA	NA	0	0	1	0
AT1TE77510.MSTRG.5941	MSTRG.5941	8	8	6, 7, 5, 3	1	AT1TE77510	1	23540753	23541144	Intragenic	2&3	RI	NA	0	8	0	0
AT1TE78475.MSTRG.6025	MSTRG.6025	3	3	4	1	AT1TE78475	1	23840887	23843251	Intergenic	2	NA	ATSS	3	0	0	0
AT1TE80685.MSTRG.6231	MSTRG.6231	4	4	5, 6, 4	1	AT1TE80685	1	24564237	24564712	Intragenic	2&3	RI	NA	0	3	1	0
AT1TE83875.MSTRG.6504	MSTRG.6504	1	1	6	1	AT1TE83875	1	25565864	25566805	Intragenic	2&3	NA	NA	1	1	0	0
AT1TE85290.MSTRG.6634	MSTRG.6634	1	1	2	1	AT1TE85290	1	26030838	26036307	Intergenic	2	RI	ATSS	1	0	1	0
AT1TE87375.MSTRG.6819	MSTRG.6819	2	1	3	0.5	AT1TE87375	1	26693556	26693952	Intergenic	2	NA	ATTS	0	0	1	0
AT1TE88320.MSTRG.6926	MSTRG.6926	2	2	8	1	AT1TE88320	1	26994133	26994627	Intergenic	2	NA	NA	2	0	0	0
AT1TE91810.MSTRG.7249	MSTRG.7249	5	2	4	0.4	AT1TE91810	1	28057257	28058256	Intergenic	2	A3SS	ATTS	0	0	2	0
AT1TE92970.MSTRG.7353	MSTRG.7353	5	2	6, 5	0.4	AT1TE92970	1	28420782	28421844	Intergenic	2&3	NA	ATTS	0	0	2	0
AT1TE93240.MSTRG.7391	MSTRG.7391	4	4	5, 6	1	AT1TE93240	1	28504713	28505737	Intragenic	2&3	A3SS, A5SS	ATSS	3	1	0	0
AT1TE93910.MSTRG.7453	MSTRG.7453	1	1	1	1	AT1TE93910	1	28703054	28703305	Intergenic	2	NA	NA	0	0	0	1
AT1TE95255.MSTRG.7578	MSTRG.7578	8	1	13	0.125	AT1TE95255	1	29125353	29125901	Intergenic	2	NA	ATTS	0	0	1	0
AT1TE95295.MSTRG.7580	MSTRG.7580	2	2	2, 1	1	AT1TE95295	1	29134249	29135462	Intergenic	2&3	RI	NA	1	0	0	1
AT1TE95895.MSTRG.7628	MSTRG.7628	3	1	13	0.333333	AT1TE95895	1	29313049	29313596	Intragenic	2	NA	ATSS	1	0	0	0
AT1TE95990.MSTRG.7635	MSTRG.7635	2	1	6	0.5	AT1TE95990	1	29342802	29343130	Intragenic	2&3	NA	ATSS	0	2	0	0
AT1TE98800.MSTRG.7908	MSTRG.7908	14	10	12, 9, 10, 11, 7	0.714286	AT1TE98800	1	30220571	30221478	Intergenic	2&3	RI	ATTS	0	0	10	0
AT2TE00095.MSTRG.7980	MSTRG.7980	1	1	1	1	AT2TE00095	2	52643	58681	Intergenic	2	NA	NA	0	0	0	1
AT2TE01630.MSTRG.8068	MSTRG.8068	1	1	7	1	AT2TE01630	2	393577	396843	Intergenic	2	NA	NA	1	0	0	0
AT2TE02420.MSTRG.8106	MSTRG.8106	7	2	7, 8	0.285714	AT2TE02420	2	558986	559748	Intergenic	2	NA	ATSS	2	0	0	0
AT2TE03505.MSTRG.8167	MSTRG.8167	4	1	7	0.25	AT2TE03505	2	794449	795647	Intergenic	2	NA	ATTS	0	0	1	0
AT2TE04505.MSTRG.8220	MSTRG.8220	2	2	2	1	AT2TE04505	2	1007125	1007722	Intergenic	2&3	A5SS	ATSS	2	0	2	0
AT2TE04800.MSTRG.8249	MSTRG.8249	9	1	7	0.111111	AT2TE04800	2	1073744	1074640	Intergenic	2	NA	ATTS	0	0	1	0
AT2TE04875.MSTRG.8246	MSTRG.8246	1	1	2	1	AT2TE04875	2	1085931	1086588	Intragenic	2	NA	NA	1	0	0	0
AT2TE04875.MSTRG.8245	MSTRG.8245	1	1	4	1	AT2TE04875	2	1085931	1086588	Intragenic	2&3	NA	NA	0	2	1	0
AT2TE05420.MSTRG.8282	MSTRG.8282	1	1	4	1	AT2TE05420	2	1204271	1205405	Intergenic	2	NA	NA	0	1	1	0
AT2TE05425.MSTRG.8282	MSTRG.8282	1	1	4	1	AT2TE05425	2	1206014	1206684	Intergenic	2	NA	NA	1	0	0	0
AT2TE05490.MSTRG.8286	MSTRG.8286	1	1	2	1	AT2TE05490	2	1216831	1217817	Intergenic	2&3	NA	NA	1	0	1	0
AT2TE05725.MSTRG.8297	MSTRG.8297	6	2	5	0.333333	AT2TE05725	2	1260401	1260816	Intragenic	2	A5SS	AFE, ATSS	2	0	0	0
AT2TE06170.MSTRG.8316	MSTRG.8316	1	1	3	1	AT2TE06170	2	1353348	1353629	Intergenic	2&3	NA	NA	1	1	0	0
AT2TE07080.MSTRG.8346	MSTRG.8346	1	1	2	1	AT2TE07080	2	1537270	1538290	Intergenic	2	NA	NA	1	0	0	0
AT2TE07280.MSTRG.8362	MSTRG.8362	3	1	9	0.333333	AT2TE07280	2	1580002	1581490	Intergenic	2	NA	ATTS	0	0	1	0
AT2TE07555.MSTRG.8374	MSTRG.8374	1	1	2	1	AT2TE07555	2	1638250	1639794	Intergenic	2	NA	NA	1	0	0	0
AT2TE08050.MSTRG.8398	MSTRG.8398	1	1	2	1	AT2TE08050	2	1729995	1731644	Intergenic	2	NA	NA	1	0	0	0
AT2TE08285.MSTRG.8410	MSTRG.8410	2	1	3	0.5	AT2TE08285	2	1797232	1797810	Intergenic	2	NA	ATTS	0	0	1	0
AT2TE08295.MSTRG.8408	MSTRG.8408	1	1	1	1	AT2TE08295	2	1801236	1801736	Intergenic	2	NA	NA	0	0	0	1
AT2TE09020.MSTRG.8435	MSTRG.8435	1	1	5	1	AT2TE09020	2	1955831	1956540	Intergenic	2	NA	NA	0	0	1	0
AT2TE09600.MSTRG.8462	MSTRG.8462	1	1	12	1	AT2TE09600	2	2101050	2101414	Intergenic	2	NA	NA	1	0	0	0
AT2TE10735.MSTRG.8496	MSTRG.8496	1	1	1	1	AT2TE10735	2	2325529	2327252	Intergenic	2	NA	NA	0	0	0	1
AT2TE10805.MSTRG.8501	MSTRG.8501	1	1	5	1	AT2TE10805	2	2342877	2344827	Intragenic	2	NA	NA	0	2	0	0
AT2TE11015.MSTRG.8509	MSTRG.8509	1	1	2	1	AT2TE11015	2	2410158	2411238	Intergenic	2	NA	NA	1	0	0	0
AT2TE11500.MSTRG.8515	MSTRG.8515	1	1	2	1	AT2TE11500	2	2539100	2541787	Intergenic	2&3	NA	NA	1	0	1	0
AT2TE11765.MSTRG.8530	MSTRG.8530	1	1	3	1	AT2TE11765	2	2622153	2623982	Intergenic	2	NA	NA	0	0	1	0
AT2TE11820.MSTRG.8531	MSTRG.8531	1	1	3	1	AT2TE11820	2	2649166	2652057	Intergenic	2	NA	NA	1	1	0	0
AT2TE12370.MSTRG.8540	MSTRG.8540	1	1	3	1	AT2TE12370	2	2815405	2815727	Intragenic	2	NA	NA	1	0	0	0
AT2TE12375.MSTRG.8540	MSTRG.8540	1	1	3	1	AT2TE12375	2	2815729	2817935	Intergenic	2	NA	NA	0	1	1	0
AT2TE13105.MSTRG.8570	MSTRG.8570	1	1	15	1	AT2TE13105	2	3007108	3008067	Intragenic	2&3	NA	NA	0	1	1	0
AT2TE13115.MSTRG.8570	MSTRG.8570	1	1	15	1	AT2TE13115	2	3010236	3012123	Intragenic	2&3	NA	NA	0	4	0	0
AT2TE13210.MSTRG.8573	MSTRG.8573	1	1	5	1	AT2TE13210	2	3034688	3035101	Intergenic	2	NA	NA	0	0	1	0
AT2TE13215.MSTRG.8573	MSTRG.8573	1	1	5	1	AT2TE13215	2	3036101	3036399	Intragenic	2	NA	NA	1	0	0	0
AT2TE16780.MSTRG.8721	MSTRG.8721	2	2	7, 8	1	AT2TE16780	2	3938407	3938890	Intergenic	2	NA	NA	2	0	0	0
AT2TE17450.MSTRG.8733	MSTRG.8733	1	1	3	1	AT2TE17450	2	4134730	4135422	Intergenic	2	NA	NA	1	1	0	0
AT2TE17455.MSTRG.8733	MSTRG.8733	1	1	3	1	AT2TE17455	2	4135422	4137080	Intergenic	2	NA	NA	0	0	1	0
AT2TE19750.MSTRG.8771	MSTRG.8771	1	1	3	1	AT2TE19750	2	4758824	4759615	Intergenic	2	NA	NA	1	0	0	0
AT2TE20205.MSTRG.8781	MSTRG.8781	1	1	2	1	AT2TE20205	2	4900802	4909281	Intergenic	2&3	NA	NA	1	0	1	0
AT2TE20735.MSTRG.8798	MSTRG.8798	4	1	4	0.25	AT2TE20735	2	5040994	5048412	Intergenic	2&3	RI	ATTS, ATSS	1	2	1	0
AT2TE21660.MSTRG.8814	MSTRG.8814	1	1	3	1	AT2TE21660	2	5322761	5323132	Intergenic	2	NA	NA	0	0	1	0
AT2TE22570.MSTRG.8830	MSTRG.8830	1	1	3	1	AT2TE22570	2	5589102	5590107	Intergenic	2	NA	NA	1	0	0	0
AT2TE22780.MSTRG.8841	MSTRG.8841	1	1	2	1	AT2TE22780	2	5643356	5644475	Intergenic	2	NA	NA	1	0	0	0
AT2TE24500.MSTRG.8894	MSTRG.8894	2	2	9	1	AT2TE24500	2	6020983	6021611	Intragenic	2	NA	NA	0	2	0	0
AT2TE24600.MSTRG.8909	MSTRG.8909	1	1	5	1	AT2TE24600	2	6044346	6045023	Intragenic	2&3	NA	NA	0	3	1	0
AT2TE24605.MSTRG.8909	MSTRG.8909	1	1	5	1	AT2TE24605	2	6045023	6045423	Intergenic	2&3	NA	NA	1	1	0	0
AT2TE24650.MSTRG.8905	MSTRG.8905	10	4	6, 4	0.4	AT2TE24650	2	6053173	6053448	Intragenic	2&3	SE, A5SS, RI	AFE, ATSS	1	3	0	0
AT2TE25565.MSTRG.8929	MSTRG.8929	1	1	3	1	AT2TE25565	2	6274101	6275053	Intergenic	2	NA	NA	0	1	1	0
AT2TE25645.MSTRG.8932	MSTRG.8932	1	1	10	1	AT2TE25645	2	6290927	6291890	Intragenic	2&3	NA	NA	0	3	0	0
AT2TE26680.MSTRG.8980	MSTRG.8980	8	3	4, 5, 2	0.375	AT2TE26680	2	6524255	6533075	Intergenic	2&3	RI	ATTS	1	3	3	0
AT2TE26680.MSTRG.8975	MSTRG.8975	1	1	1	1	AT2TE26680	2	6524255	6533075	Intergenic	2	NA	NA	0	0	0	1
AT2TE26850.MSTRG.8987	MSTRG.8987	2	2	2, 1	1	AT2TE26850	2	6564668	6564985	Intergenic	2&3	NA	ATSS	1	0	0	1
AT2TE27015.MSTRG.8992	MSTRG.8992	1	1	6	1	AT2TE27015	2	6630300	6630576	Intergenic	2	NA	NA	1	0	0	0
AT2TE27870.MSTRG.9038	MSTRG.9038	1	1	7	1	AT2TE27870	2	6837288	6843328	Intergenic	2	NA	NA	1	1	0	0
AT2TE29775.MSTRG.9154	MSTRG.9154	1	1	2	1	AT2TE29775	2	7300022	7308043	Intergenic	2	RI	ATSS	1	0	1	0
AT2TE32640.MSTRG.9309	MSTRG.9309	1	1	7	1	AT2TE32640	2	7883750	7884704	Intergenic	2	NA	NA	1	0	0	0
AT2TE33975.MSTRG.9392	MSTRG.9392	7	2	19, 8	0.285714	AT2TE33975	2	8173699	8175030	Intragenic	2	NA	ATTS	0	2	0	0
AT2TE35695.MSTRG.9496	MSTRG.9496	4	4	10, 4, 11	1	AT2TE35695	2	8530188	8531377	Intergenic	2	NA	ATTS	0	4	4	0
AT2TE35800.MSTRG.9495	MSTRG.9495	1	1	2	1	AT2TE35800	2	8553865	8554835	Intergenic	2	NA	NA	1	0	0	0
AT2TE37325.MSTRG.9591	MSTRG.9591	1	1	1	1	AT2TE37325	2	8872129	8883513	Intergenic	2	NA	NA	0	0	0	1
AT2TE38880.MSTRG.9686	MSTRG.9686	1	1	3	1	AT2TE38880	2	9185068	9185677	Intragenic	2	NA	NA	1	0	0	0
AT2TE39260.MSTRG.9702	MSTRG.9702	1	1	1	1	AT2TE39260	2	9262762	9263580	Intergenic	2	NA	NA	0	0	0	1
AT2TE41445.MSTRG.9845	MSTRG.9845	1	1	2	1	AT2TE41445	2	9712154	9712783	Intragenic	2	NA	NA	1	0	0	0
AT2TE41665.MSTRG.9863	MSTRG.9863	7	7	11, 14, 13	1	AT2TE41665	2	9757155	9757460	Intragenic	2&3	A5SS	NA	0	7	7	0
AT2TE41700.MSTRG.9866	MSTRG.9866	1	1	2	1	AT2TE41700	2	9763022	9763632	Intergenic	2	NA	NA	1	0	0	0
AT2TE44915.MSTRG.10059	MSTRG.10059	1	1	2	1	AT2TE44915	2	10468258	10469079	Intragenic	2&3	NA	NA	1	0	1	0
AT2TE45090.MSTRG.10071	MSTRG.10071	1	1	3	1	AT2TE45090	2	10505728	10506633	Intergenic	2&3	NA	NA	1	1	1	0
AT2TE45475.MSTRG.10100	MSTRG.10100	1	1	7	1	AT2TE45475	2	10612600	10613628	Intergenic	2	NA	NA	1	1	0	0
AT2TE46220.MSTRG.10147	MSTRG.10147	1	1	2	1	AT2TE46220	2	10769093	10770246	Intergenic	2	NA	NA	1	0	0	0
AT2TE47070.MSTRG.10192	MSTRG.10192	1	1	2	1	AT2TE47070	2	10937983	10938911	Intergenic	2	NA	NA	1	0	0	0
AT2TE47585.MSTRG.10213	MSTRG.10213	2	2	2	1	AT2TE47585	2	11040545	11041374	Intergenic	2&3	A5SS	NA	2	0	0	0
AT2TE47640.MSTRG.10216	MSTRG.10216	1	1	1	1	AT2TE47640	2	11052250	11053460	Intergenic	2	NA	NA	0	0	0	1
AT2TE47790.MSTRG.10232	MSTRG.10232	3	2	12, 13	0.666667	AT2TE47790	2	11081249	11081712	Intragenic	2&3	NA	ATSS	2	0	0	0
AT2TE48470.MSTRG.10271	MSTRG.10271	5	1	7	0.2	AT2TE48470	2	11216938	11217199	Intergenic	2	NA	ATTS	0	0	1	0
AT2TE48710.MSTRG.10283	MSTRG.10283	1	1	1	1	AT2TE48710	2	11266044	11267285	Intergenic	2	NA	NA	0	0	0	1
AT2TE50135.MSTRG.10356	MSTRG.10356	1	1	10	1	AT2TE50135	2	11559056	11559448	Intragenic	2	NA	NA	0	1	0	0
AT2TE50140.MSTRG.10356	MSTRG.10356	1	1	10	1	AT2TE50140	2	11559448	11561789	Intergenic	2	NA	NA	1	0	0	0
AT2TE52640.MSTRG.10496	MSTRG.10496	7	6	12, 13	0.857143	AT2TE52640	2	12085363	12085654	Intragenic	2	A3SS, A5SS	ATSS	6	0	0	0
AT2TE52780.MSTRG.10502	MSTRG.10502	1	1	2	1	AT2TE52780	2	12119159	12119764	Intergenic	2	NA	NA	1	0	0	0
AT2TE53385.MSTRG.10527	MSTRG.10527	6	5	8, 7	0.833333	AT2TE53385	2	12245010	12246475	Intragenic	2	SE	ATSS	0	13	0	0
AT2TE56730.MSTRG.10737	MSTRG.10737	4	1	5	0.25	AT2TE56730	2	12958337	12959277	Intragenic	2	NA	ATSS	1	0	0	0
AT2TE57560.MSTRG.10775	MSTRG.10775	1	1	4	1	AT2TE57560	2	13128118	13129368	Intergenic	2&3	NA	NA	1	2	1	0
AT2TE59240.MSTRG.10884	MSTRG.10884	1	1	3	1	AT2TE59240	2	13480881	13481528	Intragenic	2&3	NA	NA	0	1	1	0
AT2TE71535.MSTRG.11635	MSTRG.11635	5	5	6, 4	1	AT2TE71535	2	15980363	15980669	Intragenic	2&3	A3SS, RI	NA	5	4	0	0
AT2TE71730.MSTRG.11644	MSTRG.11644	2	2	6, 7	1	AT2TE71730	2	16022138	16023402	Intragenic	2	NA	ATTS	0	1	1	0
AT2TE71740.MSTRG.11644	MSTRG.11644	2	2	7, 6	1	AT2TE71740	2	16023576	16023966	Intragenic	2	NA	NA	0	2	0	0
AT2TE71745.MSTRG.11644	MSTRG.11644	2	2	7, 6	1	AT2TE71745	2	16023966	16024532	Intragenic	2	NA	NA	0	4	0	0
AT2TE72995.MSTRG.11729	MSTRG.11729	1	1	1	1	AT2TE72995	2	16271739	16272336	Intergenic	2	NA	NA	0	0	0	1
AT2TE79235.MSTRG.12106	MSTRG.12106	8	1	9	0.125	AT2TE79235	2	17545763	17546812	Intergenic	2	NA	ATTS	0	0	1	0
AT2TE82150.MSTRG.12322	MSTRG.12322	5	3	3, 2	0.6	AT2TE82150	2	18136862	18137127	Intragenic	2&3	A5SS, RI, SE	NA	2	1	0	0
AT2TE84980.MSTRG.12504	MSTRG.12504	1	1	1	1	AT2TE84980	2	18709168	18711006	Intergenic	2	NA	ATSS	0	0	0	1
AT2TE88720.MSTRG.12752	MSTRG.12752	1	1	10	1	AT2TE88720	2	19463681	19464917	Intergenic	2	NA	NA	1	0	0	0
AT3TE00665.MSTRG.12886	MSTRG.12886	1	1	2	1	AT3TE00665	3	156732	156970	Intragenic	2	NA	NA	1	0	0	0
AT3TE05770.MSTRG.13318	MSTRG.13318	1	1	2	1	AT3TE05770	3	1369279	1370240	Intergenic	2&3	NA	NA	1	0	1	0
AT3TE05950.MSTRG.13332	MSTRG.13332	8	8	9, 7, 6, 8	1	AT3TE05950	3	1410120	1410588	Intragenic	2&3	RI	NA	0	16	0	0
AT3TE06550.MSTRG.13377	MSTRG.13377	4	2	3, 2	0.5	AT3TE06550	3	1555419	1560680	Intragenic	2&3	NA	ALE, ATTS	0	0	2	0
AT3TE09730.MSTRG.13611	MSTRG.13611	2	1	3	0.5	AT3TE09730	3	2313365	2314087	Intergenic	2	NA	ATSS	1	0	0	0
AT3TE14440.MSTRG.13985	MSTRG.13985	1	1	2	1	AT3TE14440	3	3436474	3437099	Intergenic	2	NA	NA	1	0	0	0
AT3TE15145.MSTRG.14050	MSTRG.14050	4	2	4, 3	0.5	AT3TE15145	3	3602064	3602294	Intragenic	2	NA	AFE, ATSS	2	0	0	0
AT3TE18040.MSTRG.14260	MSTRG.14260	6	4	7, 5	0.666667	AT3TE18040	3	4276602	4288584	Intergenic	2&3	SE, A3SS, RI	ALE, ATTS	0	11	4	0
AT3TE18825.MSTRG.14319	MSTRG.14319	1	1	2	1	AT3TE18825	3	4467614	4468511	Intragenic	2	NA	NA	0	0	1	0
AT3TE24260.MSTRG.14722	MSTRG.14722	1	1	2	1	AT3TE24260	3	5771237	5772053	Intergenic	2	NA	NA	1	0	0	0
AT3TE30940.MSTRG.15226	MSTRG.15226	1	1	2	1	AT3TE30940	3	7360744	7361027	Intergenic	2	NA	NA	1	0	0	0
AT3TE31160.MSTRG.15243	MSTRG.15243	1	1	3	1	AT3TE31160	3	7419330	7419793	Intergenic	2	NA	NA	0	0	1	0
AT3TE32935.MSTRG.15378	MSTRG.15378	1	1	4	1	AT3TE32935	3	7848501	7849375	Intergenic	2	NA	NA	1	0	0	0
AT3TE35700.MSTRG.15561	MSTRG.15561	1	1	2	1	AT3TE35700	3	8510650	8511094	Intragenic	2&3	NA	NA	1	0	1	0
AT3TE35825.MSTRG.15567	MSTRG.15567	1	1	1	1	AT3TE35825	3	8537354	8543559	Intergenic	2	NA	NA	0	0	0	1
AT3TE38465.MSTRG.15751	MSTRG.15751	1	1	4	1	AT3TE38465	3	9205976	9206343	Intergenic	2	NA	NA	1	0	0	0
AT3TE39230.MSTRG.15802	MSTRG.15802	1	1	3	1	AT3TE39230	3	9394251	9394480	Intergenic	2	NA	NA	1	0	0	0
AT3TE39390.MSTRG.15812	MSTRG.15812	1	1	7	1	AT3TE39390	3	9432629	9433115	Intragenic	2&3	NA	NA	0	2	0	0
AT3TE40445.MSTRG.15898	MSTRG.15898	4	1	6	0.25	AT3TE40445	3	9702879	9703562	Intergenic	2	NA	ATSS	1	0	0	0
AT3TE40740.MSTRG.15919	MSTRG.15919	1	1	2	1	AT3TE40740	3	9788017	9788321	Intergenic	2	NA	NA	1	0	0	0
AT3TE42270.MSTRG.16035	MSTRG.16035	13	13	16, 15, 14, 12, 8	1	AT3TE42270	3	10166811	10168575	Intergenic	2&3	A5SS, RI	ATTS	0	1	13	0
AT3TE42330.MSTRG.16036	MSTRG.16036	1	1	2	1	AT3TE42330	3	10186192	10187167	Intergenic	2	NA	NA	1	0	0	0
AT3TE42650.MSTRG.16057	MSTRG.16057	3	1	3	0.333333	AT3TE42650	3	10263961	10264796	Intergenic	2	NA	ATTS	0	0	1	0
AT3TE42680.MSTRG.16061	MSTRG.16061	1	1	4	1	AT3TE42680	3	10272219	10272440	Intragenic	2	NA	NA	0	1	0	0
AT3TE42870.MSTRG.16073	MSTRG.16073	1	1	2	1	AT3TE42870	3	10319895	10321636	Intergenic	2	NA	NA	1	0	0	0
AT3TE43080.MSTRG.16081	MSTRG.16081	3	1	2	0.333333	AT3TE43080	3	10373031	10374065	Intergenic	2	NA	AFE, ATSS	1	0	0	0
AT3TE43085.MSTRG.16081	MSTRG.16081	3	1	2	0.333333	AT3TE43085	3	10375322	10375827	Intragenic	2	NA	AFE, ATSS	1	0	0	0
AT3TE43175.MSTRG.16089	MSTRG.16089	7	7	7, 8, 9, 4	1	AT3TE43175	3	10396326	10397920	Intergenic	2&3	A3SS, RI, SE	ALE, ATTS	7	31	0	0
AT3TE43830.MSTRG.16123	MSTRG.16123	2	2	2, 1	1	AT3TE43830	3	10547368	10547794	Intragenic	2&3	RI	ATSS	1	0	0	1
AT3TE43945.MSTRG.16127	MSTRG.16127	2	2	2, 1	1	AT3TE43945	3	10565601	10566027	Intragenic	2&3	RI	ATSS	1	0	0	1
AT3TE43995.MSTRG.16128	MSTRG.16128	2	1	2	0.5	AT3TE43995	3	10575801	10576794	Intergenic	2	NA	ATSS	1	0	0	0
AT3TE44000.MSTRG.16128	MSTRG.16128	2	2	2	1	AT3TE44000	3	10577157	10581824	Intergenic	2&3	RI	NA	0	0	2	0
AT3TE44540.MSTRG.16163	MSTRG.16163	1	1	2	1	AT3TE44540	3	10717784	10718343	Intergenic	2	NA	NA	1	0	0	0
AT3TE45515.MSTRG.16209	MSTRG.16209	1	1	3	1	AT3TE45515	3	10943854	10946188	Intergenic	2	NA	NA	1	1	0	0
AT3TE45650.MSTRG.16217	MSTRG.16217	1	1	4	1	AT3TE45650	3	10982727	10982936	Intragenic	2&3	NA	NA	1	1	0	0
AT3TE46170.MSTRG.16243	MSTRG.16243	2	1	6	0.5	AT3TE46170	3	11097259	11099626	Intergenic	2	RI	ATSS, ALE, ATTS	1	4	0	0
AT3TE47265.MSTRG.16281	MSTRG.16281	1	1	5	1	AT3TE47265	3	11348584	11348854	Intergenic	2	NA	NA	1	0	0	0
AT3TE47295.MSTRG.16284	MSTRG.16284	1	1	4	1	AT3TE47295	3	11360137	11362878	Intergenic	2	NA	NA	1	0	0	0
AT3TE48070.MSTRG.16305	MSTRG.16305	1	1	2	1	AT3TE48070	3	11541282	11549498	Intergenic	2	NA	NA	1	0	0	0
AT3TE48545.MSTRG.16324	MSTRG.16324	1	1	1	1	AT3TE48545	3	11689822	11691134	Intergenic	2	NA	NA	0	0	0	1
AT3TE48710.MSTRG.16327	MSTRG.16327	1	1	7	1	AT3TE48710	3	11709417	11709777	Intragenic	2	NA	NA	0	1	0	0
AT3TE48730.MSTRG.16327	MSTRG.16327	1	1	7	1	AT3TE48730	3	11710694	11710923	Intragenic	2	NA	NA	0	1	0	0
AT3TE48735.MSTRG.16327	MSTRG.16327	1	1	7	1	AT3TE48735	3	11710923	11711253	Intragenic	2	NA	NA	0	1	0	0
AT3TE48910.MSTRG.16334	MSTRG.16334	4	4	2, 3	1	AT3TE48910	3	11745514	11746336	Intragenic	2&3	A5SS, SE	AFE, ATSS	1	2	4	0
AT3TE49685.MSTRG.16351	MSTRG.16351	1	1	6	1	AT3TE49685	3	11931314	11932095	Intragenic	2	NA	NA	1	1	0	0
AT3TE50435.MSTRG.16366	MSTRG.16366	1	1	2	1	AT3TE50435	3	12133420	12133788	Intergenic	2	NA	NA	0	0	1	0
AT3TE51195.MSTRG.16376	MSTRG.16376	2	2	3, 2	1	AT3TE51195	3	12358189	12362224	Intergenic	2&3	NA	ATSS, ATTS	2	1	1	0
AT3TE51710.MSTRG.16383	MSTRG.16383	1	1	2	1	AT3TE51710	3	12559238	12560276	Intergenic	2	NA	NA	1	0	1	0
AT3TE52875.MSTRG.16403	MSTRG.16403	1	1	7	1	AT3TE52875	3	12874492	12875210	Intergenic	2	NA	NA	1	0	0	0
AT3TE53000.MSTRG.16404	MSTRG.16404	1	1	6	1	AT3TE53000	3	12909036	12909667	Intragenic	2&3	NA	NA	0	2	0	0
AT3TE53115.MSTRG.16408	MSTRG.16408	1	1	7	1	AT3TE53115	3	12951882	12952468	Intragenic	2&3	NA	NA	0	2	1	0
AT3TE53555.MSTRG.16419	MSTRG.16419	1	1	3	1	AT3TE53555	3	13067380	13068112	Intergenic	2	NA	NA	0	0	1	0
AT3TE54525.MSTRG.16433	MSTRG.16433	2	2	17, 16	1	AT3TE54525	3	13360417	13360773	Intergenic	2	NA	AFE, ATSS	2	0	0	0
AT3TE54735.MSTRG.16434	MSTRG.16434	1	1	3	1	AT3TE54735	3	13425672	13439669	Intergenic	2	NA	NA	0	0	1	0
AT3TE59280.MSTRG.16468	MSTRG.16468	1	1	3	1	AT3TE59280	3	14461058	14461661	Intergenic	2	NA	NA	0	0	1	0
AT3TE59785.MSTRG.16469	MSTRG.16469	1	1	2	1	AT3TE59785	3	14606906	14607422	Intergenic	2	NA	NA	1	0	0	0
AT3TE60810.MSTRG.16494	MSTRG.16494	1	1	3	1	AT3TE60810	3	14904412	14905272	Intergenic	2	NA	NA	1	0	0	0
AT3TE61290.MSTRG.16503	MSTRG.16503	1	1	2	1	AT3TE61290	3	15030848	15048140	Intergenic	2	NA	NA	0	0	1	0
AT3TE61425.MSTRG.16506	MSTRG.16506	1	1	2	1	AT3TE61425	3	15075642	15076479	Intragenic	2	NA	NA	0	0	1	0
AT3TE62665.MSTRG.16554	MSTRG.16554	1	1	5	1	AT3TE62665	3	15449693	15450045	Intragenic	2&3	NA	NA	0	1	1	0
AT3TE63500.MSTRG.16586	MSTRG.16586	3	3	2, 1	1	AT3TE63500	3	15702540	15705516	Intergenic	2	A3SS, RI	ATTS	2	0	2	1
AT3TE63550.MSTRG.16590	MSTRG.16590	1	1	4	1	AT3TE63550	3	15728679	15729309	Intergenic	2	NA	NA	0	0	1	0
AT3TE63735.MSTRG.16593	MSTRG.16593	1	1	6	1	AT3TE63735	3	15764184	15764689	Intragenic	2	NA	NA	0	1	1	0
AT3TE64250.MSTRG.16615	MSTRG.16615	1	1	3	1	AT3TE64250	3	15883573	15883843	Intergenic	2	NA	NA	0	0	1	0
AT3TE64410.MSTRG.16625	MSTRG.16625	1	1	5	1	AT3TE64410	3	15916760	15917381	Intragenic	2&3	NA	NA	0	2	1	0
AT3TE64740.MSTRG.16638	MSTRG.16638	1	1	1	1	AT3TE64740	3	15991965	15993199	Intergenic	2	NA	NA	0	0	0	1
AT3TE65820.MSTRG.16691	MSTRG.16691	4	2	7	0.5	AT3TE65820	3	16241202	16241858	Intragenic	2&3	RI	AFE, ATSS	1	2	0	0
AT3TE65875.MSTRG.16697	MSTRG.16697	1	1	1	1	AT3TE65875	3	16258664	16271600	Intergenic	2	NA	NA	0	0	0	1
AT3TE65875.MSTRG.16693	MSTRG.16693	1	1	1	1	AT3TE65875	3	16258664	16271600	Intergenic	2	NA	NA	0	0	0	1
AT3TE66100.MSTRG.16712	MSTRG.16712	2	2	8, 9	1	AT3TE66100	3	16315977	16316358	Intragenic	2	NA	ATSS	2	0	0	0
AT3TE66280.MSTRG.16720	MSTRG.16720	1	1	1	1	AT3TE66280	3	16365111	16366212	Intergenic	2	NA	NA	0	0	0	1
AT3TE66285.MSTRG.16720	MSTRG.16720	1	1	1	1	AT3TE66285	3	16365289	16365617	Intergenic	2	NA	NA	0	0	0	1
AT3TE66475.MSTRG.16729	MSTRG.16729	1	1	2	1	AT3TE66475	3	16409327	16409892	Intergenic	2	NA	NA	0	0	1	0
AT3TE66935.MSTRG.16755	MSTRG.16755	8	6	17, 18, 14, 15, 16	0.75	AT3TE66935	3	16510481	16512962	Intergenic	2&3	NA	ALE, ATTS	0	0	6	0
AT3TE67325.MSTRG.16774	MSTRG.16774	1	1	1	1	AT3TE67325	3	16600732	16604312	Intergenic	2	NA	NA	0	0	0	1
AT3TE67325.MSTRG.16775	MSTRG.16775	1	1	1	1	AT3TE67325	3	16600732	16604312	Intergenic	2	NA	NA	0	0	0	1
AT3TE67635.MSTRG.16801	MSTRG.16801	1	1	2	1	AT3TE67635	3	16691858	16697596	Intergenic	2	NA	NA	0	0	1	0
AT3TE67770.MSTRG.16808	MSTRG.16808	1	1	6	1	AT3TE67770	3	16719660	16720098	Intragenic	2	NA	NA	0	0	1	0
AT3TE68485.MSTRG.16859	MSTRG.16859	1	1	1	1	AT3TE68485	3	16902366	16903891	Intragenic	2	NA	NA	0	0	0	1
AT3TE69070.MSTRG.16899	MSTRG.16899	1	1	5	1	AT3TE69070	3	17042052	17043012	Intragenic	2	NA	NA	0	2	1	0
AT3TE69460.MSTRG.16917	MSTRG.16917	1	1	1	1	AT3TE69460	3	17141137	17141771	Intergenic	2	NA	NA	0	0	0	1
AT3TE69475.MSTRG.16929	MSTRG.16929	3	3	3, 8, 2	1	AT3TE69475	3	17143390	17157692	Intergenic	2	A5SS, RI	ATSS	3	7	3	0
AT3TE76760.MSTRG.17427	MSTRG.17427	1	1	2	1	AT3TE76760	3	18925883	18926605	Intergenic	2	NA	NA	1	0	0	0
AT3TE77785.MSTRG.17518	MSTRG.17518	1	1	3	1	AT3TE77785	3	19176692	19177639	Intragenic	2&3	NA	NA	0	1	1	0
AT3TE77810.MSTRG.17519	MSTRG.17519	1	1	3	1	AT3TE77810	3	19179260	19180408	Intragenic	2	NA	NA	0	1	1	0
AT3TE80270.MSTRG.17711	MSTRG.17711	1	1	4	1	AT3TE80270	3	19765218	19766341	Intergenic	2	NA	NA	0	0	1	0
AT3TE81070.MSTRG.17779	MSTRG.17779	6	1	6	0.166667	AT3TE81070	3	19959133	19959641	Intergenic	2	NA	ATTS	0	0	1	0
AT3TE82575.MSTRG.17883	MSTRG.17883	7	1	13	0.142857	AT3TE82575	3	20315251	20316190	Intergenic	2	NA	AFE, ATSS	1	0	0	0
AT3TE82670.MSTRG.17888	MSTRG.17888	7	7	6, 3	1	AT3TE82670	3	20338421	20339385	Intergenic	2&3	NA	NA	7	0	0	0
AT3TE86540.MSTRG.18196	MSTRG.18196	2	2	5, 4	1	AT3TE86540	3	21258944	21259243	Intragenic	2	NA	NA	0	2	0	0
AT3TE88640.MSTRG.18349	MSTRG.18349	1	1	2	1	AT3TE88640	3	21765878	21766823	Intergenic	2	NA	NA	0	0	1	0
AT3TE90460.MSTRG.18493	MSTRG.18493	1	1	1	1	AT3TE90460	3	22215278	22215958	Intergenic	2	NA	NA	0	0	0	1
AT3TE91925.MSTRG.18594	MSTRG.18594	1	1	4	1	AT3TE91925	3	22563805	22564130	Intergenic	2	NA	NA	1	0	0	0
AT3TE92295.MSTRG.18621	MSTRG.18621	1	1	2	1	AT3TE92295	3	22644680	22645496	Intergenic	2	NA	NA	1	0	0	0
AT3TE92345.MSTRG.18628	MSTRG.18628	1	1	1	1	AT3TE92345	3	22660826	22661542	Intergenic	2	NA	NA	0	0	0	1
AT3TE92720.MSTRG.18664	MSTRG.18664	10	3	5, 4	0.3	AT3TE92720	3	22747218	22747905	Intergenic	2&3	A3SS	ALE, ATTS	0	0	3	0
AT3TE92735.MSTRG.18664	MSTRG.18664	10	1	5	0.1	AT3TE92735	3	22749192	22749776	Intergenic	2	NA	ALE, ATTS	0	0	1	0
AT4TE00160.MSTRG.18912	MSTRG.18912	2	2	4, 5	1	AT4TE00160	4	30986	32299	Intergenic	2	NA	NA	2	0	0	0
AT4TE00230.MSTRG.18917	MSTRG.18917	1	1	4	1	AT4TE00230	4	50675	52341	Intergenic	2&3	NA	NA	0	1	1	0
AT4TE02735.MSTRG.19060	MSTRG.19060	1	1	4	1	AT4TE02735	4	521766	522390	Intergenic	2	NA	NA	1	0	0	0
AT4TE06680.MSTRG.19275	MSTRG.19275	3	3	6, 7	1	AT4TE06680	4	1304920	1308323	Intergenic	2&3	RI	ATSS	3	0	0	0
AT4TE06680.MSTRG.19274	MSTRG.19274	1	1	1	1	AT4TE06680	4	1304920	1308323	Intergenic	2	NA	NA	0	0	0	1
AT4TE06710.MSTRG.19277	MSTRG.19277	1	1	2	1	AT4TE06710	4	1312394	1317221	Intergenic	2	NA	NA	0	0	1	0
AT4TE07125.MSTRG.19306	MSTRG.19306	1	1	3	1	AT4TE07125	4	1399601	1400315	Intragenic	2	NA	NA	1	1	0	0
AT4TE07365.MSTRG.19314	MSTRG.19314	8	1	6	0.125	AT4TE07365	4	1443828	1444356	Intergenic	2	NA	ATTS	0	0	1	0
AT4TE07570.MSTRG.19331	MSTRG.19331	1	1	2	1	AT4TE07570	4	1487366	1488605	Intragenic	2	NA	NA	1	0	1	0
AT4TE08130.MSTRG.19358	MSTRG.19358	1	1	6	1	AT4TE08130	4	1595962	1597295	Intergenic	2	NA	NA	1	0	0	0
AT4TE09225.MSTRG.19381	MSTRG.19381	3	3	4, 3	1	AT4TE09225	4	1874027	1875724	Intergenic	2&3	A3SS, RI	ATTS	0	0	3	0
AT4TE09460.MSTRG.19392	MSTRG.19392	1	1	4	1	AT4TE09460	4	1970549	1973228	Intergenic	2&3	NA	NA	1	1	0	0
AT4TE09465.MSTRG.19392	MSTRG.19392	1	1	4	1	AT4TE09465	4	1972559	1972795	Intragenic	2	NA	NA	1	0	0	0
AT4TE10320.MSTRG.19412	MSTRG.19412	3	2	4, 10	0.666667	AT4TE10320	4	2188978	2194314	Intergenic	2	NA	ALE, ATTS, ATSS	0	1	1	0
AT4TE10335.MSTRG.19414	MSTRG.19414	2	2	3, 1	1	AT4TE10335	4	2198164	2203993	Intergenic	2&3	RI	ATSS	1	1	0	1
AT4TE10535.MSTRG.19422	MSTRG.19422	1	1	6	1	AT4TE10535	4	2265833	2266100	Intragenic	2&3	NA	NA	0	2	0	0
AT4TE10540.MSTRG.19422	MSTRG.19422	1	1	6	1	AT4TE10540	4	2266100	2267356	Intergenic	2	NA	NA	1	2	0	0
AT4TE11295.MSTRG.19448	MSTRG.19448	8	7	16, 19, 9, 17, 18	0.875	AT4TE11295	4	2422382	2424145	Intergenic	2	NA	ALE, ATTS	0	0	7	0
AT4TE11295.MSTRG.19449	MSTRG.19449	3	2	18	0.666667	AT4TE11295	4	2422382	2424145	Intergenic	2&3	A5SS	AFE, ATSS	2	0	0	0
AT4TE11315.MSTRG.19449	MSTRG.19449	3	3	18	1	AT4TE11315	4	2426929	2427255	Intragenic	2	NA	NA	0	3	0	0
AT4TE11345.MSTRG.19452	MSTRG.19452	1	1	1	1	AT4TE11345	4	2433930	2434300	Intergenic	2	NA	NA	0	0	0	1
AT4TE12560.MSTRG.19517	MSTRG.19517	1	1	2	1	AT4TE12560	4	2688198	2688623	Intragenic	2	NA	NA	1	0	0	0
AT4TE15155.MSTRG.19560	MSTRG.19560	1	1	8	1	AT4TE15155	4	3318658	3319023	Intragenic	2&3	NA	NA	0	2	0	0
AT4TE16310.MSTRG.19567	MSTRG.19567	4	4	6, 4, 3	1	AT4TE16310	4	3663180	3663446	Intergenic	2&3	RI	NA	4	0	0	0
AT4TE19835.MSTRG.19601	MSTRG.19601	1	1	4	1	AT4TE19835	4	4730444	4732941	Intergenic	2&3	NA	NA	1	2	0	0
AT4TE19970.MSTRG.19602	MSTRG.19602	2	1	5	0.5	AT4TE19970	4	4792077	4792849	Intergenic	2	NA	ATSS	1	1	0	0
AT4TE20895.MSTRG.19619	MSTRG.19619	1	1	9	1	AT4TE20895	4	5003243	5004820	Intergenic	2	NA	NA	1	3	0	0
AT4TE21295.MSTRG.19626	MSTRG.19626	1	1	1	1	AT4TE21295	4	5127100	5135152	Intergenic	2	NA	NA	0	0	0	1
AT4TE21415.MSTRG.19630	MSTRG.19630	2	2	7, 6	1	AT4TE21415	4	5159488	5160308	Intragenic	2&3	SE	NA	0	1	2	0
AT4TE22825.MSTRG.19676	MSTRG.19676	1	1	6	1	AT4TE22825	4	5448902	5451095	Intergenic	2	NA	NA	1	0	0	0
AT4TE23410.MSTRG.19691	MSTRG.19691	1	1	10	1	AT4TE23410	4	5581566	5586563	Intergenic	2	NA	NA	0	1	1	0
AT4TE23545.MSTRG.19694	MSTRG.19694	1	1	1	1	AT4TE23545	4	5618041	5619125	Intergenic	2	NA	NA	0	0	0	1
AT4TE23545.MSTRG.19695	MSTRG.19695	1	1	1	1	AT4TE23545	4	5618041	5619125	Intergenic	2	NA	NA	0	0	0	1
AT4TE23715.MSTRG.19704	MSTRG.19704	2	2	2, 3	1	AT4TE23715	4	5657046	5657498	Intergenic	2	NA	ATTS	0	0	2	0
AT4TE23720.MSTRG.19704	MSTRG.19704	2	2	2, 3	1	AT4TE23720	4	5657498	5658427	Intragenic	2&3	NA	AFE, ATSS	1	0	2	0
AT4TE23780.MSTRG.19711	MSTRG.19711	3	2	2, 1	0.666667	AT4TE23780	4	5673995	5676613	Intergenic	2&3	NA	ATSS	1	0	1	1
AT4TE25780.MSTRG.19797	MSTRG.19797	1	1	1	1	AT4TE25780	4	6109165	6110118	Intergenic	2	NA	NA	0	0	0	1
AT4TE25860.MSTRG.19799	MSTRG.19799	1	1	2	1	AT4TE25860	4	6125912	6126255	Intergenic	2	NA	NA	0	0	1	0
AT4TE26090.MSTRG.19811	MSTRG.19811	1	1	2	1	AT4TE26090	4	6169454	6169830	Intergenic	2	NA	NA	1	0	0	0
AT4TE26180.MSTRG.19812	MSTRG.19812	2	2	7, 6	1	AT4TE26180	4	6183355	6184091	Intragenic	2	SE	NA	0	2	0	0
AT4TE26350.MSTRG.19820	MSTRG.19820	1	1	2	1	AT4TE26350	4	6214888	6215545	Intergenic	2	NA	NA	0	0	1	0
AT4TE26570.MSTRG.19830	MSTRG.19830	1	1	2	1	AT4TE26570	4	6254625	6255536	Intragenic	2	NA	NA	1	0	0	0
AT4TE27075.MSTRG.19856	MSTRG.19856	1	1	8	1	AT4TE27075	4	6356117	6357211	Intergenic	2	NA	NA	1	0	0	0
AT4TE27110.MSTRG.19857	MSTRG.19857	1	1	7	1	AT4TE27110	4	6362487	6363198	Intragenic	2&3	NA	NA	0	2	0	0
AT4TE27245.MSTRG.19865	MSTRG.19865	1	1	2	1	AT4TE27245	4	6390323	6390861	Intergenic	2&3	NA	NA	1	0	1	0
AT4TE27915.MSTRG.19896	MSTRG.19896	1	1	1	1	AT4TE27915	4	6529314	6537160	Intergenic	2	NA	NA	0	0	0	1
AT4TE27915.MSTRG.19894	MSTRG.19894	1	1	1	1	AT4TE27915	4	6529314	6537160	Intergenic	2	NA	NA	0	0	0	1
AT4TE27915.MSTRG.19895	MSTRG.19895	1	1	1	1	AT4TE27915	4	6529314	6537160	Intergenic	2	NA	NA	0	0	0	1
AT4TE27975.MSTRG.19898	MSTRG.19898	1	1	2	1	AT4TE27975	4	6544840	6546186	Intergenic	2	NA	NA	1	0	0	0
AT4TE27995.MSTRG.19901	MSTRG.19901	1	1	2	1	AT4TE27995	4	6550621	6551583	Intergenic	2	NA	NA	1	0	0	0
AT4TE28370.MSTRG.19916	MSTRG.19916	1	1	2	1	AT4TE28370	4	6626388	6627258	Intergenic	2	NA	NA	1	0	0	0
AT4TE28690.MSTRG.19938	MSTRG.19938	4	3	12, 11	0.75	AT4TE28690	4	6688782	6689667	Intragenic	2	NA	ATSS	3	3	0	0
AT4TE30000.MSTRG.20002	MSTRG.20002	1	1	2	1	AT4TE30000	4	6952619	6953479	Intergenic	2	NA	NA	1	0	0	0
AT4TE30890.MSTRG.20054	MSTRG.20054	31	1	12	0.0322581	AT4TE30890	4	7114398	7114733	Intergenic	2	NA	ATTS	0	0	1	0
AT4TE32070.MSTRG.20114	MSTRG.20114	3	3	12, 11, 4	1	AT4TE32070	4	7364709	7365578	Intergenic	2	NA	ATTS	0	0	3	0
AT4TE32815.MSTRG.20158	MSTRG.20158	1	1	1	1	AT4TE32815	4	7519971	7520914	Intergenic	2	NA	NA	0	0	0	1
AT4TE33200.MSTRG.20184	MSTRG.20184	3	3	3, 1	1	AT4TE33200	4	7594248	7596565	Intergenic	2	RI, SE, A3SS	ATTS, ATSS	2	2	2	1
AT4TE35590.MSTRG.20304	MSTRG.20304	1	1	2	1	AT4TE35590	4	8067746	8069420	Intergenic	2	NA	NA	1	0	0	0
AT4TE35660.MSTRG.20308	MSTRG.20308	1	1	1	1	AT4TE35660	4	8083553	8084139	Intergenic	2	NA	NA	0	0	0	1
AT4TE39200.MSTRG.20506	MSTRG.20506	2	2	14	1	AT4TE39200	4	8777878	8778131	Intragenic	2	NA	NA	0	2	0	0
AT4TE39660.MSTRG.20528	MSTRG.20528	22	9	5, 8, 7, 6	0.409091	AT4TE39660	4	8872105	8872840	Intergenic	2&3	NA	ATSS	9	0	0	0
AT4TE39745.MSTRG.20530	MSTRG.20530	1	1	1	1	AT4TE39745	4	8889017	8889713	Intergenic	2	NA	NA	0	0	0	1
AT4TE41320.MSTRG.20625	MSTRG.20625	1	1	2	1	AT4TE41320	4	9192555	9193660	Intergenic	2	NA	NA	1	0	0	0
AT4TE42950.MSTRG.20725	MSTRG.20725	10	7	7, 10, 6, 4, 3, 5	0.7	AT4TE42950	4	9508381	9512986	Intergenic	2&3	A5SS, RI	ATTS	0	5	7	0
AT4TE42950.MSTRG.20717	MSTRG.20717	1	1	1	1	AT4TE42950	4	9508381	9512986	Intergenic	2	NA	NA	0	0	0	1
AT4TE43235.MSTRG.20752	MSTRG.20752	1	1	1	1	AT4TE43235	4	9565521	9566734	Intergenic	2	NA	NA	0	0	0	1
AT4TE43250.MSTRG.20739	MSTRG.20739	1	1	1	1	AT4TE43250	4	9570498	9575603	Intergenic	2	NA	NA	0	0	0	1
AT4TE44990.MSTRG.20834	MSTRG.20834	1	1	1	1	AT4TE44990	4	9908995	9914045	Intergenic	2	NA	NA	0	0	0	1
AT4TE48180.MSTRG.21020	MSTRG.21020	1	1	2	1	AT4TE48180	4	10537876	10538181	Intergenic	2&3	NA	NA	1	0	1	0
AT4TE48500.MSTRG.21032	MSTRG.21032	1	1	1	1	AT4TE48500	4	10605713	10606425	Intergenic	2	NA	NA	0	0	0	1
AT4TE49470.MSTRG.21080	MSTRG.21080	1	1	2	1	AT4TE49470	4	10794647	10795546	Intergenic	2	NA	NA	1	0	0	0
AT4TE50675.MSTRG.21149	MSTRG.21149	1	1	4	1	AT4TE50675	4	11045870	11046232	Intragenic	2	NA	NA	1	0	0	0
AT4TE51005.MSTRG.21177	MSTRG.21177	1	1	1	1	AT4TE51005	4	11116677	11120807	Intergenic	2	NA	NA	0	0	0	1
AT4TE54820.MSTRG.21395	MSTRG.21395	1	1	3	1	AT4TE54820	4	11852106	11852590	Intragenic	2&3	NA	NA	0	1	1	0
AT4TE56075.MSTRG.21467	MSTRG.21467	1	1	7	1	AT4TE56075	4	12095714	12096347	Intragenic	2	NA	NA	0	1	0	0
AT4TE56080.MSTRG.21467	MSTRG.21467	1	1	7	1	AT4TE56080	4	12096347	12097424	Intragenic	2	NA	NA	0	1	0	0
AT4TE56270.MSTRG.21477	MSTRG.21477	3	3	8, 9, 7	1	AT4TE56270	4	12129313	12131466	Intragenic	2	NA	ATSS	3	4	0	0
AT4TE67660.MSTRG.22172	MSTRG.22172	1	1	2	1	AT4TE67660	4	14309159	14309834	Intergenic	2	NA	NA	1	0	0	0
AT4TE68250.MSTRG.22208	MSTRG.22208	1	1	2	1	AT4TE68250	4	14430753	14431709	Intergenic	2	NA	NA	1	0	0	0
AT4TE69645.MSTRG.22294	MSTRG.22294	1	1	2	1	AT4TE69645	4	14695916	14696246	Intergenic	2	NA	NA	1	0	0	0
AT4TE69655.MSTRG.22295	MSTRG.22295	1	1	2	1	AT4TE69655	4	14697172	14697708	Intergenic	2	NA	NA	1	0	0	0
AT4TE74230.MSTRG.22554	MSTRG.22554	3	3	15, 3	1	AT4TE74230	4	15552113	15564459	Intergenic	2	RI	ATSS	1	7	3	0
AT4TE74230.MSTRG.22555	MSTRG.22555	1	1	2	1	AT4TE74230	4	15552113	15564459	Intergenic	2	NA	NA	1	0	1	0
AT4TE74230.MSTRG.22549	MSTRG.22549	1	1	1	1	AT4TE74230	4	15552113	15564459	Intergenic	2	NA	NA	0	0	0	1
AT4TE74265.MSTRG.22557	MSTRG.22557	1	1	5	1	AT4TE74265	4	15564735	15565547	Intergenic	2	NA	NA	0	0	1	0
AT4TE74540.MSTRG.22573	MSTRG.22573	1	1	7	1	AT4TE74540	4	15624805	15625794	Intergenic	2	NA	NA	1	0	0	0
AT4TE78270.MSTRG.22771	MSTRG.22771	5	5	21, 18	1	AT4TE78270	4	16317216	16317750	Intragenic	2&3	NA	NA	0	20	0	0
AT4TE83230.MSTRG.23069	MSTRG.23069	1	1	2	1	AT4TE83230	4	17261607	17262187	Intragenic	2	NA	NA	1	0	0	0
AT4TE84980.MSTRG.23186	MSTRG.23186	1	1	7	1	AT4TE84980	4	17598844	17599438	Intergenic	2	NA	NA	0	0	1	0
AT4TE89815.MSTRG.23485	MSTRG.23485	1	1	2	1	AT4TE89815	4	18514600	18515406	Intergenic	2	NA	NA	1	0	0	0
AT5TE00680.MSTRG.23575	MSTRG.23575	2	2	12, 11	1	AT5TE00680	5	198274	198647	Intragenic	2&3	NA	ATTS	0	0	2	0
AT5TE05390.MSTRG.23997	MSTRG.23997	1	1	7	1	AT5TE05390	5	1485676	1489443	Intergenic	2	NA	NA	1	1	0	0
AT5TE06175.MSTRG.24088	MSTRG.24088	1	1	1	1	AT5TE06175	5	1706853	1707390	Intergenic	2	NA	NA	0	0	0	1
AT5TE06565.MSTRG.24118	MSTRG.24118	1	1	2	1	AT5TE06565	5	1815732	1816409	Intergenic	2	NA	NA	0	0	1	0
AT5TE09075.MSTRG.24327	MSTRG.24327	2	2	2, 1	1	AT5TE09075	5	2500594	2501464	Intergenic	2&3	RI	NA	1	0	0	1
AT5TE10810.MSTRG.24478	MSTRG.24478	1	1	5	1	AT5TE10810	5	2971019	2971338	Intragenic	2	NA	NA	0	2	0	0
AT5TE14165.MSTRG.24774	MSTRG.24774	1	1	2	1	AT5TE14165	5	3904620	3909856	Intergenic	2&3	NA	NA	1	0	1	0
AT5TE14290.MSTRG.24783	MSTRG.24783	1	1	1	1	AT5TE14290	5	3944942	3947148	Intergenic	2	NA	NA	0	0	0	1
AT5TE14340.MSTRG.24794	MSTRG.24794	8	6	4, 5, 6, 9	0.75	AT5TE14340	5	3960294	3960506	Intragenic	2	NA	ATTS	0	6	0	0
AT5TE15240.MSTRG.24863	MSTRG.24863	5	5	4, 2, 3	1	AT5TE15240	5	4208082	4213084	Intergenic	2&3	RI	ALE, ATTS	0	2	5	0
AT5TE16270.MSTRG.24953	MSTRG.24953	2	1	22	0.5	AT5TE16270	5	4495214	4495735	Intragenic	2	NA	AFE, ATSS	1	0	0	0
AT5TE17350.MSTRG.25056	MSTRG.25056	2	2	2	1	AT5TE17350	5	4799157	4799906	Intergenic	2&3	A5SS	ATTS	2	0	2	0
AT5TE20630.MSTRG.25345	MSTRG.25345	1	1	10	1	AT5TE20630	5	5701672	5706730	Intergenic	2	NA	NA	0	6	1	0
AT5TE20650.MSTRG.25345	MSTRG.25345	1	1	10	1	AT5TE20650	5	5707093	5707646	Intragenic	2&3	NA	NA	1	2	0	0
AT5TE23230.MSTRG.25558	MSTRG.25558	1	1	1	1	AT5TE23230	5	6419700	6420375	Intergenic	2	NA	NA	0	0	0	1
AT5TE23335.MSTRG.25567	MSTRG.25567	1	1	2	1	AT5TE23335	5	6450151	6450781	Intergenic	2	NA	NA	1	0	0	0
AT5TE25800.MSTRG.25772	MSTRG.25772	1	1	4	1	AT5TE25800	5	7134294	7134525	Intragenic	2&3	NA	NA	1	1	0	0
AT5TE26820.MSTRG.25853	MSTRG.25853	1	1	1	1	AT5TE26820	5	7417332	7417937	Intergenic	2	NA	NA	0	0	0	1
AT5TE28270.MSTRG.25969	MSTRG.25969	1	1	2	1	AT5TE28270	5	7815075	7815823	Intergenic	2	NA	NA	0	0	1	0
AT5TE28275.MSTRG.25969	MSTRG.25969	1	1	2	1	AT5TE28275	5	7815823	7817333	Intergenic	2	NA	NA	1	0	0	0
AT5TE29680.MSTRG.26090	MSTRG.26090	1	1	11	1	AT5TE29680	5	8206750	8210305	Intergenic	2	NA	NA	0	1	1	0
AT5TE29800.MSTRG.26098	MSTRG.26098	3	2	14, 15	0.666667	AT5TE29800	5	8247769	8249591	Intergenic	2	NA	ATSS	2	1	0	0
AT5TE30490.MSTRG.26148	MSTRG.26148	21	16	6, 7, 5, 4, 8, 9, 2	0.761905	AT5TE30490	5	8428030	8428242	Intergenic	2	A3SS, SE	ATSS, AFE, ALE, ATTS	16	0	0	0
AT5TE31850.MSTRG.26228	MSTRG.26228	9	1	7	0.111111	AT5TE31850	5	8802708	8803123	Intergenic	2	NA	AFE, ATSS	1	0	0	0
AT5TE31980.MSTRG.26234	MSTRG.26234	1	1	8	1	AT5TE31980	5	8834098	8834441	Intergenic	2	NA	NA	1	0	0	0
AT5TE32770.MSTRG.26283	MSTRG.26283	1	1	7	1	AT5TE32770	5	9059401	9059852	Intragenic	2&3	NA	NA	1	1	0	0
AT5TE32815.MSTRG.26297	MSTRG.26297	18	1	13	0.0555556	AT5TE32815	5	9071130	9071425	Intergenic	2	NA	ALE, ATTS	0	0	1	0
AT5TE32830.MSTRG.26297	MSTRG.26297	18	1	13	0.0555556	AT5TE32830	5	9077849	9078497	Intergenic	2	NA	ALE, ATTS	0	0	1	0
AT5TE33015.MSTRG.26303	MSTRG.26303	3	3	6, 4	1	AT5TE33015	5	9130624	9130850	Intragenic	2&3	NA	ATSS	3	2	0	0
AT5TE34840.MSTRG.26414	MSTRG.26414	6	3	5, 4, 7	0.5	AT5TE34840	5	9601672	9603014	Intergenic	2&3	RI	ATTS, ALE, ATSS	0	6	3	0
AT5TE35005.MSTRG.26433	MSTRG.26433	1	1	1	1	AT5TE35005	5	9649510	9650436	Intragenic	2	NA	NA	0	0	0	1
AT5TE35205.MSTRG.26438	MSTRG.26438	1	1	2	1	AT5TE35205	5	9705358	9706534	Intergenic	2	NA	NA	1	0	0	0
AT5TE35210.MSTRG.26438	MSTRG.26438	1	1	2	1	AT5TE35210	5	9706534	9706882	Intergenic	2	NA	NA	0	0	1	0
AT5TE35285.MSTRG.26448	MSTRG.26448	1	1	10	1	AT5TE35285	5	9720851	9721507	Intergenic	2	NA	NA	0	0	1	0
AT5TE35420.MSTRG.26457	MSTRG.26457	1	1	4	1	AT5TE35420	5	9751955	9752837	Intragenic	2	NA	NA	1	2	0	0
AT5TE35515.MSTRG.26460	MSTRG.26460	1	1	18	1	AT5TE35515	5	9768747	9769135	Intragenic	2&3	NA	NA	0	2	0	0
AT5TE36530.MSTRG.26516	MSTRG.26516	2	2	2, 1	1	AT5TE36530	5	10034412	10037202	Intergenic	2&3	NA	ATTS	0	0	1	1
AT5TE37540.MSTRG.26540	MSTRG.26540	1	1	2	1	AT5TE37540	5	10276431	10277253	Intergenic	2	NA	NA	1	0	0	0
AT5TE37815.MSTRG.26555	MSTRG.26555	1	1	5	1	AT5TE37815	5	10359344	10364262	Intergenic	2	NA	NA	0	0	1	0
AT5TE37815.MSTRG.26556	MSTRG.26556	3	2	2	0.666667	AT5TE37815	5	10359344	10364262	Intergenic	2&3	NA	ALE, ATTS	0	0	2	0
AT5TE39035.MSTRG.26589	MSTRG.26589	3	2	3	0.666667	AT5TE39035	5	10724492	10725611	Intergenic	2	A3SS	ATTS	0	0	2	0
AT5TE39215.MSTRG.26591	MSTRG.26591	1	1	4	1	AT5TE39215	5	10779450	10780060	Intragenic	2&3	NA	NA	0	2	1	0
AT5TE39300.MSTRG.26594	MSTRG.26594	1	1	4	1	AT5TE39300	5	10812728	10812999	Intergenic	2	NA	NA	0	0	1	0
AT5TE43605.MSTRG.26636	MSTRG.26636	1	1	2	1	AT5TE43605	5	12277800	12278660	Intergenic	2	NA	NA	1	0	0	0
AT5TE44595.MSTRG.26647	MSTRG.26647	7	6	8, 9	0.857143	AT5TE44595	5	12588889	12590626	Intragenic	2&3	RI	ATSS	6	20	0	0
AT5TE45995.MSTRG.26657	MSTRG.26657	1	1	2	1	AT5TE45995	5	12919927	12920503	Intergenic	2	NA	NA	1	0	0	0
AT5TE46175.MSTRG.26662	MSTRG.26662	1	1	4	1	AT5TE46175	5	12973923	12981780	Intergenic	2	NA	NA	1	0	0	0
AT5TE46895.MSTRG.26673	MSTRG.26673	1	1	6	1	AT5TE46895	5	13187594	13188015	Intragenic	2	NA	NA	0	0	1	0
AT5TE48605.MSTRG.26716	MSTRG.26716	1	1	1	1	AT5TE48605	5	13658968	13660871	Intergenic	2	NA	NA	0	0	0	1
AT5TE48720.MSTRG.26724	MSTRG.26724	2	2	2, 1	1	AT5TE48720	5	13689423	13689704	Intergenic	2&3	NA	NA	1	0	0	1
AT5TE48725.MSTRG.26725	MSTRG.26725	2	2	2, 1	1	AT5TE48725	5	13690360	13691229	Intergenic	2&3	NA	NA	0	0	1	1
AT5TE48740.MSTRG.26727	MSTRG.26727	2	1	2	0.5	AT5TE48740	5	13694776	13698610	Intergenic	2	NA	ATSS	1	0	0	0
AT5TE50845.MSTRG.26804	MSTRG.26804	2	1	14	0.5	AT5TE50845	5	14225529	14226428	Intergenic	2	NA	ATSS	1	0	0	0
AT5TE51315.MSTRG.26826	MSTRG.26826	1	1	2	1	AT5TE51315	5	14330085	14330460	Intergenic	2	NA	NA	1	0	0	0
AT5TE52215.MSTRG.26870	MSTRG.26870	5	5	42, 41	1	AT5TE52215	5	14521914	14522199	Intragenic	2	NA	NA	0	5	0	0
AT5TE53605.MSTRG.26935	MSTRG.26935	1	1	2	1	AT5TE53605	5	14870743	14871075	Intergenic	2	NA	NA	0	0	1	0
AT5TE53610.MSTRG.26935	MSTRG.26935	1	1	2	1	AT5TE53610	5	14871075	14872321	Intergenic	2	NA	NA	1	0	0	0
AT5TE54105.MSTRG.26969	MSTRG.26969	1	1	4	1	AT5TE54105	5	14997146	14997463	Intragenic	2	NA	NA	1	1	0	0
AT5TE55270.MSTRG.27031	MSTRG.27031	1	1	1	1	AT5TE55270	5	15276309	15277224	Intergenic	2	NA	NA	0	0	0	1
AT5TE56055.MSTRG.27088	MSTRG.27088	1	1	3	1	AT5TE56055	5	15507706	15508062	Intergenic	2	NA	NA	1	0	0	0
AT5TE58295.MSTRG.27274	MSTRG.27274	2	1	3	0.5	AT5TE58295	5	16130735	16131090	Intergenic	2	NA	ATTS	0	0	1	0
AT5TE58950.MSTRG.27326	MSTRG.27326	2	2	8, 5	1	AT5TE58950	5	16321968	16329840	Intergenic	2	RI, A5SS	ATSS, AFE	2	9	2	0
AT5TE59170.MSTRG.27337	MSTRG.27337	11	10	5, 6, 7, 4	0.909091	AT5TE59170	5	16384182	16384827	Intragenic	2&3	RI	AFE, ATSS	10	0	0	0
AT5TE59610.MSTRG.27383	MSTRG.27383	1	1	2	1	AT5TE59610	5	16510356	16511346	Intergenic	2	NA	NA	0	0	1	0
AT5TE59815.MSTRG.27393	MSTRG.27393	1	1	4	1	AT5TE59815	5	16560409	16562449	Intergenic	2	NA	NA	0	0	1	0
AT5TE60340.MSTRG.27443	MSTRG.27443	3	3	4	1	AT5TE60340	5	16714811	16715309	Intragenic	2&3	SE, A3SS, A5SS	NA	0	4	0	0
AT5TE60840.MSTRG.27487	MSTRG.27487	1	1	6	1	AT5TE60840	5	16848880	16849887	Intragenic	2&3	NA	NA	1	1	0	0
AT5TE62135.MSTRG.27590	MSTRG.27590	3	1	6	0.333333	AT5TE62135	5	17197232	17197793	Intergenic	2	NA	ATTS	0	0	1	0
AT5TE62260.MSTRG.27595	MSTRG.27595	1	1	2	1	AT5TE62260	5	17232488	17233751	Intergenic	2	NA	NA	0	0	1	0
AT5TE63125.MSTRG.27663	MSTRG.27663	1	1	2	1	AT5TE63125	5	17474026	17474252	Intragenic	2	NA	NA	1	0	0	0
AT5TE63150.MSTRG.27664	MSTRG.27664	1	1	2	1	AT5TE63150	5	17477902	17478159	Intragenic	2	NA	NA	1	0	0	0
AT5TE63225.MSTRG.27669	MSTRG.27669	1	1	2	1	AT5TE63225	5	17488260	17488834	Intergenic	2	NA	NA	0	0	1	0
AT5TE64040.MSTRG.27732	MSTRG.27732	5	5	7, 8, 9, 5	1	AT5TE64040	5	17726226	17727004	Intergenic	2&3	NA	NA	0	0	5	0
AT5TE64405.MSTRG.27758	MSTRG.27758	1	1	8	1	AT5TE64405	5	17833559	17833840	Intergenic	2	NA	NA	1	0	0	0
AT5TE64500.MSTRG.27774	MSTRG.27774	1	1	1	1	AT5TE64500	5	17863878	17864381	Intergenic	2	NA	NA	0	0	0	1
AT5TE64785.MSTRG.27801	MSTRG.27801	1	1	2	1	AT5TE64785	5	17953550	17954613	Intragenic	2	NA	NA	0	0	1	0
AT5TE65550.MSTRG.27862	MSTRG.27862	2	1	4	0.5	AT5TE65550	5	18204840	18205317	Intergenic	2	NA	ATSS	1	0	0	0
AT5TE68780.MSTRG.28103	MSTRG.28103	13	1	6	0.0769231	AT5TE68780	5	19123012	19123490	Intergenic	2	NA	ATTS	0	0	1	0
AT5TE68940.MSTRG.28114	MSTRG.28114	1	1	2	1	AT5TE68940	5	19160260	19160781	Intergenic	2	NA	NA	1	0	0	0
AT5TE69965.MSTRG.28205	MSTRG.28205	11	11	9, 7	1	AT5TE69965	5	19444761	19445562	Intragenic	2	NA	NA	0	11	0	0
AT5TE70330.MSTRG.28228	MSTRG.28228	1	1	4	1	AT5TE70330	5	19545882	19546188	Intragenic	2	NA	NA	0	1	0	0
AT5TE70330.MSTRG.28229	MSTRG.28229	1	1	5	1	AT5TE70330	5	19545882	19546188	Intragenic	2	NA	NA	0	0	1	0
AT5TE70805.MSTRG.28276	MSTRG.28276	15	1	2	0.0666667	AT5TE70805	5	19674216	19675080	Intragenic	2	NA	ATSS	1	0	0	0
AT5TE71420.MSTRG.28321	MSTRG.28321	1	1	1	1	AT5TE71420	5	19842692	19843142	Intragenic	2	NA	NA	0	0	0	1
AT5TE72140.MSTRG.28382	MSTRG.28382	1	1	2	1	AT5TE72140	5	20034028	20034913	Intergenic	2	NA	NA	0	0	1	0
AT5TE73980.MSTRG.28513	MSTRG.28513	1	1	2	1	AT5TE73980	5	20533258	20533830	Intergenic	2	NA	NA	1	0	0	0
AT5TE74190.MSTRG.28529	MSTRG.28529	1	1	1	1	AT5TE74190	5	20594856	20597333	Intergenic	2	NA	NA	0	0	0	1
AT5TE74305.MSTRG.28542	MSTRG.28542	1	1	1	1	AT5TE74305	5	20628198	20630675	Intergenic	2	NA	NA	0	0	0	1
AT5TE74920.MSTRG.28596	MSTRG.28596	3	2	11, 10	0.666667	AT5TE74920	5	20797316	20797627	Intragenic	2&3	RI	ATSS	1	3	0	0
AT5TE75530.MSTRG.28646	MSTRG.28646	9	9	2, 4	1	AT5TE75530	5	20966887	20967554	Intergenic	2&3	RI, A3SS, A5SS	ATSS	9	6	1	0
AT5TE75710.MSTRG.28659	MSTRG.28659	1	1	1	1	AT5TE75710	5	21015768	21016577	Intergenic	2	NA	NA	0	0	0	1
AT5TE76005.MSTRG.28683	MSTRG.28683	2	2	5, 3	1	AT5TE76005	5	21100835	21101264	Intergenic	2&3	RI	ATSS	2	0	0	0
AT5TE76320.MSTRG.28709	MSTRG.28709	2	2	6	1	AT5TE76320	5	21193267	21194469	Intergenic	2	NA	NA	2	0	0	0
AT5TE77250.MSTRG.28791	MSTRG.28791	1	1	1	1	AT5TE77250	5	21447257	21447881	Intergenic	2	NA	NA	0	0	0	1
AT5TE78670.MSTRG.28900	MSTRG.28900	1	1	3	1	AT5TE78670	5	21841925	21842942	Intergenic	2	NA	NA	1	0	0	0
AT5TE78685.MSTRG.28901	MSTRG.28901	1	1	4	1	AT5TE78685	5	21843435	21843635	Intergenic	2	NA	NA	1	0	0	0
AT5TE80100.MSTRG.29024	MSTRG.29024	2	2	3, 2	1	AT5TE80100	5	22253699	22254261	Intergenic	2&3	NA	NA	0	0	2	0
AT5TE82585.MSTRG.29252	MSTRG.29252	6	1	10	0.166667	AT5TE82585	5	22956221	22957218	Intergenic	2	NA	AFE, ALE, ATSS, ATTS	1	0	0	0
AT5TE85500.MSTRG.29498	MSTRG.29498	1	1	1	1	AT5TE85500	5	23774321	23775709	Intergenic	2	NA	NA	0	0	0	1
AT5TE89760.MSTRG.29860	MSTRG.29860	2	2	12	1	AT5TE89760	5	24942027	24943968	Intragenic	2&3	NA	NA	0	12	2	0
AT5TE90460.MSTRG.29928	MSTRG.29928	1	1	2	1	AT5TE90460	5	25141277	25142534	Intergenic	2	NA	NA	1	0	0	0
AT5TE93060.MSTRG.30171	MSTRG.30171	2	1	3	0.5	AT5TE93060	5	25859788	25860140	Intragenic	2&3	NA	NA	0	1	1	0
AT1TE00220.MSTRG.11	MSTRG.11	1	1	1	1	AT1TE00220	1	76843	77500	Intergenic	3	NA	NA	0	0	0	1
AT1TE00220.MSTRG.8	MSTRG.8	1	1	1	1	AT1TE00220	1	76843	77500	Intergenic	3	NA	NA	0	0	0	1
AT1TE00670.MSTRG.54	MSTRG.54	2	1	8	0.5	AT1TE00670	1	208550	209163	Intergenic	3	NA	ATSS	1	0	0	0
AT1TE00680.MSTRG.34	MSTRG.34	1	1	8	1	AT1TE00680	1	213761	214159	Intergenic	3	NA	NA	1	0	0	0
AT1TE01490.MSTRG.148	MSTRG.148	3	2	5	0.666667	AT1TE01490	1	460799	461652	Intergenic	3	NA	ATSS	2	0	0	0
AT1TE01490.MSTRG.149	MSTRG.149	1	1	1	1	AT1TE01490	1	460799	461652	Intergenic	3	NA	NA	0	0	0	1
AT1TE01760.MSTRG.166	MSTRG.166	1	1	1	1	AT1TE01760	1	543980	544642	Intergenic	3	NA	NA	0	0	0	1
AT1TE01910.MSTRG.188	MSTRG.188	1	1	1	1	AT1TE01910	1	587409	588054	Intergenic	3	NA	NA	0	0	0	1
AT1TE01910.MSTRG.189	MSTRG.189	1	1	2	1	AT1TE01910	1	587409	588054	Intergenic	3	NA	NA	1	0	0	0
AT1TE01985.MSTRG.202	MSTRG.202	7	6	4, 5, 3	0.857143	AT1TE01985	1	609512	610347	Intergenic	3	NA	ATSS	6	0	0	0
AT1TE02175.MSTRG.224	MSTRG.224	12	11	14, 12, 11, 13	0.916667	AT1TE02175	1	669866	670631	Intergenic	3	NA	ATSS	11	0	0	0
AT1TE02175.MSTRG.225	MSTRG.225	1	1	1	1	AT1TE02175	1	669866	670631	Intergenic	3	NA	NA	0	0	0	1
AT1TE02180.MSTRG.223	MSTRG.223	1	1	6	1	AT1TE02180	1	672778	673137	Intergenic	3	NA	NA	1	0	0	0
AT1TE02265.MSTRG.229	MSTRG.229	4	4	5, 4, 2	1	AT1TE02265	1	696446	697372	Intergenic	3	NA	NA	0	0	4	0
AT1TE02270.MSTRG.230	MSTRG.230	1	1	1	1	AT1TE02270	1	697386	697951	Intergenic	3	NA	NA	0	0	0	1
AT1TE02465.MSTRG.248	MSTRG.248	4	4	6, 5	1	AT1TE02465	1	758534	760505	Intergenic	3	NA	NA	0	0	4	0
AT1TE02950.MSTRG.292	MSTRG.292	8	8	5, 1, 4, 3	1	AT1TE02950	1	903046	903474	Intergenic	3	NA	NA	0	0	7	1
AT1TE02950.MSTRG.293	MSTRG.293	1	1	1	1	AT1TE02950	1	903046	903474	Intergenic	3	NA	NA	0	0	0	1
AT1TE02980.MSTRG.297	MSTRG.297	2	1	4	0.5	AT1TE02980	1	912338	913217	Intragenic	3	NA	AFE, ATSS	0	1	0	0
AT1TE03010.MSTRG.301	MSTRG.301	1	1	3	1	AT1TE03010	1	921829	923363	Intergenic	3	NA	NA	0	0	1	0
AT1TE03190.MSTRG.318	MSTRG.318	4	1	1	0.25	AT1TE03190	1	976643	977202	Intragenic	3	NA	ATTS	0	0	0	1
AT1TE03785.MSTRG.363	MSTRG.363	1	1	1	1	AT1TE03785	1	1160068	1161330	Intergenic	3	NA	NA	0	0	0	1
AT1TE03930.MSTRG.382	MSTRG.382	15	15	11, 14, 5, 9, 12, 10, 13	1	AT1TE03930	1	1205739	1206603	Intergenic	3	NA	NA	0	0	15	0
AT1TE03935.MSTRG.381	MSTRG.381	9	1	1	0.111111	AT1TE03935	1	1206603	1207093	Intergenic	3	NA	ATSS	0	0	0	1
AT1TE04510.MSTRG.426	MSTRG.426	1	1	3	1	AT1TE04510	1	1383409	1383734	Intergenic	3	NA	NA	1	0	0	0
AT1TE04710.MSTRG.454	MSTRG.454	7	6	12, 11	0.857143	AT1TE04710	1	1441740	1442976	Intergenic	3	NA	ATSS	6	0	0	0
AT1TE04920.MSTRG.468	MSTRG.468	11	11	12, 11, 15, 14, 13	1	AT1TE04920	1	1501822	1502307	Intergenic	3	NA	NA	11	0	0	0
AT1TE04920.MSTRG.467	MSTRG.467	3	1	3	0.333333	AT1TE04920	1	1501822	1502307	Intergenic	3	NA	ATTS	0	0	1	0
AT1TE04970.MSTRG.476	MSTRG.476	24	16	11, 12, 13, 14, 10	0.666667	AT1TE04970	1	1518864	1519729	Intergenic	3	NA	AFE, ATSS	16	0	0	0
AT1TE07160.MSTRG.681	MSTRG.681	2	1	4	0.5	AT1TE07160	1	2191271	2191794	Intergenic	3	NA	ATTS	0	0	1	0
AT1TE07360.MSTRG.703	MSTRG.703	2	2	3, 4	1	AT1TE07360	1	2253786	2254643	Intergenic	3	NA	NA	0	0	2	0
AT1TE08050.MSTRG.782	MSTRG.782	1	1	7	1	AT1TE08050	1	2472645	2473098	Intergenic	3	NA	NA	1	0	0	0
AT1TE08055.MSTRG.777	MSTRG.777	2	2	4, 3	1	AT1TE08055	1	2473098	2473306	Intergenic	3	NA	NA	0	0	2	0
AT1TE08190.MSTRG.789	MSTRG.789	2	2	2, 1	1	AT1TE08190	1	2513506	2514452	Intergenic	3	NA	NA	0	0	1	1
AT1TE08420.MSTRG.820	MSTRG.820	10	9	4, 6, 5, 3	0.9	AT1TE08420	1	2587142	2588427	Intergenic	3	NA	ATSS	9	0	0	0
AT1TE09080.MSTRG.865	MSTRG.865	2	2	38	1	AT1TE09080	1	2788429	2800701	Intergenic	3	NA	NA	0	0	2	0
AT1TE09365.MSTRG.895	MSTRG.895	10	6	11, 2, 9, 8	0.6	AT1TE09365	1	2886533	2887304	Intergenic	3	NA	ATTS	0	0	6	0
AT1TE09365.MSTRG.894	MSTRG.894	1	1	1	1	AT1TE09365	1	2886533	2887304	Intergenic	3	NA	NA	0	0	0	1
AT1TE09380.MSTRG.894	MSTRG.894	1	1	1	1	AT1TE09380	1	2887590	2888195	Intergenic	3	NA	NA	0	0	0	1
AT1TE09700.MSTRG.920	MSTRG.920	1	1	1	1	AT1TE09700	1	2986347	2986950	Intergenic	3	NA	NA	0	0	0	1
AT1TE09820.MSTRG.939	MSTRG.939	1	1	1	1	AT1TE09820	1	3023385	3024890	Intergenic	3	NA	NA	0	0	0	1
AT1TE09960.MSTRG.950	MSTRG.950	4	3	5, 4	0.75	AT1TE09960	1	3068468	3069234	Intergenic	3	NA	ATTS	0	0	3	0
AT1TE10090.MSTRG.970	MSTRG.970	1	1	7	1	AT1TE10090	1	3109318	3109710	Intragenic	3	NA	NA	0	2	0	0
AT1TE10190.MSTRG.981	MSTRG.981	4	2	3, 4	0.5	AT1TE10190	1	3140346	3140718	Intergenic	3	NA	ATSS	2	0	0	0
AT1TE10565.MSTRG.1017	MSTRG.1017	3	1	2	0.333333	AT1TE10565	1	3251485	3252211	Intergenic	3	NA	ATSS	1	0	0	0
AT1TE10600.MSTRG.1022	MSTRG.1022	5	5	3, 2	1	AT1TE10600	1	3262076	3262304	Intergenic	3	NA	ATTS	0	0	5	0
AT1TE10610.MSTRG.1022	MSTRG.1022	5	5	2, 3	1	AT1TE10610	1	3263539	3263797	Intergenic	3	NA	NA	5	0	0	0
AT1TE10875.MSTRG.1038	MSTRG.1038	1	1	7	1	AT1TE10875	1	3343468	3343773	Intergenic	3	NA	NA	0	0	1	0
AT1TE10995.MSTRG.1051	MSTRG.1051	4	2	3	0.5	AT1TE10995	1	3380594	3381483	Intergenic	3	NA	ATTS	0	0	2	0
AT1TE10995.MSTRG.1053	MSTRG.1053	7	2	13, 5	0.285714	AT1TE10995	1	3380594	3381483	Intergenic	3	NA	ATTS	0	0	2	0
AT1TE11110.MSTRG.1062	MSTRG.1062	3	1	2	0.333333	AT1TE11110	1	3413548	3414889	Intergenic	3	NA	ATTS	0	0	1	0
AT1TE11630.MSTRG.1112	MSTRG.1112	1	1	2	1	AT1TE11630	1	3573162	3573682	Intergenic	3	NA	NA	0	0	1	0
AT1TE12295.MSTRG.1171	MSTRG.1171	5	5	4, 2	1	AT1TE12295	1	3780764	3785721	Intragenic	3	RI	NA	0	0	5	0
AT1TE12295.MSTRG.1173	MSTRG.1173	5	4	2, 4, 3	0.8	AT1TE12295	1	3780764	3785721	Intragenic	3	SE, RI, A5SS	ALE, ATTS	1	2	1	0
AT1TE12520.MSTRG.1186	MSTRG.1186	1	1	1	1	AT1TE12520	1	3851179	3851787	Intergenic	3	NA	NA	0	0	0	1
AT1TE12675.MSTRG.1210	MSTRG.1210	1	1	1	1	AT1TE12675	1	3897177	3898168	Intergenic	3	NA	NA	0	0	0	1
AT1TE13965.MSTRG.1336	MSTRG.1336	1	1	1	1	AT1TE13965	1	4293327	4294088	Intergenic	3	NA	NA	0	0	0	1
AT1TE14025.MSTRG.1341	MSTRG.1341	1	1	2	1	AT1TE14025	1	4311639	4312374	Intergenic	3	NA	NA	1	0	0	0
AT1TE14230.MSTRG.1359	MSTRG.1359	1	1	2	1	AT1TE14230	1	4381721	4382219	Intergenic	3	NA	NA	1	0	0	0
AT1TE14230.MSTRG.1357	MSTRG.1357	1	1	1	1	AT1TE14230	1	4381721	4382219	Intergenic	3	NA	NA	0	0	0	1
AT1TE14500.MSTRG.1391	MSTRG.1391	3	3	1, 3	1	AT1TE14500	1	4460812	4461312	Intergenic	3	NA	NA	0	0	2	1
AT1TE14990.MSTRG.1437	MSTRG.1437	1	1	2	1	AT1TE14990	1	4619724	4620115	Intergenic	3	NA	NA	0	0	1	0
AT1TE15600.MSTRG.1505	MSTRG.1505	1	1	12	1	AT1TE15600	1	4814529	4814987	Intergenic	3	NA	NA	0	0	1	0
AT1TE15840.MSTRG.1536	MSTRG.1536	1	1	1	1	AT1TE15840	1	4892276	4893055	Intergenic	3	NA	NA	0	0	0	1
AT1TE16330.MSTRG.1587	MSTRG.1587	1	1	1	1	AT1TE16330	1	5045303	5045665	Intergenic	3	NA	NA	0	0	0	1
AT1TE16370.MSTRG.1593	MSTRG.1593	13	4	7, 6	0.307692	AT1TE16370	1	5058196	5058727	Intergenic	3	NA	ATSS	4	0	0	0
AT1TE16800.MSTRG.1639	MSTRG.1639	1	1	1	1	AT1TE16800	1	5194222	5194711	Intergenic	3	NA	NA	0	0	0	1
AT1TE17415.MSTRG.1704	MSTRG.1704	1	1	1	1	AT1TE17415	1	5391426	5392691	Intergenic	3	NA	NA	0	0	0	1
AT1TE17415.MSTRG.1705	MSTRG.1705	1	1	1	1	AT1TE17415	1	5391426	5392691	Intergenic	3	NA	NA	0	0	0	1
AT1TE17560.MSTRG.1719	MSTRG.1719	11	5	6, 7	0.454545	AT1TE17560	1	5437872	5438207	Intergenic	3	NA	ATTS	0	0	5	0
AT1TE17875.MSTRG.1761	MSTRG.1761	1	1	1	1	AT1TE17875	1	5531284	5531953	Intergenic	3	NA	NA	0	0	0	1
AT1TE18295.MSTRG.1807	MSTRG.1807	7	4	23, 21, 20	0.571429	AT1TE18295	1	5657944	5659382	Intergenic	3	NA	ATSS	4	0	0	0
AT1TE18790.MSTRG.1854	MSTRG.1854	2	1	17	0.5	AT1TE18790	1	5811551	5812560	Intergenic	3	NA	ATTS	0	0	1	0
AT1TE18810.MSTRG.1857	MSTRG.1857	2	1	4	0.5	AT1TE18810	1	5819554	5820091	Intergenic	3	NA	ATSS	1	0	0	0
AT1TE18955.MSTRG.1868	MSTRG.1868	1	1	1	1	AT1TE18955	1	5862941	5863537	Intergenic	3	NA	NA	0	0	0	1
AT1TE19280.MSTRG.1898	MSTRG.1898	1	1	1	1	AT1TE19280	1	5963973	5964607	Intergenic	3	NA	NA	0	0	0	1
AT1TE19430.MSTRG.1920	MSTRG.1920	1	1	2	1	AT1TE19430	1	6009291	6014092	Intergenic	3	NA	NA	0	0	1	0
AT1TE19730.MSTRG.1942	MSTRG.1942	1	1	1	1	AT1TE19730	1	6102453	6103091	Intragenic	3	NA	NA	0	0	0	1
AT1TE20035.MSTRG.1968	MSTRG.1968	9	3	3, 1, 6	0.333333	AT1TE20035	1	6196418	6197401	Intergenic	3	NA	ATSS, ATTS	2	0	0	1
AT1TE20040.MSTRG.1969	MSTRG.1969	1	1	1	1	AT1TE20040	1	6198002	6199615	Intergenic	3	NA	NA	0	0	0	1
AT1TE20085.MSTRG.1972	MSTRG.1972	1	1	3	1	AT1TE20085	1	6211026	6211309	Intragenic	3	NA	NA	1	0	0	0
AT1TE20090.MSTRG.1981	MSTRG.1981	3	3	4, 3	1	AT1TE20090	1	6211688	6211987	Intergenic	3	NA	ATTS	0	0	3	0
AT1TE20410.MSTRG.1998	MSTRG.1998	1	1	5	1	AT1TE20410	1	6302581	6303156	Intragenic	3	NA	NA	0	1	0	0
AT1TE20675.MSTRG.2028	MSTRG.2028	1	1	6	1	AT1TE20675	1	6381177	6381467	Intergenic	3	NA	NA	0	0	1	0
AT1TE20840.MSTRG.2049	MSTRG.2049	4	3	9, 8	0.75	AT1TE20840	1	6429616	6430111	Intragenic	3	RI	ATTS	0	6	0	0
AT1TE20915.MSTRG.2038	MSTRG.2038	4	4	3, 2	1	AT1TE20915	1	6453141	6453546	Intergenic	3	NA	NA	0	0	4	0
AT1TE21025.MSTRG.2060	MSTRG.2060	3	2	10, 9	0.666667	AT1TE21025	1	6483604	6484442	Intergenic	3	NA	ATSS	2	0	0	0
AT1TE21470.MSTRG.2105	MSTRG.2105	3	3	2, 3	1	AT1TE21470	1	6626062	6626718	Intergenic	3	NA	NA	3	0	0	0
AT1TE21575.MSTRG.2114	MSTRG.2114	8	2	11	0.25	AT1TE21575	1	6661662	6662494	Intergenic	3	NA	ATSS	2	0	0	0
AT1TE21785.MSTRG.2137	MSTRG.2137	10	8	16, 17, 15	0.8	AT1TE21785	1	6734954	6735678	Intergenic	3	NA	AFE, ATSS	8	0	0	0
AT1TE22450.MSTRG.2190	MSTRG.2190	2	2	3, 2	1	AT1TE22450	1	6947206	6947556	Intergenic	3	NA	NA	0	0	2	0
AT1TE22560.MSTRG.2204	MSTRG.2204	1	1	5	1	AT1TE22560	1	6982366	6982963	Intragenic	3	NA	NA	0	1	0	0
AT1TE23065.MSTRG.2259	MSTRG.2259	1	1	5	1	AT1TE23065	1	7132353	7132972	Intergenic	3	NA	NA	1	0	0	0
AT1TE23160.MSTRG.2264	MSTRG.2264	1	1	1	1	AT1TE23160	1	7163107	7163343	Intergenic	3	NA	NA	0	0	0	1
AT1TE23190.MSTRG.2273	MSTRG.2273	1	1	1	1	AT1TE23190	1	7173966	7174501	Intergenic	3	NA	NA	0	0	0	1
AT1TE23190.MSTRG.2274	MSTRG.2274	1	1	1	1	AT1TE23190	1	7173966	7174501	Intergenic	3	NA	NA	0	0	0	1
AT1TE23260.MSTRG.2279	MSTRG.2279	1	1	1	1	AT1TE23260	1	7196711	7197396	Intergenic	3	NA	NA	0	0	0	1
AT1TE23270.MSTRG.2284	MSTRG.2284	2	2	5	1	AT1TE23270	1	7201687	7202131	Intergenic	3	NA	NA	0	0	2	0
AT1TE23500.MSTRG.2307	MSTRG.2307	3	3	13, 14	1	AT1TE23500	1	7281214	7281533	Intergenic	3	NA	NA	3	0	0	0
AT1TE24730.MSTRG.2416	MSTRG.2416	1	1	1	1	AT1TE24730	1	7675877	7676715	Intergenic	3	NA	NA	0	0	0	1
AT1TE25045.MSTRG.2444	MSTRG.2444	6	1	9	0.166667	AT1TE25045	1	7788824	7789179	Intergenic	3	NA	AFE, ATSS	1	0	0	0
AT1TE25125.MSTRG.2451	MSTRG.2451	1	1	10	1	AT1TE25125	1	7812081	7812396	Intergenic	3	NA	NA	0	0	1	0
AT1TE25470.MSTRG.2478	MSTRG.2478	1	1	1	1	AT1TE25470	1	7917485	7918148	Intergenic	3	NA	NA	0	0	0	1
AT1TE25655.MSTRG.2497	MSTRG.2497	3	3	4, 3	1	AT1TE25655	1	7975861	7976602	Intergenic	3	NA	ATTS	0	0	3	0
AT1TE25680.MSTRG.2499	MSTRG.2499	3	3	1, 3	1	AT1TE25680	1	7984159	7985117	Intergenic	3	NA	NA	0	0	2	1
AT1TE25745.MSTRG.2503	MSTRG.2503	1	1	1	1	AT1TE25745	1	8002929	8003330	Intergenic	3	NA	NA	0	0	0	1
AT1TE25745.MSTRG.2501	MSTRG.2501	1	1	16	1	AT1TE25745	1	8002929	8003330	Intergenic	3	NA	NA	1	0	0	0
AT1TE25745.MSTRG.2504	MSTRG.2504	10	2	4, 5	0.2	AT1TE25745	1	8002929	8003330	Intergenic	3	NA	ATSS	2	0	0	0
AT1TE25880.MSTRG.2515	MSTRG.2515	1	1	3	1	AT1TE25880	1	8043907	8044269	Intergenic	3	NA	NA	0	0	1	0
AT1TE25890.MSTRG.2517	MSTRG.2517	2	2	4, 3	1	AT1TE25890	1	8045731	8046157	Intergenic	3	NA	ATSS	2	0	0	0
AT1TE26305.MSTRG.2558	MSTRG.2558	5	5	5, 3	1	AT1TE26305	1	8169558	8170783	Intergenic	3	NA	ATTS	0	0	5	0
AT1TE26610.MSTRG.2586	MSTRG.2586	3	3	9, 7, 8	1	AT1TE26610	1	8260303	8260791	Intergenic	3	NA	ATTS	0	0	3	0
AT1TE27095.MSTRG.2628	MSTRG.2628	4	1	2	0.25	AT1TE27095	1	8391610	8392741	Intergenic	3	NA	NA	0	0	1	0
AT1TE27280.MSTRG.2647	MSTRG.2647	10	10	17, 16, 19, 15, 18, 7	1	AT1TE27280	1	8447528	8448339	Intergenic	3	NA	NA	0	0	10	0
AT1TE27295.MSTRG.2656	MSTRG.2656	6	2	26, 25	0.333333	AT1TE27295	1	8453485	8461797	Intergenic	3	NA	AFE, ATSS	2	0	0	0
AT1TE27475.MSTRG.2664	MSTRG.2664	1	1	1	1	AT1TE27475	1	8515351	8515706	Intergenic	3	NA	NA	0	0	0	1
AT1TE28620.MSTRG.2779	MSTRG.2779	2	2	2, 3	1	AT1TE28620	1	8862643	8863519	Intergenic	3	NA	NA	0	0	2	0
AT1TE28655.MSTRG.2783	MSTRG.2783	1	1	4	1	AT1TE28655	1	8873826	8874140	Intergenic	3	NA	NA	0	0	1	0
AT1TE28800.MSTRG.2800	MSTRG.2800	1	1	1	1	AT1TE28800	1	8919855	8920080	Intergenic	3	NA	NA	0	0	0	1
AT1TE29390.MSTRG.2857	MSTRG.2857	1	1	1	1	AT1TE29390	1	9125776	9126902	Intergenic	3	NA	NA	0	0	0	1
AT1TE29500.MSTRG.2864	MSTRG.2864	3	3	6, 5	1	AT1TE29500	1	9154728	9154986	Intergenic	3	NA	NA	0	0	3	0
AT1TE29575.MSTRG.2875	MSTRG.2875	13	1	11	0.0769231	AT1TE29575	1	9177761	9178303	Intergenic	3	NA	AFE, ATSS	1	0	0	0
AT1TE29770.MSTRG.2890	MSTRG.2890	1	1	1	1	AT1TE29770	1	9235932	9237369	Intergenic	3	NA	NA	0	0	0	1
AT1TE29905.MSTRG.2904	MSTRG.2904	1	1	1	1	AT1TE29905	1	9278688	9279001	Intergenic	3	NA	NA	0	0	0	1
AT1TE29920.MSTRG.2907	MSTRG.2907	1	1	1	1	AT1TE29920	1	9282960	9283901	Intergenic	3	NA	NA	0	0	0	1
AT1TE30095.MSTRG.2926	MSTRG.2926	3	3	3, 2	1	AT1TE30095	1	9335610	9336202	Intergenic	3	NA	ATTS	0	0	3	0
AT1TE30235.MSTRG.2939	MSTRG.2939	5	4	6, 5, 7	0.8	AT1TE30235	1	9383800	9384155	Intergenic	3	NA	ATTS	0	0	4	0
AT1TE30250.MSTRG.2940	MSTRG.2940	3	3	3, 5, 4	1	AT1TE30250	1	9385167	9386902	Intergenic	3	NA	ATTS	0	0	3	0
AT1TE30410.MSTRG.2955	MSTRG.2955	8	7	14, 10, 13, 12	0.875	AT1TE30410	1	9432182	9432422	Intergenic	3	NA	ATTS	0	0	7	0
AT1TE30440.MSTRG.2957	MSTRG.2957	9	3	5, 4	0.333333	AT1TE30440	1	9440605	9440975	Intragenic	3	NA	ATSS, AFE	3	0	0	0
AT1TE30820.MSTRG.3000	MSTRG.3000	4	1	2	0.25	AT1TE30820	1	9565350	9565923	Intergenic	3	NA	ATTS	0	0	1	0
AT1TE31660.MSTRG.3068	MSTRG.3068	3	2	3, 4	0.666667	AT1TE31660	1	9836130	9837644	Intergenic	3	NA	ATSS	2	0	0	0
AT1TE31760.MSTRG.3074	MSTRG.3074	1	1	2	1	AT1TE31760	1	9863641	9863860	Intragenic	3	NA	NA	1	0	0	0
AT1TE31925.MSTRG.3085	MSTRG.3085	1	1	1	1	AT1TE31925	1	9904437	9905000	Intergenic	3	NA	NA	0	0	0	1
AT1TE31955.MSTRG.3087	MSTRG.3087	3	3	1, 2	1	AT1TE31955	1	9913884	9914254	Intergenic	3	NA	NA	2	0	0	1
AT1TE32095.MSTRG.3095	MSTRG.3095	2	2	1	1	AT1TE32095	1	9955238	9956349	Intergenic	3	NA	ATTS	0	0	0	2
AT1TE32230.MSTRG.3104	MSTRG.3104	1	1	1	1	AT1TE32230	1	9996478	9996758	Intergenic	3	NA	NA	0	0	0	1
AT1TE32230.MSTRG.3105	MSTRG.3105	2	1	2	0.5	AT1TE32230	1	9996478	9996758	Intergenic	3	NA	ATSS	1	0	0	0
AT1TE32455.MSTRG.3122	MSTRG.3122	5	3	8, 7, 9	0.6	AT1TE32455	1	10060619	10060876	Intragenic	3	NA	ATTS	0	0	3	0
AT1TE32655.MSTRG.3149	MSTRG.3149	2	2	7, 8	1	AT1TE32655	1	10123504	10124428	Intergenic	3	NA	ATTS	0	0	2	0
AT1TE33450.MSTRG.3212	MSTRG.3212	1	1	5	1	AT1TE33450	1	10347110	10347383	Intergenic	3	NA	NA	1	0	0	0
AT1TE34295.MSTRG.3272	MSTRG.3272	2	2	1, 3	1	AT1TE34295	1	10597340	10598621	Intergenic	3	RI	NA	0	0	1	1
AT1TE34435.MSTRG.3282	MSTRG.3282	2	2	13	1	AT1TE34435	1	10646144	10647068	Intergenic	3	NA	NA	2	0	0	0
AT1TE34435.MSTRG.3280	MSTRG.3280	1	1	1	1	AT1TE34435	1	10646144	10647068	Intergenic	3	NA	NA	0	0	0	1
AT1TE34720.MSTRG.3300	MSTRG.3300	5	3	26, 27, 25	0.6	AT1TE34720	1	10747662	10748313	Intergenic	3	NA	ATSS	3	0	0	0
AT1TE34825.MSTRG.3306	MSTRG.3306	11	1	19	0.0909091	AT1TE34825	1	10778582	10779157	Intergenic	3	NA	ATSS	1	0	0	0
AT1TE35180.MSTRG.3336	MSTRG.3336	2	2	1, 2	1	AT1TE35180	1	10894474	10895281	Intergenic	3	NA	NA	0	0	1	1
AT1TE35180.MSTRG.3335	MSTRG.3335	1	1	1	1	AT1TE35180	1	10894474	10895281	Intergenic	3	NA	NA	0	0	0	1
AT1TE35380.MSTRG.3358	MSTRG.3358	8	5	22, 21	0.625	AT1TE35380	1	10949475	10950410	Intergenic	3	NA	AFE, ATSS	5	0	0	0
AT1TE36135.MSTRG.3406	MSTRG.3406	1	1	3	1	AT1TE36135	1	11181167	11181521	Intergenic	3	NA	NA	1	0	0	0
AT1TE36590.MSTRG.3445	MSTRG.3445	11	5	8, 7	0.454545	AT1TE36590	1	11312253	11313077	Intergenic	3	NA	ATTS	0	0	5	0
AT1TE36890.MSTRG.3469	MSTRG.3469	5	2	18, 19	0.4	AT1TE36890	1	11406654	11410513	Intergenic	3	NA	AFE, ATSS	2	0	0	0
AT1TE36945.MSTRG.3463	MSTRG.3463	1	1	1	1	AT1TE36945	1	11422070	11422450	Intergenic	3	NA	NA	0	0	0	1
AT1TE37050.MSTRG.3471	MSTRG.3471	3	3	3, 4	1	AT1TE37050	1	11451944	11453249	Intergenic	3	NA	NA	0	0	3	0
AT1TE37940.MSTRG.3540	MSTRG.3540	2	1	12	0.5	AT1TE37940	1	11711644	11711972	Intergenic	3	NA	ATSS	1	0	0	0
AT1TE38165.MSTRG.3553	MSTRG.3553	2	2	1, 2	1	AT1TE38165	1	11775430	11776018	Intergenic	3	NA	NA	0	0	1	1
AT1TE38345.MSTRG.3567	MSTRG.3567	1	1	5	1	AT1TE38345	1	11834649	11834922	Intergenic	3	NA	NA	1	0	0	0
AT1TE38465.MSTRG.3571	MSTRG.3571	1	1	3	1	AT1TE38465	1	11864831	11865337	Intergenic	3	NA	NA	0	0	1	0
AT1TE38570.MSTRG.3588	MSTRG.3588	3	3	3	1	AT1TE38570	1	11910685	11911721	Intergenic	3	NA	ATSS	3	0	0	0
AT1TE38740.MSTRG.3611	MSTRG.3611	26	8	6, 7, 3, 2, 1, 5	0.307692	AT1TE38740	1	11972703	11973440	Intergenic	3	NA	AFE, ATSS, ATTS	7	0	0	1
AT1TE38755.MSTRG.3603	MSTRG.3603	6	4	7, 5, 6	0.666667	AT1TE38755	1	11974524	11975469	Intergenic	3	NA	ATTS	0	0	4	0
AT1TE38915.MSTRG.3614	MSTRG.3614	2	2	2, 3	1	AT1TE38915	1	12012508	12013095	Intergenic	3	NA	NA	0	0	2	0
AT1TE38980.MSTRG.3617	MSTRG.3617	2	2	5, 4	1	AT1TE38980	1	12030524	12030891	Intergenic	3	NA	NA	0	0	2	0
AT1TE39165.MSTRG.3629	MSTRG.3629	1	1	1	1	AT1TE39165	1	12084208	12084743	Intergenic	3	NA	NA	0	0	0	1
AT1TE39565.MSTRG.3654	MSTRG.3654	1	1	1	1	AT1TE39565	1	12188014	12188704	Intergenic	3	NA	NA	0	0	0	1
AT1TE39565.MSTRG.3652	MSTRG.3652	4	1	1	0.25	AT1TE39565	1	12188014	12188704	Intergenic	3	NA	ATSS	0	0	0	1
AT1TE39710.MSTRG.3662	MSTRG.3662	3	3	2, 3	1	AT1TE39710	1	12228768	12230816	Intergenic	3	RI	NA	0	0	3	0
AT1TE39775.MSTRG.3670	MSTRG.3670	1	1	7	1	AT1TE39775	1	12242735	12243209	Intragenic	3	NA	NA	0	2	0	0
AT1TE39885.MSTRG.3675	MSTRG.3675	1	1	1	1	AT1TE39885	1	12276388	12276648	Intergenic	3	NA	NA	0	0	0	1
AT1TE40095.MSTRG.3690	MSTRG.3690	2	1	3	0.5	AT1TE40095	1	12330357	12330614	Intergenic	3	NA	ATTS	0	0	1	0
AT1TE40240.MSTRG.3709	MSTRG.3709	8	4	7, 5	0.5	AT1TE40240	1	12363796	12366841	Intergenic	3	NA	ATSS	4	0	0	0
AT1TE40465.MSTRG.3731	MSTRG.3731	5	5	10, 14, 13, 5	1	AT1TE40465	1	12439396	12440220	Intergenic	3	NA	NA	0	0	5	0
AT1TE40520.MSTRG.3734	MSTRG.3734	3	3	3, 2	1	AT1TE40520	1	12457431	12457684	Intergenic	3	NA	NA	0	0	3	0
AT1TE40695.MSTRG.3743	MSTRG.3743	3	2	1, 2	0.666667	AT1TE40695	1	12501185	12503392	Intergenic	3	NA	ATSS	1	0	0	1
AT1TE40800.MSTRG.3745	MSTRG.3745	1	1	2	1	AT1TE40800	1	12529447	12530215	Intergenic	3	NA	NA	0	0	1	0
AT1TE41025.MSTRG.3763	MSTRG.3763	1	1	5	1	AT1TE41025	1	12592610	12592835	Intragenic	3	NA	NA	1	0	0	0
AT1TE41145.MSTRG.3766	MSTRG.3766	2	2	2, 1	1	AT1TE41145	1	12615151	12615790	Intergenic	3	NA	ATTS	0	0	1	1
AT1TE41210.MSTRG.3767	MSTRG.3767	1	1	1	1	AT1TE41210	1	12624519	12625105	Intergenic	3	NA	NA	0	0	0	1
AT1TE41400.MSTRG.3778	MSTRG.3778	1	1	10	1	AT1TE41400	1	12695085	12695733	Intragenic	3	NA	NA	0	1	0	0
AT1TE41445.MSTRG.3779	MSTRG.3779	2	2	2, 3	1	AT1TE41445	1	12710569	12710841	Intergenic	3	NA	NA	0	0	2	0
AT1TE41550.MSTRG.3788	MSTRG.3788	7	1	7	0.142857	AT1TE41550	1	12745850	12746413	Intergenic	3	NA	ATSS	1	0	0	0
AT1TE41605.MSTRG.3783	MSTRG.3783	1	1	2	1	AT1TE41605	1	12764460	12765070	Intragenic	3	NA	NA	0	0	1	0
AT1TE41610.MSTRG.3783	MSTRG.3783	1	1	2	1	AT1TE41610	1	12765528	12766385	Intergenic	3	NA	NA	0	0	1	0
AT1TE41610.MSTRG.3784	MSTRG.3784	1	1	1	1	AT1TE41610	1	12765528	12766385	Intergenic	3	NA	NA	0	0	0	1
AT1TE41615.MSTRG.3783	MSTRG.3783	1	1	2	1	AT1TE41615	1	12765622	12766227	Intergenic	3	NA	NA	0	0	1	0
AT1TE41625.MSTRG.3793	MSTRG.3793	1	1	1	1	AT1TE41625	1	12768946	12780004	Intergenic	3	NA	NA	0	0	0	1
AT1TE41670.MSTRG.3797	MSTRG.3797	1	1	1	1	AT1TE41670	1	12786025	12786825	Intergenic	3	NA	NA	0	0	0	1
AT1TE41680.MSTRG.3801	MSTRG.3801	1	1	1	1	AT1TE41680	1	12792758	12793590	Intergenic	3	NA	NA	0	0	0	1
AT1TE41730.MSTRG.3809	MSTRG.3809	1	1	1	1	AT1TE41730	1	12810844	12811044	Intergenic	3	NA	NA	0	0	0	1
AT1TE41910.MSTRG.3817	MSTRG.3817	4	4	4, 2, 3	1	AT1TE41910	1	12876830	12877158	Intergenic	3	NA	ATTS	0	0	4	0
AT1TE41935.MSTRG.3819	MSTRG.3819	3	3	4, 2	1	AT1TE41935	1	12884586	12885550	Intergenic	3	NA	NA	0	0	3	0
AT1TE42010.MSTRG.3820	MSTRG.3820	1	1	1	1	AT1TE42010	1	12897748	12899470	Intergenic	3	NA	NA	0	0	0	1
AT1TE42100.MSTRG.3829	MSTRG.3829	12	12	11, 10, 12, 9	1	AT1TE42100	1	12914789	12915273	Intergenic	3	NA	NA	0	0	12	0
AT1TE42160.MSTRG.3827	MSTRG.3827	1	1	1	1	AT1TE42160	1	12930621	12931063	Intergenic	3	NA	NA	0	0	0	1
AT1TE42165.MSTRG.3827	MSTRG.3827	1	1	1	1	AT1TE42165	1	12931469	12931733	Intergenic	3	NA	NA	0	0	0	1
AT1TE42170.MSTRG.3831	MSTRG.3831	4	2	5	0.5	AT1TE42170	1	12931861	12932284	Intergenic	3	NA	ATTS	0	0	2	0
AT1TE42190.MSTRG.3833	MSTRG.3833	2	2	1, 2	1	AT1TE42190	1	12937930	12938808	Intergenic	3	NA	NA	1	0	0	1
AT1TE42490.MSTRG.3853	MSTRG.3853	1	1	1	1	AT1TE42490	1	13028439	13028711	Intergenic	3	NA	NA	0	0	0	1
AT1TE42515.MSTRG.3854	MSTRG.3854	1	1	2	1	AT1TE42515	1	13031961	13032813	Intergenic	3	NA	NA	0	0	1	0
AT1TE42530.MSTRG.3854	MSTRG.3854	1	1	2	1	AT1TE42530	1	13032885	13033193	Intragenic	3	NA	NA	1	0	1	0
AT1TE42605.MSTRG.3864	MSTRG.3864	5	1	10	0.2	AT1TE42605	1	13051070	13051277	Intergenic	3	NA	ATTS	0	0	1	0
AT1TE42655.MSTRG.3862	MSTRG.3862	2	2	5	1	AT1TE42655	1	13063322	13063769	Intergenic	3	NA	NA	0	0	2	0
AT1TE42825.MSTRG.3874	MSTRG.3874	1	1	14	1	AT1TE42825	1	13108840	13109040	Intragenic	3	NA	NA	0	1	0	0
AT1TE42945.MSTRG.3887	MSTRG.3887	2	2	5, 4	1	AT1TE42945	1	13160255	13161425	Intergenic	3	NA	NA	2	0	0	0
AT1TE43070.MSTRG.3890	MSTRG.3890	1	1	10	1	AT1TE43070	1	13198032	13198946	Intergenic	3	NA	NA	0	0	1	0
AT1TE43115.MSTRG.3891	MSTRG.3891	2	1	7	0.5	AT1TE43115	1	13203821	13205367	Intergenic	3	NA	ATSS	1	0	0	0
AT1TE43120.MSTRG.3891	MSTRG.3891	2	2	7, 6	1	AT1TE43120	1	13205857	13206348	Intragenic	3	NA	NA	2	0	0	0
AT1TE43195.MSTRG.3893	MSTRG.3893	1	1	1	1	AT1TE43195	1	13220432	13220665	Intragenic	3	NA	NA	0	0	0	1
AT1TE43565.MSTRG.3903	MSTRG.3903	1	1	1	1	AT1TE43565	1	13322435	13323485	Intergenic	3	NA	NA	0	0	0	1
AT1TE43720.MSTRG.3909	MSTRG.3909	1	1	8	1	AT1TE43720	1	13365140	13365668	Intergenic	3	NA	NA	1	0	0	0
AT1TE43895.MSTRG.3910	MSTRG.3910	1	1	2	1	AT1TE43895	1	13423017	13423389	Intergenic	3	NA	NA	0	0	1	0
AT1TE43925.MSTRG.3911	MSTRG.3911	1	1	3	1	AT1TE43925	1	13433002	13433333	Intergenic	3	NA	NA	0	0	1	0
AT1TE44060.MSTRG.3919	MSTRG.3919	13	3	10, 11	0.230769	AT1TE44060	1	13465904	13466750	Intergenic	3	NA	ALE, ATTS	0	0	3	0
AT1TE44125.MSTRG.3917	MSTRG.3917	1	1	3	1	AT1TE44125	1	13482747	13490426	Intergenic	3	NA	NA	1	0	0	0
AT1TE44750.MSTRG.3931	MSTRG.3931	3	3	2, 3	1	AT1TE44750	1	13671168	13671663	Intergenic	3	NA	NA	0	0	3	0
AT1TE45365.MSTRG.3941	MSTRG.3941	2	1	2	0.5	AT1TE45365	1	13834264	13835790	Intergenic	3	NA	ATTS	0	0	1	0
AT1TE45490.MSTRG.3947	MSTRG.3947	1	1	5	1	AT1TE45490	1	13869520	13869865	Intergenic	3	NA	NA	0	0	1	0
AT1TE46020.MSTRG.3956	MSTRG.3956	1	1	4	1	AT1TE46020	1	14009082	14009712	Intergenic	3	NA	NA	0	0	1	0
AT1TE46025.MSTRG.3956	MSTRG.3956	1	1	4	1	AT1TE46025	1	14009712	14010075	Intragenic	3	NA	NA	0	0	1	0
AT1TE46540.MSTRG.3976	MSTRG.3976	1	1	1	1	AT1TE46540	1	14167481	14169076	Intergenic	3	NA	NA	0	0	0	1
AT1TE46900.MSTRG.3985	MSTRG.3985	3	1	10	0.333333	AT1TE46900	1	14292521	14293012	Intergenic	3	NA	ATTS	0	0	1	0
AT1TE46915.MSTRG.3985	MSTRG.3985	3	1	10	0.333333	AT1TE46915	1	14296179	14296518	Intergenic	3	NA	AFE, ATSS	1	0	0	0
AT1TE49140.MSTRG.3990	MSTRG.3990	1	1	8	1	AT1TE49140	1	14998918	14999727	Intergenic	3	NA	NA	0	0	1	0
AT1TE52520.MSTRG.4006	MSTRG.4006	5	5	38, 36	1	AT1TE52520	1	15935439	15935710	Intergenic	3	NA	NA	0	0	5	0
AT1TE52650.MSTRG.4011	MSTRG.4011	9	4	7, 6	0.444444	AT1TE52650	1	15972490	15973128	Intergenic	3	NA	ATSS	4	0	0	0
AT1TE53600.MSTRG.4039	MSTRG.4039	12	9	14, 15, 13, 8, 12	0.75	AT1TE53600	1	16274653	16275219	Intergenic	3	NA	ATTS	0	0	9	0
AT1TE53615.MSTRG.4039	MSTRG.4039	12	10	15, 12, 14, 13	0.833333	AT1TE53615	1	16278736	16279379	Intergenic	3	NA	AFE, ATSS	10	0	0	0
AT1TE53915.MSTRG.4042	MSTRG.4042	1	1	3	1	AT1TE53915	1	16360020	16361175	Intergenic	3	NA	NA	0	0	1	0
AT1TE54250.MSTRG.4053	MSTRG.4053	1	1	2	1	AT1TE54250	1	16453796	16455250	Intergenic	3	NA	NA	1	0	0	0
AT1TE54300.MSTRG.4055	MSTRG.4055	1	1	1	1	AT1TE54300	1	16461603	16461970	Intergenic	3	NA	NA	0	0	0	1
AT1TE54375.MSTRG.4058	MSTRG.4058	1	1	7	1	AT1TE54375	1	16478045	16478334	Intergenic	3	NA	NA	1	0	0	0
AT1TE54480.MSTRG.4066	MSTRG.4066	1	1	3	1	AT1TE54480	1	16509814	16528903	Intergenic	3	NA	NA	0	0	1	0
AT1TE54585.MSTRG.4068	MSTRG.4068	4	1	7	0.25	AT1TE54585	1	16551715	16557069	Intergenic	3	NA	ATTS	0	0	1	0
AT1TE55360.MSTRG.4092	MSTRG.4092	1	1	2	1	AT1TE55360	1	16754572	16755211	Intragenic	3	NA	NA	0	0	1	0
AT1TE55400.MSTRG.4095	MSTRG.4095	4	4	5, 3	1	AT1TE55400	1	16767627	16768674	Intergenic	3	NA	NA	4	0	0	0
AT1TE55555.MSTRG.4104	MSTRG.4104	1	1	1	1	AT1TE55555	1	16800152	16800984	Intergenic	3	NA	NA	0	0	0	1
AT1TE55590.MSTRG.4107	MSTRG.4107	4	3	5, 4	0.75	AT1TE55590	1	16806150	16807920	Intergenic	3	NA	ATTS	0	0	3	0
AT1TE55845.MSTRG.4112	MSTRG.4112	1	1	6	1	AT1TE55845	1	16863455	16865121	Intergenic	3	NA	NA	0	0	1	0
AT1TE55850.MSTRG.4112	MSTRG.4112	1	1	6	1	AT1TE55850	1	16866614	16867298	Intergenic	3	NA	NA	1	0	0	0
AT1TE55925.MSTRG.4121	MSTRG.4121	1	1	1	1	AT1TE55925	1	16889133	16890972	Intergenic	3	NA	NA	0	0	0	1
AT1TE55925.MSTRG.4120	MSTRG.4120	1	1	8	1	AT1TE55925	1	16889133	16890972	Intergenic	3	NA	NA	0	0	1	0
AT1TE55945.MSTRG.4123	MSTRG.4123	11	7	3, 4, 2	0.636364	AT1TE55945	1	16892922	16893587	Intragenic	3	A3SS, A5SS, RI, SE	ATSS	0	6	1	0
AT1TE55955.MSTRG.4123	MSTRG.4123	11	3	2, 4	0.272727	AT1TE55955	1	16896031	16896642	Intergenic	3	NA	ATTS	0	0	3	0
AT1TE56040.MSTRG.4126	MSTRG.4126	2	2	3, 4	1	AT1TE56040	1	16925672	16926338	Intergenic	3	NA	ATSS	2	0	0	0
AT1TE56135.MSTRG.4132	MSTRG.4132	2	2	12	1	AT1TE56135	1	16942840	16962196	Intergenic	3	NA	NA	0	0	2	0
AT1TE56155.MSTRG.4133	MSTRG.4133	1	1	6	1	AT1TE56155	1	16962405	16963162	Intergenic	3	NA	NA	1	0	0	0
AT1TE56320.MSTRG.4144	MSTRG.4144	1	1	4	1	AT1TE56320	1	17003843	17004230	Intergenic	3	NA	NA	0	0	1	0
AT1TE56345.MSTRG.4147	MSTRG.4147	6	6	8, 10	1	AT1TE56345	1	17011768	17012077	Intergenic	3	NA	NA	0	0	6	0
AT1TE56405.MSTRG.4151	MSTRG.4151	4	3	5, 6, 4	0.75	AT1TE56405	1	17030832	17031256	Intergenic	3	NA	ATSS	3	0	0	0
AT1TE56420.MSTRG.4152	MSTRG.4152	2	2	1, 2	1	AT1TE56420	1	17035032	17050039	Intergenic	3	NA	NA	1	0	0	1
AT1TE56425.MSTRG.4152	MSTRG.4152	2	2	1, 2	1	AT1TE56425	1	17035064	17050021	Intergenic	3	NA	NA	1	0	0	1
AT1TE56480.MSTRG.4156	MSTRG.4156	4	1	17	0.25	AT1TE56480	1	17064419	17065248	Intergenic	3	NA	ATSS	1	0	0	0
AT1TE56525.MSTRG.4157	MSTRG.4157	4	4	15, 13, 14	1	AT1TE56525	1	17082531	17082963	Intergenic	3	NA	NA	4	0	0	0
AT1TE56585.MSTRG.4163	MSTRG.4163	4	4	6	1	AT1TE56585	1	17101875	17103933	Intergenic	3	NA	NA	0	0	4	0
AT1TE56595.MSTRG.4159	MSTRG.4159	1	1	1	1	AT1TE56595	1	17104169	17104396	Intergenic	3	NA	NA	0	0	0	1
AT1TE56715.MSTRG.4169	MSTRG.4169	11	5	2, 6, 5	0.454545	AT1TE56715	1	17129094	17130009	Intergenic	3	NA	ATTS	0	0	5	0
AT1TE56765.MSTRG.4167	MSTRG.4167	1	1	1	1	AT1TE56765	1	17139893	17141150	Intergenic	3	NA	NA	0	0	0	1
AT1TE56775.MSTRG.4168	MSTRG.4168	1	1	1	1	AT1TE56775	1	17141639	17142928	Intergenic	3	NA	NA	0	0	0	1
AT1TE56835.MSTRG.4173	MSTRG.4173	1	1	4	1	AT1TE56835	1	17151788	17152908	Intergenic	3	NA	NA	1	0	0	0
AT1TE57125.MSTRG.4189	MSTRG.4189	1	1	1	1	AT1TE57125	1	17230041	17230457	Intergenic	3	NA	NA	0	0	0	1
AT1TE57290.MSTRG.4205	MSTRG.4205	4	4	5, 3, 4	1	AT1TE57290	1	17285710	17286573	Intergenic	3	NA	NA	4	0	0	0
AT1TE57290.MSTRG.4206	MSTRG.4206	1	1	1	1	AT1TE57290	1	17285710	17286573	Intergenic	3	NA	NA	0	0	0	1
AT1TE57335.MSTRG.4208	MSTRG.4208	2	1	6	0.5	AT1TE57335	1	17300317	17300703	Intergenic	3	NA	ATSS	1	0	0	0
AT1TE57495.MSTRG.4221	MSTRG.4221	1	1	2	1	AT1TE57495	1	17347431	17347882	Intergenic	3	NA	NA	0	0	1	0
AT1TE57530.MSTRG.4225	MSTRG.4225	2	1	7	0.5	AT1TE57530	1	17360725	17365910	Intergenic	3	NA	ATTS	0	0	1	0
AT1TE58105.MSTRG.4273	MSTRG.4273	1	1	3	1	AT1TE58105	1	17533773	17534050	Intragenic	3	NA	NA	0	0	1	0
AT1TE58155.MSTRG.4276	MSTRG.4276	1	1	1	1	AT1TE58155	1	17544935	17546348	Intergenic	3	NA	NA	0	0	0	1
AT1TE58260.MSTRG.4277	MSTRG.4277	3	1	3	0.333333	AT1TE58260	1	17556770	17557113	Intergenic	3	NA	ATSS	1	0	0	0
AT1TE58270.MSTRG.4277	MSTRG.4277	3	1	2	0.333333	AT1TE58270	1	17557170	17558145	Intragenic	3	NA	ATSS	1	0	0	0
AT1TE58330.MSTRG.4281	MSTRG.4281	1	1	2	1	AT1TE58330	1	17573149	17573552	Intergenic	3	NA	NA	0	0	1	0
AT1TE58335.MSTRG.4280	MSTRG.4280	1	1	1	1	AT1TE58335	1	17574109	17574664	Intergenic	3	NA	NA	0	0	0	1
AT1TE58455.MSTRG.4293	MSTRG.4293	2	1	2	0.5	AT1TE58455	1	17608021	17611915	Intergenic	3	NA	ATSS	1	0	0	0
AT1TE58460.MSTRG.4292	MSTRG.4292	2	2	6, 5	1	AT1TE58460	1	17614932	17615625	Intergenic	3	NA	NA	2	0	0	0
AT1TE58465.MSTRG.4295	MSTRG.4295	3	1	9	0.333333	AT1TE58465	1	17616850	17617075	Intragenic	3	A3SS	NA	0	1	0	0
AT1TE58700.MSTRG.4306	MSTRG.4306	3	2	4, 1	0.666667	AT1TE58700	1	17676785	17681203	Intergenic	3	NA	ATTS	0	0	1	1
AT1TE58880.MSTRG.4317	MSTRG.4317	9	8	9, 6, 11, 12, 10	0.888889	AT1TE58880	1	17727204	17727996	Intergenic	3	NA	ALE, ATTS	0	0	8	0
AT1TE59085.MSTRG.4334	MSTRG.4334	1	1	1	1	AT1TE59085	1	17795960	17796350	Intergenic	3	NA	NA	0	0	0	1
AT1TE59145.MSTRG.4340	MSTRG.4340	8	6	9, 11, 10	0.75	AT1TE59145	1	17817421	17817818	Intergenic	3	NA	AFE, ATSS	6	0	0	0
AT1TE59190.MSTRG.4345	MSTRG.4345	1	1	1	1	AT1TE59190	1	17830419	17830731	Intergenic	3	NA	NA	0	0	0	1
AT1TE59310.MSTRG.4355	MSTRG.4355	14	14	14, 10, 13, 15, 11	1	AT1TE59310	1	17873229	17873851	Intergenic	3	NA	NA	0	0	14	0
AT1TE59510.MSTRG.4367	MSTRG.4367	13	10	18, 15, 17, 19	0.769231	AT1TE59510	1	17928868	17929873	Intergenic	3	NA	AFE, ATSS	10	0	0	0
AT1TE59535.MSTRG.4369	MSTRG.4369	6	6	6, 5	1	AT1TE59535	1	17936923	17937991	Intergenic	3	NA	NA	0	0	6	0
AT1TE59620.MSTRG.4382	MSTRG.4382	1	1	1	1	AT1TE59620	1	17965054	17965674	Intergenic	3	NA	NA	0	0	0	1
AT1TE59660.MSTRG.4381	MSTRG.4381	1	1	1	1	AT1TE59660	1	17976639	17977598	Intergenic	3	NA	NA	0	0	0	1
AT1TE59660.MSTRG.4380	MSTRG.4380	2	2	4, 5	1	AT1TE59660	1	17976639	17977598	Intergenic	3	NA	NA	2	0	0	0
AT1TE59735.MSTRG.4387	MSTRG.4387	2	2	4, 3	1	AT1TE59735	1	17998243	17998940	Intergenic	3	NA	ATTS	0	0	2	0
AT1TE59755.MSTRG.4393	MSTRG.4393	6	4	7, 9, 8, 4	0.666667	AT1TE59755	1	18013161	18018435	Intergenic	3	NA	ATSS	4	0	0	0
AT1TE60380.MSTRG.4454	MSTRG.4454	1	1	1	1	AT1TE60380	1	18225400	18225974	Intergenic	3	NA	NA	0	0	0	1
AT1TE60385.MSTRG.4454	MSTRG.4454	1	1	1	1	AT1TE60385	1	18226841	18227275	Intergenic	3	NA	NA	0	0	0	1
AT1TE60385.MSTRG.4455	MSTRG.4455	1	1	7	1	AT1TE60385	1	18226841	18227275	Intergenic	3	NA	NA	0	0	1	0
AT1TE60400.MSTRG.4452	MSTRG.4452	1	1	1	1	AT1TE60400	1	18231956	18232559	Intergenic	3	NA	NA	0	0	0	1
AT1TE60405.MSTRG.4458	MSTRG.4458	5	1	7	0.2	AT1TE60405	1	18233937	18234696	Intergenic	3	NA	ATSS	1	0	0	0
AT1TE60435.MSTRG.4457	MSTRG.4457	1	1	2	1	AT1TE60435	1	18242051	18246383	Intergenic	3	NA	NA	1	0	0	0
AT1TE60585.MSTRG.4463	MSTRG.4463	2	2	4, 3	1	AT1TE60585	1	18281069	18282150	Intergenic	3	NA	NA	0	0	2	0
AT1TE60705.MSTRG.4480	MSTRG.4480	6	4	4, 3	0.666667	AT1TE60705	1	18316748	18317496	Intergenic	3	NA	ATSS	4	0	0	0
AT1TE60705.MSTRG.4478	MSTRG.4478	2	2	1	1	AT1TE60705	1	18316748	18317496	Intergenic	3	NA	ATTS	0	0	0	2
AT1TE60725.MSTRG.4482	MSTRG.4482	2	1	2	0.5	AT1TE60725	1	18320669	18321177	Intragenic	3	NA	NA	0	0	1	0
AT1TE60730.MSTRG.4481	MSTRG.4481	1	1	1	1	AT1TE60730	1	18323783	18324341	Intergenic	3	NA	NA	0	0	0	1
AT1TE60810.MSTRG.4491	MSTRG.4491	2	1	11	0.5	AT1TE60810	1	18350651	18351347	Intergenic	3	NA	ATSS	1	0	0	0
AT1TE60840.MSTRG.4489	MSTRG.4489	2	1	2	0.5	AT1TE60840	1	18360836	18361592	Intergenic	3	NA	ATTS	0	0	1	0
AT1TE60935.MSTRG.4499	MSTRG.4499	2	2	7, 6	1	AT1TE60935	1	18390641	18391418	Intergenic	3	NA	ATTS	0	0	2	0
AT1TE61110.MSTRG.4510	MSTRG.4510	1	1	1	1	AT1TE61110	1	18437208	18438136	Intergenic	3	NA	NA	0	0	0	1
AT1TE61295.MSTRG.4529	MSTRG.4529	7	1	7	0.142857	AT1TE61295	1	18493711	18494035	Intergenic	3	NA	ATTS	0	0	1	0
AT1TE61335.MSTRG.4533	MSTRG.4533	3	3	2, 3	1	AT1TE61335	1	18506065	18507853	Intergenic	3	NA	NA	0	0	3	0
AT1TE61800.MSTRG.4569	MSTRG.4569	1	1	1	1	AT1TE61800	1	18646907	18647461	Intergenic	3	NA	NA	0	0	0	1
AT1TE61805.MSTRG.4569	MSTRG.4569	1	1	1	1	AT1TE61805	1	18647730	18648596	Intergenic	3	NA	NA	0	0	0	1
AT1TE61805.MSTRG.4570	MSTRG.4570	1	1	1	1	AT1TE61805	1	18647730	18648596	Intergenic	3	NA	NA	0	0	0	1
AT1TE61870.MSTRG.4577	MSTRG.4577	2	2	11, 10	1	AT1TE61870	1	18670472	18672041	Intergenic	3	NA	NA	0	0	2	0
AT1TE62110.MSTRG.4599	MSTRG.4599	1	1	3	1	AT1TE62110	1	18744621	18745214	Intergenic	3	NA	NA	0	0	1	0
AT1TE62705.MSTRG.4647	MSTRG.4647	1	1	1	1	AT1TE62705	1	18930795	18931187	Intergenic	3	NA	NA	0	0	0	1
AT1TE62865.MSTRG.4660	MSTRG.4660	2	2	1, 9	1	AT1TE62865	1	18980599	18981376	Intergenic	3	NA	NA	0	0	1	1
AT1TE62890.MSTRG.4661	MSTRG.4661	1	1	1	1	AT1TE62890	1	18987445	18987724	Intergenic	3	NA	NA	0	0	0	1
AT1TE62950.MSTRG.4666	MSTRG.4666	1	1	1	1	AT1TE62950	1	19001024	19001583	Intergenic	3	NA	NA	0	0	0	1
AT1TE62970.MSTRG.4672	MSTRG.4672	20	6	7, 13, 11, 8	0.3	AT1TE62970	1	19007005	19007427	Intergenic	3	NA	AFE, ATSS	6	0	0	0
AT1TE62980.MSTRG.4672	MSTRG.4672	20	17	8, 7, 11, 12, 13	0.85	AT1TE62980	1	19011247	19012135	Intergenic	3	NA	ATTS	0	0	17	0
AT1TE63060.MSTRG.4676	MSTRG.4676	6	1	14	0.166667	AT1TE63060	1	19030245	19031195	Intergenic	3	NA	ATSS	1	0	0	0
AT1TE63130.MSTRG.4682	MSTRG.4682	2	1	3	0.5	AT1TE63130	1	19053684	19053992	Intergenic	3	NA	AFE, ATSS	1	0	0	0
AT1TE63170.MSTRG.4677	MSTRG.4677	4	2	9, 6	0.5	AT1TE63170	1	19061527	19064852	Intergenic	3	NA	ATTS, ALE	0	0	2	0
AT1TE63170.MSTRG.4683	MSTRG.4683	5	5	8, 9, 7	1	AT1TE63170	1	19061527	19064852	Intergenic	3	NA	ATTS	0	0	5	0
AT1TE63525.MSTRG.4713	MSTRG.4713	1	1	1	1	AT1TE63525	1	19171977	19173840	Intergenic	3	NA	NA	0	0	0	1
AT1TE63745.MSTRG.4728	MSTRG.4728	2	2	13, 14	1	AT1TE63745	1	19236618	19237400	Intergenic	3	NA	ATTS	0	0	2	0
AT1TE63785.MSTRG.4729	MSTRG.4729	11	2	11	0.181818	AT1TE63785	1	19246091	19247191	Intergenic	3	NA	ATSS	2	0	0	0
AT1TE64325.MSTRG.4766	MSTRG.4766	2	2	11, 10	1	AT1TE64325	1	19420288	19420950	Intergenic	3	NA	ATTS	0	0	2	0
AT1TE64430.MSTRG.4774	MSTRG.4774	1	1	1	1	AT1TE64430	1	19463587	19463886	Intergenic	3	NA	NA	0	0	0	1
AT1TE64490.MSTRG.4782	MSTRG.4782	8	2	6, 4	0.25	AT1TE64490	1	19482698	19483197	Intergenic	3	NA	ALE, ATTS	0	0	2	0
AT1TE64500.MSTRG.4783	MSTRG.4783	6	1	4	0.166667	AT1TE64500	1	19483984	19484313	Intergenic	3	NA	ATSS	1	0	0	0
AT1TE64630.MSTRG.4795	MSTRG.4795	1	1	2	1	AT1TE64630	1	19526801	19527727	Intergenic	3	NA	NA	0	0	1	0
AT1TE64750.MSTRG.4806	MSTRG.4806	1	1	2	1	AT1TE64750	1	19573998	19574741	Intergenic	3	NA	NA	1	0	0	0
AT1TE64750.MSTRG.4807	MSTRG.4807	2	2	2	1	AT1TE64750	1	19573998	19574741	Intergenic	3	NA	NA	0	0	2	0
AT1TE64820.MSTRG.4814	MSTRG.4814	1	1	1	1	AT1TE64820	1	19593931	19594786	Intergenic	3	NA	NA	0	0	0	1
AT1TE64995.MSTRG.4837	MSTRG.4837	3	1	3	0.333333	AT1TE64995	1	19650651	19651289	Intergenic	3	NA	ATSS	1	0	0	0
AT1TE65065.MSTRG.4847	MSTRG.4847	1	1	1	1	AT1TE65065	1	19682346	19683118	Intergenic	3	NA	NA	0	0	0	1
AT1TE65210.MSTRG.4858	MSTRG.4858	1	1	1	1	AT1TE65210	1	19728520	19730000	Intergenic	3	NA	NA	0	0	0	1
AT1TE65235.MSTRG.4860	MSTRG.4860	1	1	1	1	AT1TE65235	1	19736158	19736534	Intergenic	3	NA	NA	0	0	0	1
AT1TE65380.MSTRG.4874	MSTRG.4874	5	1	8	0.2	AT1TE65380	1	19771186	19771989	Intergenic	3	NA	ATSS	1	0	0	0
AT1TE65385.MSTRG.4874	MSTRG.4874	5	5	7, 9	1	AT1TE65385	1	19773333	19773782	Intragenic	3	RI	NA	0	10	0	0
AT1TE65535.MSTRG.4886	MSTRG.4886	1	1	1	1	AT1TE65535	1	19822379	19824568	Intergenic	3	NA	NA	0	0	0	1
AT1TE65680.MSTRG.4892	MSTRG.4892	1	1	2	1	AT1TE65680	1	19868309	19869213	Intergenic	3	NA	NA	1	0	0	0
AT1TE65690.MSTRG.4896	MSTRG.4896	3	1	7	0.333333	AT1TE65690	1	19870090	19871188	Intergenic	3	NA	ATSS	1	0	0	0
AT1TE65740.MSTRG.4904	MSTRG.4904	9	3	11	0.333333	AT1TE65740	1	19888515	19889200	Intergenic	3	NA	AFE, ATSS	3	0	0	0
AT1TE65840.MSTRG.4913	MSTRG.4913	4	1	14	0.25	AT1TE65840	1	19917246	19918014	Intergenic	3	NA	ATSS	1	0	0	0
AT1TE65855.MSTRG.4913	MSTRG.4913	4	4	14, 13, 11	1	AT1TE65855	1	19923735	19924547	Intergenic	3	NA	NA	0	0	4	0
AT1TE65980.MSTRG.4917	MSTRG.4917	1	1	5	1	AT1TE65980	1	19961743	19962050	Intergenic	3	NA	NA	0	0	1	0
AT1TE66125.MSTRG.4934	MSTRG.4934	1	1	1	1	AT1TE66125	1	20005239	20005713	Intergenic	3	NA	NA	0	0	0	1
AT1TE66125.MSTRG.4932	MSTRG.4932	1	1	1	1	AT1TE66125	1	20005239	20005713	Intergenic	3	NA	NA	0	0	0	1
AT1TE66155.MSTRG.4940	MSTRG.4940	1	1	1	1	AT1TE66155	1	20014002	20014512	Intergenic	3	NA	NA	0	0	0	1
AT1TE66570.MSTRG.5000	MSTRG.5000	8	1	4	0.125	AT1TE66570	1	20153633	20154352	Intergenic	3	NA	ATSS, ATTS	0	0	1	0
AT1TE66575.MSTRG.5000	MSTRG.5000	8	1	4	0.125	AT1TE66575	1	20154053	20154314	Intergenic	3	NA	ATSS, ATTS	0	0	1	0
AT1TE66640.MSTRG.5004	MSTRG.5004	3	1	1	0.333333	AT1TE66640	1	20172044	20172728	Intragenic	3	NA	ATSS	0	0	0	1
AT1TE66725.MSTRG.5007	MSTRG.5007	1	1	1	1	AT1TE66725	1	20194005	20194456	Intergenic	3	NA	NA	0	0	0	1
AT1TE66725.MSTRG.5006	MSTRG.5006	1	1	2	1	AT1TE66725	1	20194005	20194456	Intergenic	3	NA	NA	0	0	1	0
AT1TE66730.MSTRG.5015	MSTRG.5015	12	1	14	0.0833333	AT1TE66730	1	20194456	20194818	Intergenic	3	NA	ATTS	0	0	1	0
AT1TE67070.MSTRG.5041	MSTRG.5041	7	2	6, 4	0.285714	AT1TE67070	1	20297455	20297895	Intergenic	3	NA	ATTS	0	0	2	0
AT1TE67210.MSTRG.5052	MSTRG.5052	2	2	7, 6	1	AT1TE67210	1	20339966	20340796	Intergenic	3	NA	ATTS	0	0	2	0
AT1TE67360.MSTRG.5068	MSTRG.5068	7	7	8, 7, 5	1	AT1TE67360	1	20395863	20396349	Intragenic	3	NA	NA	0	14	0	0
AT1TE67415.MSTRG.5072	MSTRG.5072	1	1	1	1	AT1TE67415	1	20412552	20412934	Intergenic	3	NA	NA	0	0	0	1
AT1TE67475.MSTRG.5087	MSTRG.5087	35	30	8, 15, 16, 14, 17, 18, 10, 3, 13	0.857143	AT1TE67475	1	20430095	20430351	Intergenic	3	NA	ALE, ATTS	0	0	30	0
AT1TE67495.MSTRG.5084	MSTRG.5084	6	3	8, 9	0.5	AT1TE67495	1	20437226	20439302	Intergenic	3	NA	ATTS	0	0	3	0
AT1TE67570.MSTRG.5094	MSTRG.5094	2	2	4	1	AT1TE67570	1	20460641	20461010	Intergenic	3	NA	NA	0	0	2	0
AT1TE67650.MSTRG.5096	MSTRG.5096	2	2	3	1	AT1TE67650	1	20479731	20481471	Intergenic	3	NA	NA	2	0	0	0
AT1TE67720.MSTRG.5103	MSTRG.5103	3	2	18, 17	0.666667	AT1TE67720	1	20499346	20499812	Intergenic	3	NA	ATSS	2	0	0	0
AT1TE67785.MSTRG.5107	MSTRG.5107	1	1	2	1	AT1TE67785	1	20513637	20514607	Intergenic	3	NA	NA	0	0	1	0
AT1TE67830.MSTRG.5112	MSTRG.5112	2	1	3	0.5	AT1TE67830	1	20532131	20532509	Intergenic	3	NA	ATSS	1	0	0	0
AT1TE67920.MSTRG.5120	MSTRG.5120	4	4	4, 3	1	AT1TE67920	1	20559589	20560402	Intergenic	3	NA	ATTS	0	0	4	0
AT1TE68265.MSTRG.5156	MSTRG.5156	1	1	1	1	AT1TE68265	1	20668829	20669171	Intergenic	3	NA	NA	0	0	0	1
AT1TE68605.MSTRG.5185	MSTRG.5185	1	1	5	1	AT1TE68605	1	20773295	20774075	Intergenic	3	NA	NA	0	0	1	0
AT1TE68660.MSTRG.5187	MSTRG.5187	1	1	1	1	AT1TE68660	1	20791407	20791700	Intergenic	3	NA	NA	0	0	0	1
AT1TE68810.MSTRG.5201	MSTRG.5201	5	5	13, 12	1	AT1TE68810	1	20834541	20834828	Intergenic	3	NA	NA	5	0	0	0
AT1TE69270.MSTRG.5250	MSTRG.5250	1	1	9	1	AT1TE69270	1	20972073	20974323	Intergenic	3	NA	NA	0	0	1	0
AT1TE69285.MSTRG.5252	MSTRG.5252	3	3	3, 2	1	AT1TE69285	1	20979422	20980832	Intergenic	3	NA	NA	3	0	0	0
AT1TE69650.MSTRG.5285	MSTRG.5285	10	1	11	0.1	AT1TE69650	1	21088967	21089544	Intergenic	3	NA	ATTS	0	0	1	0
AT1TE69685.MSTRG.5286	MSTRG.5286	4	4	7, 6	1	AT1TE69685	1	21097971	21098190	Intergenic	3	NA	NA	0	0	4	0
AT1TE69740.MSTRG.5289	MSTRG.5289	1	1	1	1	AT1TE69740	1	21105955	21106348	Intergenic	3	NA	NA	0	0	0	1
AT1TE69850.MSTRG.5295	MSTRG.5295	3	2	2, 3	0.666667	AT1TE69850	1	21130764	21131106	Intergenic	3	RI	ATTS	0	0	2	0
AT1TE70430.MSTRG.5335	MSTRG.5335	1	1	7	1	AT1TE70430	1	21324536	21324920	Intergenic	3	NA	NA	0	0	1	0
AT1TE70490.MSTRG.5340	MSTRG.5340	1	1	1	1	AT1TE70490	1	21346161	21351041	Intergenic	3	NA	NA	0	0	0	1
AT1TE70550.MSTRG.5349	MSTRG.5349	2	2	8, 7	1	AT1TE70550	1	21371689	21372150	Intragenic	3	NA	NA	0	4	0	0
AT1TE70640.MSTRG.5354	MSTRG.5354	1	1	1	1	AT1TE70640	1	21398751	21399739	Intergenic	3	NA	NA	0	0	0	1
AT1TE70645.MSTRG.5355	MSTRG.5355	1	1	1	1	AT1TE70645	1	21400668	21401371	Intergenic	3	NA	NA	0	0	0	1
AT1TE70660.MSTRG.5355	MSTRG.5355	1	1	1	1	AT1TE70660	1	21401734	21402968	Intergenic	3	NA	NA	0	0	0	1
AT1TE70675.MSTRG.5357	MSTRG.5357	2	1	2	0.5	AT1TE70675	1	21405942	21406616	Intergenic	3	NA	NA	1	0	0	0
AT1TE70730.MSTRG.5366	MSTRG.5366	1	1	1	1	AT1TE70730	1	21426198	21426414	Intragenic	3	NA	NA	0	0	0	1
AT1TE71030.MSTRG.5391	MSTRG.5391	1	1	1	1	AT1TE71030	1	21523738	21523953	Intergenic	3	NA	NA	0	0	0	1
AT1TE71045.MSTRG.5394	MSTRG.5394	1	1	1	1	AT1TE71045	1	21524994	21529851	Intergenic	3	NA	NA	0	0	0	1
AT1TE71080.MSTRG.5399	MSTRG.5399	23	17	11, 9, 7, 6, 10, 8, 5	0.73913	AT1TE71080	1	21540009	21540750	Intergenic	3	NA	AFE, ATSS	17	0	0	0
AT1TE71080.MSTRG.5402	MSTRG.5402	8	5	9, 8, 5	0.625	AT1TE71080	1	21540009	21540750	Intergenic	3	NA	AFE, ATSS	5	0	0	0
AT1TE71080.MSTRG.5401	MSTRG.5401	1	1	1	1	AT1TE71080	1	21540009	21540750	Intergenic	3	NA	NA	0	0	0	1
AT1TE71085.MSTRG.5401	MSTRG.5401	1	1	1	1	AT1TE71085	1	21540214	21540531	Intergenic	3	NA	NA	0	0	0	1
AT1TE71210.MSTRG.5411	MSTRG.5411	1	1	1	1	AT1TE71210	1	21581777	21582008	Intergenic	3	NA	NA	0	0	0	1
AT1TE71490.MSTRG.5429	MSTRG.5429	9	3	14, 15	0.333333	AT1TE71490	1	21662482	21662906	Intergenic	3	NA	ATTS	0	0	3	0
AT1TE71525.MSTRG.5431	MSTRG.5431	6	1	6	0.166667	AT1TE71525	1	21676322	21676540	Intergenic	3	NA	ATSS	1	0	0	0
AT1TE71525.MSTRG.5432	MSTRG.5432	1	1	1	1	AT1TE71525	1	21676322	21676540	Intergenic	3	NA	NA	0	0	0	1
AT1TE71725.MSTRG.5447	MSTRG.5447	6	6	12, 11	1	AT1TE71725	1	21738688	21740552	Intergenic	3	NA	NA	0	0	6	0
AT1TE71755.MSTRG.5444	MSTRG.5444	1	1	2	1	AT1TE71755	1	21744194	21745093	Intergenic	3	NA	NA	0	0	1	0
AT1TE71805.MSTRG.5448	MSTRG.5448	16	1	3	0.0625	AT1TE71805	1	21755303	21755914	Intragenic	3	NA	ALE, ATTS	0	0	1	0
AT1TE71825.MSTRG.5448	MSTRG.5448	16	3	8, 9	0.1875	AT1TE71825	1	21756999	21758625	Intragenic	3	SE	ALE, ATSS, ATTS	0	3	0	0
AT1TE72060.MSTRG.5466	MSTRG.5466	7	4	6, 7, 2	0.571429	AT1TE72060	1	21833195	21838009	Intergenic	3	NA	ALE, ATTS	0	0	4	0
AT1TE72060.MSTRG.5468	MSTRG.5468	1	1	1	1	AT1TE72060	1	21833195	21838009	Intergenic	3	NA	NA	0	0	0	1
AT1TE72325.MSTRG.5489	MSTRG.5489	1	1	9	1	AT1TE72325	1	21918285	21919763	Intergenic	3	NA	NA	1	0	0	0
AT1TE72365.MSTRG.5492	MSTRG.5492	1	1	2	1	AT1TE72365	1	21929508	21930036	Intergenic	3	NA	NA	1	0	0	0
AT1TE72420.MSTRG.5496	MSTRG.5496	1	1	2	1	AT1TE72420	1	21944193	21944712	Intergenic	3	NA	NA	0	0	1	0
AT1TE72470.MSTRG.5501	MSTRG.5501	1	1	2	1	AT1TE72470	1	21950006	21950520	Intergenic	3	NA	NA	1	0	0	0
AT1TE72630.MSTRG.5504	MSTRG.5504	2	2	5, 3	1	AT1TE72630	1	21995403	21996608	Intragenic	3	NA	NA	0	2	0	0
AT1TE72850.MSTRG.5520	MSTRG.5520	3	1	1	0.333333	AT1TE72850	1	22060730	22060955	Intergenic	3	NA	ATTS	0	0	0	1
AT1TE72920.MSTRG.5529	MSTRG.5529	4	4	9, 10	1	AT1TE72920	1	22086295	22087917	Intergenic	3	NA	NA	0	0	4	0
AT1TE73590.MSTRG.5573	MSTRG.5573	5	5	16, 17	1	AT1TE73590	1	22290384	22291150	Intergenic	3	NA	NA	5	0	0	0
AT1TE74015.MSTRG.5619	MSTRG.5619	1	1	1	1	AT1TE74015	1	22428419	22428621	Intergenic	3	NA	NA	0	0	0	1
AT1TE74180.MSTRG.5635	MSTRG.5635	4	3	2	0.75	AT1TE74180	1	22482658	22483139	Intergenic	3	NA	ATSS	3	0	0	0
AT1TE74200.MSTRG.5638	MSTRG.5638	2	2	2, 3	1	AT1TE74200	1	22489775	22490410	Intergenic	3	NA	ATTS	0	0	2	0
AT1TE74370.MSTRG.5659	MSTRG.5659	16	16	8, 4	1	AT1TE74370	1	22545586	22546987	Intergenic	3	RI	NA	0	0	16	0
AT1TE74485.MSTRG.5663	MSTRG.5663	1	1	1	1	AT1TE74485	1	22578256	22578668	Intergenic	3	NA	NA	0	0	0	1
AT1TE74530.MSTRG.5667	MSTRG.5667	2	2	1, 2	1	AT1TE74530	1	22592371	22593721	Intergenic	3	NA	ATTS	0	0	1	1
AT1TE74575.MSTRG.5674	MSTRG.5674	3	3	2, 3	1	AT1TE74575	1	22606462	22607478	Intergenic	3	NA	NA	0	0	3	0
AT1TE74970.MSTRG.5710	MSTRG.5710	2	2	6, 7	1	AT1TE74970	1	22736801	22737354	Intergenic	3	NA	NA	0	0	2	0
AT1TE75055.MSTRG.5718	MSTRG.5718	2	2	1, 2	1	AT1TE75055	1	22768458	22770022	Intergenic	3	RI	NA	1	0	0	1
AT1TE75055.MSTRG.5717	MSTRG.5717	2	2	2	1	AT1TE75055	1	22768458	22770022	Intergenic	3	NA	NA	0	0	2	0
AT1TE75110.MSTRG.5723	MSTRG.5723	1	1	2	1	AT1TE75110	1	22781383	22782326	Intergenic	3	NA	NA	1	0	0	0
AT1TE75190.MSTRG.5731	MSTRG.5731	4	2	10, 9	0.5	AT1TE75190	1	22809604	22810172	Intergenic	3	NA	ATSS	2	0	0	0
AT1TE75260.MSTRG.5740	MSTRG.5740	11	9	11, 9, 12, 10, 8	0.818182	AT1TE75260	1	22832847	22833502	Intragenic	3	NA	ALE, ATTS	0	0	9	0
AT1TE75350.MSTRG.5743	MSTRG.5743	7	2	18, 17	0.285714	AT1TE75350	1	22855427	22855824	Intergenic	3	NA	ATSS	2	0	0	0
AT1TE75455.MSTRG.5750	MSTRG.5750	1	1	1	1	AT1TE75455	1	22893850	22894513	Intergenic	3	NA	NA	0	0	0	1
AT1TE75540.MSTRG.5757	MSTRG.5757	2	2	3, 4	1	AT1TE75540	1	22918866	22919551	Intergenic	3	NA	ATSS	2	0	0	0
AT1TE76345.MSTRG.5829	MSTRG.5829	1	1	1	1	AT1TE76345	1	23160753	23160977	Intragenic	3	NA	NA	0	0	0	1
AT1TE76460.MSTRG.5834	MSTRG.5834	3	2	9, 8	0.666667	AT1TE76460	1	23191461	23192231	Intergenic	3	NA	ATSS	2	0	0	0
AT1TE76540.MSTRG.5844	MSTRG.5844	2	1	4	0.5	AT1TE76540	1	23215724	23216089	Intergenic	3	NA	ATTS	0	0	1	0
AT1TE76775.MSTRG.5865	MSTRG.5865	5	4	2, 6, 4	0.8	AT1TE76775	1	23295036	23295536	Intergenic	3	NA	ALE, ATTS	0	0	4	0
AT1TE76905.MSTRG.5883	MSTRG.5883	1	1	2	1	AT1TE76905	1	23341879	23342295	Intergenic	3	NA	NA	1	0	0	0
AT1TE77025.MSTRG.5889	MSTRG.5889	1	1	2	1	AT1TE77025	1	23381619	23382240	Intragenic	3	NA	ATSS	1	0	0	0
AT1TE77090.MSTRG.5896	MSTRG.5896	3	2	4, 3	0.666667	AT1TE77090	1	23410920	23411217	Intergenic	3	NA	AFE, ATSS	2	0	0	0
AT1TE77140.MSTRG.5905	MSTRG.5905	5	1	5	0.2	AT1TE77140	1	23425031	23425363	Intergenic	3	NA	ATSS	1	0	0	0
AT1TE77205.MSTRG.5910	MSTRG.5910	4	1	5	0.25	AT1TE77205	1	23448072	23448817	Intergenic	3	NA	ATSS	1	0	0	0
AT1TE77230.MSTRG.5912	MSTRG.5912	4	2	7	0.5	AT1TE77230	1	23454949	23455733	Intergenic	3	NA	ATTS	0	0	2	0
AT1TE77410.MSTRG.5929	MSTRG.5929	1	1	1	1	AT1TE77410	1	23509590	23509833	Intergenic	3	NA	NA	0	0	0	1
AT1TE77440.MSTRG.5934	MSTRG.5934	8	8	6, 8, 7, 5	1	AT1TE77440	1	23518779	23519503	Intergenic	3	NA	NA	0	0	8	0
AT1TE77455.MSTRG.5936	MSTRG.5936	8	1	13	0.125	AT1TE77455	1	23521862	23522478	Intergenic	3	NA	ATSS	1	0	0	0
AT1TE77790.MSTRG.5967	MSTRG.5967	17	13	13, 14, 20, 3, 12, 11	0.764706	AT1TE77790	1	23622341	23623180	Intergenic	3	NA	ATTS	0	0	13	0
AT1TE78250.MSTRG.6002	MSTRG.6002	4	1	14	0.25	AT1TE78250	1	23769323	23769999	Intergenic	3	NA	ATSS	1	0	0	0
AT1TE78490.MSTRG.6032	MSTRG.6032	2	1	4	0.5	AT1TE78490	1	23850571	23852785	Intergenic	3	NA	ATTS	0	0	1	0
AT1TE78505.MSTRG.6029	MSTRG.6029	1	1	1	1	AT1TE78505	1	23856453	23857302	Intergenic	3	NA	NA	0	0	0	1
AT1TE78585.MSTRG.6033	MSTRG.6033	2	2	3	1	AT1TE78585	1	23880922	23881413	Intergenic	3	NA	NA	0	0	2	0
AT1TE78595.MSTRG.6039	MSTRG.6039	1	1	1	1	AT1TE78595	1	23885396	23885978	Intergenic	3	NA	NA	0	0	0	1
AT1TE79065.MSTRG.6082	MSTRG.6082	1	1	1	1	AT1TE79065	1	24039166	24039912	Intergenic	3	NA	NA	0	0	0	1
AT1TE79125.MSTRG.6092	MSTRG.6092	2	2	1, 2	1	AT1TE79125	1	24062736	24063302	Intergenic	3	NA	NA	1	0	0	1
AT1TE79205.MSTRG.6096	MSTRG.6096	5	2	8, 3	0.4	AT1TE79205	1	24086092	24086569	Intergenic	3	NA	ATSS	2	0	0	0
AT1TE79335.MSTRG.6107	MSTRG.6107	1	1	1	1	AT1TE79335	1	24125447	24125801	Intergenic	3	NA	NA	0	0	0	1
AT1TE79345.MSTRG.6101	MSTRG.6101	1	1	1	1	AT1TE79345	1	24126179	24127536	Intergenic	3	NA	NA	0	0	0	1
AT1TE79550.MSTRG.6126	MSTRG.6126	3	2	13	0.666667	AT1TE79550	1	24188770	24189409	Intergenic	3	NA	NA	2	0	0	0
AT1TE79830.MSTRG.6158	MSTRG.6158	1	1	2	1	AT1TE79830	1	24279582	24281393	Intergenic	3	NA	NA	1	0	0	0
AT1TE80250.MSTRG.6199	MSTRG.6199	1	1	5	1	AT1TE80250	1	24428899	24429318	Intragenic	3	NA	NA	1	1	0	0
AT1TE80270.MSTRG.6203	MSTRG.6203	6	5	6, 5, 4, 8	0.833333	AT1TE80270	1	24436424	24436884	Intergenic	3	NA	ATSS	5	0	0	0
AT1TE80470.MSTRG.6219	MSTRG.6219	3	3	7, 2, 6	1	AT1TE80470	1	24502679	24503378	Intergenic	3	NA	NA	3	0	0	0
AT1TE80470.MSTRG.6216	MSTRG.6216	1	1	1	1	AT1TE80470	1	24502679	24503378	Intergenic	3	NA	NA	0	0	0	1
AT1TE80475.MSTRG.6216	MSTRG.6216	1	1	1	1	AT1TE80475	1	24502875	24503342	Intergenic	3	NA	NA	0	0	0	1
AT1TE80490.MSTRG.6217	MSTRG.6217	1	1	3	1	AT1TE80490	1	24507414	24508526	Intergenic	3	NA	NA	0	0	1	0
AT1TE80825.MSTRG.6242	MSTRG.6242	4	1	3	0.25	AT1TE80825	1	24604957	24605560	Intergenic	3	NA	ATTS	0	0	1	0
AT1TE81065.MSTRG.6262	MSTRG.6262	2	2	2	1	AT1TE81065	1	24682375	24682962	Intergenic	3	NA	ATTS	0	0	2	0
AT1TE81075.MSTRG.6264	MSTRG.6264	5	5	2, 3	1	AT1TE81075	1	24687333	24688435	Intergenic	3	NA	NA	5	0	0	0
AT1TE81155.MSTRG.6272	MSTRG.6272	6	3	13, 14, 4	0.5	AT1TE81155	1	24706344	24706764	Intergenic	3	RI	ATTS, ATSS	0	1	2	0
AT1TE81210.MSTRG.6268	MSTRG.6268	1	1	1	1	AT1TE81210	1	24720722	24721037	Intergenic	3	NA	NA	0	0	0	1
AT1TE81305.MSTRG.6276	MSTRG.6276	1	1	3	1	AT1TE81305	1	24752757	24753408	Intergenic	3	NA	NA	0	0	1	0
AT1TE81525.MSTRG.6299	MSTRG.6299	6	5	17, 16	0.833333	AT1TE81525	1	24822382	24823214	Intergenic	3	NA	AFE, ATSS	5	0	0	0
AT1TE81575.MSTRG.6301	MSTRG.6301	3	3	3, 2	1	AT1TE81575	1	24834868	24835310	Intergenic	3	NA	ATTS	0	0	3	0
AT1TE81580.MSTRG.6301	MSTRG.6301	3	3	3, 2	1	AT1TE81580	1	24837367	24838286	Intergenic	3	NA	NA	3	0	0	0
AT1TE81695.MSTRG.6314	MSTRG.6314	4	1	3	0.25	AT1TE81695	1	24872092	24873272	Intergenic	3	NA	ATTS	0	0	1	0
AT1TE81795.MSTRG.6318	MSTRG.6318	2	2	5, 6	1	AT1TE81795	1	24897070	24897486	Intergenic	3	NA	NA	0	0	2	0
AT1TE81880.MSTRG.6328	MSTRG.6328	1	1	1	1	AT1TE81880	1	24930463	24930717	Intragenic	3	NA	NA	0	0	0	1
AT1TE81915.MSTRG.6333	MSTRG.6333	1	1	1	1	AT1TE81915	1	24939977	24940484	Intergenic	3	NA	NA	0	0	0	1
AT1TE81935.MSTRG.6334	MSTRG.6334	1	1	5	1	AT1TE81935	1	24944474	24945536	Intergenic	3	NA	NA	0	0	1	0
AT1TE81935.MSTRG.6336	MSTRG.6336	3	3	2, 3, 1	1	AT1TE81935	1	24944474	24945536	Intergenic	3	NA	ATTS	0	0	2	1
AT1TE81990.MSTRG.6339	MSTRG.6339	1	1	1	1	AT1TE81990	1	24958653	24959318	Intergenic	3	NA	NA	0	0	0	1
AT1TE81990.MSTRG.6340	MSTRG.6340	3	1	5	0.333333	AT1TE81990	1	24958653	24959318	Intergenic	3	NA	ATSS	1	0	0	0
AT1TE82210.MSTRG.6358	MSTRG.6358	1	1	1	1	AT1TE82210	1	25028107	25028605	Intergenic	3	NA	NA	0	0	0	1
AT1TE82675.MSTRG.6389	MSTRG.6389	1	1	2	1	AT1TE82675	1	25190718	25191177	Intergenic	3	NA	NA	0	0	1	0
AT1TE82695.MSTRG.6391	MSTRG.6391	7	6	13, 12, 2, 11, 5	0.857143	AT1TE82695	1	25197247	25198112	Intergenic	3	NA	ATTS	0	0	6	0
AT1TE82790.MSTRG.6394	MSTRG.6394	1	1	1	1	AT1TE82790	1	25228610	25229782	Intergenic	3	NA	NA	0	0	0	1
AT1TE82845.MSTRG.6405	MSTRG.6405	7	3	8, 6, 7	0.428571	AT1TE82845	1	25247502	25248117	Intergenic	3	NA	ATTS	0	0	3	0
AT1TE82950.MSTRG.6414	MSTRG.6414	1	1	1	1	AT1TE82950	1	25275547	25276122	Intergenic	3	NA	NA	0	0	0	1
AT1TE83335.MSTRG.6442	MSTRG.6442	1	1	1	1	AT1TE83335	1	25395222	25396132	Intergenic	3	NA	NA	0	0	0	1
AT1TE83380.MSTRG.6447	MSTRG.6447	1	1	1	1	AT1TE83380	1	25411656	25412067	Intergenic	3	NA	NA	0	0	0	1
AT1TE83420.MSTRG.6454	MSTRG.6454	8	2	12	0.25	AT1TE83420	1	25423728	25424547	Intergenic	3	NA	ATSS	2	0	0	0
AT1TE83420.MSTRG.6456	MSTRG.6456	1	1	2	1	AT1TE83420	1	25423728	25424547	Intergenic	3	NA	NA	0	0	1	0
AT1TE83640.MSTRG.6489	MSTRG.6489	23	22	13, 10, 11, 12, 9, 3	0.956522	AT1TE83640	1	25495787	25496662	Intergenic	3	NA	ATTS	0	0	22	0
AT1TE83890.MSTRG.6506	MSTRG.6506	4	3	4, 3, 5	0.75	AT1TE83890	1	25573401	25573688	Intergenic	3	NA	ATTS	0	0	3	0
AT1TE83925.MSTRG.6512	MSTRG.6512	2	2	5, 4	1	AT1TE83925	1	25585313	25585927	Intergenic	3	NA	ATTS	0	0	2	0
AT1TE84190.MSTRG.6536	MSTRG.6536	1	1	2	1	AT1TE84190	1	25678395	25678763	Intergenic	3	NA	NA	1	0	0	0
AT1TE84190.MSTRG.6537	MSTRG.6537	1	1	1	1	AT1TE84190	1	25678395	25678763	Intergenic	3	NA	NA	0	0	0	1
AT1TE84325.MSTRG.6547	MSTRG.6547	4	4	4, 5, 3	1	AT1TE84325	1	25721523	25721826	Intergenic	3	NA	NA	0	0	4	0
AT1TE84665.MSTRG.6577	MSTRG.6577	1	1	2	1	AT1TE84665	1	25828489	25828932	Intergenic	3	NA	NA	1	0	0	0
AT1TE84665.MSTRG.6576	MSTRG.6576	1	1	1	1	AT1TE84665	1	25828489	25828932	Intergenic	3	NA	NA	0	0	0	1
AT1TE85075.MSTRG.6616	MSTRG.6616	1	1	1	1	AT1TE85075	1	25962303	25963306	Intergenic	3	NA	NA	0	0	0	1
AT1TE85105.MSTRG.6619	MSTRG.6619	1	1	5	1	AT1TE85105	1	25975950	25977038	Intergenic	3	NA	NA	0	0	1	0
AT1TE85165.MSTRG.6625	MSTRG.6625	1	1	1	1	AT1TE85165	1	25991239	25991443	Intergenic	3	NA	NA	0	0	0	1
AT1TE85190.MSTRG.6629	MSTRG.6629	1	1	1	1	AT1TE85190	1	25999393	25999684	Intergenic	3	NA	NA	0	0	0	1
AT1TE85530.MSTRG.6658	MSTRG.6658	1	1	3	1	AT1TE85530	1	26104590	26104936	Intragenic	3	NA	NA	1	0	0	0
AT1TE86120.MSTRG.6711	MSTRG.6711	9	9	6, 3, 4, 5	1	AT1TE86120	1	26293271	26293710	Intergenic	3	NA	ATTS	0	0	9	0
AT1TE86125.MSTRG.6711	MSTRG.6711	9	4	6	0.444444	AT1TE86125	1	26295856	26296545	Intergenic	3	NA	ATSS	4	0	0	0
AT1TE86260.MSTRG.6719	MSTRG.6719	1	1	1	1	AT1TE86260	1	26332244	26333319	Intergenic	3	NA	NA	0	0	0	1
AT1TE86545.MSTRG.6744	MSTRG.6744	2	1	1	0.5	AT1TE86545	1	26423349	26423776	Intergenic	3	NA	ATTS	0	0	0	1
AT1TE86825.MSTRG.6773	MSTRG.6773	2	2	2, 3	1	AT1TE86825	1	26515250	26515637	Intergenic	3	NA	NA	2	0	0	0
AT1TE86825.MSTRG.6774	MSTRG.6774	1	1	1	1	AT1TE86825	1	26515250	26515637	Intergenic	3	NA	NA	0	0	0	1
AT1TE87140.MSTRG.6798	MSTRG.6798	1	1	1	1	AT1TE87140	1	26616836	26617456	Intergenic	3	NA	NA	0	0	0	1
AT1TE87250.MSTRG.6806	MSTRG.6806	4	3	4, 6	0.75	AT1TE87250	1	26648649	26649121	Intergenic	3	NA	ALE, ATTS	0	0	3	0
AT1TE87385.MSTRG.6822	MSTRG.6822	9	2	5, 8	0.222222	AT1TE87385	1	26699596	26700297	Intragenic	3	NA	AFE, ATSS	2	0	0	0
AT1TE88160.MSTRG.6910	MSTRG.6910	4	4	7, 5, 4, 3	1	AT1TE88160	1	26940417	26940879	Intragenic	3	NA	NA	0	7	1	0
AT1TE88450.MSTRG.6933	MSTRG.6933	1	1	2	1	AT1TE88450	1	27035223	27036301	Intergenic	3	NA	NA	1	0	0	0
AT1TE88535.MSTRG.6939	MSTRG.6939	1	1	3	1	AT1TE88535	1	27059870	27060396	Intragenic	3	NA	NA	0	1	1	0
AT1TE88730.MSTRG.6956	MSTRG.6956	8	7	6, 7	0.875	AT1TE88730	1	27117490	27118195	Intergenic	3	NA	ATTS	0	0	7	0
AT1TE88730.MSTRG.6957	MSTRG.6957	1	1	2	1	AT1TE88730	1	27117490	27118195	Intergenic	3	NA	NA	1	0	0	0
AT1TE88820.MSTRG.6968	MSTRG.6968	1	1	1	1	AT1TE88820	1	27147361	27148308	Intergenic	3	NA	NA	0	0	0	1
AT1TE88820.MSTRG.6969	MSTRG.6969	6	1	4	0.166667	AT1TE88820	1	27147361	27148308	Intergenic	3	NA	ATSS	1	0	0	0
AT1TE89630.MSTRG.7034	MSTRG.7034	1	1	1	1	AT1TE89630	1	27389377	27389768	Intergenic	3	NA	NA	0	0	0	1
AT1TE90070.MSTRG.7081	MSTRG.7081	3	3	6, 7	1	AT1TE90070	1	27526710	27528093	Intergenic	3	NA	NA	3	0	0	0
AT1TE90070.MSTRG.7082	MSTRG.7082	4	4	6, 5, 7	1	AT1TE90070	1	27526710	27528093	Intergenic	3	NA	ATTS	0	1	3	0
AT1TE90300.MSTRG.7104	MSTRG.7104	15	10	13, 11, 12, 14	0.666667	AT1TE90300	1	27595145	27595529	Intragenic	3	NA	AFE, ATSS	10	0	0	0
AT1TE90570.MSTRG.7124	MSTRG.7124	1	1	2	1	AT1TE90570	1	27676744	27677419	Intergenic	3	NA	NA	0	0	1	0
AT1TE91070.MSTRG.7173	MSTRG.7173	1	1	3	1	AT1TE91070	1	27832898	27833238	Intragenic	3	NA	NA	0	0	1	0
AT1TE91440.MSTRG.7212	MSTRG.7212	8	5	9, 4, 7, 11	0.625	AT1TE91440	1	27946060	27946565	Intragenic	3	NA	ATTS	0	10	0	0
AT1TE92165.MSTRG.7283	MSTRG.7283	1	1	1	1	AT1TE92165	1	28161035	28163376	Intergenic	3	NA	NA	0	0	0	1
AT1TE92165.MSTRG.7284	MSTRG.7284	2	1	2	0.5	AT1TE92165	1	28161035	28163376	Intergenic	3	NA	ATSS	1	0	0	0
AT1TE92410.MSTRG.7305	MSTRG.7305	2	1	2	0.5	AT1TE92410	1	28240634	28241055	Intergenic	3	NA	ATSS	1	0	0	0
AT1TE92540.MSTRG.7324	MSTRG.7324	22	2	12, 11	0.0909091	AT1TE92540	1	28280131	28281255	Intergenic	3	NA	ATTS	0	0	2	0
AT1TE93245.MSTRG.7391	MSTRG.7391	4	4	5, 6	1	AT1TE93245	1	28507061	28507349	Intergenic	3	NA	NA	0	0	4	0
AT1TE93300.MSTRG.7392	MSTRG.7392	6	5	6, 5	0.833333	AT1TE93300	1	28522006	28522718	Intergenic	3	NA	ATTS	0	0	5	0
AT1TE93405.MSTRG.7398	MSTRG.7398	1	1	1	1	AT1TE93405	1	28551780	28552561	Intergenic	3	NA	NA	0	0	0	1
AT1TE93420.MSTRG.7409	MSTRG.7409	7	7	6, 4, 5	1	AT1TE93420	1	28557572	28558097	Intergenic	3	NA	NA	7	0	0	0
AT1TE94190.MSTRG.7486	MSTRG.7486	3	1	3	0.333333	AT1TE94190	1	28785404	28786355	Intergenic	3	NA	ATSS	1	0	0	0
AT1TE94200.MSTRG.7487	MSTRG.7487	7	7	7, 11, 10	1	AT1TE94200	1	28788492	28789862	Intergenic	3	NA	ATTS	0	0	7	0
AT1TE94380.MSTRG.7502	MSTRG.7502	3	2	2	0.666667	AT1TE94380	1	28856117	28856877	Intergenic	3	NA	ATSS	2	0	0	0
AT1TE95060.MSTRG.7562	MSTRG.7562	3	3	2, 4	1	AT1TE95060	1	29064538	29065221	Intergenic	3	NA	NA	3	0	0	0
AT1TE95250.MSTRG.7579	MSTRG.7579	4	4	3, 4, 2	1	AT1TE95250	1	29125134	29125353	Intergenic	3	NA	NA	0	0	4	0
AT1TE95555.MSTRG.7600	MSTRG.7600	8	5	2, 4, 3	0.625	AT1TE95555	1	29208023	29208346	Intergenic	3	NA	ATTS	0	0	5	0
AT1TE95930.MSTRG.7630	MSTRG.7630	4	3	11, 12	0.75	AT1TE95930	1	29323247	29324191	Intergenic	3	NA	AFE, ATSS	3	0	0	0
AT1TE95930.MSTRG.7632	MSTRG.7632	1	1	2	1	AT1TE95930	1	29323247	29324191	Intergenic	3	NA	NA	0	0	1	0
AT1TE95980.MSTRG.7634	MSTRG.7634	1	1	2	1	AT1TE95980	1	29339655	29340708	Intergenic	3	NA	NA	0	0	1	0
AT1TE95980.MSTRG.7633	MSTRG.7633	1	1	1	1	AT1TE95980	1	29339655	29340708	Intergenic	3	NA	NA	0	0	0	1
AT1TE95990.MSTRG.7636	MSTRG.7636	1	1	1	1	AT1TE95990	1	29342802	29343130	Intragenic	3	NA	NA	0	0	0	1
AT1TE96020.MSTRG.7643	MSTRG.7643	2	2	4, 5	1	AT1TE96020	1	29352928	29353152	Intergenic	3	NA	NA	2	0	0	0
AT1TE96390.MSTRG.7669	MSTRG.7669	1	1	2	1	AT1TE96390	1	29465026	29465465	Intergenic	3	NA	NA	0	0	1	0
AT1TE96390.MSTRG.7668	MSTRG.7668	1	1	1	1	AT1TE96390	1	29465026	29465465	Intergenic	3	NA	NA	0	0	0	1
AT1TE96575.MSTRG.7693	MSTRG.7693	8	2	7, 8	0.25	AT1TE96575	1	29526419	29527089	Intergenic	3	NA	ATSS	2	0	0	0
AT1TE96780.MSTRG.7717	MSTRG.7717	30	11	16, 10, 5, 9, 11, 12	0.366667	AT1TE96780	1	29588227	29588826	Intergenic	3	NA	ALE, ATTS	0	0	11	0
AT1TE96830.MSTRG.7721	MSTRG.7721	5	3	6, 5	0.6	AT1TE96830	1	29604581	29605310	Intergenic	3	NA	ATTS	0	0	3	0
AT1TE97380.MSTRG.7769	MSTRG.7769	1	1	1	1	AT1TE97380	1	29770546	29771233	Intergenic	3	NA	NA	0	0	0	1
AT1TE97605.MSTRG.7783	MSTRG.7783	1	1	2	1	AT1TE97605	1	29840234	29841521	Intergenic	3	NA	NA	0	0	1	0
AT1TE97605.MSTRG.7784	MSTRG.7784	1	1	1	1	AT1TE97605	1	29840234	29841521	Intergenic	3	NA	NA	0	0	0	1
AT1TE98650.MSTRG.7889	MSTRG.7889	2	1	6	0.5	AT1TE98650	1	30169345	30169559	Intergenic	3	NA	ATTS	0	0	1	0
AT1TE99370.MSTRG.7949	MSTRG.7949	1	1	1	1	AT1TE99370	1	30394245	30394658	Intergenic	3	NA	NA	0	0	0	1
AT1TE99370.MSTRG.7963	MSTRG.7963	3	2	3	0.666667	AT1TE99370	1	30394245	30394658	Intergenic	3	NA	ATTS	0	0	2	0
AT2TE00530.MSTRG.8003	MSTRG.8003	1	1	1	1	AT2TE00530	2	150687	151156	Intergenic	3	NA	NA	0	0	0	1
AT2TE00670.MSTRG.8019	MSTRG.8019	21	2	6	0.0952381	AT2TE00670	2	179754	180043	Intergenic	3	NA	ATTS	0	0	2	0
AT2TE00850.MSTRG.8026	MSTRG.8026	5	1	10	0.2	AT2TE00850	2	215550	216683	Intergenic	3	NA	ATSS	1	0	0	0
AT2TE00980.MSTRG.8028	MSTRG.8028	3	2	2	0.666667	AT2TE00980	2	240621	240846	Intergenic	3	NA	ALE, ATTS	0	0	2	0
AT2TE01035.MSTRG.8030	MSTRG.8030	1	1	1	1	AT2TE01035	2	254342	255444	Intergenic	3	NA	NA	0	0	0	1
AT2TE01230.MSTRG.8046	MSTRG.8046	5	1	5	0.2	AT2TE01230	2	295704	296404	Intergenic	3	NA	ATTS	0	0	1	0
AT2TE01590.MSTRG.8066	MSTRG.8066	5	1	4	0.2	AT2TE01590	2	384449	385195	Intergenic	3	NA	ATSS	1	0	0	0
AT2TE01630.MSTRG.8069	MSTRG.8069	6	6	7, 5	1	AT2TE01630	2	393577	396843	Intergenic	3	RI	ATTS	0	0	6	0
AT2TE01970.MSTRG.8084	MSTRG.8084	4	4	23, 21, 22	1	AT2TE01970	2	463225	463762	Intergenic	3	NA	NA	0	0	4	0
AT2TE02190.MSTRG.8092	MSTRG.8092	2	1	5	0.5	AT2TE02190	2	510652	511831	Intergenic	3	NA	ATTS	0	0	1	0
AT2TE02335.MSTRG.8096	MSTRG.8096	1	1	2	1	AT2TE02335	2	542270	544756	Intergenic	3	NA	NA	1	0	0	0
AT2TE02355.MSTRG.8096	MSTRG.8096	1	1	2	1	AT2TE02355	2	545395	546518	Intergenic	3	NA	NA	0	0	1	0
AT2TE02545.MSTRG.8113	MSTRG.8113	1	1	2	1	AT2TE02545	2	600770	601263	Intragenic	3	NA	NA	1	0	0	0
AT2TE02650.MSTRG.8118	MSTRG.8118	3	3	5, 4	1	AT2TE02650	2	623460	623853	Intergenic	3	NA	NA	0	0	3	0
AT2TE02680.MSTRG.8128	MSTRG.8128	15	13	18, 10, 9, 7, 8, 19, 17	0.866667	AT2TE02680	2	631072	631344	Intergenic	3	NA	ATTS	0	0	13	0
AT2TE02680.MSTRG.8129	MSTRG.8129	2	2	1, 2	1	AT2TE02680	2	631072	631344	Intergenic	3	NA	ATTS	0	0	1	1
AT2TE02805.MSTRG.8124	MSTRG.8124	7	7	4, 6	1	AT2TE02805	2	654873	660310	Intergenic	3	NA	NA	0	0	7	0
AT2TE02860.MSTRG.8125	MSTRG.8125	2	2	7	1	AT2TE02860	2	665569	666688	Intergenic	3	NA	NA	0	0	2	0
AT2TE02910.MSTRG.8133	MSTRG.8133	1	1	1	1	AT2TE02910	2	675551	676681	Intergenic	3	NA	NA	0	0	0	1
AT2TE03335.MSTRG.8157	MSTRG.8157	13	12	6, 5, 7, 2, 3	0.923077	AT2TE03335	2	761024	761738	Intergenic	3	NA	AFE, ATSS	12	0	0	0
AT2TE03450.MSTRG.8165	MSTRG.8165	4	4	7, 6	1	AT2TE03450	2	784923	785149	Intergenic	3	NA	NA	4	0	0	0
AT2TE03750.MSTRG.8176	MSTRG.8176	1	1	4	1	AT2TE03750	2	846208	846558	Intragenic	3	NA	NA	1	0	0	0
AT2TE04080.MSTRG.8194	MSTRG.8194	3	3	13, 12, 10	1	AT2TE04080	2	909196	909704	Intergenic	3	NA	NA	0	0	3	0
AT2TE04505.MSTRG.8219	MSTRG.8219	2	2	1, 2	1	AT2TE04505	2	1007125	1007722	Intergenic	3	RI	NA	1	0	0	1
AT2TE04525.MSTRG.8222	MSTRG.8222	1	1	1	1	AT2TE04525	2	1011232	1012992	Intragenic	3	NA	NA	0	0	0	1
AT2TE04635.MSTRG.8227	MSTRG.8227	1	1	1	1	AT2TE04635	2	1038911	1039436	Intergenic	3	NA	NA	0	0	0	1
AT2TE04670.MSTRG.8236	MSTRG.8236	4	4	2, 3	1	AT2TE04670	2	1047701	1048320	Intergenic	3	NA	NA	4	0	0	0
AT2TE05170.MSTRG.8267	MSTRG.8267	1	1	2	1	AT2TE05170	2	1142448	1142763	Intergenic	3	NA	NA	0	0	1	0
AT2TE05235.MSTRG.8270	MSTRG.8270	2	2	9	1	AT2TE05235	2	1155920	1156665	Intergenic	3	NA	ATSS	2	0	0	0
AT2TE05340.MSTRG.8280	MSTRG.8280	6	2	6, 1	0.333333	AT2TE05340	2	1183683	1183911	Intergenic	3	NA	ATSS, ATTS	0	0	1	1
AT2TE05515.MSTRG.8288	MSTRG.8288	2	1	2	0.5	AT2TE05515	2	1222977	1224368	Intergenic	3	NA	ATSS	1	0	0	0
AT2TE05525.MSTRG.8288	MSTRG.8288	2	2	2	1	AT2TE05525	2	1224459	1224687	Intragenic	3	A3SS	NA	2	0	2	0
AT2TE05750.MSTRG.8295	MSTRG.8295	1	1	1	1	AT2TE05750	2	1263842	1264176	Intergenic	3	NA	NA	0	0	0	1
AT2TE05755.MSTRG.8296	MSTRG.8296	1	1	1	1	AT2TE05755	2	1264726	1271840	Intergenic	3	NA	NA	0	0	0	1
AT2TE05820.MSTRG.8306	MSTRG.8306	7	7	18, 19	1	AT2TE05820	2	1286036	1287238	Intergenic	3	NA	NA	0	0	7	0
AT2TE05945.MSTRG.8304	MSTRG.8304	1	1	1	1	AT2TE05945	2	1304858	1305626	Intergenic	3	NA	NA	0	0	0	1
AT2TE05955.MSTRG.8303	MSTRG.8303	1	1	1	1	AT2TE05955	2	1307405	1308085	Intergenic	3	NA	NA	0	0	0	1
AT2TE05995.MSTRG.8305	MSTRG.8305	1	1	2	1	AT2TE05995	2	1315238	1315822	Intergenic	3	NA	NA	0	0	1	0
AT2TE06090.MSTRG.8310	MSTRG.8310	1	1	1	1	AT2TE06090	2	1340522	1340882	Intergenic	3	NA	NA	0	0	0	1
AT2TE06350.MSTRG.8323	MSTRG.8323	1	1	2	1	AT2TE06350	2	1383514	1384426	Intergenic	3	NA	NA	1	0	0	0
AT2TE06360.MSTRG.8324	MSTRG.8324	1	1	1	1	AT2TE06360	2	1385246	1385535	Intergenic	3	NA	NA	0	0	0	1
AT2TE06370.MSTRG.8324	MSTRG.8324	1	1	1	1	AT2TE06370	2	1385950	1387043	Intergenic	3	NA	NA	0	0	0	1
AT2TE06955.MSTRG.8338	MSTRG.8338	2	1	4	0.5	AT2TE06955	2	1505384	1513550	Intergenic	3	NA	ATSS	1	0	0	0
AT2TE07190.MSTRG.8356	MSTRG.8356	1	1	1	1	AT2TE07190	2	1564986	1566207	Intergenic	3	NA	NA	0	0	0	1
AT2TE07210.MSTRG.8357	MSTRG.8357	1	1	1	1	AT2TE07210	2	1570091	1570339	Intergenic	3	NA	NA	0	0	0	1
AT2TE07280.MSTRG.8363	MSTRG.8363	12	11	5, 14, 15, 12, 13, 11	0.916667	AT2TE07280	2	1580002	1581490	Intergenic	3	NA	ATTS	0	2	9	0
AT2TE07345.MSTRG.8366	MSTRG.8366	2	2	3, 1	1	AT2TE07345	2	1596194	1596921	Intergenic	3	NA	NA	0	0	1	1
AT2TE07450.MSTRG.8370	MSTRG.8370	1	1	2	1	AT2TE07450	2	1613117	1613707	Intergenic	3	NA	NA	0	0	1	0
AT2TE07460.MSTRG.8370	MSTRG.8370	1	1	2	1	AT2TE07460	2	1613977	1617960	Intergenic	3	NA	NA	1	0	0	0
AT2TE07550.MSTRG.8374	MSTRG.8374	1	1	2	1	AT2TE07550	2	1629643	1637481	Intergenic	3	NA	NA	0	0	1	0
AT2TE07570.MSTRG.8375	MSTRG.8375	1	1	1	1	AT2TE07570	2	1642168	1642711	Intergenic	3	NA	NA	0	0	0	1
AT2TE07775.MSTRG.8380	MSTRG.8380	2	2	1, 2	1	AT2TE07775	2	1678418	1679012	Intergenic	3	NA	NA	0	0	1	1
AT2TE07780.MSTRG.8388	MSTRG.8388	17	17	3, 2, 4	1	AT2TE07780	2	1680469	1681002	Intergenic	3	NA	NA	0	0	17	0
AT2TE07790.MSTRG.8383	MSTRG.8383	1	1	1	1	AT2TE07790	2	1681391	1682511	Intergenic	3	NA	NA	0	0	0	1
AT2TE07935.MSTRG.8389	MSTRG.8389	1	1	1	1	AT2TE07935	2	1709978	1710601	Intergenic	3	NA	NA	0	0	0	1
AT2TE08070.MSTRG.8405	MSTRG.8405	7	1	12	0.142857	AT2TE08070	2	1734595	1736038	Intergenic	3	NA	ATTS	0	0	1	0
AT2TE08605.MSTRG.8418	MSTRG.8418	1	1	6	1	AT2TE08605	2	1869052	1869894	Intergenic	3	NA	NA	1	0	0	0
AT2TE08695.MSTRG.8428	MSTRG.8428	8	1	12	0.125	AT2TE08695	2	1890242	1890698	Intergenic	3	NA	ATSS	1	0	0	0
AT2TE08720.MSTRG.8429	MSTRG.8429	3	3	2, 3	1	AT2TE08720	2	1895977	1896258	Intergenic	3	NA	NA	3	0	0	0
AT2TE08750.MSTRG.8423	MSTRG.8423	1	1	2	1	AT2TE08750	2	1899020	1899521	Intergenic	3	NA	NA	0	0	1	0
AT2TE08765.MSTRG.8423	MSTRG.8423	1	1	2	1	AT2TE08765	2	1902751	1903923	Intergenic	3	NA	NA	1	0	0	0
AT2TE08840.MSTRG.8425	MSTRG.8425	1	1	1	1	AT2TE08840	2	1921519	1925282	Intergenic	3	NA	NA	0	0	0	1
AT2TE08880.MSTRG.8430	MSTRG.8430	1	1	1	1	AT2TE08880	2	1934810	1935582	Intergenic	3	NA	NA	0	0	0	1
AT2TE09010.MSTRG.8436	MSTRG.8436	3	3	10, 8, 7	1	AT2TE09010	2	1954736	1955744	Intergenic	3	NA	NA	0	0	3	0
AT2TE09100.MSTRG.8438	MSTRG.8438	3	3	3, 4	1	AT2TE09100	2	1970283	1974992	Intergenic	3	NA	ATSS	3	0	0	0
AT2TE09105.MSTRG.8438	MSTRG.8438	3	3	3, 4	1	AT2TE09105	2	1976534	1976808	Intergenic	3	NA	NA	0	0	3	0
AT2TE09245.MSTRG.8447	MSTRG.8447	6	6	2, 3	1	AT2TE09245	2	2016662	2016957	Intergenic	3	NA	NA	0	0	6	0
AT2TE09300.MSTRG.8452	MSTRG.8452	10	6	2, 3	0.6	AT2TE09300	2	2027257	2028132	Intergenic	3	NA	ATTS	0	0	6	0
AT2TE09345.MSTRG.8451	MSTRG.8451	3	3	2, 3	1	AT2TE09345	2	2034139	2035218	Intergenic	3	NA	NA	0	0	3	0
AT2TE09665.MSTRG.8464	MSTRG.8464	2	1	3	0.5	AT2TE09665	2	2118833	2119213	Intergenic	3	NA	AFE, ATSS	1	0	0	0
AT2TE09990.MSTRG.8468	MSTRG.8468	4	4	9, 7, 1, 10	1	AT2TE09990	2	2173809	2174171	Intergenic	3	NA	NA	0	0	3	1
AT2TE10215.MSTRG.8479	MSTRG.8479	2	1	2	0.5	AT2TE10215	2	2213851	2214261	Intergenic	3	NA	ATTS	0	0	1	0
AT2TE10320.MSTRG.8481	MSTRG.8481	9	2	9, 8	0.222222	AT2TE10320	2	2229048	2229571	Intergenic	3	NA	ATSS	2	0	0	0
AT2TE10340.MSTRG.8487	MSTRG.8487	10	1	9	0.1	AT2TE10340	2	2233691	2234035	Intergenic	3	NA	ATSS	1	0	0	0
AT2TE10375.MSTRG.8482	MSTRG.8482	1	1	3	1	AT2TE10375	2	2244790	2245629	Intergenic	3	NA	NA	1	0	0	0
AT2TE10405.MSTRG.8484	MSTRG.8484	1	1	2	1	AT2TE10405	2	2259598	2259985	Intergenic	3	NA	NA	1	0	0	0
AT2TE10640.MSTRG.8495	MSTRG.8495	1	1	1	1	AT2TE10640	2	2309768	2310315	Intergenic	3	NA	NA	0	0	0	1
AT2TE10755.MSTRG.8502	MSTRG.8502	9	1	14	0.111111	AT2TE10755	2	2331931	2332392	Intergenic	3	NA	ATSS	1	0	0	0
AT2TE10785.MSTRG.8500	MSTRG.8500	4	4	5, 3	1	AT2TE10785	2	2338863	2341762	Intergenic	3	NA	NA	0	0	4	0
AT2TE10835.MSTRG.8511	MSTRG.8511	30	1	3	0.0333333	AT2TE10835	2	2349456	2349693	Intragenic	3	NA	ALE, ATTS	0	0	1	0
AT2TE10930.MSTRG.8504	MSTRG.8504	1	1	1	1	AT2TE10930	2	2371976	2372369	Intergenic	3	NA	NA	0	0	0	1
AT2TE11075.MSTRG.8513	MSTRG.8513	3	3	24, 10, 23	1	AT2TE11075	2	2428200	2428942	Intergenic	3	NA	ATTS	0	0	3	0
AT2TE11630.MSTRG.8529	MSTRG.8529	5	4	4, 5	0.8	AT2TE11630	2	2590471	2590778	Intergenic	3	NA	ATSS	4	0	0	0
AT2TE11815.MSTRG.8531	MSTRG.8531	1	1	3	1	AT2TE11815	2	2638831	2648149	Intergenic	3	NA	NA	0	0	1	0
AT2TE12530.MSTRG.8548	MSTRG.8548	1	1	2	1	AT2TE12530	2	2868063	2870091	Intragenic	3	NA	NA	1	0	0	0
AT2TE12610.MSTRG.8549	MSTRG.8549	2	1	3	0.5	AT2TE12610	2	2890060	2890406	Intergenic	3	NA	ATTS	0	0	1	0
AT2TE12735.MSTRG.8555	MSTRG.8555	1	1	3	1	AT2TE12735	2	2918990	2919887	Intergenic	3	NA	NA	0	0	1	0
AT2TE12755.MSTRG.8562	MSTRG.8562	5	3	2, 3	0.6	AT2TE12755	2	2922387	2923829	Intergenic	3	NA	ATSS	3	0	0	0
AT2TE13005.MSTRG.8569	MSTRG.8569	6	2	7, 6	0.333333	AT2TE13005	2	2983605	2983859	Intergenic	3	NA	ATSS	2	0	0	0
AT2TE13710.MSTRG.8579	MSTRG.8579	1	1	9	1	AT2TE13710	2	3169375	3170200	Intergenic	3	NA	NA	0	0	1	0
AT2TE14495.MSTRG.8637	MSTRG.8637	1	1	1	1	AT2TE14495	2	3344499	3344789	Intergenic	3	NA	NA	0	0	0	1
AT2TE15030.MSTRG.8672	MSTRG.8672	1	1	8	1	AT2TE15030	2	3454197	3454406	Intragenic	3	NA	NA	0	1	0	0
AT2TE15155.MSTRG.8686	MSTRG.8686	1	1	3	1	AT2TE15155	2	3481084	3482066	Intragenic	3	NA	NA	1	0	0	0
AT2TE15630.MSTRG.8702	MSTRG.8702	1	1	11	1	AT2TE15630	2	3580464	3582108	Intergenic	3	NA	NA	0	0	1	0
AT2TE17330.MSTRG.8728	MSTRG.8728	1	1	2	1	AT2TE17330	2	4099088	4100423	Intergenic	3	NA	NA	0	0	1	0
AT2TE17335.MSTRG.8728	MSTRG.8728	1	1	2	1	AT2TE17335	2	4101077	4102741	Intergenic	3	NA	NA	1	0	0	0
AT2TE17525.MSTRG.8734	MSTRG.8734	2	2	2	1	AT2TE17525	2	4145332	4145695	Intergenic	3	NA	NA	0	0	2	0
AT2TE18045.MSTRG.8737	MSTRG.8737	1	1	1	1	AT2TE18045	2	4301567	4301882	Intergenic	3	NA	NA	0	0	0	1
AT2TE18075.MSTRG.8739	MSTRG.8739	1	1	1	1	AT2TE18075	2	4304292	4304847	Intergenic	3	NA	NA	0	0	0	1
AT2TE18080.MSTRG.8739	MSTRG.8739	1	1	1	1	AT2TE18080	2	4305858	4306353	Intergenic	3	NA	NA	0	0	0	1
AT2TE18105.MSTRG.8746	MSTRG.8746	23	1	2	0.0434783	AT2TE18105	2	4309521	4310332	Intergenic	3	NA	ATTS	0	0	1	0
AT2TE18255.MSTRG.8747	MSTRG.8747	7	4	16	0.571429	AT2TE18255	2	4340591	4341175	Intergenic	3	NA	ALE, ATTS	0	0	4	0
AT2TE18280.MSTRG.8747	MSTRG.8747	7	7	15, 16, 3	1	AT2TE18280	2	4347960	4348352	Intergenic	3	NA	NA	7	0	0	0
AT2TE18815.MSTRG.8778	MSTRG.8778	6	1	15	0.166667	AT2TE18815	2	4486058	4486323	Intergenic	3	NA	ATTS	0	0	1	0
AT2TE19230.MSTRG.8765	MSTRG.8765	1	1	2	1	AT2TE19230	2	4633782	4634294	Intergenic	3	NA	NA	0	0	1	0
AT2TE19695.MSTRG.8774	MSTRG.8774	9	9	7, 5, 6, 8, 3, 4	1	AT2TE19695	2	4746616	4747589	Intergenic	3	NA	NA	0	0	9	0
AT2TE19745.MSTRG.8771	MSTRG.8771	1	1	3	1	AT2TE19745	2	4757879	4758824	Intragenic	3	NA	NA	0	1	0	0
AT2TE19945.MSTRG.8777	MSTRG.8777	2	2	4, 3	1	AT2TE19945	2	4807337	4807961	Intergenic	3	NA	NA	2	0	0	0
AT2TE20170.MSTRG.8784	MSTRG.8784	1	1	1	1	AT2TE20170	2	4890915	4891675	Intergenic	3	NA	NA	0	0	0	1
AT2TE20530.MSTRG.8794	MSTRG.8794	4	4	8, 9	1	AT2TE20530	2	5008304	5009227	Intergenic	3	NA	NA	4	0	0	0
AT2TE20530.MSTRG.8795	MSTRG.8795	1	1	1	1	AT2TE20530	2	5008304	5009227	Intergenic	3	NA	NA	0	0	0	1
AT2TE20850.MSTRG.8802	MSTRG.8802	4	4	11	1	AT2TE20850	2	5068949	5069697	Intergenic	3	NA	ATTS	0	0	4	0
AT2TE20985.MSTRG.8803	MSTRG.8803	1	1	10	1	AT2TE20985	2	5114442	5114897	Intergenic	3	NA	NA	1	0	0	0
AT2TE22585.MSTRG.8834	MSTRG.8834	3	1	13	0.333333	AT2TE22585	2	5591471	5592863	Intergenic	3	NA	ATTS	0	0	1	0
AT2TE23260.MSTRG.8860	MSTRG.8860	2	1	11	0.5	AT2TE23260	2	5741403	5741686	Intergenic	3	NA	ATSS	1	0	0	0
AT2TE23290.MSTRG.8860	MSTRG.8860	2	2	10, 11	1	AT2TE23290	2	5746818	5747301	Intergenic	3	NA	NA	0	0	2	0
AT2TE23480.MSTRG.8863	MSTRG.8863	4	1	2	0.25	AT2TE23480	2	5774612	5775710	Intragenic	3	NA	ALE, ATTS	0	0	1	0
AT2TE23870.MSTRG.8874	MSTRG.8874	5	5	3, 5	1	AT2TE23870	2	5861200	5865906	Intergenic	3	NA	NA	0	0	5	0
AT2TE24175.MSTRG.8887	MSTRG.8887	2	1	2	0.5	AT2TE24175	2	5934242	5934567	Intergenic	3	NA	ATTS	0	0	1	0
AT2TE24530.MSTRG.8892	MSTRG.8892	1	1	1	1	AT2TE24530	2	6031165	6032907	Intergenic	3	NA	NA	0	0	0	1
AT2TE24590.MSTRG.8909	MSTRG.8909	1	1	5	1	AT2TE24590	2	6044026	6044310	Intergenic	3	NA	NA	0	0	1	0
AT2TE25090.MSTRG.8915	MSTRG.8915	2	2	13	1	AT2TE25090	2	6175051	6175742	Intergenic	3	NA	NA	2	0	0	0
AT2TE25200.MSTRG.8918	MSTRG.8918	1	1	2	1	AT2TE25200	2	6197416	6197742	Intergenic	3	NA	NA	0	0	1	0
AT2TE25300.MSTRG.8923	MSTRG.8923	5	5	2, 3	1	AT2TE25300	2	6215790	6216279	Intergenic	3	NA	NA	0	0	5	0
AT2TE25440.MSTRG.8922	MSTRG.8922	1	1	1	1	AT2TE25440	2	6240938	6241896	Intergenic	3	NA	NA	0	0	0	1
AT2TE25660.MSTRG.8932	MSTRG.8932	1	1	10	1	AT2TE25660	2	6292610	6293394	Intragenic	3	NA	NA	1	0	0	0
AT2TE25695.MSTRG.8931	MSTRG.8931	1	1	1	1	AT2TE25695	2	6296500	6298693	Intergenic	3	NA	NA	0	0	0	1
AT2TE25760.MSTRG.8939	MSTRG.8939	3	3	12, 13, 9	1	AT2TE25760	2	6312704	6313405	Intergenic	3	NA	NA	0	0	3	0
AT2TE25940.MSTRG.8951	MSTRG.8951	3	2	10, 9	0.666667	AT2TE25940	2	6366464	6366923	Intergenic	3	NA	ATSS	2	0	0	0
AT2TE26020.MSTRG.8949	MSTRG.8949	1	1	1	1	AT2TE26020	2	6382655	6383125	Intergenic	3	NA	NA	0	0	0	1
AT2TE26610.MSTRG.8974	MSTRG.8974	1	1	2	1	AT2TE26610	2	6508852	6510920	Intergenic	3	NA	NA	1	0	0	0
AT2TE26620.MSTRG.8974	MSTRG.8974	1	1	2	1	AT2TE26620	2	6512567	6513788	Intergenic	3	NA	NA	0	0	1	0
AT2TE26620.MSTRG.8973	MSTRG.8973	1	1	1	1	AT2TE26620	2	6512567	6513788	Intergenic	3	NA	NA	0	0	0	1
AT2TE26670.MSTRG.8979	MSTRG.8979	1	1	1	1	AT2TE26670	2	6521399	6523618	Intergenic	3	NA	NA	0	0	0	1
AT2TE26700.MSTRG.8978	MSTRG.8978	2	1	2	0.5	AT2TE26700	2	6533082	6533326	Intergenic	3	NA	ATSS	1	0	0	0
AT2TE27085.MSTRG.9004	MSTRG.9004	3	3	2, 3, 1	1	AT2TE27085	2	6645493	6646976	Intergenic	3	NA	NA	2	0	0	1
AT2TE27135.MSTRG.8999	MSTRG.8999	3	3	4, 5	1	AT2TE27135	2	6655476	6656178	Intergenic	3	NA	NA	0	0	3	0
AT2TE27180.MSTRG.8998	MSTRG.8998	1	1	1	1	AT2TE27180	2	6664409	6664696	Intergenic	3	NA	NA	0	0	0	1
AT2TE27410.MSTRG.9011	MSTRG.9011	1	1	1	1	AT2TE27410	2	6707647	6708077	Intergenic	3	NA	NA	0	0	0	1
AT2TE27670.MSTRG.9023	MSTRG.9023	1	1	2	1	AT2TE27670	2	6778861	6785573	Intergenic	3	NA	NA	0	0	1	0
AT2TE27690.MSTRG.9024	MSTRG.9024	2	2	3, 2	1	AT2TE27690	2	6790147	6791016	Intergenic	3	NA	NA	2	0	0	0
AT2TE27775.MSTRG.9031	MSTRG.9031	1	1	2	1	AT2TE27775	2	6806719	6807332	Intergenic	3	NA	NA	0	0	1	0
AT2TE27985.MSTRG.9047	MSTRG.9047	1	1	2	1	AT2TE27985	2	6870788	6871404	Intergenic	3	NA	NA	0	0	1	0
AT2TE28005.MSTRG.9050	MSTRG.9050	1	1	1	1	AT2TE28005	2	6877360	6877583	Intergenic	3	NA	NA	0	0	0	1
AT2TE28045.MSTRG.9053	MSTRG.9053	1	1	2	1	AT2TE28045	2	6891346	6891915	Intergenic	3	NA	NA	1	0	0	0
AT2TE28430.MSTRG.9076	MSTRG.9076	2	1	2	0.5	AT2TE28430	2	6979261	6980308	Intergenic	3	NA	ATSS	1	0	0	0
AT2TE28635.MSTRG.9091	MSTRG.9091	1	1	2	1	AT2TE28635	2	7034291	7035053	Intergenic	3	NA	NA	1	0	0	0
AT2TE28730.MSTRG.9095	MSTRG.9095	1	1	2	1	AT2TE28730	2	7060500	7061610	Intergenic	3	NA	NA	1	0	0	0
AT2TE28790.MSTRG.9103	MSTRG.9103	7	3	5, 6	0.428571	AT2TE28790	2	7077393	7077849	Intragenic	3	A3SS, RI	ATTS	0	3	0	0
AT2TE29135.MSTRG.9121	MSTRG.9121	1	1	2	1	AT2TE29135	2	7157740	7158878	Intergenic	3	NA	NA	1	0	0	0
AT2TE29350.MSTRG.9131	MSTRG.9131	1	1	2	1	AT2TE29350	2	7204473	7205418	Intergenic	3	NA	NA	0	0	1	0
AT2TE29510.MSTRG.9141	MSTRG.9141	4	2	3	0.5	AT2TE29510	2	7247565	7248142	Intergenic	3	NA	ATSS	2	0	0	0
AT2TE29680.MSTRG.9147	MSTRG.9147	2	1	3	0.5	AT2TE29680	2	7278651	7279429	Intergenic	3	NA	ATSS	1	0	0	0
AT2TE29710.MSTRG.9150	MSTRG.9150	2	1	2	0.5	AT2TE29710	2	7285386	7285729	Intergenic	3	NA	ATSS	1	0	0	0
AT2TE29775.MSTRG.9157	MSTRG.9157	4	3	5, 4	0.75	AT2TE29775	2	7300022	7308043	Intergenic	3	NA	ATTS	0	0	3	0
AT2TE29890.MSTRG.9159	MSTRG.9159	8	7	4, 3	0.875	AT2TE29890	2	7322418	7323816	Intergenic	3	NA	ATTS	0	0	7	0
AT2TE30160.MSTRG.9167	MSTRG.9167	9	2	11	0.222222	AT2TE30160	2	7374235	7374660	Intragenic	3	NA	ATTS	0	0	2	0
AT2TE30180.MSTRG.9167	MSTRG.9167	9	6	13, 14, 12	0.666667	AT2TE30180	2	7375614	7375852	Intergenic	3	NA	ATTS	0	0	6	0
AT2TE30240.MSTRG.9171	MSTRG.9171	15	14	11, 14, 13, 12, 15, 10, 6	0.933333	AT2TE30240	2	7387843	7388898	Intergenic	3	NA	ATTS	0	0	14	0
AT2TE30240.MSTRG.9169	MSTRG.9169	2	1	6	0.5	AT2TE30240	2	7387843	7388898	Intergenic	3	NA	ATTS	0	0	1	0
AT2TE30390.MSTRG.9174	MSTRG.9174	3	3	5, 7, 6	1	AT2TE30390	2	7415676	7416890	Intergenic	3	NA	NA	3	0	0	0
AT2TE30590.MSTRG.9186	MSTRG.9186	1	1	1	1	AT2TE30590	2	7457933	7458896	Intergenic	3	NA	NA	0	0	0	1
AT2TE30925.MSTRG.9207	MSTRG.9207	1	1	1	1	AT2TE30925	2	7521654	7522019	Intergenic	3	NA	NA	0	0	0	1
AT2TE30955.MSTRG.9209	MSTRG.9209	1	1	3	1	AT2TE30955	2	7529062	7529548	Intergenic	3	NA	NA	0	0	1	0
AT2TE30980.MSTRG.9216	MSTRG.9216	19	7	11, 10, 12	0.368421	AT2TE30980	2	7535955	7537244	Intergenic	3	NA	AFE, ATSS	7	0	0	0
AT2TE31530.MSTRG.9238	MSTRG.9238	1	1	1	1	AT2TE31530	2	7653172	7653829	Intergenic	3	NA	NA	0	0	0	1
AT2TE31715.MSTRG.9253	MSTRG.9253	1	1	1	1	AT2TE31715	2	7691566	7692285	Intergenic	3	NA	NA	0	0	0	1
AT2TE31825.MSTRG.9261	MSTRG.9261	5	5	8, 10, 9	1	AT2TE31825	2	7716208	7717155	Intergenic	3	NA	NA	0	0	5	0
AT2TE31990.MSTRG.9266	MSTRG.9266	1	1	1	1	AT2TE31990	2	7749067	7749643	Intergenic	3	NA	NA	0	0	0	1
AT2TE32605.MSTRG.9302	MSTRG.9302	1	1	1	1	AT2TE32605	2	7874504	7874939	Intergenic	3	NA	NA	0	0	0	1
AT2TE32845.MSTRG.9320	MSTRG.9320	1	1	1	1	AT2TE32845	2	7923895	7924327	Intergenic	3	NA	NA	0	0	0	1
AT2TE32970.MSTRG.9329	MSTRG.9329	6	6	6, 2, 5, 4	1	AT2TE32970	2	7950350	7951202	Intergenic	3	NA	NA	6	0	0	0
AT2TE33240.MSTRG.9349	MSTRG.9349	1	1	2	1	AT2TE33240	2	8008695	8009232	Intergenic	3	NA	NA	0	0	1	0
AT2TE33330.MSTRG.9351	MSTRG.9351	1	1	1	1	AT2TE33330	2	8028045	8029825	Intergenic	3	NA	NA	0	0	0	1
AT2TE33360.MSTRG.9356	MSTRG.9356	1	1	1	1	AT2TE33360	2	8035385	8036872	Intergenic	3	NA	NA	0	0	0	1
AT2TE33465.MSTRG.9361	MSTRG.9361	1	1	1	1	AT2TE33465	2	8060960	8062109	Intergenic	3	NA	NA	0	0	0	1
AT2TE33505.MSTRG.9363	MSTRG.9363	1	1	5	1	AT2TE33505	2	8069196	8069946	Intergenic	3	NA	NA	1	0	0	0
AT2TE33540.MSTRG.9365	MSTRG.9365	1	1	1	1	AT2TE33540	2	8075978	8078202	Intergenic	3	NA	NA	0	0	0	1
AT2TE33870.MSTRG.9382	MSTRG.9382	1	1	3	1	AT2TE33870	2	8146404	8147053	Intergenic	3	NA	NA	0	0	1	0
AT2TE33890.MSTRG.9384	MSTRG.9384	1	1	1	1	AT2TE33890	2	8150902	8156220	Intergenic	3	NA	NA	0	0	0	1
AT2TE33940.MSTRG.9393	MSTRG.9393	13	9	3, 5, 4, 17, 2	0.692308	AT2TE33940	2	8165878	8166175	Intergenic	3	NA	ATTS	0	0	9	0
AT2TE33965.MSTRG.9392	MSTRG.9392	7	5	12, 14, 13	0.714286	AT2TE33965	2	8172335	8172739	Intragenic	3	NA	ATSS, ATTS	0	0	5	0
AT2TE34125.MSTRG.9395	MSTRG.9395	1	1	1	1	AT2TE34125	2	8202937	8203148	Intergenic	3	NA	NA	0	0	0	1
AT2TE34355.MSTRG.9414	MSTRG.9414	1	1	5	1	AT2TE34355	2	8258522	8258974	Intragenic	3	NA	NA	0	1	0	0
AT2TE34500.MSTRG.9418	MSTRG.9418	1	1	1	1	AT2TE34500	2	8296254	8297658	Intergenic	3	NA	NA	0	0	0	1
AT2TE35065.MSTRG.9456	MSTRG.9456	7	1	11	0.142857	AT2TE35065	2	8414401	8415089	Intergenic	3	NA	ATSS	1	0	0	0
AT2TE35135.MSTRG.9455	MSTRG.9455	2	1	16	0.5	AT2TE35135	2	8424817	8426128	Intergenic	3	NA	ATSS	1	0	0	0
AT2TE35160.MSTRG.9454	MSTRG.9454	2	2	1	1	AT2TE35160	2	8430982	8431496	Intergenic	3	NA	ATSS	0	0	0	2
AT2TE35190.MSTRG.9458	MSTRG.9458	12	11	13, 14, 12	0.916667	AT2TE35190	2	8436555	8436774	Intergenic	3	NA	AFE, ATSS	11	0	0	0
AT2TE35305.MSTRG.9459	MSTRG.9459	1	1	2	1	AT2TE35305	2	8453595	8453811	Intergenic	3	NA	NA	0	0	1	0
AT2TE35320.MSTRG.9463	MSTRG.9463	2	1	15	0.5	AT2TE35320	2	8455188	8455884	Intergenic	3	NA	ATSS	1	0	0	0
AT2TE35635.MSTRG.9489	MSTRG.9489	1	1	3	1	AT2TE35635	2	8518166	8518896	Intergenic	3	NA	NA	1	0	0	0
AT2TE35730.MSTRG.9494	MSTRG.9494	1	1	1	1	AT2TE35730	2	8538617	8538937	Intergenic	3	NA	NA	0	0	0	1
AT2TE35740.MSTRG.9494	MSTRG.9494	1	1	1	1	AT2TE35740	2	8539189	8540402	Intergenic	3	NA	NA	0	0	0	1
AT2TE35820.MSTRG.9499	MSTRG.9499	9	7	5, 7, 8, 6	0.777778	AT2TE35820	2	8559759	8560191	Intergenic	3	NA	ATSS, AFE	7	0	0	0
AT2TE36430.MSTRG.9530	MSTRG.9530	8	1	7	0.125	AT2TE36430	2	8689490	8690173	Intragenic	3	NA	AFE, ATSS	1	0	0	0
AT2TE36595.MSTRG.9538	MSTRG.9538	5	1	6	0.2	AT2TE36595	2	8725238	8725642	Intergenic	3	NA	ATSS	1	0	0	0
AT2TE36730.MSTRG.9545	MSTRG.9545	6	3	39, 38	0.5	AT2TE36730	2	8752286	8753097	Intergenic	3	NA	AFE, ATSS	3	0	0	0
AT2TE37075.MSTRG.9567	MSTRG.9567	1	1	2	1	AT2TE37075	2	8824727	8825164	Intergenic	3	NA	NA	0	0	1	0
AT2TE37085.MSTRG.9567	MSTRG.9567	1	1	2	1	AT2TE37085	2	8825488	8826056	Intergenic	3	NA	NA	1	0	0	0
AT2TE37085.MSTRG.9568	MSTRG.9568	3	1	14	0.333333	AT2TE37085	2	8825488	8826056	Intergenic	3	NA	ATTS	0	0	1	0
AT2TE37450.MSTRG.9595	MSTRG.9595	6	4	4, 6, 5	0.666667	AT2TE37450	2	8898890	8899234	Intragenic	3	RI	AFE, ATSS	0	4	0	0
AT2TE37850.MSTRG.9622	MSTRG.9622	4	3	14, 15	0.75	AT2TE37850	2	8974573	8975430	Intergenic	3	NA	ATTS	0	0	3	0
AT2TE38240.MSTRG.9652	MSTRG.9652	1	1	1	1	AT2TE38240	2	9056410	9056993	Intergenic	3	NA	NA	0	0	0	1
AT2TE39090.MSTRG.9695	MSTRG.9695	3	1	3	0.333333	AT2TE39090	2	9228630	9229177	Intragenic	3	NA	ATTS	0	0	1	0
AT2TE39260.MSTRG.9703	MSTRG.9703	1	1	1	1	AT2TE39260	2	9262762	9263580	Intergenic	3	NA	NA	0	0	0	1
AT2TE39335.MSTRG.9715	MSTRG.9715	1	1	1	1	AT2TE39335	2	9279044	9279821	Intergenic	3	NA	NA	0	0	0	1
AT2TE39490.MSTRG.9728	MSTRG.9728	2	2	5, 4	1	AT2TE39490	2	9310249	9311451	Intergenic	3	NA	NA	2	0	0	0
AT2TE39520.MSTRG.9732	MSTRG.9732	3	2	5, 2	0.666667	AT2TE39520	2	9313145	9315252	Intergenic	3	NA	ATSS	2	0	0	0
AT2TE39660.MSTRG.9738	MSTRG.9738	1	1	5	1	AT2TE39660	2	9344286	9344598	Intragenic	3	NA	NA	0	1	0	0
AT2TE39680.MSTRG.9749	MSTRG.9749	11	3	11, 9, 10	0.272727	AT2TE39680	2	9349361	9350577	Intergenic	3	NA	AFE, ATSS	3	0	0	0
AT2TE40050.MSTRG.9764	MSTRG.9764	1	1	1	1	AT2TE40050	2	9424484	9425181	Intergenic	3	NA	NA	0	0	0	1
AT2TE40090.MSTRG.9771	MSTRG.9771	6	6	12, 11, 8, 9	1	AT2TE40090	2	9432662	9433854	Intergenic	3	NA	ATTS	0	0	6	0
AT2TE40475.MSTRG.9795	MSTRG.9795	1	1	3	1	AT2TE40475	2	9511906	9513173	Intergenic	3	NA	NA	1	0	0	0
AT2TE40675.MSTRG.9813	MSTRG.9813	3	3	6, 5	1	AT2TE40675	2	9553020	9553872	Intergenic	3	NA	ATTS	0	0	3	0
AT2TE40730.MSTRG.9814	MSTRG.9814	1	1	1	1	AT2TE40730	2	9564940	9565430	Intergenic	3	NA	NA	0	0	0	1
AT2TE41370.MSTRG.9842	MSTRG.9842	1	1	1	1	AT2TE41370	2	9694847	9695853	Intergenic	3	NA	NA	0	0	0	1
AT2TE41470.MSTRG.9848	MSTRG.9848	2	1	4	0.5	AT2TE41470	2	9717384	9717639	Intergenic	3	NA	ATTS	0	0	1	0
AT2TE41675.MSTRG.9863	MSTRG.9863	7	7	13, 11, 14	1	AT2TE41675	2	9757491	9758854	Intergenic	3	NA	NA	0	0	7	0
AT2TE41680.MSTRG.9862	MSTRG.9862	1	1	1	1	AT2TE41680	2	9759124	9759422	Intergenic	3	NA	NA	0	0	0	1
AT2TE41690.MSTRG.9866	MSTRG.9866	1	1	2	1	AT2TE41690	2	9761445	9761658	Intergenic	3	NA	NA	0	0	1	0
AT2TE41765.MSTRG.9892	MSTRG.9892	125	11	12, 14, 13, 10, 4	0.088	AT2TE41765	2	9778365	9778642	Intergenic	3	NA	ALE, ATTS	0	0	11	0
AT2TE42055.MSTRG.9881	MSTRG.9881	2	1	1	0.5	AT2TE42055	2	9836471	9837264	Intergenic	3	NA	ATTS	0	0	0	1
AT2TE42135.MSTRG.9886	MSTRG.9886	1	1	1	1	AT2TE42135	2	9854080	9854945	Intergenic	3	NA	NA	0	0	0	1
AT2TE42325.MSTRG.9904	MSTRG.9904	2	2	7	1	AT2TE42325	2	9891735	9892446	Intergenic	3	NA	NA	2	0	0	0
AT2TE42390.MSTRG.9910	MSTRG.9910	1	1	1	1	AT2TE42390	2	9906062	9906537	Intergenic	3	NA	NA	0	0	0	1
AT2TE42455.MSTRG.9911	MSTRG.9911	1	1	1	1	AT2TE42455	2	9920839	9921679	Intergenic	3	NA	NA	0	0	0	1
AT2TE42500.MSTRG.9919	MSTRG.9919	1	1	1	1	AT2TE42500	2	9937182	9937966	Intergenic	3	NA	NA	0	0	0	1
AT2TE42550.MSTRG.9923	MSTRG.9923	2	1	6	0.5	AT2TE42550	2	9948040	9948713	Intergenic	3	NA	ATSS	1	0	0	0
AT2TE42810.MSTRG.9937	MSTRG.9937	4	3	6, 10, 9	0.75	AT2TE42810	2	10001479	10009658	Intergenic	3	NA	ATSS, AFE	3	0	0	0
AT2TE42995.MSTRG.9955	MSTRG.9955	16	8	2, 3, 5, 4	0.5	AT2TE42995	2	10046935	10047251	Intergenic	3	NA	ATSS, ATTS	8	0	0	0
AT2TE43005.MSTRG.9947	MSTRG.9947	2	2	2, 3	1	AT2TE43005	2	10049335	10049920	Intergenic	3	NA	NA	2	0	0	0
AT2TE43005.MSTRG.9948	MSTRG.9948	1	1	1	1	AT2TE43005	2	10049335	10049920	Intergenic	3	NA	NA	0	0	0	1
AT2TE43070.MSTRG.9952	MSTRG.9952	1	1	1	1	AT2TE43070	2	10061941	10063319	Intergenic	3	NA	NA	0	0	0	1
AT2TE43185.MSTRG.9962	MSTRG.9962	7	1	12	0.142857	AT2TE43185	2	10097015	10097272	Intergenic	3	NA	AFE, ATSS	1	0	0	0
AT2TE43240.MSTRG.9964	MSTRG.9964	6	6	5, 4	1	AT2TE43240	2	10108407	10109100	Intragenic	3	SE	NA	0	0	6	0
AT2TE43285.MSTRG.9968	MSTRG.9968	1	1	1	1	AT2TE43285	2	10118879	10119508	Intergenic	3	NA	NA	0	0	0	1
AT2TE44200.MSTRG.10019	MSTRG.10019	2	1	6	0.5	AT2TE44200	2	10322248	10322945	Intergenic	3	NA	ATSS	1	0	0	0
AT2TE44480.MSTRG.10034	MSTRG.10034	1	1	1	1	AT2TE44480	2	10379392	10379861	Intergenic	3	NA	NA	0	0	0	1
AT2TE44680.MSTRG.10045	MSTRG.10045	6	6	16, 15, 14, 12, 11	1	AT2TE44680	2	10419749	10420731	Intergenic	3	NA	NA	0	0	6	0
AT2TE44925.MSTRG.10059	MSTRG.10059	1	1	2	1	AT2TE44925	2	10469136	10470100	Intergenic	3	NA	NA	0	0	1	0
AT2TE44930.MSTRG.10063	MSTRG.10063	3	2	5, 6	0.666667	AT2TE44930	2	10470388	10471317	Intergenic	3	NA	ATTS	0	0	2	0
AT2TE44930.MSTRG.10060	MSTRG.10060	1	1	1	1	AT2TE44930	2	10470388	10471317	Intergenic	3	NA	NA	0	0	0	1
AT2TE44935.MSTRG.10063	MSTRG.10063	3	2	6, 5	0.666667	AT2TE44935	2	10470834	10471295	Intergenic	3	NA	ATTS	0	0	2	0
AT2TE44980.MSTRG.10065	MSTRG.10065	4	1	6	0.25	AT2TE44980	2	10479581	10480520	Intergenic	3	NA	ATTS	0	0	1	0
AT2TE45120.MSTRG.10078	MSTRG.10078	3	3	7, 8, 6	1	AT2TE45120	2	10511858	10513086	Intergenic	3	NA	ATTS	0	0	3	0
AT2TE45460.MSTRG.10097	MSTRG.10097	5	2	4	0.4	AT2TE45460	2	10589791	10590394	Intergenic	3	NA	ATSS, ATTS	2	0	0	0
AT2TE45730.MSTRG.10117	MSTRG.10117	11	1	6	0.0909091	AT2TE45730	2	10667245	10668021	Intergenic	3	NA	ATSS	1	0	0	0
AT2TE45795.MSTRG.10118	MSTRG.10118	5	5	7, 8	1	AT2TE45795	2	10682021	10682597	Intergenic	3	NA	NA	5	0	0	0
AT2TE45915.MSTRG.10122	MSTRG.10122	1	1	1	1	AT2TE45915	2	10705554	10705967	Intergenic	3	NA	NA	0	0	0	1
AT2TE45920.MSTRG.10122	MSTRG.10122	1	1	1	1	AT2TE45920	2	10706130	10706371	Intergenic	3	NA	NA	0	0	0	1
AT2TE45925.MSTRG.10125	MSTRG.10125	2	2	3	1	AT2TE45925	2	10707221	10709131	Intergenic	3	NA	NA	0	0	2	0
AT2TE46055.MSTRG.10127	MSTRG.10127	2	1	3	0.5	AT2TE46055	2	10733356	10733932	Intergenic	3	NA	ATSS	1	0	0	0
AT2TE46210.MSTRG.10144	MSTRG.10144	4	4	3, 4, 2	1	AT2TE46210	2	10768706	10768991	Intergenic	3	NA	NA	4	0	0	0
AT2TE46450.MSTRG.10163	MSTRG.10163	7	4	15, 14	0.571429	AT2TE46450	2	10816023	10816755	Intergenic	3	NA	ATSS	4	0	0	0
AT2TE46470.MSTRG.10164	MSTRG.10164	1	1	2	1	AT2TE46470	2	10821614	10822210	Intergenic	3	NA	NA	1	0	0	0
AT2TE46590.MSTRG.10174	MSTRG.10174	1	1	1	1	AT2TE46590	2	10846328	10846694	Intergenic	3	NA	NA	0	0	0	1
AT2TE47020.MSTRG.10194	MSTRG.10194	7	7	4, 3	1	AT2TE47020	2	10931031	10931246	Intergenic	3	NA	NA	7	0	0	0
AT2TE47365.MSTRG.10202	MSTRG.10202	2	2	1, 2	1	AT2TE47365	2	10996015	10997012	Intergenic	3	NA	NA	0	0	1	1
AT2TE47650.MSTRG.10217	MSTRG.10217	3	3	4, 2	1	AT2TE47650	2	11053497	11054373	Intergenic	3	NA	ATTS	0	0	3	0
AT2TE47765.MSTRG.10230	MSTRG.10230	2	2	5	1	AT2TE47765	2	11076577	11077468	Intergenic	3	NA	NA	0	0	2	0
AT2TE47785.MSTRG.10232	MSTRG.10232	3	1	13	0.333333	AT2TE47785	2	11080913	11081235	Intergenic	3	NA	ATSS	1	0	0	0
AT2TE48070.MSTRG.10248	MSTRG.10248	5	2	5, 4	0.4	AT2TE48070	2	11141207	11141590	Intragenic	3	A3SS	ATSS	0	2	0	0
AT2TE48340.MSTRG.10262	MSTRG.10262	18	17	6, 8, 5, 4, 7, 9	0.944444	AT2TE48340	2	11191410	11191767	Intergenic	3	NA	AFE, ATSS	17	0	0	0
AT2TE48400.MSTRG.10265	MSTRG.10265	1	1	2	1	AT2TE48400	2	11204311	11205412	Intergenic	3	NA	NA	0	0	1	0
AT2TE48470.MSTRG.10272	MSTRG.10272	8	2	11, 10	0.25	AT2TE48470	2	11216938	11217199	Intergenic	3	NA	ATTS	0	0	2	0
AT2TE48720.MSTRG.10289	MSTRG.10289	1	1	1	1	AT2TE48720	2	11269550	11270059	Intergenic	3	NA	NA	0	0	0	1
AT2TE48720.MSTRG.10284	MSTRG.10284	1	1	1	1	AT2TE48720	2	11269550	11270059	Intergenic	3	NA	NA	0	0	0	1
AT2TE48795.MSTRG.10296	MSTRG.10296	13	8	9, 8, 4, 3, 7	0.615385	AT2TE48795	2	11285066	11287457	Intergenic	3	NA	ATTS	0	0	8	0
AT2TE48875.MSTRG.10299	MSTRG.10299	3	3	3, 4	1	AT2TE48875	2	11302228	11302785	Intergenic	3	NA	NA	0	0	3	0
AT2TE48890.MSTRG.10300	MSTRG.10300	3	3	8, 7, 5	1	AT2TE48890	2	11303964	11304549	Intragenic	3	RI	NA	0	2	1	0
AT2TE49070.MSTRG.10310	MSTRG.10310	2	2	2, 3	1	AT2TE49070	2	11345471	11346534	Intergenic	3	NA	NA	2	0	0	0
AT2TE49320.MSTRG.10318	MSTRG.10318	1	1	3	1	AT2TE49320	2	11394735	11395776	Intergenic	3	NA	NA	0	0	1	0
AT2TE49335.MSTRG.10318	MSTRG.10318	1	1	3	1	AT2TE49335	2	11397207	11400204	Intergenic	3	NA	NA	1	0	0	0
AT2TE49950.MSTRG.10346	MSTRG.10346	5	5	10, 8, 9	1	AT2TE49950	2	11522542	11523084	Intergenic	3	NA	NA	5	0	0	0
AT2TE50340.MSTRG.10364	MSTRG.10364	1	1	2	1	AT2TE50340	2	11598019	11598370	Intergenic	3	NA	NA	0	0	1	0
AT2TE50475.MSTRG.10369	MSTRG.10369	2	2	6, 5	1	AT2TE50475	2	11624370	11625294	Intergenic	3	NA	ATSS	2	0	0	0
AT2TE50660.MSTRG.10377	MSTRG.10377	2	2	6	1	AT2TE50660	2	11662400	11662895	Intergenic	3	NA	NA	0	0	2	0
AT2TE50880.MSTRG.10394	MSTRG.10394	3	3	5, 3, 4	1	AT2TE50880	2	11708095	11708603	Intergenic	3	NA	NA	0	0	3	0
AT2TE50880.MSTRG.10395	MSTRG.10395	2	2	3, 2	1	AT2TE50880	2	11708095	11708603	Intergenic	3	NA	ATTS	0	0	2	0
AT2TE51120.MSTRG.10418	MSTRG.10418	2	1	2	0.5	AT2TE51120	2	11759638	11760124	Intergenic	3	NA	NA	1	0	0	0
AT2TE51370.MSTRG.10433	MSTRG.10433	1	1	1	1	AT2TE51370	2	11811674	11812706	Intergenic	3	NA	NA	0	0	0	1
AT2TE51470.MSTRG.10438	MSTRG.10438	1	1	1	1	AT2TE51470	2	11834406	11834872	Intergenic	3	NA	NA	0	0	0	1
AT2TE52075.MSTRG.10471	MSTRG.10471	3	3	1, 2	1	AT2TE52075	2	11963578	11964336	Intergenic	3	NA	NA	0	0	2	1
AT2TE52260.MSTRG.10481	MSTRG.10481	2	1	4	0.5	AT2TE52260	2	12003595	12004663	Intergenic	3	NA	ATSS	1	0	0	0
AT2TE52410.MSTRG.10490	MSTRG.10490	1	1	1	1	AT2TE52410	2	12035731	12036367	Intergenic	3	NA	NA	0	0	0	1
AT2TE53160.MSTRG.10517	MSTRG.10517	1	1	2	1	AT2TE53160	2	12197877	12199092	Intergenic	3	NA	NA	0	0	1	0
AT2TE53650.MSTRG.10543	MSTRG.10543	1	1	3	1	AT2TE53650	2	12302490	12302982	Intergenic	3	NA	NA	0	0	1	0
[truncated: 1,299 more rows]

## Sheet: b.DRS-Araport11_TE-G_exon
Exon_id	Transcript_id	Gene_id	Gene_ref_id	Total_number_transcripts	Total_transcripts_with_this_TEs	Freq_TE_isoform	exon_chromosome	exon_start	exon_end	TE_vs_exonlenght	TE_id	TE_chromosome	TE_start	TE_end	TE_localisation	method	AS_check	Exon_check_start	Exon_check_end	exon_strand	exon_number	total_exon_number	TE_position_isoform	Alternative_splicing	Alternative_transcription	CDS_check	fiveUTR_check	treeUTR_Check
MSTRG.11.1_77483_78919	MSTRG.11.1	MSTRG.11	gene_id MSTRG.11; transcript_id MSTRG.11.1; exon_number_id 1	1	1	1	1	77483	78919	498	AT1TE00225	1	78287	78785	Intergenic	1	FALSE	FALSE	FALSE	-	1	1	single	NA	NA	FALSE	FALSE	FALSE
MSTRG.118.4_352636_355123	MSTRG.118.4	MSTRG.118	gene_id MSTRG.118; transcript_id MSTRG.118.4; exon_number_id 1	6	5	0.833333	1	352636	355123	383	AT1TE01155	1	354367	354750	Intragenic	1	FALSE	FALSE	FALSE	-	1	1	single	RI	NA	TRUE	FALSE	FALSE
MSTRG.118.5_354212_355123	MSTRG.118.5	MSTRG.118	gene_id MSTRG.118; transcript_id MSTRG.118.5; exon_number_id 4	6	5	0.833333	1	354212	355123	383	AT1TE01155	1	354367	354750	Intragenic	1	FALSE	FALSE	FALSE	-	4	4	first	RI	NA	TRUE	FALSE	FALSE
MSTRG.118.3_354212_355123	MSTRG.118.3	MSTRG.118	gene_id MSTRG.118; transcript_id MSTRG.118.3; exon_number_id 3	6	5	0.833333	1	354212	355123	383	AT1TE01155	1	354367	354750	Intragenic	1	FALSE	FALSE	FALSE	-	3	3	first	RI	NA	TRUE	FALSE	FALSE
MSTRG.118.1_353621_355123	MSTRG.118.1	MSTRG.118	gene_id MSTRG.118; transcript_id MSTRG.118.1; exon_number_id 3	6	5	0.833333	1	353621	355123	383	AT1TE01155	1	354367	354750	Intragenic	1	FALSE	FALSE	FALSE	-	3	3	first	RI	NA	TRUE	FALSE	FALSE
MSTRG.118.2_353237_357258	MSTRG.118.2	MSTRG.118	gene_id MSTRG.118; transcript_id MSTRG.118.2; exon_number_id 2	6	5	0.833333	1	353237	357258	383	AT1TE01155	1	354367	354750	Intragenic	1	FALSE	FALSE	FALSE	-	2	2	first	RI	NA	TRUE	FALSE	FALSE
MSTRG.179.1_558707_559613	MSTRG.179.1	MSTRG.179	gene_id MSTRG.179; transcript_id MSTRG.179.1; exon_number_id 3	1	1	1	1	558707	559613	256	AT1TE01810	1	559301	559557	Intergenic	1	FALSE	FALSE	FALSE	-	3	3	first	NA	NA	FALSE	FALSE	FALSE
MSTRG.272.6_846729_847791	MSTRG.272.6	MSTRG.272	gene_id MSTRG.272; transcript_id MSTRG.272.6; exon_number_id 4	9	4	0.444444	1	846729	847791	1010	AT1TE02770	1	846663	847739	Intragenic	1	TRUE	TRUE	FALSE	-	4	4	first	RI	ATSS	FALSE	TRUE	FALSE
MSTRG.272.1_846729_847791	MSTRG.272.1	MSTRG.272	gene_id MSTRG.272; transcript_id MSTRG.272.1; exon_number_id 5	9	4	0.444444	1	846729	847791	1010	AT1TE02770	1	846663	847739	Intragenic	1	TRUE	TRUE	FALSE	-	5	5	first	RI	ATSS	FALSE	TRUE	FALSE
MSTRG.272.7_845951_847791	MSTRG.272.7	MSTRG.272	gene_id MSTRG.272; transcript_id MSTRG.272.7; exon_number_id 3	9	4	0.444444	1	845951	847791	1076	AT1TE02770	1	846663	847739	Intragenic	1	TRUE	FALSE	FALSE	-	3	3	first	RI	NA	FALSE	TRUE	FALSE
MSTRG.272.9_845113_847791	MSTRG.272.9	MSTRG.272	gene_id MSTRG.272; transcript_id MSTRG.272.9; exon_number_id 2	9	4	0.444444	1	845113	847791	1076	AT1TE02770	1	846663	847739	Intragenic	1	TRUE	FALSE	FALSE	-	2	2	first	RI	NA	FALSE	TRUE	FALSE
MSTRG.285.1_882249_883599	MSTRG.285.1	MSTRG.285	gene_id MSTRG.285; transcript_id MSTRG.285.1; exon_number_id 3	1	1	1	1	882249	883599	225	AT1TE02880	1	882329	882554	Intragenic	1	FALSE	FALSE	FALSE	-	3	3	first	NA	NA	TRUE	FALSE	FALSE
MSTRG.302.3_934784_935481	MSTRG.302.3	MSTRG.302	gene_id MSTRG.302; transcript_id MSTRG.302.3; exon_number_id 2	5	5	1	1	934784	935481	468	AT1TE03050	1	934883	935351	Intragenic	1	TRUE	FALSE	FALSE	+	2	5	middle	RI	NA	TRUE	FALSE	FALSE
MSTRG.302.4_934784_935481	MSTRG.302.4	MSTRG.302	gene_id MSTRG.302; transcript_id MSTRG.302.4; exon_number_id 2	5	5	1	1	934784	935481	468	AT1TE03050	1	934883	935351	Intragenic	1	TRUE	FALSE	FALSE	+	2	4	middle	RI	NA	TRUE	FALSE	FALSE
MSTRG.363.1_1161288_1161982	MSTRG.363.1	MSTRG.363	gene_id MSTRG.363; transcript_id MSTRG.363.1; exon_number_id 1	1	1	1	1	1161288	1161982	218	AT1TE03790	1	1161330	1161548	Intragenic	1	FALSE	FALSE	FALSE	-	1	1	single	NA	NA	FALSE	FALSE	TRUE
MSTRG.459.1_1477417_1479063	MSTRG.459.1	MSTRG.459	gene_id MSTRG.459; transcript_id MSTRG.459.1; exon_number_id 1	1	1	1	1	1477417	1479063	411	AT1TE04835	1	1477672	1478083	Intergenic	1	FALSE	FALSE	FALSE	-	1	1	single	NA	NA	FALSE	FALSE	FALSE
MSTRG.459.1_1477417_1479063	MSTRG.459.1	MSTRG.459	gene_id MSTRG.459; transcript_id MSTRG.459.1; exon_number_id 1	1	1	1	1	1477417	1479063	372	AT1TE04840	1	1478083	1478455	Intergenic	1	FALSE	FALSE	FALSE	-	1	1	single	NA	NA	FALSE	FALSE	FALSE
MSTRG.473.1_1522034_1523023	MSTRG.473.1	MSTRG.473	gene_id MSTRG.473; transcript_id MSTRG.473.1; exon_number_id 4	2	2	1	1	1522034	1523023	201	AT1TE05000	1	1522770	1522971	Intragenic	1	FALSE	FALSE	FALSE	+	4	4	last	NA	NA	FALSE	FALSE	TRUE
MSTRG.473.2_1521503_1523023	MSTRG.473.2	MSTRG.473	gene_id MSTRG.473; transcript_id MSTRG.473.2; exon_number_id 2	2	2	1	1	1521503	1523023	201	AT1TE05000	1	1522770	1522971	Intragenic	1	FALSE	FALSE	FALSE	+	2	2	last	NA	NA	FALSE	FALSE	TRUE
MSTRG.642.12_2030060_2032740	MSTRG.642.12	MSTRG.642	gene_id MSTRG.642; transcript_id MSTRG.642.12; exon_number_id 1	14	3	0.214286	1	2030060	2032740	1636	AT1TE06650	1	2029751	2031696	Intragenic	1	TRUE	TRUE	FALSE	+	1	4	first	RI	ATSS, ATTS	TRUE	TRUE	TRUE
MSTRG.680.1_2199225_2199773	MSTRG.680.1	MSTRG.680	gene_id MSTRG.680; transcript_id MSTRG.680.1; exon_number_id 3	1	1	1	1	2199225	2199773	359	AT1TE07180	1	2199211	2199584	Intragenic	1	TRUE	TRUE	FALSE	-	3	3	first	NA	NA	TRUE	FALSE	FALSE
MSTRG.820.7_2586612_2587178	MSTRG.820.7	MSTRG.820	gene_id MSTRG.820; transcript_id MSTRG.820.7; exon_number_id 4	10	9	0.9	1	2586612	2587178	323	AT1TE08415	1	2586819	2587142	Intergenic	1	FALSE	FALSE	FALSE	-	4	4	first	NA	ATSS	FALSE	TRUE	FALSE
MSTRG.820.10_2586612_2587178	MSTRG.820.10	MSTRG.820	gene_id MSTRG.820; transcript_id MSTRG.820.10; exon_number_id 3	10	9	0.9	1	2586612	2587178	323	AT1TE08415	1	2586819	2587142	Intergenic	1	FALSE	FALSE	FALSE	-	3	3	first	NA	NA	FALSE	TRUE	FALSE
MSTRG.820.1_2586288_2587178	MSTRG.820.1	MSTRG.820	gene_id MSTRG.820; transcript_id MSTRG.820.1; exon_number_id 5	10	9	0.9	1	2586288	2587178	323	AT1TE08415	1	2586819	2587142	Intergenic	1	FALSE	FALSE	FALSE	-	5	5	first	NA	ATSS	FALSE	TRUE	FALSE
MSTRG.820.3_2584799_2587178	MSTRG.820.3	MSTRG.820	gene_id MSTRG.820; transcript_id MSTRG.820.3; exon_number_id 4	10	9	0.9	1	2584799	2587178	323	AT1TE08415	1	2586819	2587142	Intergenic	1	FALSE	FALSE	FALSE	-	4	4	first	NA	NA	FALSE	TRUE	FALSE
MSTRG.820.2_2586612_2587178	MSTRG.820.2	MSTRG.820	gene_id MSTRG.820; transcript_id MSTRG.820.2; exon_number_id 6	10	9	0.9	1	2586612	2587178	323	AT1TE08415	1	2586819	2587142	Intergenic	1	FALSE	FALSE	FALSE	-	6	6	first	NA	ATSS	FALSE	TRUE	FALSE
MSTRG.820.4_2586612_2587178	MSTRG.820.4	MSTRG.820	gene_id MSTRG.820; transcript_id MSTRG.820.4; exon_number_id 5	10	9	0.9	1	2586612	2587178	323	AT1TE08415	1	2586819	2587142	Intergenic	1	FALSE	FALSE	FALSE	-	5	5	first	NA	ATSS	FALSE	TRUE	FALSE
MSTRG.820.5_2586612_2587178	MSTRG.820.5	MSTRG.820	gene_id MSTRG.820; transcript_id MSTRG.820.5; exon_number_id 6	10	9	0.9	1	2586612	2587178	323	AT1TE08415	1	2586819	2587142	Intergenic	1	FALSE	FALSE	FALSE	-	6	6	first	NA	ATSS	FALSE	TRUE	FALSE
MSTRG.820.6_2586612_2587178	MSTRG.820.6	MSTRG.820	gene_id MSTRG.820; transcript_id MSTRG.820.6; exon_number_id 6	10	9	0.9	1	2586612	2587178	323	AT1TE08415	1	2586819	2587142	Intergenic	1	FALSE	FALSE	FALSE	-	6	6	first	NA	ATSS	FALSE	TRUE	FALSE
MSTRG.820.9_2586612_2587178	MSTRG.820.9	MSTRG.820	gene_id MSTRG.820; transcript_id MSTRG.820.9; exon_number_id 5	10	9	0.9	1	2586612	2587178	323	AT1TE08415	1	2586819	2587142	Intergenic	1	FALSE	FALSE	FALSE	-	5	5	first	NA	ATSS	FALSE	TRUE	FALSE
MSTRG.894.1_2887244_2887706	MSTRG.894.1	MSTRG.894	gene_id MSTRG.894; transcript_id MSTRG.894.1; exon_number_id 1	1	1	1	1	2887244	2887706	262	AT1TE09375	1	2887328	2887590	Intragenic	1	FALSE	FALSE	FALSE	+	1	1	single	NA	NA	TRUE	TRUE	TRUE
MSTRG.1023.1_3263849_3265210	MSTRG.1023.1	MSTRG.1023	gene_id MSTRG.1023; transcript_id MSTRG.1023.1; exon_number_id 1	1	1	1	1	3263849	3265210	378	AT1TE10615	1	3264446	3264824	Intragenic	1	FALSE	FALSE	FALSE	-	1	1	single	NA	NA	TRUE	TRUE	FALSE
MSTRG.1039.1_3328751_3337558	MSTRG.1039.1	MSTRG.1039	gene_id MSTRG.1039; transcript_id MSTRG.1039.1; exon_number_id 1	8	1	0.125	1	3328751	3337558	2096	AT1TE10830	1	3330817	3332913	Intergenic	1	FALSE	FALSE	FALSE	-	1	8	last	NA	AFE, ATSS, ATTS	FALSE	FALSE	FALSE
MSTRG.1053.1_3387968_3388376	MSTRG.1053.1	MSTRG.1053	gene_id MSTRG.1053; transcript_id MSTRG.1053.1; exon_number_id 13	7	5	0.714286	1	3387968	3388376	349	AT1TE11020	1	3388027	3388400	Intragenic	1	FALSE	FALSE	TRUE	-	13	13	first	NA	AFE, ATSS	TRUE	TRUE	FALSE
MSTRG.1053.5_3387968_3388376	MSTRG.1053.5	MSTRG.1053	gene_id MSTRG.1053; transcript_id MSTRG.1053.5; exon_number_id 8	7	5	0.714286	1	3387968	3388376	349	AT1TE11020	1	3388027	3388400	Intragenic	1	FALSE	FALSE	TRUE	-	8	8	first	NA	ATSS	TRUE	TRUE	FALSE
MSTRG.1053.4_3387968_3388376	MSTRG.1053.4	MSTRG.1053	gene_id MSTRG.1053; transcript_id MSTRG.1053.4; exon_number_id 11	7	5	0.714286	1	3387968	3388376	349	AT1TE11020	1	3388027	3388400	Intragenic	1	FALSE	FALSE	TRUE	-	11	11	first	NA	AFE, ATSS	TRUE	TRUE	FALSE
MSTRG.1053.7_3387968_3388376	MSTRG.1053.7	MSTRG.1053	gene_id MSTRG.1053; transcript_id MSTRG.1053.7; exon_number_id 9	7	5	0.714286	1	3387968	3388376	349	AT1TE11020	1	3388027	3388400	Intragenic	1	FALSE	FALSE	TRUE	-	9	9	first	NA	AFE, ATSS	TRUE	TRUE	FALSE
MSTRG.1053.6_3387968_3388376	MSTRG.1053.6	MSTRG.1053	gene_id MSTRG.1053; transcript_id MSTRG.1053.6; exon_number_id 9	7	5	0.714286	1	3387968	3388376	349	AT1TE11020	1	3388027	3388400	Intragenic	1	FALSE	FALSE	TRUE	-	9	9	first	NA	AFE, ATSS	TRUE	TRUE	FALSE
MSTRG.1274.2_4070128_4071800	MSTRG.1274.2	MSTRG.1274	gene_id MSTRG.1274; transcript_id MSTRG.1274.2; exon_number_id 1	3	3	1	1	4070128	4071800	423	AT1TE13240	1	4071377	4071831	Intragenic	1	TRUE	FALSE	TRUE	+	1	2	first	RI	NA	TRUE	FALSE	FALSE
MSTRG.1274.1_4069991_4072687	MSTRG.1274.1	MSTRG.1274	gene_id MSTRG.1274; transcript_id MSTRG.1274.1; exon_number_id 1	3	3	1	1	4069991	4072687	454	AT1TE13240	1	4071377	4071831	Intragenic	1	TRUE	FALSE	FALSE	+	1	1	single	RI	NA	TRUE	FALSE	FALSE
MSTRG.1362.1_4374248_4375265	MSTRG.1362.1	MSTRG.1362	gene_id MSTRG.1362; transcript_id MSTRG.1362.1; exon_number_id 1	1	1	1	1	4374248	4375265	231	AT1TE14210	1	4374595	4374826	Intragenic	1	FALSE	FALSE	FALSE	-	1	1	single	NA	NA	TRUE	TRUE	FALSE
MSTRG.1361.1_4374204_4375697	MSTRG.1361.1	MSTRG.1361	gene_id MSTRG.1361; transcript_id MSTRG.1361.1; exon_number_id 1	6	1	0.166667	1	4374204	4375697	231	AT1TE14210	1	4374595	4374826	Intragenic	1	FALSE	FALSE	FALSE	+	1	11	first	RI	NA	TRUE	TRUE	FALSE
MSTRG.1493.1_4747185_4748364	MSTRG.1493.1	MSTRG.1493	gene_id MSTRG.1493; transcript_id MSTRG.1493.1; exon_number_id 1	2	2	1	1	4747185	4748364	208	AT1TE15370	1	4748156	4748407	Intragenic	1	TRUE	FALSE	TRUE	-	1	2	last	RI	NA	TRUE	TRUE	FALSE
MSTRG.1493.2_4747282_4748666	MSTRG.1493.2	MSTRG.1493	gene_id MSTRG.1493; transcript_id MSTRG.1493.2; exon_number_id 1	2	2	1	1	4747282	4748666	251	AT1TE15370	1	4748156	4748407	Intragenic	1	TRUE	FALSE	FALSE	-	1	1	single	RI	NA	TRUE	TRUE	FALSE
MSTRG.1667.3_5276118_5276986	MSTRG.1667.3	MSTRG.1667	gene_id MSTRG.1667; transcript_id MSTRG.1667.3; exon_number_id 2	4	4	1	1	5276118	5276986	655	AT1TE17050	1	5275964	5276773	Intragenic	1	TRUE	FALSE	FALSE	-	2	3	middle	RI	NA	TRUE	FALSE	FALSE
MSTRG.1667.2_5275676_5276725	MSTRG.1667.2	MSTRG.1667	gene_id MSTRG.1667; transcript_id MSTRG.1667.2; exon_number_id 1	4	4	1	1	5275676	5276725	761	AT1TE17050	1	5275964	5276773	Intragenic	1	TRUE	FALSE	TRUE	-	1	3	last	RI	NA	TRUE	FALSE	FALSE
MSTRG.1667.1_5275615_5276986	MSTRG.1667.1	MSTRG.1667	gene_id MSTRG.1667; transcript_id MSTRG.1667.1; exon_number_id 1	4	4	1	1	5275615	5276986	809	AT1TE17050	1	5275964	5276773	Intragenic	1	TRUE	FALSE	FALSE	-	1	2	last	RI	NA	TRUE	FALSE	FALSE
MSTRG.1705.1_5389951_5391672	MSTRG.1705.1	MSTRG.1705	gene_id MSTRG.1705; transcript_id MSTRG.1705.1; exon_number_id 1	1	1	1	1	5389951	5391672	232	AT1TE17410	1	5391193	5391425	Intragenic	1	FALSE	FALSE	FALSE	+	1	1	single	NA	NA	TRUE	FALSE	TRUE
MSTRG.1704.1_5389882_5391672	MSTRG.1704.1	MSTRG.1704	gene_id MSTRG.1704; transcript_id MSTRG.1704.1; exon_number_id 1	1	1	1	1	5389882	5391672	232	AT1TE17410	1	5391193	5391425	Intragenic	1	FALSE	FALSE	FALSE	-	1	1	single	NA	NA	TRUE	FALSE	TRUE
MSTRG.1826.1_5785002_5785959	MSTRG.1826.1	MSTRG.1826	gene_id MSTRG.1826; transcript_id MSTRG.1826.1; exon_number_id 1	1	1	1	1	5785002	5785959	333	AT1TE18700	1	5784962	5785335	Intragenic	1	FALSE	TRUE	FALSE	+	1	1	single	NA	NA	FALSE	TRUE	FALSE
MSTRG.2311.6_7285053_7288843	MSTRG.2311.6	MSTRG.2311	gene_id MSTRG.2311; transcript_id MSTRG.2311.6; exon_number_id 1	12	10	0.833333	1	7285053	7288843	706	AT1TE23520	1	7285420	7286126	Intragenic	1	TRUE	FALSE	FALSE	+	1	2	first	RI	NA	TRUE	TRUE	FALSE
MSTRG.2311.1_7285239_7288843	MSTRG.2311.1	MSTRG.2311	gene_id MSTRG.2311; transcript_id MSTRG.2311.1; exon_number_id 2	12	10	0.833333	1	7285239	7288843	706	AT1TE23520	1	7285420	7286126	Intragenic	1	TRUE	FALSE	FALSE	+	2	3	middle	A3SS, RI	NA	TRUE	TRUE	FALSE
MSTRG.2311.3_7285239_7288843	MSTRG.2311.3	MSTRG.2311	gene_id MSTRG.2311; transcript_id MSTRG.2311.3; exon_number_id 2	12	10	0.833333	1	7285239	7288843	706	AT1TE23520	1	7285420	7286126	Intragenic	1	TRUE	FALSE	FALSE	+	2	3	middle	RI	NA	TRUE	TRUE	FALSE
MSTRG.2311.4_7285239_7288843	MSTRG.2311.4	MSTRG.2311	gene_id MSTRG.2311; transcript_id MSTRG.2311.4; exon_number_id 2	12	10	0.833333	1	7285239	7288843	706	AT1TE23520	1	7285420	7286126	Intragenic	1	TRUE	FALSE	FALSE	+	2	4	middle	RI, SE	ATSS	TRUE	TRUE	FALSE
MSTRG.2311.5_7285239_7288843	MSTRG.2311.5	MSTRG.2311	gene_id MSTRG.2311; transcript_id MSTRG.2311.5; exon_number_id 2	12	10	0.833333	1	7285239	7288843	706	AT1TE23520	1	7285420	7286126	Intragenic	1	TRUE	FALSE	FALSE	+	2	4	middle	RI	ATSS	TRUE	TRUE	FALSE
MSTRG.2311.9_7285239_7288843	MSTRG.2311.9	MSTRG.2311	gene_id MSTRG.2311; transcript_id MSTRG.2311.9; exon_number_id 2	12	10	0.833333	1	7285239	7288843	706	AT1TE23520	1	7285420	7286126	Intragenic	1	TRUE	FALSE	FALSE	+	2	4	middle	RI, SE	ATSS	TRUE	TRUE	FALSE
MSTRG.2311.8_7285239_7289288	MSTRG.2311.8	MSTRG.2311	gene_id MSTRG.2311; transcript_id MSTRG.2311.8; exon_number_id 2	12	10	0.833333	1	7285239	7289288	706	AT1TE23520	1	7285420	7286126	Intragenic	1	TRUE	FALSE	FALSE	+	2	3	middle	A5SS, RI	NA	TRUE	TRUE	FALSE
MSTRG.2311.2_7285239_7289943	MSTRG.2311.2	MSTRG.2311	gene_id MSTRG.2311; transcript_id MSTRG.2311.2; exon_number_id 2	12	10	0.833333	1	7285239	7289943	706	AT1TE23520	1	7285420	7286126	Intragenic	1	TRUE	FALSE	FALSE	+	2	2	last	RI	NA	TRUE	TRUE	FALSE
MSTRG.2311.10_7285516_7288843	MSTRG.2311.10	MSTRG.2311	gene_id MSTRG.2311; transcript_id MSTRG.2311.10; exon_number_id 1	12	10	0.833333	1	7285516	7288843	610	AT1TE23520	1	7285420	7286126	Intragenic	1	TRUE	TRUE	FALSE	+	1	4	first	SE	ATSS	TRUE	TRUE	FALSE
MSTRG.2311.7_7285560_7288843	MSTRG.2311.7	MSTRG.2311	gene_id MSTRG.2311; transcript_id MSTRG.2311.7; exon_number_id 2	12	10	0.833333	1	7285560	7288843	566	AT1TE23520	1	7285420	7286126	Intragenic	1	TRUE	FALSE	FALSE	+	2	3	middle	RI	NA	TRUE	TRUE	FALSE
MSTRG.2330.1_7427922_7428970	MSTRG.2330.1	MSTRG.2330	gene_id MSTRG.2330; transcript_id MSTRG.2330.1; exon_number_id 1	1	1	1	1	7427922	7428970	819	AT1TE23940	1	7428111	7428930	Intergenic	1	FALSE	FALSE	FALSE	-	1	1	single	NA	NA	FALSE	FALSE	FALSE
MSTRG.2335.1_7443209_7444130	MSTRG.2335.1	MSTRG.2335	gene_id MSTRG.2335; transcript_id MSTRG.2335.1; exon_number_id 1	1	1	1	1	7443209	7444130	217	AT1TE23985	1	7443906	7444123	Intergenic	1	FALSE	FALSE	FALSE	+	1	1	single	NA	NA	FALSE	FALSE	FALSE
MSTRG.2556.1_8164672_8166142	MSTRG.2556.1	MSTRG.2556	gene_id MSTRG.2556; transcript_id MSTRG.2556.1; exon_number_id 1	1	1	1	1	8164672	8166142	588	AT1TE26290	1	8165554	8166249	Intragenic	1	FALSE	FALSE	TRUE	-	1	1	single	NA	NA	FALSE	FALSE	TRUE
MSTRG.2557.1_8164781_8166142	MSTRG.2557.1	MSTRG.2557	gene_id MSTRG.2557; transcript_id MSTRG.2557.1; exon_number_id 1	3	1	0.333333	1	8164781	8166142	588	AT1TE26290	1	8165554	8166249	Intragenic	1	FALSE	FALSE	TRUE	+	1	1	single	NA	ATTS	FALSE	FALSE	TRUE
MSTRG.2748.1_8778279_8780257	MSTRG.2748.1	MSTRG.2748	gene_id MSTRG.2748; transcript_id MSTRG.2748.1; exon_number_id 1	1	1	1	1	8778279	8780257	260	AT1TE28320	1	8778394	8778654	Intragenic	1	FALSE	FALSE	FALSE	+	1	1	single	NA	NA	TRUE	FALSE	FALSE
MSTRG.2748.1_8778279_8780257	MSTRG.2748.1	MSTRG.2748	gene_id MSTRG.2748; transcript_id MSTRG.2748.1; exon_number_id 1	1	1	1	1	8778279	8780257	316	AT1TE28325	1	8778654	8778970	Intragenic	1	FALSE	FALSE	FALSE	+	1	1	single	NA	NA	TRUE	FALSE	FALSE
MSTRG.2754.1_8800807_8801584	MSTRG.2754.1	MSTRG.2754	gene_id MSTRG.2754; transcript_id MSTRG.2754.1; exon_number_id 1	1	1	1	1	8800807	8801584	286	AT1TE28395	1	8800896	8801182	Intragenic	1	FALSE	FALSE	FALSE	+	1	1	single	NA	NA	TRUE	FALSE	FALSE
MSTRG.2754.1_8800807_8801584	MSTRG.2754.1	MSTRG.2754	gene_id MSTRG.2754; transcript_id MSTRG.2754.1; exon_number_id 1	1	1	1	1	8800807	8801584	277	AT1TE28400	1	8801182	8801459	Intragenic	1	FALSE	FALSE	FALSE	+	1	1	single	NA	NA	TRUE	FALSE	FALSE
MSTRG.2761.1_8815185_8815964	MSTRG.2761.1	MSTRG.2761	gene_id MSTRG.2761; transcript_id MSTRG.2761.1; exon_number_id 1	1	1	1	1	8815185	8815964	286	AT1TE28450	1	8815274	8815560	Intragenic	1	FALSE	FALSE	FALSE	+	1	1	single	NA	NA	TRUE	FALSE	FALSE
MSTRG.2761.1_8815185_8815964	MSTRG.2761.1	MSTRG.2761	gene_id MSTRG.2761; transcript_id MSTRG.2761.1; exon_number_id 1	1	1	1	1	8815185	8815964	277	AT1TE28455	1	8815560	8815837	Intragenic	1	FALSE	FALSE	FALSE	+	1	1	single	NA	NA	TRUE	FALSE	FALSE
MSTRG.2770.2_8829563_8833244	MSTRG.2770.2	MSTRG.2770	gene_id MSTRG.2770; transcript_id MSTRG.2770.2; exon_number_id 1	7	2	0.285714	1	8829563	8833244	286	AT1TE28500	1	8829652	8829938	Intragenic	1	FALSE	FALSE	FALSE	+	1	1	single	NA	NA	TRUE	FALSE	FALSE
MSTRG.2770.1_8829563_8834150	MSTRG.2770.1	MSTRG.2770	gene_id MSTRG.2770; transcript_id MSTRG.2770.1; exon_number_id 1	7	2	0.285714	1	8829563	8834150	286	AT1TE28500	1	8829652	8829938	Intragenic	1	FALSE	FALSE	FALSE	+	1	4	first	RI	NA	TRUE	FALSE	FALSE
MSTRG.2770.2_8829563_8833244	MSTRG.2770.2	MSTRG.2770	gene_id MSTRG.2770; transcript_id MSTRG.2770.2; exon_number_id 1	7	2	0.285714	1	8829563	8833244	316	AT1TE28505	1	8829938	8830254	Intragenic	1	FALSE	FALSE	FALSE	+	1	1	single	NA	NA	TRUE	FALSE	FALSE
MSTRG.2770.1_8829563_8834150	MSTRG.2770.1	MSTRG.2770	gene_id MSTRG.2770; transcript_id MSTRG.2770.1; exon_number_id 1	7	2	0.285714	1	8829563	8834150	316	AT1TE28505	1	8829938	8830254	Intragenic	1	FALSE	FALSE	FALSE	+	1	4	first	RI	NA	TRUE	FALSE	FALSE
MSTRG.2971.1_9481404_9482199	MSTRG.2971.1	MSTRG.2971	gene_id MSTRG.2971; transcript_id MSTRG.2971.1; exon_number_id 1	4	4	1	1	9481404	9482199	215	AT1TE30555	1	9481853	9482068	Intragenic	1	TRUE	FALSE	FALSE	+	1	2	first	RI	NA	TRUE	FALSE	FALSE
MSTRG.2971.3_9481540_9482992	MSTRG.2971.3	MSTRG.2971	gene_id MSTRG.2971; transcript_id MSTRG.2971.3; exon_number_id 1	4	4	1	1	9481540	9482992	215	AT1TE30555	1	9481853	9482068	Intragenic	1	TRUE	FALSE	FALSE	+	1	1	single	RI	NA	TRUE	FALSE	FALSE
MSTRG.2971.2_9481531_9482199	MSTRG.2971.2	MSTRG.2971	gene_id MSTRG.2971; transcript_id MSTRG.2971.2; exon_number_id 1	4	4	1	1	9481531	9482199	215	AT1TE30555	1	9481853	9482068	Intragenic	1	TRUE	FALSE	FALSE	+	1	3	first	NA	NA	TRUE	FALSE	FALSE
MSTRG.3027.1_9642471_9643352	MSTRG.3027.1	MSTRG.3027	gene_id MSTRG.3027; transcript_id MSTRG.3027.1; exon_number_id 1	2	2	1	1	9642471	9643352	298	AT1TE31080	1	9642844	9643142	Intragenic	1	TRUE	FALSE	FALSE	+	1	1	single	RI	NA	TRUE	FALSE	TRUE
MSTRG.3028.1_9642485_9643502	MSTRG.3028.1	MSTRG.3028	gene_id MSTRG.3028; transcript_id MSTRG.3028.1; exon_number_id 1	10	4	0.4	1	9642485	9643502	298	AT1TE31080	1	9642844	9643142	Intragenic	1	TRUE	FALSE	FALSE	-	1	12	last	NA	ATTS	TRUE	FALSE	TRUE
MSTRG.3028.2_9642485_9643502	MSTRG.3028.2	MSTRG.3028	gene_id MSTRG.3028; transcript_id MSTRG.3028.2; exon_number_id 1	10	4	0.4	1	9642485	9643502	298	AT1TE31080	1	9642844	9643142	Intragenic	1	TRUE	FALSE	FALSE	-	1	13	last	NA	ATTS	TRUE	FALSE	TRUE
MSTRG.3028.3_9642485_9643502	MSTRG.3028.3	MSTRG.3028	gene_id MSTRG.3028; transcript_id MSTRG.3028.3; exon_number_id 1	10	4	0.4	1	9642485	9643502	298	AT1TE31080	1	9642844	9643142	Intragenic	1	TRUE	FALSE	FALSE	-	1	15	last	NA	ATTS	TRUE	FALSE	TRUE
MSTRG.3028.4_9642485_9643502	MSTRG.3028.4	MSTRG.3028	gene_id MSTRG.3028; transcript_id MSTRG.3028.4; exon_number_id 1	10	4	0.4	1	9642485	9643502	298	AT1TE31080	1	9642844	9643142	Intragenic	1	TRUE	FALSE	FALSE	-	1	15	last	NA	ATTS	TRUE	FALSE	TRUE
MSTRG.3054.4_9746868_9748154	MSTRG.3054.4	MSTRG.3054	gene_id MSTRG.3054; transcript_id MSTRG.3054.4; exon_number_id 1	15	3	0.2	1	9746868	9748154	325	AT1TE31385	1	9747390	9747715	Intragenic	1	TRUE	FALSE	FALSE	+	1	1	single	RI	NA	TRUE	FALSE	FALSE
MSTRG.3130.2_10050940_10051517	MSTRG.3130.2	MSTRG.3130	gene_id MSTRG.3130; transcript_id MSTRG.3130.2; exon_number_id 1	10	5	0.5	1	10050940	10051517	215	AT1TE32425	1	10050990	10051205	Intragenic	1	FALSE	FALSE	FALSE	-	1	4	last	NA	ATTS	FALSE	FALSE	TRUE
MSTRG.3130.3_10050956_10051517	MSTRG.3130.3	MSTRG.3130	gene_id MSTRG.3130; transcript_id MSTRG.3130.3; exon_number_id 1	10	5	0.5	1	10050956	10051517	215	AT1TE32425	1	10050990	10051205	Intragenic	1	FALSE	FALSE	FALSE	-	1	5	last	NA	ATTS	FALSE	FALSE	TRUE
MSTRG.3130.4_10050996_10051517	MSTRG.3130.4	MSTRG.3130	gene_id MSTRG.3130; transcript_id MSTRG.3130.4; exon_number_id 1	10	5	0.5	1	10050996	10051517	209	AT1TE32425	1	10050990	10051205	Intragenic	1	FALSE	TRUE	FALSE	-	1	4	last	NA	ATTS	FALSE	FALSE	TRUE
MSTRG.3130.1_10050940_10051517	MSTRG.3130.1	MSTRG.3130	gene_id MSTRG.3130; transcript_id MSTRG.3130.1; exon_number_id 1	10	5	0.5	1	10050940	10051517	215	AT1TE32425	1	10050990	10051205	Intragenic	1	FALSE	FALSE	FALSE	-	1	6	last	NA	ATTS	FALSE	FALSE	TRUE
MSTRG.3141.2_10113891_10114491	MSTRG.3141.2	MSTRG.3141	gene_id MSTRG.3141; transcript_id MSTRG.3141.2; exon_number_id 4	2	2	1	1	10113891	10114491	256	AT1TE32620	1	10114014	10114270	Intragenic	1	FALSE	FALSE	FALSE	+	4	4	last	NA	NA	TRUE	FALSE	FALSE
MSTRG.3141.1_10113891_10114491	MSTRG.3141.1	MSTRG.3141	gene_id MSTRG.3141; transcript_id MSTRG.3141.1; exon_number_id 5	2	2	1	1	10113891	10114491	256	AT1TE32620	1	10114014	10114270	Intragenic	1	FALSE	FALSE	FALSE	+	5	5	last	NA	NA	TRUE	FALSE	FALSE
MSTRG.3272.2_10596506_10597486	MSTRG.3272.2	MSTRG.3272	gene_id MSTRG.3272; transcript_id MSTRG.3272.2; exon_number_id 1	2	2	1	1	10596506	10597486	210	AT1TE34290	1	10597130	10597340	Intragenic	1	FALSE	FALSE	FALSE	+	1	1	single	NA	NA	FALSE	FALSE	TRUE
MSTRG.3272.1_10596891_10597486	MSTRG.3272.1	MSTRG.3272	gene_id MSTRG.3272; transcript_id MSTRG.3272.1; exon_number_id 3	2	2	1	1	10596891	10597486	210	AT1TE34290	1	10597130	10597340	Intragenic	1	FALSE	FALSE	FALSE	+	3	3	last	NA	NA	FALSE	FALSE	TRUE
MSTRG.3309.1_10790021_10791184	MSTRG.3309.1	MSTRG.3309	gene_id MSTRG.3309; transcript_id MSTRG.3309.1; exon_number_id 1	1	1	1	1	10790021	10791184	354	AT1TE34860	1	10790655	10791009	Intragenic	1	FALSE	FALSE	FALSE	+	1	2	first	NA	NA	TRUE	FALSE	FALSE
MSTRG.3324.7_10839768_10840872	MSTRG.3324.7	MSTRG.3324	gene_id MSTRG.3324; transcript_id MSTRG.3324.7; exon_number_id 16	10	9	0.9	1	10839768	10840872	856	AT1TE35020	1	10840016	10840915	Intragenic	1	FALSE	FALSE	TRUE	-	16	16	first	NA	AFE, ATSS	FALSE	TRUE	FALSE
MSTRG.3324.8_10839768_10840872	MSTRG.3324.8	MSTRG.3324	gene_id MSTRG.3324; transcript_id MSTRG.3324.8; exon_number_id 16	10	9	0.9	1	10839768	10840872	856	AT1TE35020	1	10840016	10840915	Intragenic	1	FALSE	FALSE	TRUE	-	16	16	first	NA	AFE, ATSS	FALSE	TRUE	FALSE
MSTRG.3324.9_10839768_10840872	MSTRG.3324.9	MSTRG.3324	gene_id MSTRG.3324; transcript_id MSTRG.3324.9; exon_number_id 16	10	9	0.9	1	10839768	10840872	856	AT1TE35020	1	10840016	10840915	Intragenic	1	FALSE	FALSE	TRUE	-	16	16	first	NA	AFE, ATSS	FALSE	TRUE	FALSE
MSTRG.3324.1_10839768_10840872	MSTRG.3324.1	MSTRG.3324	gene_id MSTRG.3324; transcript_id MSTRG.3324.1; exon_number_id 16	10	9	0.9	1	10839768	10840872	856	AT1TE35020	1	10840016	10840915	Intragenic	1	FALSE	FALSE	TRUE	-	16	16	first	NA	AFE, ATSS	FALSE	TRUE	FALSE
MSTRG.3324.6_10839768_10840872	MSTRG.3324.6	MSTRG.3324	gene_id MSTRG.3324; transcript_id MSTRG.3324.6; exon_number_id 15	10	9	0.9	1	10839768	10840872	856	AT1TE35020	1	10840016	10840915	Intragenic	1	FALSE	FALSE	TRUE	-	15	15	first	NA	AFE, ATSS	FALSE	TRUE	FALSE
MSTRG.3324.2_10839768_10840872	MSTRG.3324.2	MSTRG.3324	gene_id MSTRG.3324; transcript_id MSTRG.3324.2; exon_number_id 15	10	9	0.9	1	10839768	10840872	856	AT1TE35020	1	10840016	10840915	Intragenic	1	FALSE	FALSE	TRUE	-	15	15	first	NA	ATSS	FALSE	TRUE	FALSE
MSTRG.3324.4_10839768_10840872	MSTRG.3324.4	MSTRG.3324	gene_id MSTRG.3324; transcript_id MSTRG.3324.4; exon_number_id 15	10	9	0.9	1	10839768	10840872	856	AT1TE35020	1	10840016	10840915	Intragenic	1	FALSE	FALSE	TRUE	-	15	15	first	NA	ATSS	FALSE	TRUE	FALSE
MSTRG.3324.3_10839768_10840872	MSTRG.3324.3	MSTRG.3324	gene_id MSTRG.3324; transcript_id MSTRG.3324.3; exon_number_id 16	10	9	0.9	1	10839768	10840872	856	AT1TE35020	1	10840016	10840915	Intragenic	1	FALSE	FALSE	TRUE	-	16	16	first	NA	AFE, ATSS	FALSE	TRUE	FALSE
MSTRG.3324.5_10839768_10840872	MSTRG.3324.5	MSTRG.3324	gene_id MSTRG.3324; transcript_id MSTRG.3324.5; exon_number_id 15	10	9	0.9	1	10839768	10840872	856	AT1TE35020	1	10840016	10840915	Intragenic	1	FALSE	FALSE	TRUE	-	15	15	first	NA	ATSS	FALSE	TRUE	FALSE
MSTRG.3370.3_11044627_11045466	MSTRG.3370.3	MSTRG.3370	gene_id MSTRG.3370; transcript_id MSTRG.3370.3; exon_number_id 1	3	3	1	1	11044627	11045466	602	AT1TE35670	1	11044864	11045603	Intragenic	1	TRUE	FALSE	TRUE	+	1	1	single	RI	NA	TRUE	FALSE	TRUE
MSTRG.3388.1_11119826_11121785	MSTRG.3388.1	MSTRG.3388	gene_id MSTRG.3388; transcript_id MSTRG.3388.1; exon_number_id 1	3	3	1	1	11119826	11121785	762	AT1TE35930	1	11120128	11120890	Intragenic	1	FALSE	FALSE	FALSE	+	1	3	first	NA	NA	TRUE	FALSE	FALSE
MSTRG.3388.2_11119864_11121785	MSTRG.3388.2	MSTRG.3388	gene_id MSTRG.3388; transcript_id MSTRG.3388.2; exon_number_id 1	3	3	1	1	11119864	11121785	762	AT1TE35930	1	11120128	11120890	Intragenic	1	FALSE	FALSE	FALSE	+	1	3	first	NA	NA	TRUE	FALSE	FALSE
MSTRG.3388.3_11119905_11121785	MSTRG.3388.3	MSTRG.3388	gene_id MSTRG.3388; transcript_id MSTRG.3388.3; exon_number_id 1	3	3	1	1	11119905	11121785	762	AT1TE35930	1	11120128	11120890	Intragenic	1	FALSE	FALSE	FALSE	+	1	2	first	NA	NA	TRUE	FALSE	FALSE
MSTRG.3437.1_11295445_11295912	MSTRG.3437.1	MSTRG.3437	gene_id MSTRG.3437; transcript_id MSTRG.3437.1; exon_number_id 1	3	3	1	1	11295445	11295912	183	AT1TE36545	1	11295413	11295628	Intragenic	1	FALSE	TRUE	FALSE	-	1	5	last	NA	ATTS	FALSE	FALSE	TRUE
MSTRG.3439.1_11310544_11311948	MSTRG.3439.1	MSTRG.3439	gene_id MSTRG.3439; transcript_id MSTRG.3439.1; exon_number_id 1	1	1	1	1	11310544	11311948	245	AT1TE36575	1	11310726	11310971	Intergenic	1	FALSE	FALSE	FALSE	-	1	1	single	NA	NA	FALSE	FALSE	FALSE
MSTRG.3469.1_11406067_11406809	MSTRG.3469.1	MSTRG.3469	gene_id MSTRG.3469; transcript_id MSTRG.3469.1; exon_number_id 18	5	2	0.4	1	11406067	11406809	327	AT1TE36885	1	11406327	11406654	Intragenic	1	FALSE	FALSE	FALSE	-	18	18	first	NA	AFE, ATSS	FALSE	TRUE	FALSE
MSTRG.3469.2_11406067_11406809	MSTRG.3469.2	MSTRG.3469	gene_id MSTRG.3469; transcript_id MSTRG.3469.2; exon_number_id 19	5	2	0.4	1	11406067	11406809	327	AT1TE36885	1	11406327	11406654	Intragenic	1	FALSE	FALSE	FALSE	-	19	19	first	NA	AFE, ATSS	FALSE	TRUE	FALSE
MSTRG.3516.4_11626725_11627864	MSTRG.3516.4	MSTRG.3516	gene_id MSTRG.3516; transcript_id MSTRG.3516.4; exon_number_id 2	4	1	0.25	1	11626725	11627864	505	AT1TE37635	1	11626913	11627418	Intragenic	1	FALSE	FALSE	FALSE	-	2	5	middle	RI	NA	FALSE	FALSE	FALSE
MSTRG.3525.2_11656985_11658526	MSTRG.3525.2	MSTRG.3525	gene_id MSTRG.3525; transcript_id MSTRG.3525.2; exon_number_id 1	4	4	1	1	11656985	11658526	375	AT1TE37745	1	11656946	11657360	Intragenic	1	TRUE	TRUE	FALSE	-	1	2	last	RI	ATTS	TRUE	FALSE	TRUE
MSTRG.3604.4_11987617_11988742	MSTRG.3604.4	MSTRG.3604	gene_id MSTRG.3604; transcript_id MSTRG.3604.4; exon_number_id 1	5	2	0.4	1	11987617	11988742	638	AT1TE38820	1	11987778	11988416	Intragenic	1	FALSE	FALSE	FALSE	+	1	6	first	RI	NA	FALSE	FALSE	FALSE
MSTRG.3763.1_12592708_12593579	MSTRG.3763.1	MSTRG.3763	gene_id MSTRG.3763; transcript_id MSTRG.3763.1; exon_number_id 5	1	1	1	1	12592708	12593579	305	AT1TE41030	1	12592984	12593289	Intragenic	1	FALSE	FALSE	FALSE	-	5	5	first	NA	NA	TRUE	TRUE	FALSE
MSTRG.3763.1_12592708_12593579	MSTRG.3763.1	MSTRG.3763	gene_id MSTRG.3763; transcript_id MSTRG.3763.1; exon_number_id 5	1	1	1	1	12592708	12593579	268	AT1TE41040	1	12593311	12593599	Intragenic	1	FALSE	FALSE	TRUE	-	5	5	first	NA	NA	TRUE	TRUE	FALSE
MSTRG.3773.11_12600974_12602507	MSTRG.3773.11	MSTRG.3773	gene_id MSTRG.3773; transcript_id MSTRG.3773.11; exon_number_id 8	15	4	0.266667	1	12600974	12602507	422	AT1TE41070	1	12601414	12601836	Intragenic	1	FALSE	FALSE	FALSE	+	8	8	last	NA	ALE, ATTS	FALSE	FALSE	TRUE
MSTRG.3773.10_12600974_12604736	MSTRG.3773.10	MSTRG.3773	gene_id MSTRG.3773; transcript_id MSTRG.3773.10; exon_number_id 7	15	4	0.266667	1	12600974	12604736	422	AT1TE41070	1	12601414	12601836	Intragenic	1	FALSE	FALSE	FALSE	+	7	15	middle	A3SS	NA	FALSE	TRUE	TRUE
MSTRG.3773.8_12601104_12602507	MSTRG.3773.8	MSTRG.3773	gene_id MSTRG.3773; transcript_id MSTRG.3773.8; exon_number_id 14	15	4	0.266667	1	12601104	12602507	422	AT1TE41070	1	12601414	12601836	Intragenic	1	FALSE	FALSE	FALSE	+	14	14	last	NA	NA	FALSE	FALSE	TRUE
MSTRG.3773.9_12601104_12602507	MSTRG.3773.9	MSTRG.3773	gene_id MSTRG.3773; transcript_id MSTRG.3773.9; exon_number_id 15	15	4	0.266667	1	12601104	12602507	422	AT1TE41070	1	12601414	12601836	Intragenic	1	FALSE	FALSE	FALSE	+	15	15	last	NA	NA	FALSE	FALSE	TRUE
MSTRG.3773.10_12600974_12604736	MSTRG.3773.10	MSTRG.3773	gene_id MSTRG.3773; transcript_id MSTRG.3773.10; exon_number_id 7	15	1	0.0666667	1	12600974	12604736	396	AT1TE41080	1	12603509	12603905	Intergenic	1	FALSE	FALSE	FALSE	+	7	15	middle	A3SS	ALE, ATSS, ATTS	FALSE	TRUE	TRUE
MSTRG.3773.10_12600974_12604736	MSTRG.3773.10	MSTRG.3773	gene_id MSTRG.3773; transcript_id MSTRG.3773.10; exon_number_id 7	15	2	0.133333	1	12600974	12604736	273	AT1TE41090	1	12603927	12604200	Intergenic	1	FALSE	FALSE	FALSE	+	7	15	middle	A3SS	ALE, ATSS, ATTS	FALSE	TRUE	TRUE
MSTRG.3831.1_12932023_12933165	MSTRG.3831.1	MSTRG.3831	gene_id MSTRG.3831; transcript_id MSTRG.3831.1; exon_number_id 1	4	4	1	1	12932023	12933165	377	AT1TE42175	1	12932653	12933030	Intragenic	1	FALSE	FALSE	FALSE	-	1	5	last	NA	NA	FALSE	FALSE	TRUE
MSTRG.3831.2_12932023_12933165	MSTRG.3831.2	MSTRG.3831	gene_id MSTRG.3831; transcript_id MSTRG.3831.2; exon_number_id 1	4	4	1	1	12932023	12933165	377	AT1TE42175	1	12932653	12933030	Intragenic	1	FALSE	FALSE	FALSE	-	1	5	last	NA	NA	FALSE	FALSE	TRUE
MSTRG.3841.2_12959476_12960799	MSTRG.3841.2	MSTRG.3841	gene_id MSTRG.3841; transcript_id MSTRG.3841.2; exon_number_id 2	10	7	0.7	1	12959476	12960799	445	AT1TE42250	1	12959521	12959966	Intragenic	1	TRUE	FALSE	FALSE	-	2	6	middle	RI	ATTS	FALSE	FALSE	TRUE
MSTRG.3841.6_12959572_12960589	MSTRG.3841.6	MSTRG.3841	gene_id MSTRG.3841; transcript_id MSTRG.3841.6; exon_number_id 1	10	7	0.7	1	12959572	12960589	394	AT1TE42250	1	12959521	12959966	Intragenic	1	TRUE	TRUE	FALSE	-	1	3	last	NA	ATTS	FALSE	FALSE	TRUE
MSTRG.3861.1_13065315_13065823	MSTRG.3861.1	MSTRG.3861	gene_id MSTRG.3861; transcript_id MSTRG.3861.1; exon_number_id 1	1	1	1	1	13065315	13065823	286	AT1TE42665	1	13065302	13065601	Intergenic	1	FALSE	TRUE	FALSE	-	1	1	single	NA	NA	FALSE	FALSE	FALSE
MSTRG.3867.2_13077082_13077762	MSTRG.3867.2	MSTRG.3867	gene_id MSTRG.3867; transcript_id MSTRG.3867.2; exon_number_id 2	8	3	0.375	1	13077082	13077762	200	AT1TE42705	1	13077561	13077761	Intergenic	1	FALSE	FALSE	FALSE	+	2	2	last	NA	NA	FALSE	FALSE	FALSE
MSTRG.3867.1_13077381_13078058	MSTRG.3867.1	MSTRG.3867	gene_id MSTRG.3867; transcript_id MSTRG.3867.1; exon_number_id 3	8	3	0.375	1	13077381	13078058	200	AT1TE42705	1	13077561	13077761	Intergenic	1	FALSE	FALSE	FALSE	+	3	5	middle	A3SS, RI	AFE, ATSS, ATTS	FALSE	FALSE	FALSE
MSTRG.3867.3_13077381_13078058	MSTRG.3867.3	MSTRG.3867	gene_id MSTRG.3867; transcript_id MSTRG.3867.3; exon_number_id 4	8	3	0.375	1	13077381	13078058	200	AT1TE42705	1	13077561	13077761	Intergenic	1	FALSE	FALSE	FALSE	+	4	6	middle	A3SS, RI	ATSS, ATTS	FALSE	FALSE	FALSE
MSTRG.3893.1_13219525_13220526	MSTRG.3893.1	MSTRG.3893	gene_id MSTRG.3893; transcript_id MSTRG.3893.1; exon_number_id 1	1	1	1	1	13219525	13220526	395	AT1TE43190	1	13220037	13220432	Intergenic	1	FALSE	FALSE	FALSE	-	1	1	single	NA	NA	FALSE	TRUE	FALSE
MSTRG.3894.1_13220470_13224015	MSTRG.3894.1	MSTRG.3894	gene_id MSTRG.3894; transcript_id MSTRG.3894.1; exon_number_id 1	1	1	1	1	13220470	13224015	195	AT1TE43195	1	13220432	13220665	Intragenic	1	FALSE	TRUE	FALSE	+	1	2	first	NA	NA	FALSE	TRUE	FALSE
MSTRG.3902.2_13278466_13279566	MSTRG.3902.2	MSTRG.3902	gene_id MSTRG.3902; transcript_id MSTRG.3902.2; exon_number_id 3	6	3	0.5	1	13278466	13279566	254	AT1TE43360	1	13278778	13279032	Intragenic	1	FALSE	FALSE	FALSE	-	3	4	middle	RI	NA	FALSE	TRUE	FALSE
MSTRG.3902.3_13278466_13279987	MSTRG.3902.3	MSTRG.3902	gene_id MSTRG.3902; transcript_id MSTRG.3902.3; exon_number_id 3	6	3	0.5	1	13278466	13279987	254	AT1TE43360	1	13278778	13279032	Intragenic	1	FALSE	FALSE	FALSE	-	3	3	first	NA	NA	FALSE	TRUE	FALSE
MSTRG.3902.6_13278466_13279987	MSTRG.3902.6	MSTRG.3902	gene_id MSTRG.3902; transcript_id MSTRG.3902.6; exon_number_id 2	6	3	0.5	1	13278466	13279987	254	AT1TE43360	1	13278778	13279032	Intragenic	1	FALSE	FALSE	FALSE	-	2	2	first	NA	NA	FALSE	TRUE	FALSE
MSTRG.3948.1_13898209_13900298	MSTRG.3948.1	MSTRG.3948	gene_id MSTRG.3948; transcript_id MSTRG.3948.1; exon_number_id 1	1	1	1	1	13898209	13900298	240	AT1TE45600	1	13899345	13899585	Intragenic	1	FALSE	FALSE	FALSE	-	1	2	last	NA	NA	TRUE	FALSE	FALSE
MSTRG.3998.2_15605499_15607334	MSTRG.3998.2	MSTRG.3998	gene_id MSTRG.3998; transcript_id MSTRG.3998.2; exon_number_id 6	6	2	0.333333	1	15605499	15607334	358	AT1TE51340	1	15606161	15606519	Intragenic	1	FALSE	FALSE	FALSE	-	6	7	middle	RI	NA	FALSE	FALSE	FALSE
MSTRG.3998.3_15605499_15607334	MSTRG.3998.3	MSTRG.3998	gene_id MSTRG.3998; transcript_id MSTRG.3998.3; exon_number_id 3	6	2	0.333333	1	15605499	15607334	358	AT1TE51340	1	15606161	15606519	Intragenic	1	FALSE	FALSE	FALSE	-	3	4	middle	RI	NA	FALSE	FALSE	FALSE
MSTRG.4038.1_16318437_16319234	MSTRG.4038.1	MSTRG.4038	gene_id MSTRG.4038; transcript_id MSTRG.4038.1; exon_number_id 2	1	1	1	1	16318437	16319234	311	AT1TE53725	1	16318841	16319152	Intragenic	1	FALSE	FALSE	FALSE	+	2	2	last	NA	NA	TRUE	FALSE	FALSE
MSTRG.4047.1_16414133_16414774	MSTRG.4047.1	MSTRG.4047	gene_id MSTRG.4047; transcript_id MSTRG.4047.1; exon_number_id 2	2	2	1	1	16414133	16414774	641	AT1TE54100	1	16414129	16414869	Intergenic	1	TRUE	TRUE	TRUE	+	2	2	last	A3SS	NA	FALSE	FALSE	FALSE
MSTRG.4063.1_16467297_16468342	MSTRG.4063.1	MSTRG.4063	gene_id MSTRG.4063; transcript_id MSTRG.4063.1; exon_number_id 1	14	2	0.142857	1	16467297	16468342	295	AT1TE54320	1	16467477	16467772	Intragenic	1	FALSE	FALSE	FALSE	+	1	13	first	NA	AFE, ATSS	FALSE	TRUE	FALSE
MSTRG.4063.2_16467297_16468342	MSTRG.4063.2	MSTRG.4063	gene_id MSTRG.4063; transcript_id MSTRG.4063.2; exon_number_id 1	14	2	0.142857	1	16467297	16468342	295	AT1TE54320	1	16467477	16467772	Intragenic	1	FALSE	FALSE	FALSE	+	1	12	first	NA	AFE, ATSS	FALSE	TRUE	FALSE
MSTRG.4063.13_16470233_16471907	MSTRG.4063.13	MSTRG.4063	gene_id MSTRG.4063; transcript_id MSTRG.4063.13; exon_number_id 2	14	4	0.285714	1	16470233	16471907	377	AT1TE54330	1	16470871	16471248	Intergenic	1	TRUE	FALSE	FALSE	+	2	2	last	RI	NA	FALSE	FALSE	FALSE
MSTRG.4063.1_16470919_16471907	MSTRG.4063.1	MSTRG.4063	gene_id MSTRG.4063; transcript_id MSTRG.4063.1; exon_number_id 13	14	4	0.285714	1	16470919	16471907	329	AT1TE54330	1	16470871	16471248	Intergenic	1	TRUE	TRUE	FALSE	+	13	13	last	RI	ATTS	FALSE	FALSE	FALSE
MSTRG.4062.1_16496402_16497377	MSTRG.4062.1	MSTRG.4062	gene_id MSTRG.4062; transcript_id MSTRG.4062.1; exon_number_id 1	1	1	1	1	16496402	16497377	461	AT1TE54420	1	16496911	16497372	Intragenic	1	FALSE	FALSE	FALSE	+	1	1	single	NA	NA	TRUE	FALSE	FALSE
MSTRG.4068.1_16551507_16551909	MSTRG.4068.1	MSTRG.4068	gene_id MSTRG.4068; transcript_id MSTRG.4068.1; exon_number_id 7	4	1	0.25	1	16551507	16551909	208	AT1TE54580	1	16551473	16551715	Intragenic	1	TRUE	TRUE	FALSE	+	7	7	last	NA	ATTS	FALSE	FALSE	TRUE
MSTRG.4116.1_16885599_16886820	MSTRG.4116.1	MSTRG.4116	gene_id MSTRG.4116; transcript_id MSTRG.4116.1; exon_number_id 1	1	1	1	1	16885599	16886820	998	AT1TE55920	1	16885822	16887029	Intergenic	1	FALSE	FALSE	TRUE	-	1	1	single	NA	NA	FALSE	FALSE	FALSE
MSTRG.4122.1_16896678_16897044	MSTRG.4122.1	MSTRG.4122	gene_id MSTRG.4122; transcript_id MSTRG.4122.1; exon_number_id 1	5	5	1	1	16896678	16897044	222	AT1TE55960	1	16896642	16896900	Intragenic	1	FALSE	TRUE	FALSE	-	1	3	last	NA	ATTS	TRUE	FALSE	TRUE
MSTRG.4122.2_16896679_16897044	MSTRG.4122.2	MSTRG.4122	gene_id MSTRG.4122; transcript_id MSTRG.4122.2; exon_number_id 1	5	5	1	1	16896679	16897044	221	AT1TE55960	1	16896642	16896900	Intragenic	1	FALSE	TRUE	FALSE	-	1	3	last	NA	ATTS	TRUE	FALSE	TRUE
MSTRG.4169.9_17124711_17126912	MSTRG.4169.9	MSTRG.4169	gene_id MSTRG.4169; transcript_id MSTRG.4169.9; exon_number_id 2	11	4	0.363636	1	17124711	17126912	249	AT1TE56690	1	17125290	17125539	Intragenic	1	FALSE	FALSE	FALSE	+	2	4	middle	NA	NA	TRUE	FALSE	FALSE
MSTRG.4169.5_17124711_17129223	MSTRG.4169.5	MSTRG.4169	gene_id MSTRG.4169; transcript_id MSTRG.4169.5; exon_number_id 2	11	4	0.363636	1	17124711	17129223	249	AT1TE56690	1	17125290	17125539	Intragenic	1	FALSE	FALSE	FALSE	+	2	2	last	RI	NA	TRUE	FALSE	TRUE
MSTRG.4169.10_17125016_17126912	MSTRG.4169.10	MSTRG.4169	gene_id MSTRG.4169; transcript_id MSTRG.4169.10; exon_number_id 3	11	4	0.363636	1	17125016	17126912	249	AT1TE56690	1	17125290	17125539	Intragenic	1	FALSE	FALSE	FALSE	+	3	5	middle	A3SS, RI	NA	TRUE	FALSE	FALSE
MSTRG.4169.11_17125016_17126912	MSTRG.4169.11	MSTRG.4169	gene_id MSTRG.4169; transcript_id MSTRG.4169.11; exon_number_id 3	11	4	0.363636	1	17125016	17126912	249	AT1TE56690	1	17125290	17125539	Intragenic	1	FALSE	FALSE	FALSE	+	3	4	middle	A3SS, RI	NA	TRUE	FALSE	FALSE
MSTRG.4169.9_17124711_17126912	MSTRG.4169.9	MSTRG.4169	gene_id MSTRG.4169; transcript_id MSTRG.4169.9; exon_number_id 2	11	4	0.363636	1	17124711	17126912	706	AT1TE56695	1	17125539	17126245	Intragenic	1	FALSE	FALSE	FALSE	+	2	4	middle	NA	NA	TRUE	FALSE	FALSE
MSTRG.4169.5_17124711_17129223	MSTRG.4169.5	MSTRG.4169	gene_id MSTRG.4169; transcript_id MSTRG.4169.5; exon_number_id 2	11	4	0.363636	1	17124711	17129223	706	AT1TE56695	1	17125539	17126245	Intragenic	1	FALSE	FALSE	FALSE	+	2	2	last	RI	NA	TRUE	FALSE	TRUE
MSTRG.4169.10_17125016_17126912	MSTRG.4169.10	MSTRG.4169	gene_id MSTRG.4169; transcript_id MSTRG.4169.10; exon_number_id 3	11	4	0.363636	1	17125016	17126912	706	AT1TE56695	1	17125539	17126245	Intragenic	1	FALSE	FALSE	FALSE	+	3	5	middle	A3SS, RI	NA	TRUE	FALSE	FALSE
MSTRG.4169.11_17125016_17126912	MSTRG.4169.11	MSTRG.4169	gene_id MSTRG.4169; transcript_id MSTRG.4169.11; exon_number_id 3	11	4	0.363636	1	17125016	17126912	706	AT1TE56695	1	17125539	17126245	Intragenic	1	FALSE	FALSE	FALSE	+	3	4	middle	A3SS, RI	NA	TRUE	FALSE	FALSE
MSTRG.4169.9_17124711_17126912	MSTRG.4169.9	MSTRG.4169	gene_id MSTRG.4169; transcript_id MSTRG.4169.9; exon_number_id 2	11	11	1	1	17124711	17126912	550	AT1TE56700	1	17126245	17126795	Intragenic	1	TRUE	FALSE	FALSE	+	2	4	middle	NA	NA	TRUE	FALSE	FALSE
MSTRG.4169.5_17124711_17129223	MSTRG.4169.5	MSTRG.4169	gene_id MSTRG.4169; transcript_id MSTRG.4169.5; exon_number_id 2	11	11	1	1	17124711	17129223	550	AT1TE56700	1	17126245	17126795	Intragenic	1	TRUE	FALSE	FALSE	+	2	2	last	RI	NA	TRUE	FALSE	TRUE
MSTRG.4169.10_17125016_17126912	MSTRG.4169.10	MSTRG.4169	gene_id MSTRG.4169; transcript_id MSTRG.4169.10; exon_number_id 3	11	11	1	1	17125016	17126912	550	AT1TE56700	1	17126245	17126795	Intragenic	1	TRUE	FALSE	FALSE	+	3	5	middle	A3SS, RI	NA	TRUE	FALSE	FALSE
MSTRG.4169.11_17125016_17126912	MSTRG.4169.11	MSTRG.4169	gene_id MSTRG.4169; transcript_id MSTRG.4169.11; exon_number_id 3	11	11	1	1	17125016	17126912	550	AT1TE56700	1	17126245	17126795	Intragenic	1	TRUE	FALSE	FALSE	+	3	4	middle	A3SS, RI	NA	TRUE	FALSE	FALSE
MSTRG.4183.1_17201377_17201890	MSTRG.4183.1	MSTRG.4183	gene_id MSTRG.4183; transcript_id MSTRG.4183.1; exon_number_id 1	1	1	1	1	17201377	17201890	320	AT1TE57020	1	17201570	17201916	Intergenic	1	FALSE	FALSE	TRUE	-	1	1	single	NA	NA	FALSE	FALSE	FALSE
MSTRG.4252.1_17473661_17476707	MSTRG.4252.1	MSTRG.4252	gene_id MSTRG.4252; transcript_id MSTRG.4252.1; exon_number_id 1	1	1	1	1	17473661	17476707	454	AT1TE57910	1	17473769	17474223	Intergenic	1	FALSE	FALSE	FALSE	+	1	1	single	NA	NA	FALSE	FALSE	FALSE
MSTRG.4252.1_17473661_17476707	MSTRG.4252.1	MSTRG.4252	gene_id MSTRG.4252; transcript_id MSTRG.4252.1; exon_number_id 1	1	1	1	1	17473661	17476707	987	AT1TE57915	1	17474227	17475214	Intergenic	1	FALSE	FALSE	FALSE	+	1	1	single	NA	NA	FALSE	FALSE	FALSE
MSTRG.4297.1_17640352_17640663	MSTRG.4297.1	MSTRG.4297	gene_id MSTRG.4297; transcript_id MSTRG.4297.1; exon_number_id 1	1	1	1	1	17640352	17640663	228	AT1TE58560	1	17640403	17640631	Intergenic	1	FALSE	FALSE	FALSE	+	1	1	single	NA	NA	FALSE	FALSE	FALSE
MSTRG.4322.2_17768057_17769951	MSTRG.4322.2	MSTRG.4322	gene_id MSTRG.4322; transcript_id MSTRG.4322.2; exon_number_id 1	2	1	0.5	1	17768057	17769951	453	AT1TE59005	1	17768604	17769057	Intragenic	1	FALSE	FALSE	FALSE	+	1	1	single	RI	NA	FALSE	FALSE	FALSE
MSTRG.4401.1_18040128_18040758	MSTRG.4401.1	MSTRG.4401	gene_id MSTRG.4401; transcript_id MSTRG.4401.1; exon_number_id 1	8	6	0.75	1	18040128	18040758	318	AT1TE59820	1	18040387	18040705	Intragenic	1	FALSE	FALSE	FALSE	+	1	4	first	NA	ATSS	TRUE	FALSE	FALSE
MSTRG.4401.2_18040128_18040758	MSTRG.4401.2	MSTRG.4401	gene_id MSTRG.4401; transcript_id MSTRG.4401.2; exon_number_id 1	8	6	0.75	1	18040128	18040758	318	AT1TE59820	1	18040387	18040705	Intragenic	1	FALSE	FALSE	FALSE	+	1	2	first	NA	NA	TRUE	FALSE	FALSE
MSTRG.4401.3_18040128_18040758	MSTRG.4401.3	MSTRG.4401	gene_id MSTRG.4401; transcript_id MSTRG.4401.3; exon_number_id 1	8	6	0.75	1	18040128	18040758	318	AT1TE59820	1	18040387	18040705	Intragenic	1	FALSE	FALSE	FALSE	+	1	3	first	NA	NA	TRUE	FALSE	FALSE
MSTRG.4401.4_18040128_18040758	MSTRG.4401.4	MSTRG.4401	gene_id MSTRG.4401; transcript_id MSTRG.4401.4; exon_number_id 1	8	6	0.75	1	18040128	18040758	318	AT1TE59820	1	18040387	18040705	Intragenic	1	FALSE	FALSE	FALSE	+	1	3	first	NA	NA	TRUE	FALSE	FALSE
MSTRG.4401.5_18040177_18040758	MSTRG.4401.5	MSTRG.4401	gene_id MSTRG.4401; transcript_id MSTRG.4401.5; exon_number_id 1	8	6	0.75	1	18040177	18040758	318	AT1TE59820	1	18040387	18040705	Intragenic	1	FALSE	FALSE	FALSE	+	1	5	first	NA	ATSS	TRUE	FALSE	FALSE
MSTRG.4401.6_18040287_18040758	MSTRG.4401.6	MSTRG.4401	gene_id MSTRG.4401; transcript_id MSTRG.4401.6; exon_number_id 1	8	6	0.75	1	18040287	18040758	318	AT1TE59820	1	18040387	18040705	Intragenic	1	FALSE	FALSE	FALSE	+	1	3	first	NA	NA	TRUE	FALSE	FALSE
MSTRG.4478.1_18317258_18320210	MSTRG.4478.1	MSTRG.4478	gene_id MSTRG.4478; transcript_id MSTRG.4478.1; exon_number_id 1	2	2	1	1	18317258	18320210	378	AT1TE60715	1	18318075	18318453	Intragenic	1	FALSE	FALSE	FALSE	-	1	1	single	NA	NA	TRUE	FALSE	TRUE
MSTRG.4478.2_18317421_18320210	MSTRG.4478.2	MSTRG.4478	gene_id MSTRG.4478; transcript_id MSTRG.4478.2; exon_number_id 1	2	2	1	1	18317421	18320210	378	AT1TE60715	1	18318075	18318453	Intragenic	1	FALSE	FALSE	FALSE	-	1	1	single	NA	NA	TRUE	FALSE	TRUE
MSTRG.4581.1_18692590_18693372	MSTRG.4581.1	MSTRG.4581	gene_id MSTRG.4581; transcript_id MSTRG.4581.1; exon_number_id 1	1	1	1	1	18692590	18693372	415	AT1TE61940	1	18692625	18693040	Intergenic	1	FALSE	FALSE	FALSE	+	1	1	single	NA	NA	FALSE	FALSE	FALSE
MSTRG.4625.1_18839046_18839428	MSTRG.4625.1	MSTRG.4625	gene_id MSTRG.4625; transcript_id MSTRG.4625.1; exon_number_id 1	4	3	0.75	1	18839046	18839428	220	AT1TE62450	1	18839204	18839424	Intragenic	1	FALSE	FALSE	FALSE	+	1	12	first	NA	ATSS	TRUE	TRUE	FALSE
MSTRG.4625.2_18839091_18839428	MSTRG.4625.2	MSTRG.4625	gene_id MSTRG.4625; transcript_id MSTRG.4625.2; exon_number_id 1	4	3	0.75	1	18839091	18839428	220	AT1TE62450	1	18839204	18839424	Intragenic	1	FALSE	FALSE	FALSE	+	1	12	first	NA	ATSS	TRUE	TRUE	FALSE
MSTRG.4636.1_18904964_18905490	MSTRG.4636.1	MSTRG.4636	gene_id MSTRG.4636; transcript_id MSTRG.4636.1; exon_number_id 7	2	2	1	1	18904964	18905490	185	AT1TE62620	1	18905305	18905529	Intragenic	1	FALSE	FALSE	TRUE	+	7	7	last	NA	NA	FALSE	FALSE	TRUE
MSTRG.4636.2_18904964_18905490	MSTRG.4636.2	MSTRG.4636	gene_id MSTRG.4636; transcript_id MSTRG.4636.2; exon_number_id 7	2	2	1	1	18904964	18905490	185	AT1TE62620	1	18905305	18905529	Intragenic	1	FALSE	FALSE	TRUE	+	7	7	last	NA	NA	FALSE	FALSE	TRUE
MSTRG.4711.4_19154322_19156521	MSTRG.4711.4	MSTRG.4711	gene_id MSTRG.4711; transcript_id MSTRG.4711.4; exon_number_id 1	7	2	0.285714	1	19154322	19156521	302	AT1TE63480	1	19156172	19156474	Intragenic	1	FALSE	FALSE	FALSE	+	1	1	single	RI	NA	FALSE	TRUE	TRUE
MSTRG.4711.6_19156134_19156521	MSTRG.4711.6	MSTRG.4711	gene_id MSTRG.4711; transcript_id MSTRG.4711.6; exon_number_id 1	7	2	0.285714	1	19156134	19156521	302	AT1TE63480	1	19156172	19156474	Intragenic	1	FALSE	FALSE	FALSE	+	1	4	first	NA	ALE, ATSS, ATTS	FALSE	TRUE	TRUE
MSTRG.4713.1_19173753_19175292	MSTRG.4713.1	MSTRG.4713	gene_id MSTRG.4713; transcript_id MSTRG.4713.1; exon_number_id 1	1	1	1	1	19173753	19175292	208	AT1TE63540	1	19173897	19174105	Intragenic	1	FALSE	FALSE	FALSE	-	1	1	single	NA	NA	FALSE	TRUE	FALSE
MSTRG.4714.1_19173879_19175228	MSTRG.4714.1	MSTRG.4714	gene_id MSTRG.4714; transcript_id MSTRG.4714.1; exon_number_id 1	1	1	1	1	19173879	19175228	208	AT1TE63540	1	19173897	19174105	Intragenic	1	FALSE	FALSE	FALSE	+	1	1	single	NA	NA	FALSE	TRUE	FALSE
MSTRG.4783.2_19484354_19485594	MSTRG.4783.2	MSTRG.4783	gene_id MSTRG.4783; transcript_id MSTRG.4783.2; exon_number_id 1	6	3	0.5	1	19484354	19485594	283	AT1TE64505	1	19484519	19484802	Intragenic	1	FALSE	FALSE	FALSE	+	1	5	first	NA	ATSS	TRUE	FALSE	FALSE
MSTRG.4783.3_19484464_19485594	MSTRG.4783.3	MSTRG.4783	gene_id MSTRG.4783; transcript_id MSTRG.4783.3; exon_number_id 1	6	3	0.5	1	19484464	19485594	283	AT1TE64505	1	19484519	19484802	Intragenic	1	FALSE	FALSE	FALSE	+	1	4	first	NA	ATSS	TRUE	FALSE	FALSE
MSTRG.4783.1_19484220_19485594	MSTRG.4783.1	MSTRG.4783	gene_id MSTRG.4783; transcript_id MSTRG.4783.1; exon_number_id 1	6	3	0.5	1	19484220	19485594	283	AT1TE64505	1	19484519	19484802	Intragenic	1	FALSE	FALSE	FALSE	+	1	4	first	NA	ATSS	TRUE	TRUE	FALSE
MSTRG.5015.1_20194711_20195489	MSTRG.5015.1	MSTRG.5015	gene_id MSTRG.5015; transcript_id MSTRG.5015.1; exon_number_id 1	12	11	0.916667	1	20194711	20195489	597	AT1TE66735	1	20194818	20195415	Intragenic	1	FALSE	FALSE	FALSE	-	1	14	last	RI	NA	FALSE	FALSE	TRUE
MSTRG.5070.5_20402034_20403166	MSTRG.5070.5	MSTRG.5070	gene_id MSTRG.5070; transcript_id MSTRG.5070.5; exon_number_id 2	5	5	1	1	20402034	20403166	218	AT1TE67380	1	20402684	20402902	Intragenic	1	TRUE	FALSE	FALSE	-	2	2	first	RI	NA	TRUE	FALSE	FALSE
MSTRG.5070.3_20402256_20403166	MSTRG.5070.3	MSTRG.5070	gene_id MSTRG.5070; transcript_id MSTRG.5070.3; exon_number_id 3	5	5	1	1	20402256	20403166	218	AT1TE67380	1	20402684	20402902	Intragenic	1	TRUE	FALSE	FALSE	-	3	3	first	RI	NA	TRUE	FALSE	FALSE
MSTRG.5070.4_20402256_20403166	MSTRG.5070.4	MSTRG.5070	gene_id MSTRG.5070; transcript_id MSTRG.5070.4; exon_number_id 2	5	5	1	1	20402256	20403166	218	AT1TE67380	1	20402684	20402902	Intragenic	1	TRUE	FALSE	FALSE	-	2	2	first	RI	NA	TRUE	FALSE	FALSE
MSTRG.5087.35_20427954_20428842	MSTRG.5087.35	MSTRG.5087	gene_id MSTRG.5087; transcript_id MSTRG.5087.35; exon_number_id 1	35	33	0.942857	1	20427954	20428842	888	AT1TE67460	1	20427943	20428845	Intragenic	1	TRUE	TRUE	TRUE	+	1	3	first	NA	ATSS, ATTS	TRUE	FALSE	TRUE
MSTRG.5087.18_20428048_20428842	MSTRG.5087.18	MSTRG.5087	gene_id MSTRG.5087; transcript_id MSTRG.5087.18; exon_number_id 13	35	33	0.942857	1	20428048	20428842	794	AT1TE67460	1	20427943	20428845	Intragenic	1	TRUE	FALSE	FALSE	+	13	14	middle	A3SS, RI	ALE, ATSS, ATTS	TRUE	FALSE	TRUE
MSTRG.5087.22_20428048_20428842	MSTRG.5087.22	MSTRG.5087	gene_id MSTRG.5087; transcript_id MSTRG.5087.22; exon_number_id 12	35	33	0.942857	1	20428048	20428842	794	AT1TE67460	1	20427943	20428845	Intragenic	1	TRUE	FALSE	FALSE	+	12	13	middle	A3SS, RI	ATSS, ATTS	TRUE	FALSE	TRUE
MSTRG.5087.28_20428048_20428842	MSTRG.5087.28	MSTRG.5087	gene_id MSTRG.5087; transcript_id MSTRG.5087.28; exon_number_id 13	35	33	0.942857	1	20428048	20428842	794	AT1TE67460	1	20427943	20428845	Intragenic	1	TRUE	FALSE	FALSE	+	13	15	middle	A3SS, RI	ALE, ATSS, ATTS	TRUE	FALSE	TRUE
MSTRG.5087.35_20427954_20428842	MSTRG.5087.35	MSTRG.5087	gene_id MSTRG.5087; transcript_id MSTRG.5087.35; exon_number_id 1	35	30	0.857143	1	20427954	20428842	343	AT1TE67465	1	20428428	20428771	Intragenic	1	TRUE	FALSE	FALSE	+	1	3	first	NA	NA	TRUE	FALSE	TRUE
MSTRG.5087.33_20428387_20428842	MSTRG.5087.33	MSTRG.5087	gene_id MSTRG.5087; transcript_id MSTRG.5087.33; exon_number_id 7	35	30	0.857143	1	20428387	20428842	343	AT1TE67465	1	20428428	20428771	Intragenic	1	TRUE	FALSE	FALSE	+	7	8	middle	A3SS	ALE, ATTS	TRUE	FALSE	TRUE
MSTRG.5087.28_20428048_20428842	MSTRG.5087.28	MSTRG.5087	gene_id MSTRG.5087; transcript_id MSTRG.5087.28; exon_number_id 13	35	30	0.857143	1	20428048	20428842	343	AT1TE67465	1	20428428	20428771	Intragenic	1	TRUE	FALSE	FALSE	+	13	15	middle	A3SS, RI	ALE, ATSS, ATTS	TRUE	FALSE	TRUE
MSTRG.5087.22_20428048_20428842	MSTRG.5087.22	MSTRG.5087	gene_id MSTRG.5087; transcript_id MSTRG.5087.22; exon_number_id 12	35	30	0.857143	1	20428048	20428842	343	AT1TE67465	1	20428428	20428771	Intragenic	1	TRUE	FALSE	FALSE	+	12	13	middle	A3SS, RI	ATSS, ATTS	TRUE	FALSE	TRUE
MSTRG.5087.18_20428048_20428842	MSTRG.5087.18	MSTRG.5087	gene_id MSTRG.5087; transcript_id MSTRG.5087.18; exon_number_id 13	35	30	0.857143	1	20428048	20428842	343	AT1TE67465	1	20428428	20428771	Intragenic	1	TRUE	FALSE	FALSE	+	13	14	middle	A3SS, RI	ALE, ATSS, ATTS	TRUE	FALSE	TRUE
MSTRG.5089.5_20447826_20450916	MSTRG.5089.5	MSTRG.5089	gene_id MSTRG.5089; transcript_id MSTRG.5089.5; exon_number_id 2	6	1	0.166667	1	20447826	20450916	657	AT1TE67530	1	20448178	20448835	Intragenic	1	FALSE	FALSE	FALSE	+	2	2	last	RI	NA	FALSE	FALSE	FALSE
MSTRG.5118.1_20553700_20554272	MSTRG.5118.1	MSTRG.5118	gene_id MSTRG.5118; transcript_id MSTRG.5118.1; exon_number_id 5	3	3	1	1	20553700	20554272	228	AT1TE67900	1	20553837	20554065	Intragenic	1	FALSE	FALSE	FALSE	-	5	5	first	NA	NA	TRUE	FALSE	FALSE
MSTRG.5118.2_20553700_20554272	MSTRG.5118.2	MSTRG.5118	gene_id MSTRG.5118; transcript_id MSTRG.5118.2; exon_number_id 4	3	3	1	1	20553700	20554272	228	AT1TE67900	1	20553837	20554065	Intragenic	1	FALSE	FALSE	FALSE	-	4	4	first	NA	NA	TRUE	FALSE	FALSE
MSTRG.5118.3_20553700_20554272	MSTRG.5118.3	MSTRG.5118	gene_id MSTRG.5118; transcript_id MSTRG.5118.3; exon_number_id 4	3	3	1	1	20553700	20554272	228	AT1TE67900	1	20553837	20554065	Intragenic	1	FALSE	FALSE	FALSE	-	4	4	first	NA	NA	TRUE	FALSE	FALSE
MSTRG.5142.4_20614766_20615914	MSTRG.5142.4	MSTRG.5142	gene_id MSTRG.5142; transcript_id MSTRG.5142.4; exon_number_id 1	8	2	0.25	1	20614766	20615914	637	AT1TE68100	1	20615165	20615802	Intragenic	1	FALSE	FALSE	FALSE	+	1	2	first	RI	NA	FALSE	FALSE	FALSE
MSTRG.5142.7_20614769_20615914	MSTRG.5142.7	MSTRG.5142	gene_id MSTRG.5142; transcript_id MSTRG.5142.7; exon_number_id 1	8	2	0.25	1	20614769	20615914	637	AT1TE68100	1	20615165	20615802	Intragenic	1	FALSE	FALSE	FALSE	+	1	2	first	NA	NA	FALSE	FALSE	FALSE
MSTRG.5168.1_20707306_20709080	MSTRG.5168.1	MSTRG.5168	gene_id MSTRG.5168; transcript_id MSTRG.5168.1; exon_number_id 1	2	2	1	1	20707306	20709080	405	AT1TE68390	1	20708016	20708421	Intragenic	1	TRUE	FALSE	FALSE	+	1	1	single	RI	NA	TRUE	FALSE	FALSE
MSTRG.5168.2_20708024_20709080	MSTRG.5168.2	MSTRG.5168	gene_id MSTRG.5168; transcript_id MSTRG.5168.2; exon_number_id 2	2	2	1	1	20708024	20709080	397	AT1TE68390	1	20708016	20708421	Intragenic	1	TRUE	TRUE	FALSE	+	2	2	last	RI	NA	TRUE	FALSE	FALSE
MSTRG.5255.1_20984272_20984812	MSTRG.5255.1	MSTRG.5255	gene_id MSTRG.5255; transcript_id MSTRG.5255.1; exon_number_id 1	3	3	1	1	20984272	20984812	271	AT1TE69295	1	20984541	20984813	Intragenic	1	TRUE	FALSE	TRUE	-	1	8	last	RI	NA	TRUE	FALSE	TRUE
MSTRG.5255.2_20984372_20984812	MSTRG.5255.2	MSTRG.5255	gene_id MSTRG.5255; transcript_id MSTRG.5255.2; exon_number_id 1	3	3	1	1	20984372	20984812	271	AT1TE69295	1	20984541	20984813	Intragenic	1	TRUE	FALSE	TRUE	-	1	7	last	NA	NA	TRUE	FALSE	TRUE
MSTRG.5255.3_20984388_20985033	MSTRG.5255.3	MSTRG.5255	gene_id MSTRG.5255; transcript_id MSTRG.5255.3; exon_number_id 1	3	3	1	1	20984388	20985033	272	AT1TE69295	1	20984541	20984813	Intragenic	1	TRUE	FALSE	FALSE	-	1	7	last	RI	NA	TRUE	FALSE	TRUE
MSTRG.5312.13_21171099_21173632	MSTRG.5312.13	MSTRG.5312	gene_id MSTRG.5312; transcript_id MSTRG.5312.13; exon_number_id 3	13	1	0.0769231	1	21171099	21173632	840	AT1TE69990	1	21172520	21173360	Intragenic	1	TRUE	FALSE	FALSE	+	3	3	last	RI	NA	FALSE	FALSE	TRUE
MSTRG.5324.2_21238802_21241014	MSTRG.5324.2	MSTRG.5324	gene_id MSTRG.5324; transcript_id MSTRG.5324.2; exon_number_id 2	2	2	1	1	21238802	21241014	503	AT1TE70175	1	21239874	21240377	Intragenic	1	FALSE	FALSE	FALSE	+	2	2	last	NA	NA	TRUE	FALSE	FALSE
MSTRG.5324.1_21238799_21241014	MSTRG.5324.1	MSTRG.5324	gene_id MSTRG.5324; transcript_id MSTRG.5324.1; exon_number_id 2	2	2	1	1	21238799	21241014	503	AT1TE70175	1	21239874	21240377	Intragenic	1	FALSE	FALSE	FALSE	+	2	2	last	NA	NA	TRUE	FALSE	FALSE
MSTRG.5332.2_21309894_21310641	MSTRG.5332.2	MSTRG.5332	gene_id MSTRG.5332; transcript_id MSTRG.5332.2; exon_number_id 1	7	5	0.714286	1	21309894	21310641	213	AT1TE70390	1	21309949	21310162	Intragenic	1	FALSE	FALSE	FALSE	-	1	3	last	RI	NA	FALSE	FALSE	TRUE
MSTRG.5332.5_21309981_21310247	MSTRG.5332.5	MSTRG.5332	gene_id MSTRG.5332; transcript_id MSTRG.5332.5; exon_number_id 1	7	5	0.714286	1	21309981	21310247	181	AT1TE70390	1	21309949	21310162	Intragenic	1	FALSE	TRUE	FALSE	-	1	4	last	NA	ATTS	FALSE	FALSE	TRUE
MSTRG.5332.4_21309960_21311221	MSTRG.5332.4	MSTRG.5332	gene_id MSTRG.5332; transcript_id MSTRG.5332.4; exon_number_id 1	7	5	0.714286	1	21309960	21311221	202	AT1TE70390	1	21309949	21310162	Intragenic	1	FALSE	TRUE	FALSE	-	1	2	last	NA	ATTS	FALSE	FALSE	TRUE
MSTRG.5332.3_21309960_21310247	MSTRG.5332.3	MSTRG.5332	gene_id MSTRG.5332; transcript_id MSTRG.5332.3; exon_number_id 1	7	5	0.714286	1	21309960	21310247	202	AT1TE70390	1	21309949	21310162	Intragenic	1	FALSE	TRUE	FALSE	-	1	4	last	NA	ATTS	FALSE	FALSE	TRUE
MSTRG.5332.1_21309894_21310641	MSTRG.5332.1	MSTRG.5332	gene_id MSTRG.5332; transcript_id MSTRG.5332.1; exon_number_id 1	7	5	0.714286	1	21309894	21310641	213	AT1TE70390	1	21309949	21310162	Intragenic	1	FALSE	FALSE	FALSE	-	1	3	last	RI	NA	FALSE	FALSE	TRUE
MSTRG.5346.3_21362433_21364749	MSTRG.5346.3	MSTRG.5346	gene_id MSTRG.5346; transcript_id MSTRG.5346.3; exon_number_id 1	4	4	1	1	21362433	21364749	230	AT1TE70530	1	21364455	21364685	Intragenic	1	TRUE	FALSE	FALSE	-	1	1	single	RI	NA	FALSE	TRUE	FALSE
MSTRG.5346.2_21364307_21364749	MSTRG.5346.2	MSTRG.5346	gene_id MSTRG.5346; transcript_id MSTRG.5346.2; exon_number_id 2	4	4	1	1	21364307	21364749	230	AT1TE70530	1	21364455	21364685	Intragenic	1	TRUE	FALSE	FALSE	-	2	2	first	RI	NA	FALSE	TRUE	FALSE
MSTRG.5346.1_21364496_21364749	MSTRG.5346.1	MSTRG.5346	gene_id MSTRG.5346; transcript_id MSTRG.5346.1; exon_number_id 2	4	4	1	1	21364496	21364749	189	AT1TE70530	1	21364455	21364685	Intragenic	1	TRUE	TRUE	FALSE	-	2	2	first	A5SS, RI	NA	FALSE	TRUE	FALSE
MSTRG.5346.4_21364496_21364749	MSTRG.5346.4	MSTRG.5346	gene_id MSTRG.5346; transcript_id MSTRG.5346.4; exon_number_id 2	4	4	1	1	21364496	21364749	189	AT1TE70530	1	21364455	21364685	Intragenic	1	TRUE	TRUE	FALSE	-	2	2	first	RI	NA	FALSE	TRUE	FALSE
MSTRG.5447.6_21738085_21738829	MSTRG.5447.6	MSTRG.5447	gene_id MSTRG.5447; transcript_id MSTRG.5447.6; exon_number_id 11	6	6	1	1	21738085	21738829	301	AT1TE71720	1	21738387	21738688	Intragenic	1	FALSE	FALSE	FALSE	+	11	11	last	NA	NA	FALSE	FALSE	TRUE
MSTRG.5447.5_21738085_21738829	MSTRG.5447.5	MSTRG.5447	gene_id MSTRG.5447; transcript_id MSTRG.5447.5; exon_number_id 12	6	6	1	1	21738085	21738829	301	AT1TE71720	1	21738387	21738688	Intragenic	1	FALSE	FALSE	FALSE	+	12	12	last	NA	NA	FALSE	FALSE	TRUE
MSTRG.5447.4_21738085_21738829	MSTRG.5447.4	MSTRG.5447	gene_id MSTRG.5447; transcript_id MSTRG.5447.4; exon_number_id 11	6	6	1	1	21738085	21738829	301	AT1TE71720	1	21738387	21738688	Intragenic	1	FALSE	FALSE	FALSE	+	11	11	last	NA	NA	FALSE	FALSE	TRUE
MSTRG.5447.3_21738085_21738829	MSTRG.5447.3	MSTRG.5447	gene_id MSTRG.5447; transcript_id MSTRG.5447.3; exon_number_id 12	6	6	1	1	21738085	21738829	301	AT1TE71720	1	21738387	21738688	Intragenic	1	FALSE	FALSE	FALSE	+	12	12	last	NA	NA	FALSE	FALSE	TRUE
MSTRG.5447.1_21738085_21738829	MSTRG.5447.1	MSTRG.5447	gene_id MSTRG.5447; transcript_id MSTRG.5447.1; exon_number_id 12	6	6	1	1	21738085	21738829	301	AT1TE71720	1	21738387	21738688	Intragenic	1	FALSE	FALSE	FALSE	+	12	12	last	NA	NA	FALSE	FALSE	TRUE
MSTRG.5447.2_21738085_21738829	MSTRG.5447.2	MSTRG.5447	gene_id MSTRG.5447; transcript_id MSTRG.5447.2; exon_number_id 12	6	6	1	1	21738085	21738829	301	AT1TE71720	1	21738387	21738688	Intragenic	1	FALSE	FALSE	FALSE	+	12	12	last	NA	NA	FALSE	FALSE	TRUE
MSTRG.5448.9_21746390_21747964	MSTRG.5448.9	MSTRG.5448	gene_id MSTRG.5448; transcript_id MSTRG.5448.9; exon_number_id 1	16	2	0.125	1	21746390	21747964	228	AT1TE71765	1	21746511	21746739	Intragenic	1	TRUE	FALSE	FALSE	+	1	2	first	RI	NA	FALSE	FALSE	FALSE
MSTRG.5448.9_21746390_21747964	MSTRG.5448.9	MSTRG.5448	gene_id MSTRG.5448; transcript_id MSTRG.5448.9; exon_number_id 1	16	1	0.0625	1	21746390	21747964	588	AT1TE71770	1	21746739	21747327	Intragenic	1	FALSE	FALSE	FALSE	+	1	2	first	RI	NA	FALSE	FALSE	FALSE
MSTRG.5448.9_21748047_21753788	MSTRG.5448.9	MSTRG.5448	gene_id MSTRG.5448; transcript_id MSTRG.5448.9; exon_number_id 2	16	3	0.1875	1	21748047	21753788	5195	AT1TE71775	1	21748193	21753388	Intragenic	1	FALSE	FALSE	FALSE	+	2	2	last	RI	NA	FALSE	FALSE	FALSE
MSTRG.5448.7_21748047_21753788	MSTRG.5448.7	MSTRG.5448	gene_id MSTRG.5448; transcript_id MSTRG.5448.7; exon_number_id 3	16	3	0.1875	1	21748047	21753788	5195	AT1TE71775	1	21748193	21753388	Intragenic	1	FALSE	FALSE	FALSE	+	3	3	last	RI	NA	FALSE	FALSE	FALSE
MSTRG.5448.8_21747400_21753788	MSTRG.5448.8	MSTRG.5448	gene_id MSTRG.5448; transcript_id MSTRG.5448.8; exon_number_id 2	16	3	0.1875	1	21747400	21753788	5195	AT1TE71775	1	21748193	21753388	Intragenic	1	FALSE	FALSE	FALSE	+	2	2	last	RI	NA	FALSE	FALSE	FALSE
MSTRG.5448.2_21754195_21755387	MSTRG.5448.2	MSTRG.5448	gene_id MSTRG.5448; transcript_id MSTRG.5448.2; exon_number_id 3	16	1	0.0625	1	21754195	21755387	827	AT1TE71790	1	21754362	21755189	Intragenic	1	FALSE	FALSE	FALSE	+	3	3	last	NA	NA	FALSE	FALSE	FALSE
MSTRG.5525.2_22068962_22070712	MSTRG.5525.2	MSTRG.5525	gene_id MSTRG.5525; transcript_id MSTRG.5525.2; exon_number_id 2	3	2	0.666667	1	22068962	22070712	642	AT1TE72875	1	22069211	22069853	Intragenic	1	FALSE	FALSE	FALSE	-	2	2	first	RI	NA	FALSE	FALSE	FALSE
MSTRG.5525.1_22068962_22070712	MSTRG.5525.1	MSTRG.5525	gene_id MSTRG.5525; transcript_id MSTRG.5525.1; exon_number_id 3	3	2	0.666667	1	22068962	22070712	642	AT1TE72875	1	22069211	22069853	Intragenic	1	FALSE	FALSE	FALSE	-	3	3	first	RI	NA	FALSE	FALSE	FALSE
MSTRG.5548.5_22201924_22202563	MSTRG.5548.5	MSTRG.5548	gene_id MSTRG.5548; transcript_id MSTRG.5548.5; exon_number_id 3	5	5	1	1	22201924	22202563	387	AT1TE73330	1	22202084	22202471	Intragenic	1	FALSE	FALSE	FALSE	-	3	9	middle	NA	NA	TRUE	FALSE	FALSE
MSTRG.5548.4_22201924_22202563	MSTRG.5548.4	MSTRG.5548	gene_id MSTRG.5548; transcript_id MSTRG.5548.4; exon_number_id 3	5	5	1	1	22201924	22202563	387	AT1TE73330	1	22202084	22202471	Intragenic	1	FALSE	FALSE	FALSE	-	3	7	middle	NA	NA	TRUE	FALSE	FALSE
MSTRG.5548.3_22201924_22202563	MSTRG.5548.3	MSTRG.5548	gene_id MSTRG.5548; transcript_id MSTRG.5548.3; exon_number_id 3	5	5	1	1	22201924	22202563	387	AT1TE73330	1	22202084	22202471	Intragenic	1	FALSE	FALSE	FALSE	-	3	7	middle	NA	NA	TRUE	FALSE	FALSE
MSTRG.5548.2_22201924_22202563	MSTRG.5548.2	MSTRG.5548	gene_id MSTRG.5548; transcript_id MSTRG.5548.2; exon_number_id 3	5	5	1	1	22201924	22202563	387	AT1TE73330	1	22202084	22202471	Intragenic	1	FALSE	FALSE	FALSE	-	3	6	middle	NA	NA	TRUE	FALSE	FALSE
MSTRG.5548.1_22201924_22202563	MSTRG.5548.1	MSTRG.5548	gene_id MSTRG.5548; transcript_id MSTRG.5548.1; exon_number_id 3	5	5	1	1	22201924	22202563	387	AT1TE73330	1	22202084	22202471	Intragenic	1	FALSE	FALSE	FALSE	-	3	7	middle	NA	NA	TRUE	FALSE	FALSE
MSTRG.5615.3_22400908_22401358	MSTRG.5615.3	MSTRG.5615	gene_id MSTRG.5615; transcript_id MSTRG.5615.3; exon_number_id 1	7	7	1	1	22400908	22401358	231	AT1TE73940	1	22400914	22401145	Intragenic	1	FALSE	FALSE	FALSE	-	1	14	last	NA	NA	FALSE	FALSE	TRUE
MSTRG.5615.2_22400900_22401358	MSTRG.5615.2	MSTRG.5615	gene_id MSTRG.5615; transcript_id MSTRG.5615.2; exon_number_id 1	7	7	1	1	22400900	22401358	231	AT1TE73940	1	22400914	22401145	Intragenic	1	FALSE	FALSE	FALSE	-	1	17	last	NA	NA	FALSE	FALSE	TRUE
MSTRG.5615.1_22400856_22401358	MSTRG.5615.1	MSTRG.5615	gene_id MSTRG.5615; transcript_id MSTRG.5615.1; exon_number_id 1	7	7	1	1	22400856	22401358	231	AT1TE73940	1	22400914	22401145	Intragenic	1	FALSE	FALSE	FALSE	-	1	19	last	NA	NA	FALSE	FALSE	TRUE
MSTRG.5615.6_22400926_22401358	MSTRG.5615.6	MSTRG.5615	gene_id MSTRG.5615; transcript_id MSTRG.5615.6; exon_number_id 1	7	7	1	1	22400926	22401358	219	AT1TE73940	1	22400914	22401145	Intragenic	1	FALSE	TRUE	FALSE	-	1	11	last	NA	ATTS	FALSE	FALSE	TRUE
MSTRG.5615.4_22400921_22401358	MSTRG.5615.4	MSTRG.5615	gene_id MSTRG.5615; transcript_id MSTRG.5615.4; exon_number_id 1	7	7	1	1	22400921	22401358	224	AT1TE73940	1	22400914	22401145	Intragenic	1	FALSE	TRUE	FALSE	-	1	16	last	NA	ATTS	FALSE	FALSE	TRUE
MSTRG.5615.5_22400926_22401358	MSTRG.5615.5	MSTRG.5615	gene_id MSTRG.5615; transcript_id MSTRG.5615.5; exon_number_id 1	7	7	1	1	22400926	22401358	219	AT1TE73940	1	22400914	22401145	Intragenic	1	FALSE	TRUE	FALSE	-	1	17	last	NA	ATTS	FALSE	FALSE	TRUE
MSTRG.5658.1_22551270_22554110	MSTRG.5658.1	MSTRG.5658	gene_id MSTRG.5658; transcript_id MSTRG.5658.1; exon_number_id 1	4	4	1	1	22551270	22554110	234	AT1TE74385	1	22551318	22551552	Intragenic	1	FALSE	FALSE	FALSE	+	1	2	first	NA	NA	TRUE	TRUE	FALSE
MSTRG.5658.2_22551270_22554684	MSTRG.5658.2	MSTRG.5658	gene_id MSTRG.5658; transcript_id MSTRG.5658.2; exon_number_id 1	4	4	1	1	22551270	22554684	234	AT1TE74385	1	22551318	22551552	Intragenic	1	FALSE	FALSE	FALSE	+	1	1	single	NA	NA	TRUE	TRUE	FALSE
MSTRG.5766.1_22931750_22932740	MSTRG.5766.1	MSTRG.5766	gene_id MSTRG.5766; transcript_id MSTRG.5766.1; exon_number_id 1	1	1	1	1	22931750	22932740	770	AT1TE75580	1	22931683	22932520	Intergenic	1	FALSE	TRUE	FALSE	-	1	1	single	NA	NA	FALSE	FALSE	FALSE
MSTRG.5786.1_22994537_22995644	MSTRG.5786.1	MSTRG.5786	gene_id MSTRG.5786; transcript_id MSTRG.5786.1; exon_number_id 1	7	3	0.428571	1	22994537	22995644	403	AT1TE75790	1	22994904	22995307	Intragenic	1	FALSE	FALSE	FALSE	-	1	7	last	RI	NA	TRUE	FALSE	TRUE
MSTRG.5787.1_22994543_22995471	MSTRG.5787.1	MSTRG.5787	gene_id MSTRG.5787; transcript_id MSTRG.5787.1; exon_number_id 1	1	1	1	1	22994543	22995471	403	AT1TE75790	1	22994904	22995307	Intragenic	1	FALSE	FALSE	FALSE	+	1	1	single	NA	NA	TRUE	FALSE	TRUE
MSTRG.5786.2_22994944_22995313	MSTRG.5786.2	MSTRG.5786	gene_id MSTRG.5786; transcript_id MSTRG.5786.2; exon_number_id 1	7	3	0.428571	1	22994944	22995313	363	AT1TE75790	1	22994904	22995307	Intragenic	1	FALSE	TRUE	FALSE	-	1	9	last	NA	ATTS	TRUE	FALSE	TRUE
MSTRG.5786.3_22994944_22995313	MSTRG.5786.3	MSTRG.5786	gene_id MSTRG.5786; transcript_id MSTRG.5786.3; exon_number_id 1	7	3	0.428571	1	22994944	22995313	363	AT1TE75790	1	22994904	22995307	Intragenic	1	FALSE	TRUE	FALSE	-	1	8	last	NA	ATTS	TRUE	FALSE	TRUE
MSTRG.5827.1_23152571_23154345	MSTRG.5827.1	MSTRG.5827	gene_id MSTRG.5827; transcript_id MSTRG.5827.1; exon_number_id 1	1	1	1	1	23152571	23154345	502	AT1TE76325	1	23152827	23153329	Intragenic	1	FALSE	FALSE	FALSE	-	1	1	single	NA	NA	FALSE	FALSE	FALSE
MSTRG.5826.12_23161768_23162881	MSTRG.5826.12	MSTRG.5826	gene_id MSTRG.5826; transcript_id MSTRG.5826.12; exon_number_id 6	14	2	0.142857	1	23161768	23162881	368	AT1TE76350	1	23161950	23162318	Intragenic	1	FALSE	FALSE	FALSE	+	6	6	last	RI	NA	TRUE	FALSE	TRUE
MSTRG.5826.14_23161768_23162881	MSTRG.5826.14	MSTRG.5826	gene_id MSTRG.5826; transcript_id MSTRG.5826.14; exon_number_id 5	14	2	0.142857	1	23161768	23162881	368	AT1TE76350	1	23161950	23162318	Intragenic	1	FALSE	FALSE	FALSE	+	5	5	last	RI	NA	TRUE	FALSE	TRUE
MSTRG.5843.2_23213443_23217182	MSTRG.5843.2	MSTRG.5843	gene_id MSTRG.5843; transcript_id MSTRG.5843.2; exon_number_id 1	4	1	0.25	1	23213443	23217182	2035	AT1TE76530	1	23213592	23215627	Intergenic	1	FALSE	FALSE	FALSE	+	1	1	single	NA	NA	FALSE	FALSE	TRUE
MSTRG.5843.2_23213443_23217182	MSTRG.5843.2	MSTRG.5843	gene_id MSTRG.5843; transcript_id MSTRG.5843.2; exon_number_id 1	4	1	0.25	1	23213443	23217182	365	AT1TE76540	1	23215724	23216089	Intergenic	1	FALSE	FALSE	FALSE	+	1	1	single	NA	NA	FALSE	FALSE	TRUE
MSTRG.5846.1_23237371_23238660	MSTRG.5846.1	MSTRG.5846	gene_id MSTRG.5846; transcript_id MSTRG.5846.1; exon_number_id 1	1	1	1	1	23237371	23238660	400	AT1TE76610	1	23238084	23238484	Intragenic	1	FALSE	FALSE	FALSE	-	1	1	single	NA	NA	TRUE	FALSE	FALSE
MSTRG.5970.2_23650847_23653342	MSTRG.5970.2	MSTRG.5970	gene_id MSTRG.5970; transcript_id MSTRG.5970.2; exon_number_id 1	4	1	0.25	1	23650847	23653342	406	AT1TE77880	1	23651610	23652016	Intragenic	1	TRUE	FALSE	FALSE	+	1	3	first	RI	NA	FALSE	TRUE	FALSE
MSTRG.6031.6_23850597_23853857	MSTRG.6031.6	MSTRG.6031	gene_id MSTRG.6031; transcript_id MSTRG.6031.6; exon_number_id 1	8	8	1	1	23850597	23853857	2188	AT1TE78490	1	23850571	23852785	Intergenic	1	TRUE	TRUE	FALSE	+	1	1	single	NA	ATSS	FALSE	FALSE	TRUE
MSTRG.6036.1_23872396_23874201	MSTRG.6036.1	MSTRG.6036	gene_id MSTRG.6036; transcript_id MSTRG.6036.1; exon_number_id 3	1	1	1	1	23872396	23874201	258	AT1TE78550	1	23873625	23873883	Intragenic	1	FALSE	FALSE	FALSE	+	3	3	last	NA	NA	TRUE	FALSE	FALSE
MSTRG.6108.1_24105610_24106259	MSTRG.6108.1	MSTRG.6108	gene_id MSTRG.6108; transcript_id MSTRG.6108.1; exon_number_id 1	1	1	1	1	24105610	24106259	300	AT1TE79280	1	24105930	24106230	Intragenic	1	FALSE	FALSE	FALSE	+	1	8	first	NA	NA	TRUE	FALSE	FALSE
MSTRG.6168.3_24316312_24319092	MSTRG.6168.3	MSTRG.6168	gene_id MSTRG.6168; transcript_id MSTRG.6168.3; exon_number_id 1	3	2	0.666667	1	24316312	24319092	210	AT1TE79940	1	24317403	24317613	Intragenic	1	FALSE	FALSE	FALSE	+	1	1	single	RI	NA	FALSE	TRUE	FALSE
MSTRG.6168.2_24316452_24318004	MSTRG.6168.2	MSTRG.6168	gene_id MSTRG.6168; transcript_id MSTRG.6168.2; exon_number_id 2	3	2	0.666667	1	24316452	24318004	210	AT1TE79940	1	24317403	24317613	Intragenic	1	FALSE	FALSE	FALSE	+	2	2	last	RI	NA	FALSE	TRUE	FALSE
MSTRG.6175.1_24346347_24347372	MSTRG.6175.1	MSTRG.6175	gene_id MSTRG.6175; transcript_id MSTRG.6175.1; exon_number_id 2	1	1	1	1	24346347	24347372	498	AT1TE80020	1	24346778	24347276	Intergenic	1	FALSE	FALSE	FALSE	+	2	2	last	NA	NA	FALSE	FALSE	FALSE
MSTRG.6180.1_24349963_24350524	MSTRG.6180.1	MSTRG.6180	gene_id MSTRG.6180; transcript_id MSTRG.6180.1; exon_number_id 2	9	5	0.555556	1	24349963	24350524	214	AT1TE80030	1	24350205	24350419	Intragenic	1	FALSE	FALSE	FALSE	+	2	2	last	SE	NA	FALSE	FALSE	TRUE
MSTRG.6180.2_24349963_24350524	MSTRG.6180.2	MSTRG.6180	gene_id MSTRG.6180; transcript_id MSTRG.6180.2; exon_number_id 2	9	5	0.555556	1	24349963	24350524	214	AT1TE80030	1	24350205	24350419	Intragenic	1	FALSE	FALSE	FALSE	+	2	2	last	SE	NA	FALSE	FALSE	TRUE
MSTRG.6180.3_24349963_24350524	MSTRG.6180.3	MSTRG.6180	gene_id MSTRG.6180; transcript_id MSTRG.6180.3; exon_number_id 2	9	5	0.555556	1	24349963	24350524	214	AT1TE80030	1	24350205	24350419	Intragenic	1	FALSE	FALSE	FALSE	+	2	2	last	SE	NA	FALSE	FALSE	TRUE
MSTRG.6180.5_24349963_24350524	MSTRG.6180.5	MSTRG.6180	gene_id MSTRG.6180; transcript_id MSTRG.6180.5; exon_number_id 3	9	5	0.555556	1	24349963	24350524	214	AT1TE80030	1	24350205	24350419	Intragenic	1	FALSE	FALSE	FALSE	+	3	3	last	SE	NA	FALSE	FALSE	TRUE
MSTRG.6180.6_24349963_24350524	MSTRG.6180.6	MSTRG.6180	gene_id MSTRG.6180; transcript_id MSTRG.6180.6; exon_number_id 2	9	5	0.555556	1	24349963	24350524	214	AT1TE80030	1	24350205	24350419	Intragenic	1	FALSE	FALSE	FALSE	+	2	2	last	NA	NA	FALSE	FALSE	TRUE
MSTRG.6189.1_24385634_24387670	MSTRG.6189.1	MSTRG.6189	gene_id MSTRG.6189; transcript_id MSTRG.6189.1; exon_number_id 1	1	1	1	1	24385634	24387670	800	AT1TE80120	1	24386455	24387255	Intragenic	1	FALSE	FALSE	FALSE	-	1	1	single	NA	NA	FALSE	FALSE	FALSE
MSTRG.6219.2_24498964_24501688	MSTRG.6219.2	MSTRG.6219	gene_id MSTRG.6219; transcript_id MSTRG.6219.2; exon_number_id 1	3	1	0.333333	1	24498964	24501688	854	AT1TE80465	1	24500749	24501603	Intragenic	1	FALSE	FALSE	FALSE	-	1	2	last	RI	NA	FALSE	FALSE	FALSE
MSTRG.6226.2_24552265_24555969	MSTRG.6226.2	MSTRG.6226	gene_id MSTRG.6226; transcript_id MSTRG.6226.2; exon_number_id 2	7	1	0.142857	1	24552265	24555969	470	AT1TE80655	1	24553577	24554047	Intragenic	1	FALSE	FALSE	FALSE	+	2	5	middle	RI	NA	FALSE	TRUE	FALSE
MSTRG.6231.4_24562476_24564598	MSTRG.6231.4	MSTRG.6231	gene_id MSTRG.6231; transcript_id MSTRG.6231.4; exon_number_id 1	4	2	0.5	1	24562476	24564598	900	AT1TE80680	1	24563337	24564237	Intragenic	1	FALSE	FALSE	FALSE	-	1	4	last	RI	NA	TRUE	FALSE	FALSE
MSTRG.6231.3_24562943_24564598	MSTRG.6231.3	MSTRG.6231	gene_id MSTRG.6231; transcript_id MSTRG.6231.3; exon_number_id 2	4	2	0.5	1	24562943	24564598	900	AT1TE80680	1	24563337	24564237	Intragenic	1	FALSE	FALSE	FALSE	-	2	5	middle	RI	NA	TRUE	FALSE	FALSE
MSTRG.6329.1_24929897_24931307	MSTRG.6329.1	MSTRG.6329	gene_id MSTRG.6329; transcript_id MSTRG.6329.1; exon_number_id 1	1	1	1	1	24929897	24931307	254	AT1TE81880	1	24930463	24930717	Intragenic	1	FALSE	FALSE	FALSE	-	1	2	last	NA	NA	TRUE	FALSE	TRUE
MSTRG.6336.1_24945455_24946394	MSTRG.6336.1	MSTRG.6336	gene_id MSTRG.6336; transcript_id MSTRG.6336.1; exon_number_id 1	3	2	0.666667	1	24945455	24946394	426	AT1TE81940	1	24945871	24946297	Intragenic	1	FALSE	FALSE	FALSE	-	1	2	last	RI	NA	TRUE	TRUE	TRUE
MSTRG.6336.3_24945483_24946968	MSTRG.6336.3	MSTRG.6336	gene_id MSTRG.6336; transcript_id MSTRG.6336.3; exon_number_id 1	3	2	0.666667	1	24945483	24946968	426	AT1TE81940	1	24945871	24946297	Intragenic	1	FALSE	FALSE	FALSE	-	1	1	single	RI	NA	TRUE	TRUE	TRUE
MSTRG.6336.3_24945483_24946968	MSTRG.6336.3	MSTRG.6336	gene_id MSTRG.6336; transcript_id MSTRG.6336.3; exon_number_id 1	3	3	1	1	24945483	24946968	240	AT1TE81945	1	24946297	24946537	Intragenic	1	TRUE	FALSE	FALSE	-	1	1	single	RI	NA	TRUE	TRUE	TRUE
MSTRG.6357.1_25021762_25022704	MSTRG.6357.1	MSTRG.6357	gene_id MSTRG.6357; transcript_id MSTRG.6357.1; exon_number_id 5	2	2	1	1	25021762	25022704	459	AT1TE82200	1	25022118	25022577	Intragenic	1	FALSE	FALSE	FALSE	-	5	5	first	NA	NA	FALSE	TRUE	FALSE
MSTRG.6357.2_25021762_25022704	MSTRG.6357.2	MSTRG.6357	gene_id MSTRG.6357; transcript_id MSTRG.6357.2; exon_number_id 5	2	2	1	1	25021762	25022704	459	AT1TE82200	1	25022118	25022577	Intragenic	1	FALSE	FALSE	FALSE	-	5	5	first	NA	NA	FALSE	TRUE	FALSE
MSTRG.6474.1_25476228_25477545	MSTRG.6474.1	MSTRG.6474	gene_id MSTRG.6474; transcript_id MSTRG.6474.1; exon_number_id 3	2	2	1	1	25476228	25477545	514	AT1TE83580	1	25476805	25477319	Intragenic	1	FALSE	FALSE	FALSE	-	3	3	first	NA	NA	TRUE	FALSE	FALSE
MSTRG.6474.2_25476228_25477545	MSTRG.6474.2	MSTRG.6474	gene_id MSTRG.6474; transcript_id MSTRG.6474.2; exon_number_id 2	2	2	1	1	25476228	25477545	514	AT1TE83580	1	25476805	25477319	Intragenic	1	FALSE	FALSE	FALSE	-	2	2	first	NA	NA	TRUE	FALSE	FALSE
MSTRG.6623.3_25969227_25969887	MSTRG.6623.3	MSTRG.6623	gene_id MSTRG.6623; transcript_id MSTRG.6623.3; exon_number_id 6	5	5	1	1	25969227	25969887	291	AT1TE85090	1	25969467	25969758	Intragenic	1	FALSE	FALSE	FALSE	-	6	12	middle	NA	NA	TRUE	FALSE	FALSE
MSTRG.6623.5_25969227_25969887	MSTRG.6623.5	MSTRG.6623	gene_id MSTRG.6623; transcript_id MSTRG.6623.5; exon_number_id 7	5	5	1	1	25969227	25969887	291	AT1TE85090	1	25969467	25969758	Intragenic	1	FALSE	FALSE	FALSE	-	7	13	middle	NA	NA	TRUE	FALSE	FALSE
MSTRG.6623.4_25969227_25969887	MSTRG.6623.4	MSTRG.6623	gene_id MSTRG.6623; transcript_id MSTRG.6623.4; exon_number_id 7	5	5	1	1	25969227	25969887	291	AT1TE85090	1	25969467	25969758	Intragenic	1	FALSE	FALSE	FALSE	-	7	13	middle	NA	NA	TRUE	FALSE	FALSE
MSTRG.6623.2_25969227_25969887	MSTRG.6623.2	MSTRG.6623	gene_id MSTRG.6623; transcript_id MSTRG.6623.2; exon_number_id 5	5	5	1	1	25969227	25969887	291	AT1TE85090	1	25969467	25969758	Intragenic	1	FALSE	FALSE	FALSE	-	5	7	middle	NA	NA	TRUE	FALSE	FALSE
MSTRG.6623.1_25969227_25969887	MSTRG.6623.1	MSTRG.6623	gene_id MSTRG.6623; transcript_id MSTRG.6623.1; exon_number_id 6	5	5	1	1	25969227	25969887	291	AT1TE85090	1	25969467	25969758	Intragenic	1	FALSE	FALSE	FALSE	-	6	7	middle	NA	NA	TRUE	FALSE	FALSE
MSTRG.6757.3_26453347_26453845	MSTRG.6757.3	MSTRG.6757	gene_id MSTRG.6757; transcript_id MSTRG.6757.3; exon_number_id 2	4	1	0.25	1	26453347	26453845	226	AT1TE86620	1	26453453	26453679	Intragenic	1	FALSE	FALSE	FALSE	+	2	4	middle	RI	NA	FALSE	FALSE	FALSE
MSTRG.6766.1_26492792_26500505	MSTRG.6766.1	MSTRG.6766	gene_id MSTRG.6766; transcript_id MSTRG.6766.1; exon_number_id 12	3	2	0.666667	1	26492792	26500505	289	AT1TE86740	1	26494214	26494503	Intragenic	1	FALSE	FALSE	FALSE	-	12	15	middle	NA	AFE, ATSS	TRUE	FALSE	FALSE
MSTRG.6766.2_26492792_26500505	MSTRG.6766.2	MSTRG.6766	gene_id MSTRG.6766; transcript_id MSTRG.6766.2; exon_number_id 10	3	2	0.666667	1	26492792	26500505	289	AT1TE86740	1	26494214	26494503	Intragenic	1	FALSE	FALSE	FALSE	-	10	10	first	NA	AFE, ATSS	TRUE	FALSE	FALSE
MSTRG.6815.2_26679932_26681932	MSTRG.6815.2	MSTRG.6815	gene_id MSTRG.6815; transcript_id MSTRG.6815.2; exon_number_id 1	2	2	1	1	26679932	26681932	241	AT1TE87340	1	26681270	26681511	Intragenic	1	FALSE	FALSE	FALSE	-	1	3	last	NA	NA	TRUE	FALSE	FALSE
MSTRG.6815.1_26680656_26681932	MSTRG.6815.1	MSTRG.6815	gene_id MSTRG.6815; transcript_id MSTRG.6815.1; exon_number_id 2	2	2	1	1	26680656	26681932	241	AT1TE87340	1	26681270	26681511	Intragenic	1	FALSE	FALSE	FALSE	-	2	4	middle	NA	NA	TRUE	FALSE	FALSE
MSTRG.6887.1_26891955_26893841	MSTRG.6887.1	MSTRG.6887	gene_id MSTRG.6887; transcript_id MSTRG.6887.1; exon_number_id 1	2	2	1	1	26891955	26893841	336	AT1TE88010	1	26892362	26892698	Intragenic	1	FALSE	FALSE	FALSE	-	1	3	last	NA	NA	TRUE	FALSE	FALSE
MSTRG.6887.2_26892075_26893841	MSTRG.6887.2	MSTRG.6887	gene_id MSTRG.6887; transcript_id MSTRG.6887.2; exon_number_id 1	2	2	1	1	26892075	26893841	336	AT1TE88010	1	26892362	26892698	Intragenic	1	FALSE	FALSE	FALSE	-	1	2	last	NA	NA	TRUE	FALSE	FALSE
MSTRG.6909.1_26940338_26942944	MSTRG.6909.1	MSTRG.6909	gene_id MSTRG.6909; transcript_id MSTRG.6909.1; exon_number_id 2	1	1	1	1	26940338	26942944	462	AT1TE88160	1	26940417	26940879	Intragenic	1	TRUE	FALSE	FALSE	-	2	2	first	NA	NA	TRUE	FALSE	FALSE
MSTRG.6969.4_27148526_27149775	MSTRG.6969.4	MSTRG.6969	gene_id MSTRG.6969; transcript_id MSTRG.6969.4; exon_number_id 1	6	6	1	1	27148526	27149775	261	AT1TE88825	1	27148923	27149184	Intragenic	1	FALSE	FALSE	FALSE	+	1	3	first	NA	NA	TRUE	FALSE	FALSE
MSTRG.6968.1_27148249_27150929	MSTRG.6968.1	MSTRG.6968	gene_id MSTRG.6968; transcript_id MSTRG.6968.1; exon_number_id 1	1	1	1	1	27148249	27150929	261	AT1TE88825	1	27148923	27149184	Intragenic	1	FALSE	FALSE	FALSE	-	1	1	single	NA	NA	TRUE	TRUE	FALSE
MSTRG.6969.1_27148260_27149775	MSTRG.6969.1	MSTRG.6969	gene_id MSTRG.6969; transcript_id MSTRG.6969.1; exon_number_id 1	6	6	1	1	27148260	27149775	261	AT1TE88825	1	27148923	27149184	Intragenic	1	FALSE	FALSE	FALSE	+	1	4	first	NA	NA	TRUE	TRUE	FALSE
MSTRG.6969.2_27148523_27150092	MSTRG.6969.2	MSTRG.6969	gene_id MSTRG.6969; transcript_id MSTRG.6969.2; exon_number_id 1	6	6	1	1	27148523	27150092	261	AT1TE88825	1	27148923	27149184	Intragenic	1	FALSE	FALSE	FALSE	+	1	3	first	NA	NA	TRUE	FALSE	FALSE
MSTRG.6969.3_27148524_27149775	MSTRG.6969.3	MSTRG.6969	gene_id MSTRG.6969; transcript_id MSTRG.6969.3; exon_number_id 1	6	6	1	1	27148524	27149775	261	AT1TE88825	1	27148923	27149184	Intragenic	1	FALSE	FALSE	FALSE	+	1	3	first	NA	NA	TRUE	FALSE	FALSE
MSTRG.6969.5_27148530_27150092	MSTRG.6969.5	MSTRG.6969	gene_id MSTRG.6969; transcript_id MSTRG.6969.5; exon_number_id 1	6	6	1	1	27148530	27150092	261	AT1TE88825	1	27148923	27149184	Intragenic	1	FALSE	FALSE	FALSE	+	1	2	first	NA	NA	TRUE	FALSE	FALSE
MSTRG.7055.1_27437880_27439074	MSTRG.7055.1	MSTRG.7055	gene_id MSTRG.7055; transcript_id MSTRG.7055.1; exon_number_id 1	1	1	1	1	27437880	27439074	201	AT1TE89775	1	27438788	27438989	Intragenic	1	TRUE	FALSE	FALSE	-	1	1	single	NA	NA	TRUE	FALSE	TRUE
MSTRG.7054.11_27438504_27439209	MSTRG.7054.11	MSTRG.7054	gene_id MSTRG.7054; transcript_id MSTRG.7054.11; exon_number_id 2	15	2	0.133333	1	27438504	27439209	201	AT1TE89775	1	27438788	27438989	Intragenic	1	TRUE	FALSE	FALSE	+	2	2	last	NA	NA	TRUE	FALSE	TRUE
MSTRG.7088.1_27544176_27544920	MSTRG.7088.1	MSTRG.7088	gene_id MSTRG.7088; transcript_id MSTRG.7088.1; exon_number_id 4	2	2	1	1	27544176	27544920	215	AT1TE90130	1	27544413	27544628	Intragenic	1	FALSE	FALSE	FALSE	-	4	4	first	NA	NA	TRUE	FALSE	FALSE
MSTRG.7088.2_27544176_27544920	MSTRG.7088.2	MSTRG.7088	gene_id MSTRG.7088; transcript_id MSTRG.7088.2; exon_number_id 2	2	2	1	1	27544176	27544920	215	AT1TE90130	1	27544413	27544628	Intragenic	1	FALSE	FALSE	FALSE	-	2	2	first	NA	NA	TRUE	FALSE	FALSE
MSTRG.7106.2_27612462_27613419	MSTRG.7106.2	MSTRG.7106	gene_id MSTRG.7106; transcript_id MSTRG.7106.2; exon_number_id 2	2	2	1	1	27612462	27613419	509	AT1TE90350	1	27612749	27613258	Intergenic	1	FALSE	FALSE	FALSE	+	2	2	last	NA	NA	FALSE	FALSE	TRUE
MSTRG.7106.1_27611353_27613259	MSTRG.7106.1	MSTRG.7106	gene_id MSTRG.7106; transcript_id MSTRG.7106.1; exon_number_id 1	2	2	1	1	27611353	27613259	509	AT1TE90350	1	27612749	27613258	Intergenic	1	FALSE	FALSE	FALSE	+	1	1	single	NA	NA	FALSE	FALSE	TRUE
MSTRG.7203.1_27920240_27922100	MSTRG.7203.1	MSTRG.7203	gene_id MSTRG.7203; transcript_id MSTRG.7203.1; exon_number_id 1	3	2	0.666667	1	27920240	27922100	508	AT1TE91365	1	27921085	27921593	Intragenic	1	FALSE	FALSE	FALSE	+	1	3	first	RI	NA	TRUE	FALSE	FALSE
MSTRG.7203.2_27920279_27922100	MSTRG.7203.2	MSTRG.7203	gene_id MSTRG.7203; transcript_id MSTRG.7203.2; exon_number_id 1	3	2	0.666667	1	27920279	27922100	508	AT1TE91365	1	27921085	27921593	Intragenic	1	FALSE	FALSE	FALSE	+	1	2	first	NA	NA	TRUE	FALSE	FALSE
MSTRG.7290.2_28188266_28189765	MSTRG.7290.2	MSTRG.7290	gene_id MSTRG.7290; transcript_id MSTRG.7290.2; exon_number_id 3	2	1	0.5	1	28188266	28189765	299	AT1TE92240	1	28188832	28189131	Intragenic	1	FALSE	FALSE	FALSE	-	3	3	first	RI	NA	FALSE	FALSE	FALSE
MSTRG.7342.2_28369231_28370061	MSTRG.7342.2	MSTRG.7342	gene_id MSTRG.7342; transcript_id MSTRG.7342.2; exon_number_id 1	2	2	1	1	28369231	28370061	284	AT1TE92820	1	28369488	28369772	Intragenic	1	TRUE	FALSE	FALSE	-	1	1	single	NA	NA	TRUE	FALSE	FALSE
MSTRG.7342.1_28369489_28370061	MSTRG.7342.1	MSTRG.7342	gene_id MSTRG.7342; transcript_id MSTRG.7342.1; exon_number_id 2	2	2	1	1	28369489	28370061	283	AT1TE92820	1	28369488	28369772	Intragenic	1	TRUE	TRUE	FALSE	-	2	2	first	NA	NA	TRUE	FALSE	FALSE
MSTRG.7490.4_28797003_28799269	MSTRG.7490.4	MSTRG.7490	gene_id MSTRG.7490; transcript_id MSTRG.7490.4; exon_number_id 12	5	2	0.4	1	28797003	28799269	437	AT1TE94220	1	28798832	28799273	Intragenic	1	FALSE	FALSE	TRUE	-	12	12	first	NA	ATSS	FALSE	TRUE	FALSE
MSTRG.7490.1_28797003_28799559	MSTRG.7490.1	MSTRG.7490	gene_id MSTRG.7490; transcript_id MSTRG.7490.1; exon_number_id 12	5	2	0.4	1	28797003	28799559	441	AT1TE94220	1	28798832	28799273	Intragenic	1	FALSE	FALSE	FALSE	-	12	14	middle	RI	NA	FALSE	TRUE	FALSE
MSTRG.7495.1_28813791_28814378	MSTRG.7495.1	MSTRG.7495	gene_id MSTRG.7495; transcript_id MSTRG.7495.1; exon_number_id 2	1	1	1	1	28813791	28814378	308	AT1TE94270	1	28813976	28814284	Intragenic	1	FALSE	FALSE	FALSE	+	2	2	last	NA	NA	TRUE	FALSE	FALSE
MSTRG.7496.3_28816506_28823639	MSTRG.7496.3	MSTRG.7496	gene_id MSTRG.7496; transcript_id MSTRG.7496.3; exon_number_id 1	3	3	1	1	28816506	28823639	425	AT1TE94280	1	28817137	28817562	Intragenic	1	FALSE	FALSE	FALSE	+	1	1	single	NA	NA	TRUE	FALSE	FALSE
MSTRG.7496.1_28816557_28823639	MSTRG.7496.1	MSTRG.7496	gene_id MSTRG.7496; transcript_id MSTRG.7496.1; exon_number_id 3	3	3	1	1	28816557	28823639	425	AT1TE94280	1	28817137	28817562	Intragenic	1	FALSE	FALSE	FALSE	+	3	3	last	NA	NA	TRUE	FALSE	FALSE
MSTRG.7496.2_28816557_28823639	MSTRG.7496.2	MSTRG.7496	gene_id MSTRG.7496; transcript_id MSTRG.7496.2; exon_number_id 2	3	3	1	1	28816557	28823639	425	AT1TE94280	1	28817137	28817562	Intragenic	1	FALSE	FALSE	FALSE	+	2	2	last	NA	NA	TRUE	FALSE	FALSE
MSTRG.7496.3_28816506_28823639	MSTRG.7496.3	MSTRG.7496	gene_id MSTRG.7496; transcript_id MSTRG.7496.3; exon_number_id 1	3	3	1	1	28816506	28823639	940	AT1TE94285	1	28817933	28818873	Intragenic	1	FALSE	FALSE	FALSE	+	1	1	single	NA	NA	TRUE	FALSE	FALSE
MSTRG.7496.1_28816557_28823639	MSTRG.7496.1	MSTRG.7496	gene_id MSTRG.7496; transcript_id MSTRG.7496.1; exon_number_id 3	3	3	1	1	28816557	28823639	940	AT1TE94285	1	28817933	28818873	Intragenic	1	FALSE	FALSE	FALSE	+	3	3	last	NA	NA	TRUE	FALSE	FALSE
MSTRG.7496.2_28816557_28823639	MSTRG.7496.2	MSTRG.7496	gene_id MSTRG.7496; transcript_id MSTRG.7496.2; exon_number_id 2	3	3	1	1	28816557	28823639	940	AT1TE94285	1	28817933	28818873	Intragenic	1	FALSE	FALSE	FALSE	+	2	2	last	NA	NA	TRUE	FALSE	FALSE
MSTRG.7496.1_28816557_28823639	MSTRG.7496.1	MSTRG.7496	gene_id MSTRG.7496; transcript_id MSTRG.7496.1; exon_number_id 3	3	3	1	1	28816557	28823639	327	AT1TE94290	1	28821832	28822159	Intragenic	1	FALSE	FALSE	FALSE	+	3	3	last	NA	NA	TRUE	FALSE	FALSE
MSTRG.7496.2_28816557_28823639	MSTRG.7496.2	MSTRG.7496	gene_id MSTRG.7496; transcript_id MSTRG.7496.2; exon_number_id 2	3	3	1	1	28816557	28823639	327	AT1TE94290	1	28821832	28822159	Intragenic	1	FALSE	FALSE	FALSE	+	2	2	last	NA	NA	TRUE	FALSE	FALSE
MSTRG.7496.3_28816506_28823639	MSTRG.7496.3	MSTRG.7496	gene_id MSTRG.7496; transcript_id MSTRG.7496.3; exon_number_id 1	3	3	1	1	28816506	28823639	327	AT1TE94290	1	28821832	28822159	Intragenic	1	FALSE	FALSE	FALSE	+	1	1	single	NA	NA	TRUE	FALSE	FALSE
MSTRG.7530.3_28934810_28936371	MSTRG.7530.3	MSTRG.7530	gene_id MSTRG.7530; transcript_id MSTRG.7530.3; exon_number_id 7	9	9	1	1	28934810	28936371	664	AT1TE94640	1	28935707	28936420	Intragenic	1	FALSE	FALSE	TRUE	+	7	7	last	NA	NA	FALSE	FALSE	TRUE
MSTRG.7530.9_28934810_28936371	MSTRG.7530.9	MSTRG.7530	gene_id MSTRG.7530; transcript_id MSTRG.7530.9; exon_number_id 7	9	9	1	1	28934810	28936371	664	AT1TE94640	1	28935707	28936420	Intragenic	1	FALSE	FALSE	TRUE	+	7	7	last	NA	NA	FALSE	FALSE	TRUE
MSTRG.7530.1_28934840_28936371	MSTRG.7530.1	MSTRG.7530	gene_id MSTRG.7530; transcript_id MSTRG.7530.1; exon_number_id 7	9	9	1	1	28934840	28936371	664	AT1TE94640	1	28935707	28936420	Intragenic	1	FALSE	FALSE	TRUE	+	7	7	last	NA	NA	FALSE	FALSE	TRUE
MSTRG.7530.4_28934840_28936371	MSTRG.7530.4	MSTRG.7530	gene_id MSTRG.7530; transcript_id MSTRG.7530.4; exon_number_id 6	9	9	1	1	28934840	28936371	664	AT1TE94640	1	28935707	28936420	Intragenic	1	FALSE	FALSE	TRUE	+	6	6	last	NA	NA	FALSE	FALSE	TRUE
MSTRG.7530.6_28934840_28936371	MSTRG.7530.6	MSTRG.7530	gene_id MSTRG.7530; transcript_id MSTRG.7530.6; exon_number_id 7	9	9	1	1	28934840	28936371	664	AT1TE94640	1	28935707	28936420	Intragenic	1	FALSE	FALSE	TRUE	+	7	7	last	NA	NA	FALSE	FALSE	TRUE
MSTRG.7530.7_28934840_28936371	MSTRG.7530.7	MSTRG.7530	gene_id MSTRG.7530; transcript_id MSTRG.7530.7; exon_number_id 6	9	9	1	1	28934840	28936371	664	AT1TE94640	1	28935707	28936420	Intragenic	1	FALSE	FALSE	TRUE	+	6	6	last	NA	NA	FALSE	FALSE	TRUE
MSTRG.7530.8_28934840_28936371	MSTRG.7530.8	MSTRG.7530	gene_id MSTRG.7530; transcript_id MSTRG.7530.8; exon_number_id 7	9	9	1	1	28934840	28936371	664	AT1TE94640	1	28935707	28936420	Intragenic	1	FALSE	FALSE	TRUE	+	7	7	last	NA	NA	FALSE	FALSE	TRUE
MSTRG.7530.2_28935271_28936371	MSTRG.7530.2	MSTRG.7530	gene_id MSTRG.7530; transcript_id MSTRG.7530.2; exon_number_id 8	9	9	1	1	28935271	28936371	664	AT1TE94640	1	28935707	28936420	Intragenic	1	FALSE	FALSE	TRUE	+	8	8	last	NA	NA	FALSE	FALSE	TRUE
MSTRG.7531.1_28935529_28936726	MSTRG.7531.1	MSTRG.7531	gene_id MSTRG.7531; transcript_id MSTRG.7531.1; exon_number_id 1	1	1	1	1	28935529	28936726	713	AT1TE94640	1	28935707	28936420	Intragenic	1	FALSE	FALSE	FALSE	-	1	2	last	NA	NA	FALSE	FALSE	TRUE
MSTRG.7530.5_28935271_28936371	MSTRG.7530.5	MSTRG.7530	gene_id MSTRG.7530; transcript_id MSTRG.7530.5; exon_number_id 8	9	9	1	1	28935271	28936371	664	AT1TE94640	1	28935707	28936420	Intragenic	1	FALSE	FALSE	TRUE	+	8	8	last	NA	NA	FALSE	FALSE	TRUE
MSTRG.7578.1_29117499_29117870	MSTRG.7578.1	MSTRG.7578	gene_id MSTRG.7578; transcript_id MSTRG.7578.1; exon_number_id 1	8	6	0.75	1	29117499	29117870	233	AT1TE95230	1	29117635	29117868	Intragenic	1	FALSE	FALSE	FALSE	+	1	13	first	RI	NA	TRUE	TRUE	FALSE
MSTRG.7578.2_29117499_29117870	MSTRG.7578.2	MSTRG.7578	gene_id MSTRG.7578; transcript_id MSTRG.7578.2; exon_number_id 1	8	6	0.75	1	29117499	29117870	233	AT1TE95230	1	29117635	29117868	Intragenic	1	FALSE	FALSE	FALSE	+	1	12	first	RI	NA	TRUE	TRUE	FALSE
MSTRG.7578.3_29117541_29117870	MSTRG.7578.3	MSTRG.7578	gene_id MSTRG.7578; transcript_id MSTRG.7578.3; exon_number_id 1	8	6	0.75	1	29117541	29117870	233	AT1TE95230	1	29117635	29117868	Intragenic	1	FALSE	FALSE	FALSE	+	1	13	first	NA	ATSS	TRUE	TRUE	FALSE
MSTRG.7578.4_29117550_29117870	MSTRG.7578.4	MSTRG.7578	gene_id MSTRG.7578; transcript_id MSTRG.7578.4; exon_number_id 1	8	6	0.75	1	29117550	29117870	233	AT1TE95230	1	29117635	29117868	Intragenic	1	FALSE	FALSE	FALSE	+	1	6	first	NA	ATSS	TRUE	TRUE	FALSE
MSTRG.7578.5_29117553_29118072	MSTRG.7578.5	MSTRG.7578	gene_id MSTRG.7578; transcript_id MSTRG.7578.5; exon_number_id 1	8	6	0.75	1	29117553	29118072	233	AT1TE95230	1	29117635	29117868	Intragenic	1	FALSE	FALSE	FALSE	+	1	11	first	RI	NA	TRUE	TRUE	FALSE
MSTRG.7578.6_29117622_29117870	MSTRG.7578.6	MSTRG.7578	gene_id MSTRG.7578; transcript_id MSTRG.7578.6; exon_number_id 1	8	6	0.75	1	29117622	29117870	233	AT1TE95230	1	29117635	29117868	Intragenic	1	FALSE	FALSE	FALSE	+	1	8	first	NA	ATSS	TRUE	TRUE	FALSE
MSTRG.7601.1_29207256_29208971	MSTRG.7601.1	MSTRG.7601	gene_id MSTRG.7601; transcript_id MSTRG.7601.1; exon_number_id 1	2	1	0.5	1	29207256	29208971	323	AT1TE95555	1	29208023	29208346	Intergenic	1	FALSE	FALSE	FALSE	-	1	3	last	NA	NA	FALSE	FALSE	TRUE
MSTRG.7614.1_29277082_29277828	MSTRG.7614.1	MSTRG.7614	gene_id MSTRG.7614; transcript_id MSTRG.7614.1; exon_number_id 1	1	1	1	1	29277082	29277828	205	AT1TE95780	1	29277380	29277585	Intragenic	1	FALSE	FALSE	FALSE	-	1	2	last	NA	NA	TRUE	FALSE	FALSE
MSTRG.7693.5_29526860_29528557	MSTRG.7693.5	MSTRG.7693	gene_id MSTRG.7693; transcript_id MSTRG.7693.5; exon_number_id 1	8	2	0.25	1	29526860	29528557	288	AT1TE96580	1	29527368	29527656	Intragenic	1	FALSE	FALSE	FALSE	+	1	8	first	NA	ATSS	FALSE	TRUE	FALSE
MSTRG.7693.6_29526860_29528557	MSTRG.7693.6	MSTRG.7693	gene_id MSTRG.7693; transcript_id MSTRG.7693.6; exon_number_id 1	8	2	0.25	1	29526860	29528557	288	AT1TE96580	1	29527368	29527656	Intragenic	1	FALSE	FALSE	FALSE	+	1	7	first	NA	ATSS	FALSE	TRUE	FALSE
MSTRG.7771.1_29782226_29782862	MSTRG.7771.1	MSTRG.7771	gene_id MSTRG.7771; transcript_id MSTRG.7771.1; exon_number_id 1	1	1	1	1	29782226	29782862	250	AT1TE97410	1	29782343	29782593	Intragenic	1	TRUE	FALSE	FALSE	-	1	1	single	NA	NA	TRUE	FALSE	FALSE
MSTRG.7772.1_29782381_29782622	MSTRG.7772.1	MSTRG.7772	gene_id MSTRG.7772; transcript_id MSTRG.7772.1; exon_number_id 2	1	1	1	1	29782381	29782622	212	AT1TE97410	1	29782343	29782593	Intragenic	1	TRUE	TRUE	FALSE	+	2	2	last	NA	NA	TRUE	FALSE	FALSE
MSTRG.7834.8_29990361_29992726	MSTRG.7834.8	MSTRG.7834	gene_id MSTRG.7834; transcript_id MSTRG.7834.8; exon_number_id 1	20	3	0.15	1	29990361	29992726	263	AT1TE98095	1	29992347	29992610	Intragenic	1	FALSE	FALSE	FALSE	-	1	3	last	NA	NA	FALSE	FALSE	FALSE
MSTRG.7834.19_29992088_29992726	MSTRG.7834.19	MSTRG.7834	gene_id MSTRG.7834; transcript_id MSTRG.7834.19; exon_number_id 4	20	3	0.15	1	29992088	29992726	263	AT1TE98095	1	29992347	29992610	Intragenic	1	FALSE	FALSE	FALSE	-	4	6	middle	RI	NA	FALSE	FALSE	FALSE
MSTRG.7834.6_29992088_29992726	MSTRG.7834.6	MSTRG.7834	gene_id MSTRG.7834; transcript_id MSTRG.7834.6; exon_number_id 3	20	3	0.15	1	29992088	29992726	263	AT1TE98095	1	29992347	29992610	Intragenic	1	FALSE	FALSE	FALSE	-	3	5	middle	RI	NA	FALSE	FALSE	FALSE
MSTRG.7838.1_30005073_30006627	MSTRG.7838.1	MSTRG.7838	gene_id MSTRG.7838; transcript_id MSTRG.7838.1; exon_number_id 14	9	4	0.444444	1	30005073	30006627	487	AT1TE98130	1	30005633	30006120	Intragenic	1	FALSE	FALSE	FALSE	-	14	14	first	NA	AFE, ATSS	TRUE	FALSE	FALSE
MSTRG.7838.4_30005073_30006627	MSTRG.7838.4	MSTRG.7838	gene_id MSTRG.7838; transcript_id MSTRG.7838.4; exon_number_id 13	9	4	0.444444	1	30005073	30006627	487	AT1TE98130	1	30005633	30006120	Intragenic	1	FALSE	FALSE	FALSE	-	13	15	middle	RI	NA	TRUE	FALSE	FALSE
MSTRG.7838.8_30005073_30006627	MSTRG.7838.8	MSTRG.7838	gene_id MSTRG.7838; transcript_id MSTRG.7838.8; exon_number_id 15	9	4	0.444444	1	30005073	30006627	487	AT1TE98130	1	30005633	30006120	Intragenic	1	FALSE	FALSE	FALSE	-	15	15	first	NA	AFE, ATSS	TRUE	FALSE	FALSE
MSTRG.7838.5_30005073_30006911	MSTRG.7838.5	MSTRG.7838	gene_id MSTRG.7838; transcript_id MSTRG.7838.5; exon_number_id 12	9	4	0.444444	1	30005073	30006911	487	AT1TE98130	1	30005633	30006120	Intragenic	1	FALSE	FALSE	FALSE	-	12	12	first	RI	NA	TRUE	FALSE	FALSE
MSTRG.7871.1_30100428_30103922	MSTRG.7871.1	MSTRG.7871	gene_id MSTRG.7871; transcript_id MSTRG.7871.1; exon_number_id 1	16	1	0.0625	1	30100428	30103922	3427	AT1TE98440	1	30100472	30103899	Intergenic	1	FALSE	FALSE	FALSE	-	1	17	last	NA	ATTS	FALSE	FALSE	FALSE
MSTRG.7961.2_30368390_30369154	MSTRG.7961.2	MSTRG.7961	gene_id MSTRG.7961; transcript_id MSTRG.7961.2; exon_number_id 12	6	6	1	1	30368390	30369154	478	AT1TE99300	1	30368410	30368888	Intragenic	1	FALSE	FALSE	FALSE	+	12	12	last	NA	NA	TRUE	FALSE	TRUE
MSTRG.7961.6_30368390_30369154	MSTRG.7961.6	MSTRG.7961	gene_id MSTRG.7961; transcript_id MSTRG.7961.6; exon_number_id 13	6	6	1	1	30368390	30369154	478	AT1TE99300	1	30368410	30368888	Intragenic	1	FALSE	FALSE	FALSE	+	13	13	last	NA	NA	TRUE	FALSE	TRUE
MSTRG.7961.5_30368390_30369154	MSTRG.7961.5	MSTRG.7961	gene_id MSTRG.7961; transcript_id MSTRG.7961.5; exon_number_id 13	6	6	1	1	30368390	30369154	478	AT1TE99300	1	30368410	30368888	Intragenic	1	FALSE	FALSE	FALSE	+	13	13	last	NA	NA	TRUE	FALSE	TRUE
MSTRG.7961.3_30368219_30369154	MSTRG.7961.3	MSTRG.7961	gene_id MSTRG.7961; transcript_id MSTRG.7961.3; exon_number_id 12	6	6	1	1	30368219	30369154	478	AT1TE99300	1	30368410	30368888	Intragenic	1	FALSE	FALSE	FALSE	+	12	12	last	NA	NA	TRUE	FALSE	TRUE
MSTRG.7961.1_30368390_30369154	MSTRG.7961.1	MSTRG.7961	gene_id MSTRG.7961; transcript_id MSTRG.7961.1; exon_number_id 13	6	6	1	1	30368390	30369154	478	AT1TE99300	1	30368410	30368888	Intragenic	1	FALSE	FALSE	FALSE	+	13	13	last	NA	NA	TRUE	FALSE	TRUE
MSTRG.7961.4_30368390_30369154	MSTRG.7961.4	MSTRG.7961	gene_id MSTRG.7961; transcript_id MSTRG.7961.4; exon_number_id 12	6	6	1	1	30368390	30369154	478	AT1TE99300	1	30368410	30368888	Intragenic	1	FALSE	FALSE	FALSE	+	12	12	last	NA	NA	TRUE	FALSE	TRUE
MSTRG.7952.2_30383704_30385499	MSTRG.7952.2	MSTRG.7952	gene_id MSTRG.7952; transcript_id MSTRG.7952.2; exon_number_id 1	2	1	0.5	1	30383704	30385499	286	AT1TE99345	1	30384040	30384326	Intragenic	1	FALSE	FALSE	FALSE	+	1	1	single	RI	NA	FALSE	FALSE	FALSE
MSTRG.7998.1_138793_139009	MSTRG.7998.1	MSTRG.7998	gene_id MSTRG.7998; transcript_id MSTRG.7998.1; exon_number_id 1	1	1	1	2	138793	139009	216	AT2TE00480	2	138751	139009	Intergenic	1	FALSE	TRUE	FALSE	.	1	1	single	NA	NA	FALSE	FALSE	FALSE
MSTRG.8003.1_151056_152297	MSTRG.8003.1	MSTRG.8003	gene_id MSTRG.8003; transcript_id MSTRG.8003.1; exon_number_id 1	1	1	1	2	151056	152297	217	AT2TE00535	2	152015	152232	Intergenic	1	FALSE	FALSE	FALSE	-	1	1	single	NA	NA	FALSE	FALSE	TRUE
MSTRG.8034.1_267254_267926	MSTRG.8034.1	MSTRG.8034	gene_id MSTRG.8034; transcript_id MSTRG.8034.1; exon_number_id 3	4	3	0.75	2	267254	267926	292	AT2TE01080	2	267515	267807	Intragenic	1	FALSE	FALSE	FALSE	+	3	3	last	RI	NA	FALSE	FALSE	TRUE
MSTRG.8034.2_267479_267926	MSTRG.8034.2	MSTRG.8034	gene_id MSTRG.8034; transcript_id MSTRG.8034.2; exon_number_id 4	4	3	0.75	2	267479	267926	292	AT2TE01080	2	267515	267807	Intragenic	1	FALSE	FALSE	FALSE	+	4	4	last	RI	NA	FALSE	FALSE	TRUE
MSTRG.8034.4_267254_267926	MSTRG.8034.4	MSTRG.8034	gene_id MSTRG.8034; transcript_id MSTRG.8034.4; exon_number_id 2	4	3	0.75	2	267254	267926	292	AT2TE01080	2	267515	267807	Intragenic	1	FALSE	FALSE	FALSE	+	2	2	last	RI	NA	FALSE	FALSE	TRUE
MSTRG.8045.3_291155_292688	MSTRG.8045.3	MSTRG.8045	gene_id MSTRG.8045; transcript_id MSTRG.8045.3; exon_number_id 2	3	1	0.333333	2	291155	292688	217	AT2TE01195	2	291481	291698	Intragenic	1	FALSE	FALSE	FALSE	-	2	2	first	RI	NA	FALSE	FALSE	TRUE
MSTRG.8072.1_413388_416020	MSTRG.8072.1	MSTRG.8072	gene_id MSTRG.8072; transcript_id MSTRG.8072.1; exon_number_id 9	1	1	1	2	413388	416020	342	AT2TE01730	2	415276	415618	Intragenic	1	FALSE	FALSE	FALSE	+	9	9	last	NA	NA	FALSE	FALSE	TRUE
MSTRG.8096.1_545011_545564	MSTRG.8096.1	MSTRG.8096	gene_id MSTRG.8096; transcript_id MSTRG.8096.1; exon_number_id 2	1	1	1	2	545011	545564	210	AT2TE02350	2	545185	545395	Intragenic	1	FALSE	FALSE	FALSE	+	2	2	last	NA	NA	FALSE	FALSE	TRUE
MSTRG.8102.1_553085_555164	MSTRG.8102.1	MSTRG.8102	gene_id MSTRG.8102; transcript_id MSTRG.8102.1; exon_number_id 1	1	1	1	2	553085	555164	291	AT2TE02390	2	553394	553685	Intragenic	1	FALSE	FALSE	FALSE	-	1	3	last	NA	NA	TRUE	FALSE	TRUE
MSTRG.8371.1_1610505_1612960	MSTRG.8371.1	MSTRG.8371	gene_id MSTRG.8371; transcript_id MSTRG.8371.1; exon_number_id 1	2	2	1	2	1610505	1612960	407	AT2TE07445	2	1612415	1612822	Intragenic	1	FALSE	FALSE	FALSE	-	1	1	single	NA	NA	TRUE	TRUE	FALSE
MSTRG.8371.2_1611194_1612960	MSTRG.8371.2	MSTRG.8371	gene_id MSTRG.8371; transcript_id MSTRG.8371.2; exon_number_id 2	2	2	1	2	1611194	1612960	407	AT2TE07445	2	1612415	1612822	Intragenic	1	FALSE	FALSE	FALSE	-	2	2	first	NA	NA	TRUE	TRUE	FALSE
MSTRG.8440.1_1982800_1983223	MSTRG.8440.1	MSTRG.8440	gene_id MSTRG.8440; transcript_id MSTRG.8440.1; exon_number_id 1	1	1	1	2	1982800	1983223	332	AT2TE09140	2	1982791	1983132	Intergenic	1	FALSE	TRUE	FALSE	+	1	1	single	NA	NA	FALSE	FALSE	FALSE
MSTRG.8453.1_2055751_2056745	MSTRG.8453.1	MSTRG.8453	gene_id MSTRG.8453; transcript_id MSTRG.8453.1; exon_number_id 2	1	1	1	2	2055751	2056745	513	AT2TE09380	2	2055856	2056369	Intragenic	1	FALSE	FALSE	FALSE	+	2	2	last	NA	NA	TRUE	FALSE	FALSE
MSTRG.8496.1_2325827_2326874	MSTRG.8496.1	MSTRG.8496	gene_id MSTRG.8496; transcript_id MSTRG.8496.1; exon_number_id 1	1	1	1	2	2325827	2326874	1047	AT2TE10740	2	2325751	2326879	Intergenic	1	FALSE	TRUE	TRUE	+	1	1	single	NA	NA	FALSE	FALSE	FALSE
MSTRG.8505.1_2359113_2361818	MSTRG.8505.1	MSTRG.8505	gene_id MSTRG.8505; transcript_id MSTRG.8505.1; exon_number_id 1	5	1	0.2	2	2359113	2361818	882	AT2TE10885	2	2360547	2361429	Intragenic	1	FALSE	FALSE	FALSE	-	1	3	last	RI	NA	FALSE	FALSE	FALSE
MSTRG.8505.1_2359113_2361818	MSTRG.8505.1	MSTRG.8505	gene_id MSTRG.8505; transcript_id MSTRG.8505.1; exon_number_id 1	5	1	0.2	2	2359113	2361818	286	AT2TE10890	2	2360665	2360951	Intragenic	1	FALSE	FALSE	FALSE	-	1	3	last	RI	NA	FALSE	FALSE	FALSE
MSTRG.8519.1_2578606_2579031	MSTRG.8519.1	MSTRG.8519	gene_id MSTRG.8519; transcript_id MSTRG.8519.1; exon_number_id 1	1	1	1	2	2578606	2579031	239	AT2TE11570	2	2578686	2578925	Intergenic	1	FALSE	FALSE	FALSE	.	1	1	single	NA	NA	FALSE	FALSE	FALSE
MSTRG.8543.6_2763580_2764384	MSTRG.8543.6	MSTRG.8543	gene_id MSTRG.8543; transcript_id MSTRG.8543.6; exon_number_id 1	6	2	0.333333	2	2763580	2764384	398	AT2TE12220	2	2763816	2764214	Intragenic	1	TRUE	FALSE	FALSE	+	1	2	first	RI	NA	FALSE	TRUE	FALSE
MSTRG.8549.2_2889794_2890172	MSTRG.8549.2	MSTRG.8549	gene_id MSTRG.8549; transcript_id MSTRG.8549.2; exon_number_id 3	2	1	0.5	2	2889794	2890172	266	AT2TE12605	2	2889782	2890060	Intragenic	1	TRUE	TRUE	FALSE	+	3	3	last	NA	NA	TRUE	FALSE	TRUE
MSTRG.8562.2_2922114_2922396	MSTRG.8562.2	MSTRG.8562	gene_id MSTRG.8562; transcript_id MSTRG.8562.2; exon_number_id 3	5	4	0.8	2	2922114	2922396	225	AT2TE12750	2	2922162	2922387	Intergenic	1	FALSE	FALSE	FALSE	-	3	3	first	NA	NA	FALSE	FALSE	FALSE
MSTRG.8562.1_2922114_2922396	MSTRG.8562.1	MSTRG.8562	gene_id MSTRG.8562; transcript_id MSTRG.8562.1; exon_number_id 2	5	4	0.8	2	2922114	2922396	225	AT2TE12750	2	2922162	2922387	Intergenic	1	FALSE	FALSE	FALSE	-	2	2	first	NA	NA	FALSE	FALSE	FALSE
MSTRG.8562.4_2921693_2922396	MSTRG.8562.4	MSTRG.8562	gene_id MSTRG.8562; transcript_id MSTRG.8562.4; exon_number_id 2	5	4	0.8	2	2921693	2922396	225	AT2TE12750	2	2922162	2922387	Intergenic	1	FALSE	FALSE	FALSE	-	2	2	first	NA	NA	FALSE	FALSE	FALSE
MSTRG.8562.5_2920065_2922396	MSTRG.8562.5	MSTRG.8562	gene_id MSTRG.8562; transcript_id MSTRG.8562.5; exon_number_id 1	5	4	0.8	2	2920065	2922396	225	AT2TE12750	2	2922162	2922387	Intergenic	1	FALSE	FALSE	FALSE	-	1	1	single	NA	NA	FALSE	FALSE	FALSE
MSTRG.8607.1_3273748_3276727	MSTRG.8607.1	MSTRG.8607	gene_id MSTRG.8607; transcript_id MSTRG.8607.1; exon_number_id 2	1	1	1	2	3273748	3276727	235	AT2TE14160	2	3275023	3275258	Intergenic	1	FALSE	FALSE	FALSE	+	2	2	last	NA	NA	FALSE	FALSE	FALSE
MSTRG.8621.1_3300752_3303723	MSTRG.8621.1	MSTRG.8621	gene_id MSTRG.8621; transcript_id MSTRG.8621.1; exon_number_id 1	2	2	1	2	3300752	3303723	1402	AT2TE14285	2	3301801	3303203	Intergenic	1	FALSE	FALSE	FALSE	-	1	1	single	NA	NA	TRUE	FALSE	FALSE
MSTRG.8621.2_3301587_3303723	MSTRG.8621.2	MSTRG.8621	gene_id MSTRG.8621; transcript_id MSTRG.8621.2; exon_number_id 3	2	2	1	2	3301587	3303723	1402	AT2TE14285	2	3301801	3303203	Intergenic	1	FALSE	FALSE	FALSE	-	3	3	first	NA	NA	TRUE	FALSE	FALSE
MSTRG.8637.1_3340705_3344547	MSTRG.8637.1	MSTRG.8637	gene_id MSTRG.8637; transcript_id MSTRG.8637.1; exon_number_id 1	1	1	1	2	3340705	3344547	301	AT2TE14490	2	3342504	3342805	Intergenic	1	FALSE	FALSE	FALSE	-	1	1	single	NA	NA	FALSE	FALSE	FALSE
MSTRG.8642.1_3352262_3355040	MSTRG.8642.1	MSTRG.8642	gene_id MSTRG.8642; transcript_id MSTRG.8642.1; exon_number_id 1	1	1	1	2	3352262	3355040	384	AT2TE14540	2	3354017	3354401	Intergenic	1	FALSE	FALSE	FALSE	+	1	1	single	NA	NA	FALSE	FALSE	FALSE
MSTRG.8645.1_3375226_3383627	MSTRG.8645.1	MSTRG.8645	gene_id MSTRG.8645; transcript_id MSTRG.8645.1; exon_number_id 1	2	1	0.5	2	3375226	3383627	316	AT2TE14650	2	3375562	3375878	Intergenic	1	FALSE	FALSE	FALSE	-	1	1	single	NA	NA	FALSE	FALSE	FALSE
MSTRG.8645.1_3375226_3383627	MSTRG.8645.1	MSTRG.8645	gene_id MSTRG.8645; transcript_id MSTRG.8645.1; exon_number_id 1	2	1	0.5	2	3375226	3383627	570	AT2TE14665	2	3379193	3379763	Intergenic	1	FALSE	FALSE	FALSE	-	1	1	single	NA	NA	FALSE	FALSE	FALSE
MSTRG.8685.1_3478848_3484181	MSTRG.8685.1	MSTRG.8685	gene_id MSTRG.8685; transcript_id MSTRG.8685.1; exon_number_id 5	1	1	1	2	3478848	3484181	910	AT2TE15150	2	3479648	3480558	Intergenic	1	FALSE	FALSE	FALSE	-	5	5	first	NA	NA	TRUE	FALSE	FALSE
MSTRG.8685.1_3478848_3484181	MSTRG.8685.1	MSTRG.8685	gene_id MSTRG.8685; transcript_id MSTRG.8685.1; exon_number_id 5	1	1	1	2	3478848	3484181	982	AT2TE15155	2	3481084	3482066	Intragenic	1	TRUE	FALSE	FALSE	-	5	5	first	NA	NA	TRUE	FALSE	FALSE
MSTRG.8685.1_3478848_3484181	MSTRG.8685.1	MSTRG.8685	gene_id MSTRG.8685; transcript_id MSTRG.8685.1; exon_number_id 5	1	1	1	2	3478848	3484181	483	AT2TE15160	2	3481566	3482049	Intragenic	1	FALSE	FALSE	FALSE	-	5	5	first	NA	NA	TRUE	FALSE	FALSE
MSTRG.8738.1_4303732_4304761	MSTRG.8738.1	MSTRG.8738	gene_id MSTRG.8738; transcript_id MSTRG.8738.1; exon_number_id 3	1	1	1	2	4303732	4304761	469	AT2TE18075	2	4304292	4304847	Intergenic	1	FALSE	FALSE	TRUE	-	3	3	first	NA	NA	FALSE	FALSE	FALSE
MSTRG.8774.6_4744590_4746031	MSTRG.8774.6	MSTRG.8774	gene_id MSTRG.8774; transcript_id MSTRG.8774.6; exon_number_id 3	9	3	0.333333	2	4744590	4746031	632	AT2TE19685	2	4744893	4745525	Intragenic	1	FALSE	FALSE	FALSE	+	3	4	middle	NA	ATSS	FALSE	FALSE	FALSE
MSTRG.8774.7_4744590_4746813	MSTRG.8774.7	MSTRG.8774	gene_id MSTRG.8774; transcript_id MSTRG.8774.7; exon_number_id 3	9	3	0.333333	2	4744590	4746813	632	AT2TE19685	2	4744893	4745525	Intragenic	1	FALSE	FALSE	FALSE	+	3	3	last	RI	NA	TRUE	FALSE	TRUE
MSTRG.8774.5_4744590_4745715	MSTRG.8774.5	MSTRG.8774	gene_id MSTRG.8774; transcript_id MSTRG.8774.5; exon_number_id 3	9	3	0.333333	2	4744590	4745715	632	AT2TE19685	2	4744893	4745525	Intragenic	1	FALSE	FALSE	FALSE	+	3	7	middle	RI	NA	FALSE	FALSE	FALSE
MSTRG.8798.1_5047835_5051704	MSTRG.8798.1	MSTRG.8798	gene_id MSTRG.8798; transcript_id MSTRG.8798.1; exon_number_id 4	4	1	0.25	2	5047835	5051704	1212	AT2TE20755	2	5048487	5049699	Intergenic	1	FALSE	FALSE	FALSE	-	4	4	first	NA	ATSS, ATTS	FALSE	FALSE	FALSE
MSTRG.8809.1_5291522_5291882	MSTRG.8809.1	MSTRG.8809	gene_id MSTRG.8809; transcript_id MSTRG.8809.1; exon_number_id 1	1	1	1	2	5291522	5291882	207	AT2TE21580	2	5291556	5291763	Intragenic	1	FALSE	FALSE	FALSE	+	1	1	single	NA	NA	TRUE	FALSE	FALSE
MSTRG.8834.1_5592837_5593464	MSTRG.8834.1	MSTRG.8834	gene_id MSTRG.8834; transcript_id MSTRG.8834.1; exon_number_id 1	3	3	1	2	5592837	5593464	243	AT2TE22590	2	5592863	5593106	Intragenic	1	FALSE	FALSE	FALSE	-	1	13	last	NA	NA	FALSE	FALSE	TRUE
MSTRG.8924.1_6213658_6215251	MSTRG.8924.1	MSTRG.8924	gene_id MSTRG.8924; transcript_id MSTRG.8924.1; exon_number_id 1	1	1	1	2	6213658	6215251	206	AT2TE25290	2	6214709	6214915	Intragenic	1	FALSE	FALSE	FALSE	-	1	1	single	NA	NA	TRUE	FALSE	TRUE
MSTRG.8923.2_6214455_6215932	MSTRG.8923.2	MSTRG.8923	gene_id MSTRG.8923; transcript_id MSTRG.8923.2; exon_number_id 2	5	2	0.4	2	6214455	6215932	206	AT2TE25290	2	6214709	6214915	Intragenic	1	FALSE	FALSE	FALSE	+	2	2	last	RI	NA	TRUE	FALSE	TRUE
MSTRG.8923.3_6214455_6215932	MSTRG.8923.3	MSTRG.8923	gene_id MSTRG.8923; transcript_id MSTRG.8923.3; exon_number_id 2	5	2	0.4	2	6214455	6215932	206	AT2TE25290	2	6214709	6214915	Intragenic	1	FALSE	FALSE	FALSE	+	2	2	last	RI	NA	TRUE	FALSE	TRUE
MSTRG.8957.1_6399404_6400188	MSTRG.8957.1	MSTRG.8957	gene_id MSTRG.8957; transcript_id MSTRG.8957.1; exon_number_id 1	4	4	1	2	6399404	6400188	498	AT2TE26110	2	6399690	6400267	Intragenic	1	TRUE	FALSE	TRUE	+	1	2	first	RI	NA	TRUE	FALSE	FALSE
MSTRG.8958.1_6399568_6400982	MSTRG.8958.1	MSTRG.8958	gene_id MSTRG.8958; transcript_id MSTRG.8958.1; exon_number_id 1	1	1	1	2	6399568	6400982	577	AT2TE26110	2	6399690	6400267	Intragenic	1	TRUE	FALSE	FALSE	-	1	1	single	NA	NA	TRUE	FALSE	TRUE
MSTRG.8957.2_6399620_6401149	MSTRG.8957.2	MSTRG.8957	gene_id MSTRG.8957; transcript_id MSTRG.8957.2; exon_number_id 1	4	4	1	2	6399620	6401149	577	AT2TE26110	2	6399690	6400267	Intragenic	1	TRUE	FALSE	FALSE	+	1	1	single	RI	NA	TRUE	FALSE	TRUE
MSTRG.8959.1_6404795_6406080	MSTRG.8959.1	MSTRG.8959	gene_id MSTRG.8959; transcript_id MSTRG.8959.1; exon_number_id 2	2	2	1	2	6404795	6406080	287	AT2TE26130	2	6405690	6405977	Intergenic	1	FALSE	FALSE	FALSE	+	2	2	last	NA	NA	FALSE	FALSE	FALSE
MSTRG.8959.2_6404190_6406080	MSTRG.8959.2	MSTRG.8959	gene_id MSTRG.8959; transcript_id MSTRG.8959.2; exon_number_id 1	2	2	1	2	6404190	6406080	287	AT2TE26130	2	6405690	6405977	Intergenic	1	FALSE	FALSE	FALSE	+	1	1	single	NA	NA	FALSE	FALSE	FALSE
MSTRG.8973.1_6507429_6512637	MSTRG.8973.1	MSTRG.8973	gene_id MSTRG.8973; transcript_id MSTRG.8973.1; exon_number_id 1	1	1	1	2	6507429	6512637	2068	AT2TE26610	2	6508852	6510920	Intergenic	1	FALSE	FALSE	FALSE	-	1	1	single	NA	NA	FALSE	TRUE	TRUE
MSTRG.8979.1_6518587_6521549	MSTRG.8979.1	MSTRG.8979	gene_id MSTRG.8979; transcript_id MSTRG.8979.1; exon_number_id 1	1	1	1	2	6518587	6521549	323	AT2TE26660	2	6520284	6520607	Intragenic	1	FALSE	FALSE	FALSE	-	1	1	single	NA	NA	FALSE	FALSE	TRUE
MSTRG.8980.4_6518748_6523777	MSTRG.8980.4	MSTRG.8980	gene_id MSTRG.8980; transcript_id MSTRG.8980.4; exon_number_id 1	8	6	0.75	2	6518748	6523777	323	AT2TE26660	2	6520284	6520607	Intragenic	1	FALSE	FALSE	FALSE	+	1	1	single	RI	NA	FALSE	FALSE	TRUE
MSTRG.8980.2_6519878_6523777	MSTRG.8980.2	MSTRG.8980	gene_id MSTRG.8980; transcript_id MSTRG.8980.2; exon_number_id 2	8	6	0.75	2	6519878	6523777	323	AT2TE26660	2	6520284	6520607	Intragenic	1	FALSE	FALSE	FALSE	+	2	2	last	NA	NA	FALSE	FALSE	TRUE
MSTRG.8980.3_6519878_6523777	MSTRG.8980.3	MSTRG.8980	gene_id MSTRG.8980; transcript_id MSTRG.8980.3; exon_number_id 2	8	6	0.75	2	6519878	6523777	323	AT2TE26660	2	6520284	6520607	Intragenic	1	FALSE	FALSE	FALSE	+	2	2	last	RI	NA	FALSE	FALSE	TRUE
MSTRG.8980.1_6519878_6524060	MSTRG.8980.1	MSTRG.8980	gene_id MSTRG.8980; transcript_id MSTRG.8980.1; exon_number_id 2	8	6	0.75	2	6519878	6524060	323	AT2TE26660	2	6520284	6520607	Intragenic	1	FALSE	FALSE	FALSE	+	2	4	middle	A3SS, A5SS, RI	NA	FALSE	FALSE	TRUE
MSTRG.8980.5_6520241_6521382	MSTRG.8980.5	MSTRG.8980	gene_id MSTRG.8980; transcript_id MSTRG.8980.5; exon_number_id 2	8	6	0.75	2	6520241	6521382	323	AT2TE26660	2	6520284	6520607	Intragenic	1	FALSE	FALSE	FALSE	+	2	2	last	RI	NA	FALSE	FALSE	TRUE
MSTRG.8980.6_6520241_6521382	MSTRG.8980.6	MSTRG.8980	gene_id MSTRG.8980; transcript_id MSTRG.8980.6; exon_number_id 2	8	6	0.75	2	6520241	6521382	323	AT2TE26660	2	6520284	6520607	Intragenic	1	FALSE	FALSE	FALSE	+	2	2	last	RI	NA	FALSE	FALSE	TRUE
MSTRG.8979.1_6518587_6521549	MSTRG.8979.1	MSTRG.8979	gene_id MSTRG.8979; transcript_id MSTRG.8979.1; exon_number_id 1	1	1	1	2	6518587	6521549	400	AT2TE26665	2	6520999	6521399	Intragenic	1	FALSE	FALSE	FALSE	-	1	1	single	NA	NA	FALSE	FALSE	TRUE
MSTRG.8980.4_6518748_6523777	MSTRG.8980.4	MSTRG.8980	gene_id MSTRG.8980; transcript_id MSTRG.8980.4; exon_number_id 1	8	6	0.75	2	6518748	6523777	400	AT2TE26665	2	6520999	6521399	Intragenic	1	FALSE	FALSE	FALSE	+	1	1	single	RI	NA	FALSE	FALSE	TRUE
MSTRG.8980.2_6519878_6523777	MSTRG.8980.2	MSTRG.8980	gene_id MSTRG.8980; transcript_id MSTRG.8980.2; exon_number_id 2	8	6	0.75	2	6519878	6523777	400	AT2TE26665	2	6520999	6521399	Intragenic	1	FALSE	FALSE	FALSE	+	2	2	last	NA	NA	FALSE	FALSE	TRUE
MSTRG.8980.3_6519878_6523777	MSTRG.8980.3	MSTRG.8980	gene_id MSTRG.8980; transcript_id MSTRG.8980.3; exon_number_id 2	8	6	0.75	2	6519878	6523777	400	AT2TE26665	2	6520999	6521399	Intragenic	1	FALSE	FALSE	FALSE	+	2	2	last	RI	NA	FALSE	FALSE	TRUE
MSTRG.8980.1_6519878_6524060	MSTRG.8980.1	MSTRG.8980	gene_id MSTRG.8980; transcript_id MSTRG.8980.1; exon_number_id 2	8	6	0.75	2	6519878	6524060	400	AT2TE26665	2	6520999	6521399	Intragenic	1	FALSE	FALSE	FALSE	+	2	4	middle	A3SS, A5SS, RI	NA	FALSE	FALSE	TRUE
MSTRG.8980.5_6520241_6521382	MSTRG.8980.5	MSTRG.8980	gene_id MSTRG.8980; transcript_id MSTRG.8980.5; exon_number_id 2	8	6	0.75	2	6520241	6521382	383	AT2TE26665	2	6520999	6521399	Intragenic	1	FALSE	FALSE	TRUE	+	2	2	last	NA	ATTS	FALSE	FALSE	TRUE
MSTRG.8980.6_6520241_6521382	MSTRG.8980.6	MSTRG.8980	gene_id MSTRG.8980; transcript_id MSTRG.8980.6; exon_number_id 2	8	6	0.75	2	6520241	6521382	383	AT2TE26665	2	6520999	6521399	Intragenic	1	FALSE	FALSE	TRUE	+	2	2	last	NA	ATTS	FALSE	FALSE	TRUE
MSTRG.8980.4_6518748_6523777	MSTRG.8980.4	MSTRG.8980	gene_id MSTRG.8980; transcript_id MSTRG.8980.4; exon_number_id 1	8	4	0.5	2	6518748	6523777	2219	AT2TE26670	2	6521399	6523618	Intergenic	1	FALSE	FALSE	FALSE	+	1	1	single	NA	NA	FALSE	FALSE	TRUE
MSTRG.8980.2_6519878_6523777	MSTRG.8980.2	MSTRG.8980	gene_id MSTRG.8980; transcript_id MSTRG.8980.2; exon_number_id 2	8	4	0.5	2	6519878	6523777	2219	AT2TE26670	2	6521399	6523618	Intergenic	1	FALSE	FALSE	FALSE	+	2	2	last	NA	NA	FALSE	FALSE	TRUE
MSTRG.8980.3_6519878_6523777	MSTRG.8980.3	MSTRG.8980	gene_id MSTRG.8980; transcript_id MSTRG.8980.3; exon_number_id 2	8	4	0.5	2	6519878	6523777	2219	AT2TE26670	2	6521399	6523618	Intergenic	1	FALSE	FALSE	FALSE	+	2	2	last	NA	NA	FALSE	FALSE	TRUE
MSTRG.8980.1_6519878_6524060	MSTRG.8980.1	MSTRG.8980	gene_id MSTRG.8980; transcript_id MSTRG.8980.1; exon_number_id 2	8	4	0.5	2	6519878	6524060	2219	AT2TE26670	2	6521399	6523618	Intergenic	1	FALSE	FALSE	FALSE	+	2	4	middle	A3SS, A5SS, RI	ATSS, ATTS	FALSE	FALSE	TRUE
MSTRG.8993.2_6638919_6639292	MSTRG.8993.2	MSTRG.8993	gene_id MSTRG.8993; transcript_id MSTRG.8993.2; exon_number_id 2	2	2	1	2	6638919	6639292	256	AT2TE27050	2	6638936	6639192	Intragenic	1	FALSE	FALSE	FALSE	+	2	3	middle	NA	NA	TRUE	FALSE	FALSE
MSTRG.8993.1_6638919_6639429	MSTRG.8993.1	MSTRG.8993	gene_id MSTRG.8993; transcript_id MSTRG.8993.1; exon_number_id 2	2	2	1	2	6638919	6639429	256	AT2TE27050	2	6638936	6639192	Intragenic	1	FALSE	FALSE	FALSE	+	2	2	last	NA	NA	TRUE	FALSE	FALSE
MSTRG.9014.1_6726101_6727724	MSTRG.9014.1	MSTRG.9014	gene_id MSTRG.9014; transcript_id MSTRG.9014.1; exon_number_id 6	1	1	1	2	6726101	6727724	414	AT2TE27480	2	6726088	6726515	Intragenic	1	TRUE	FALSE	FALSE	-	6	8	middle	NA	NA	TRUE	FALSE	FALSE
MSTRG.9015.1_6731389_6731687	MSTRG.9015.1	MSTRG.9015	gene_id MSTRG.9015; transcript_id MSTRG.9015.1; exon_number_id 1	1	1	1	2	6731389	6731687	247	AT2TE27505	2	6731440	6731698	Intergenic	1	FALSE	FALSE	TRUE	-	1	1	single	NA	NA	FALSE	FALSE	FALSE
MSTRG.9118.2_7143372_7145424	MSTRG.9118.2	MSTRG.9118	gene_id MSTRG.9118; transcript_id MSTRG.9118.2; exon_number_id 10	3	3	1	2	7143372	7145424	629	AT2TE29070	2	7143421	7144050	Intragenic	1	FALSE	FALSE	FALSE	-	10	10	first	NA	NA	TRUE	FALSE	FALSE
MSTRG.9118.3_7143372_7145424	MSTRG.9118.3	MSTRG.9118	gene_id MSTRG.9118; transcript_id MSTRG.9118.3; exon_number_id 9	3	3	1	2	7143372	7145424	629	AT2TE29070	2	7143421	7144050	Intragenic	1	FALSE	FALSE	FALSE	-	9	9	first	NA	NA	TRUE	FALSE	FALSE
MSTRG.9118.1_7143372_7145424	MSTRG.9118.1	MSTRG.9118	gene_id MSTRG.9118; transcript_id MSTRG.9118.1; exon_number_id 10	3	3	1	2	7143372	7145424	629	AT2TE29070	2	7143421	7144050	Intragenic	1	FALSE	FALSE	FALSE	-	10	10	first	NA	NA	TRUE	FALSE	FALSE
MSTRG.9121.1_7156838_7157534	MSTRG.9121.1	MSTRG.9121	gene_id MSTRG.9121; transcript_id MSTRG.9121.1; exon_number_id 1	1	1	1	2	7156838	7157534	229	AT2TE29125	2	7156938	7157167	Intragenic	1	FALSE	FALSE	FALSE	-	1	2	last	NA	NA	FALSE	FALSE	TRUE
MSTRG.9145.2_7268050_7270417	MSTRG.9145.2	MSTRG.9145	gene_id MSTRG.9145; transcript_id MSTRG.9145.2; exon_number_id 2	3	3	1	2	7268050	7270417	1022	AT2TE29630	2	7268742	7269764	Intergenic	1	FALSE	FALSE	FALSE	+	2	2	last	NA	NA	FALSE	FALSE	TRUE
MSTRG.9145.3_7268363_7270417	MSTRG.9145.3	MSTRG.9145	gene_id MSTRG.9145; transcript_id MSTRG.9145.3; exon_number_id 3	3	3	1	2	7268363	7270417	1022	AT2TE29630	2	7268742	7269764	Intergenic	1	FALSE	FALSE	FALSE	+	3	3	last	NA	NA	FALSE	FALSE	TRUE
MSTRG.9145.1_7268593_7270417	MSTRG.9145.1	MSTRG.9145	gene_id MSTRG.9145; transcript_id MSTRG.9145.1; exon_number_id 4	3	3	1	2	7268593	7270417	1022	AT2TE29630	2	7268742	7269764	Intergenic	1	FALSE	FALSE	FALSE	+	4	4	last	NA	NA	FALSE	FALSE	TRUE
MSTRG.9207.1_7520951_7521780	MSTRG.9207.1	MSTRG.9207	gene_id MSTRG.9207; transcript_id MSTRG.9207.1; exon_number_id 1	1	1	1	2	7520951	7521780	320	AT2TE30920	2	7521334	7521654	Intergenic	1	FALSE	FALSE	FALSE	+	1	1	single	NA	NA	FALSE	FALSE	FALSE
MSTRG.9208.1_7522049_7525336	MSTRG.9208.1	MSTRG.9208	gene_id MSTRG.9208; transcript_id MSTRG.9208.1; exon_number_id 1	1	1	1	2	7522049	7525336	353	AT2TE30930	2	7522019	7522402	Intragenic	1	FALSE	TRUE	FALSE	-	1	1	single	NA	NA	FALSE	FALSE	TRUE
MSTRG.9209.1_7528553_7529210	MSTRG.9209.1	MSTRG.9209	gene_id MSTRG.9209; transcript_id MSTRG.9209.1; exon_number_id 3	1	1	1	2	7528553	7529210	223	AT2TE30950	2	7528839	7529062	Intragenic	1	FALSE	FALSE	FALSE	+	3	3	last	NA	NA	TRUE	FALSE	TRUE
MSTRG.9223.3_7565589_7566601	MSTRG.9223.3	MSTRG.9223	gene_id MSTRG.9223; transcript_id MSTRG.9223.3; exon_number_id 2	8	4	0.5	2	7565589	7566601	265	AT2TE31130	2	7566283	7566548	Intragenic	1	TRUE	FALSE	FALSE	+	2	2	last	NA	NA	FALSE	FALSE	TRUE
MSTRG.9223.2_7566148_7566601	MSTRG.9223.2	MSTRG.9223	gene_id MSTRG.9223; transcript_id MSTRG.9223.2; exon_number_id 2	8	4	0.5	2	7566148	7566601	265	AT2TE31130	2	7566283	7566548	Intragenic	1	TRUE	FALSE	FALSE	+	2	2	last	NA	NA	FALSE	FALSE	TRUE
MSTRG.9338.3_7977251_7978457	MSTRG.9338.3	MSTRG.9338	gene_id MSTRG.9338; transcript_id MSTRG.9338.3; exon_number_id 2	3	1	0.333333	2	7977251	7978457	461	AT2TE33105	2	7977387	7977848	Intragenic	1	FALSE	FALSE	FALSE	-	2	3	middle	RI	NA	FALSE	FALSE	FALSE
MSTRG.9349.1_8009100_8010993	MSTRG.9349.1	MSTRG.9349	gene_id MSTRG.9349; transcript_id MSTRG.9349.1; exon_number_id 1	1	1	1	2	8009100	8010993	268	AT2TE33250	2	8009346	8009614	Intragenic	1	FALSE	FALSE	FALSE	-	1	2	last	NA	NA	TRUE	FALSE	TRUE
MSTRG.9359.1_8042095_8043641	MSTRG.9359.1	MSTRG.9359	gene_id MSTRG.9359; transcript_id MSTRG.9359.1; exon_number_id 1	2	2	1	2	8042095	8043641	625	AT2TE33390	2	8042581	8043206	Intragenic	1	FALSE	FALSE	FALSE	-	1	4	last	NA	NA	TRUE	FALSE	FALSE
MSTRG.9359.2_8042118_8043641	MSTRG.9359.2	MSTRG.9359	gene_id MSTRG.9359; transcript_id MSTRG.9359.2; exon_number_id 1	2	2	1	2	8042118	8043641	625	AT2TE33390	2	8042581	8043206	Intragenic	1	FALSE	FALSE	FALSE	-	1	4	last	NA	NA	TRUE	FALSE	FALSE
MSTRG.9495.1_8553542_8553808	MSTRG.9495.1	MSTRG.9495	gene_id MSTRG.9495; transcript_id MSTRG.9495.1; exon_number_id 1	1	1	1	2	8553542	8553808	266	AT2TE35795	2	8553526	8553847	Intragenic	1	TRUE	TRUE	TRUE	-	1	2	last	NA	NA	TRUE	FALSE	TRUE
MSTRG.9633.14_9004307_9005944	MSTRG.9633.14	MSTRG.9633	gene_id MSTRG.9633; transcript_id MSTRG.9633.14; exon_number_id 5	16	16	1	2	9004307	9005944	367	AT2TE38000	2	9005577	9005954	Intragenic	1	FALSE	FALSE	TRUE	+	5	5	last	NA	NA	FALSE	FALSE	TRUE
MSTRG.9633.9_9004625_9005944	MSTRG.9633.9	MSTRG.9633	gene_id MSTRG.9633; transcript_id MSTRG.9633.9; exon_number_id 8	16	16	1	2	9004625	9005944	367	AT2TE38000	2	9005577	9005954	Intragenic	1	FALSE	FALSE	TRUE	+	8	8	last	NA	NA	FALSE	FALSE	TRUE
MSTRG.9633.7_9004625_9005944	MSTRG.9633.7	MSTRG.9633	gene_id MSTRG.9633; transcript_id MSTRG.9633.7; exon_number_id 6	16	16	1	2	9004625	9005944	367	AT2TE38000	2	9005577	9005954	Intragenic	1	FALSE	FALSE	TRUE	+	6	6	last	NA	NA	FALSE	FALSE	TRUE
MSTRG.9633.6_9004625_9005944	MSTRG.9633.6	MSTRG.9633	gene_id MSTRG.9633; transcript_id MSTRG.9633.6; exon_number_id 7	16	16	1	2	9004625	9005944	367	AT2TE38000	2	9005577	9005954	Intragenic	1	FALSE	FALSE	TRUE	+	7	7	last	NA	NA	FALSE	FALSE	TRUE
MSTRG.9633.5_9004625_9005944	MSTRG.9633.5	MSTRG.9633	gene_id MSTRG.9633; transcript_id MSTRG.9633.5; exon_number_id 8	16	16	1	2	9004625	9005944	367	AT2TE38000	2	9005577	9005954	Intragenic	1	FALSE	FALSE	TRUE	+	8	8	last	NA	NA	FALSE	FALSE	TRUE
MSTRG.9633.3_9004625_9005944	MSTRG.9633.3	MSTRG.9633	gene_id MSTRG.9633; transcript_id MSTRG.9633.3; exon_number_id 6	16	16	1	2	9004625	9005944	367	AT2TE38000	2	9005577	9005954	Intragenic	1	FALSE	FALSE	TRUE	+	6	6	last	NA	NA	FALSE	FALSE	TRUE
MSTRG.9633.2_9004625_9005944	MSTRG.9633.2	MSTRG.9633	gene_id MSTRG.9633; transcript_id MSTRG.9633.2; exon_number_id 7	16	16	1	2	9004625	9005944	367	AT2TE38000	2	9005577	9005954	Intragenic	1	FALSE	FALSE	TRUE	+	7	7	last	NA	NA	FALSE	FALSE	TRUE
MSTRG.9633.1_9004625_9005944	MSTRG.9633.1	MSTRG.9633	gene_id MSTRG.9633; transcript_id MSTRG.9633.1; exon_number_id 8	16	16	1	2	9004625	9005944	367	AT2TE38000	2	9005577	9005954	Intragenic	1	FALSE	FALSE	TRUE	+	8	8	last	NA	NA	FALSE	FALSE	TRUE
MSTRG.9633.13_9004625_9005944	MSTRG.9633.13	MSTRG.9633	gene_id MSTRG.9633; transcript_id MSTRG.9633.13; exon_number_id 6	16	16	1	2	9004625	9005944	367	AT2TE38000	2	9005577	9005954	Intragenic	1	FALSE	FALSE	TRUE	+	6	6	last	NA	NA	FALSE	FALSE	TRUE
MSTRG.9633.11_9004625_9005944	MSTRG.9633.11	MSTRG.9633	gene_id MSTRG.9633; transcript_id MSTRG.9633.11; exon_number_id 7	16	16	1	2	9004625	9005944	367	AT2TE38000	2	9005577	9005954	Intragenic	1	FALSE	FALSE	TRUE	+	7	7	last	NA	NA	FALSE	FALSE	TRUE
MSTRG.9633.10_9004625_9005944	MSTRG.9633.10	MSTRG.9633	gene_id MSTRG.9633; transcript_id MSTRG.9633.10; exon_number_id 8	16	16	1	2	9004625	9005944	367	AT2TE38000	2	9005577	9005954	Intragenic	1	FALSE	FALSE	TRUE	+	8	8	last	NA	NA	FALSE	FALSE	TRUE
MSTRG.9633.4_9004313_9005944	MSTRG.9633.4	MSTRG.9633	gene_id MSTRG.9633; transcript_id MSTRG.9633.4; exon_number_id 7	16	16	1	2	9004313	9005944	367	AT2TE38000	2	9005577	9005954	Intragenic	1	FALSE	FALSE	TRUE	+	7	7	last	NA	NA	FALSE	FALSE	TRUE
MSTRG.9633.8_9004307_9005944	MSTRG.9633.8	MSTRG.9633	gene_id MSTRG.9633; transcript_id MSTRG.9633.8; exon_number_id 6	16	16	1	2	9004307	9005944	367	AT2TE38000	2	9005577	9005954	Intragenic	1	FALSE	FALSE	TRUE	+	6	6	last	NA	NA	FALSE	FALSE	TRUE
MSTRG.9633.16_9004307_9005944	MSTRG.9633.16	MSTRG.9633	gene_id MSTRG.9633; transcript_id MSTRG.9633.16; exon_number_id 4	16	16	1	2	9004307	9005944	367	AT2TE38000	2	9005577	9005954	Intragenic	1	FALSE	FALSE	TRUE	+	4	4	last	NA	NA	FALSE	FALSE	TRUE
MSTRG.9633.15_9004307_9005944	MSTRG.9633.15	MSTRG.9633	gene_id MSTRG.9633; transcript_id MSTRG.9633.15; exon_number_id 4	16	16	1	2	9004307	9005944	367	AT2TE38000	2	9005577	9005954	Intragenic	1	FALSE	FALSE	TRUE	+	4	4	last	NA	NA	FALSE	FALSE	TRUE
MSTRG.9633.12_9004625_9005944	MSTRG.9633.12	MSTRG.9633	gene_id MSTRG.9633; transcript_id MSTRG.9633.12; exon_number_id 7	16	16	1	2	9004625	9005944	367	AT2TE38000	2	9005577	9005954	Intragenic	1	FALSE	FALSE	TRUE	+	7	7	last	NA	NA	FALSE	FALSE	TRUE
MSTRG.9754.1_9387592_9388241	MSTRG.9754.1	MSTRG.9754	gene_id MSTRG.9754; transcript_id MSTRG.9754.1; exon_number_id 3	2	2	1	2	9387592	9388241	331	AT2TE39860	2	9387632	9387963	Intragenic	1	FALSE	FALSE	FALSE	+	3	3	last	NA	NA	TRUE	FALSE	FALSE
MSTRG.9755.1_9387427_9387967	MSTRG.9755.1	MSTRG.9755	gene_id MSTRG.9755; transcript_id MSTRG.9755.1; exon_number_id 1	3	1	0.333333	2	9387427	9387967	331	AT2TE39860	2	9387632	9387963	Intragenic	1	FALSE	FALSE	FALSE	-	1	3	last	NA	NA	TRUE	FALSE	FALSE
MSTRG.9754.2_9386952_9388241	MSTRG.9754.2	MSTRG.9754	gene_id MSTRG.9754; transcript_id MSTRG.9754.2; exon_number_id 2	2	2	1	2	9386952	9388241	331	AT2TE39860	2	9387632	9387963	Intragenic	1	FALSE	FALSE	FALSE	+	2	2	last	NA	NA	TRUE	FALSE	FALSE
MSTRG.9843.1_9697130_9699597	MSTRG.9843.1	MSTRG.9843	gene_id MSTRG.9843; transcript_id MSTRG.9843.1; exon_number_id 1	3	3	1	2	9697130	9699597	281	AT2TE41380	2	9697812	9698093	Intragenic	1	FALSE	FALSE	FALSE	-	1	2	last	NA	NA	TRUE	FALSE	FALSE
MSTRG.9843.2_9697181_9699026	MSTRG.9843.2	MSTRG.9843	gene_id MSTRG.9843; transcript_id MSTRG.9843.2; exon_number_id 1	3	3	1	2	9697181	9699026	281	AT2TE41380	2	9697812	9698093	Intragenic	1	FALSE	FALSE	FALSE	-	1	3	last	NA	NA	TRUE	FALSE	FALSE
MSTRG.9843.3_9697216_9698783	MSTRG.9843.3	MSTRG.9843	gene_id MSTRG.9843; transcript_id MSTRG.9843.3; exon_number_id 1	3	3	1	2	9697216	9698783	281	AT2TE41380	2	9697812	9698093	Intragenic	1	FALSE	FALSE	FALSE	-	1	3	last	NA	NA	TRUE	FALSE	FALSE
MSTRG.9843.1_9697130_9699597	MSTRG.9843.1	MSTRG.9843	gene_id MSTRG.9843; transcript_id MSTRG.9843.1; exon_number_id 1	3	3	1	2	9697130	9699597	751	AT2TE41390	2	9698612	9699363	Intragenic	1	TRUE	FALSE	FALSE	-	1	2	last	RI	NA	TRUE	FALSE	FALSE
MSTRG.9846.1_9713559_9714165	MSTRG.9846.1	MSTRG.9846	gene_id MSTRG.9846; transcript_id MSTRG.9846.1; exon_number_id 1	1	1	1	2	9713559	9714165	345	AT2TE41455	2	9713523	9713904	Intergenic	1	FALSE	TRUE	FALSE	-	1	2	last	NA	NA	FALSE	FALSE	FALSE
MSTRG.9870.3_9795878_9796408	MSTRG.9870.3	MSTRG.9870	gene_id MSTRG.9870; transcript_id MSTRG.9870.3; exon_number_id 14	9	8	0.888889	2	9795878	9796408	197	AT2TE41840	2	9795834	9796075	Intragenic	1	TRUE	TRUE	FALSE	+	14	14	last	RI	ALE, ATTS	FALSE	FALSE	TRUE
MSTRG.9870.2_9795660_9796408	MSTRG.9870.2	MSTRG.9870	gene_id MSTRG.9870; transcript_id MSTRG.9870.2; exon_number_id 14	9	8	0.888889	2	9795660	9796408	241	AT2TE41840	2	9795834	9796075	Intragenic	1	TRUE	FALSE	FALSE	+	14	14	last	RI	ATTS	FALSE	FALSE	TRUE
MSTRG.9870.5_9795660_9796408	MSTRG.9870.5	MSTRG.9870	gene_id MSTRG.9870; transcript_id MSTRG.9870.5; exon_number_id 13	9	8	0.888889	2	9795660	9796408	241	AT2TE41840	2	9795834	9796075	Intragenic	1	TRUE	FALSE	FALSE	+	13	13	last	RI	ATTS	FALSE	FALSE	TRUE
MSTRG.9870.7_9795660_9796408	MSTRG.9870.7	MSTRG.9870	gene_id MSTRG.9870; transcript_id MSTRG.9870.7; exon_number_id 10	9	8	0.888889	2	9795660	9796408	241	AT2TE41840	2	9795834	9796075	Intragenic	1	TRUE	FALSE	FALSE	+	10	10	last	RI	ATTS	FALSE	FALSE	TRUE
MSTRG.9870.1_9795878_9796408	MSTRG.9870.1	MSTRG.9870	gene_id MSTRG.9870; transcript_id MSTRG.9870.1; exon_number_id 15	9	8	0.888889	2	9795878	9796408	197	AT2TE41840	2	9795834	9796075	Intragenic	1	TRUE	TRUE	FALSE	+	15	15	last	RI	ALE, ATTS	FALSE	FALSE	TRUE
MSTRG.9955.16_10044794_10046982	MSTRG.9955.16	MSTRG.9955	gene_id MSTRG.9955; transcript_id MSTRG.9955.16; exon_number_id 2	16	1	0.0625	2	10044794	10046982	235	AT2TE42990	2	10045353	10045588	Intragenic	1	FALSE	FALSE	FALSE	-	2	2	first	RI	NA	FALSE	TRUE	FALSE
MSTRG.9960.1_10075388_10076314	MSTRG.9960.1	MSTRG.9960	gene_id MSTRG.9960; transcript_id MSTRG.9960.1; exon_number_id 1	1	1	1	2	10075388	10076314	786	AT2TE43125	2	10075335	10076174	Intergenic	1	FALSE	TRUE	FALSE	-	1	1	single	NA	NA	FALSE	FALSE	FALSE
MSTRG.9969.1_10119972_10122479	MSTRG.9969.1	MSTRG.9969	gene_id MSTRG.9969; transcript_id MSTRG.9969.1; exon_number_id 1	1	1	1	2	10119972	10122479	331	AT2TE43295	2	10121747	10122078	Intragenic	1	FALSE	FALSE	FALSE	-	1	1	single	NA	NA	TRUE	FALSE	FALSE
MSTRG.9972.1_10140382_10140864	MSTRG.9972.1	MSTRG.9972	gene_id MSTRG.9972; transcript_id MSTRG.9972.1; exon_number_id 1	4	4	1	2	10140382	10140864	236	AT2TE43395	2	10140613	10140849	Intragenic	1	FALSE	FALSE	FALSE	+	1	7	first	NA	NA	TRUE	FALSE	FALSE
MSTRG.9972.2_10140526_10140864	MSTRG.9972.2	MSTRG.9972	gene_id MSTRG.9972; transcript_id MSTRG.9972.2; exon_number_id 1	4	4	1	2	10140526	10140864	236	AT2TE43395	2	10140613	10140849	Intragenic	1	FALSE	FALSE	FALSE	+	1	6	first	NA	NA	TRUE	FALSE	FALSE
MSTRG.9972.3_10140592_10140864	MSTRG.9972.3	MSTRG.9972	gene_id MSTRG.9972; transcript_id MSTRG.9972.3; exon_number_id 1	4	4	1	2	10140592	10140864	236	AT2TE43395	2	10140613	10140849	Intragenic	1	FALSE	FALSE	FALSE	+	1	6	first	NA	NA	TRUE	FALSE	FALSE
MSTRG.9972.4_10140611_10140864	MSTRG.9972.4	MSTRG.9972	gene_id MSTRG.9972; transcript_id MSTRG.9972.4; exon_number_id 1	4	4	1	2	10140611	10140864	236	AT2TE43395	2	10140613	10140849	Intragenic	1	FALSE	FALSE	FALSE	+	1	6	first	NA	NA	TRUE	FALSE	FALSE
MSTRG.10095.1_10582073_10583242	MSTRG.10095.1	MSTRG.10095	gene_id MSTRG.10095; transcript_id MSTRG.10095.1; exon_number_id 1	4	1	0.25	2	10582073	10583242	230	AT2TE45420	2	10582287	10582517	Intragenic	1	FALSE	FALSE	FALSE	-	1	7	last	RI	NA	FALSE	FALSE	TRUE
MSTRG.10104.2_10622402_10624309	MSTRG.10104.2	MSTRG.10104	gene_id MSTRG.10104; transcript_id MSTRG.10104.2; exon_number_id 1	4	3	0.75	2	10622402	10624309	352	AT2TE45520	2	10623572	10623924	Intragenic	1	FALSE	FALSE	FALSE	+	1	1	single	RI	NA	TRUE	FALSE	FALSE
MSTRG.10104.3_10622452_10624309	MSTRG.10104.3	MSTRG.10104	gene_id MSTRG.10104; transcript_id MSTRG.10104.3; exon_number_id 1	4	3	0.75	2	10622452	10624309	352	AT2TE45520	2	10623572	10623924	Intragenic	1	FALSE	FALSE	FALSE	+	1	1	single	NA	NA	TRUE	FALSE	FALSE
MSTRG.10104.1_10622878_10624309	MSTRG.10104.1	MSTRG.10104	gene_id MSTRG.10104; transcript_id MSTRG.10104.1; exon_number_id 2	4	3	0.75	2	10622878	10624309	352	AT2TE45520	2	10623572	10623924	Intragenic	1	FALSE	FALSE	FALSE	+	2	2	last	RI	NA	TRUE	FALSE	FALSE
MSTRG.10105.1_10627915_10628598	MSTRG.10105.1	MSTRG.10105	gene_id MSTRG.10105; transcript_id MSTRG.10105.1; exon_number_id 12	1	1	1	2	10627915	10628598	205	AT2TE45540	2	10628093	10628298	Intragenic	1	FALSE	FALSE	FALSE	+	12	12	last	NA	NA	TRUE	FALSE	FALSE
MSTRG.10120.1_10689933_10690227	MSTRG.10120.1	MSTRG.10120	gene_id MSTRG.10120; transcript_id MSTRG.10120.1; exon_number_id 1	1	1	1	2	10689933	10690227	249	AT2TE45845	2	10689966	10690215	Intragenic	1	FALSE	FALSE	FALSE	+	1	3	first	NA	NA	TRUE	FALSE	FALSE
MSTRG.10124.1_10703813_10705417	MSTRG.10124.1	MSTRG.10124	gene_id MSTRG.10124; transcript_id MSTRG.10124.1; exon_number_id 3	1	1	1	2	10703813	10705417	1054	AT2TE45910	2	10704363	10705554	Intergenic	1	FALSE	FALSE	TRUE	-	3	3	first	NA	NA	FALSE	TRUE	FALSE
MSTRG.10236.8_11091864_11095542	MSTRG.10236.8	MSTRG.10236	gene_id MSTRG.10236; transcript_id MSTRG.10236.8; exon_number_id 2	10	9	0.9	2	11091864	11095542	562	AT2TE47855	2	11093383	11093945	Intergenic	1	FALSE	FALSE	FALSE	-	2	2	first	NA	NA	FALSE	TRUE	FALSE
MSTRG.10236.1_11092091_11094257	MSTRG.10236.1	MSTRG.10236	gene_id MSTRG.10236; transcript_id MSTRG.10236.1; exon_number_id 3	10	9	0.9	2	11092091	11094257	562	AT2TE47855	2	11093383	11093945	Intergenic	1	FALSE	FALSE	FALSE	-	3	3	first	NA	NA	FALSE	TRUE	FALSE
MSTRG.10236.4_11092091_11094257	MSTRG.10236.4	MSTRG.10236	gene_id MSTRG.10236; transcript_id MSTRG.10236.4; exon_number_id 3	10	9	0.9	2	11092091	11094257	562	AT2TE47855	2	11093383	11093945	Intergenic	1	FALSE	FALSE	FALSE	-	3	3	first	NA	NA	FALSE	TRUE	FALSE
MSTRG.10236.9_11092091_11094257	MSTRG.10236.9	MSTRG.10236	gene_id MSTRG.10236; transcript_id MSTRG.10236.9; exon_number_id 2	10	9	0.9	2	11092091	11094257	562	AT2TE47855	2	11093383	11093945	Intergenic	1	FALSE	FALSE	FALSE	-	2	2	first	NA	NA	FALSE	TRUE	FALSE
MSTRG.10236.2_11093096_11094257	MSTRG.10236.2	MSTRG.10236	gene_id MSTRG.10236; transcript_id MSTRG.10236.2; exon_number_id 4	10	9	0.9	2	11093096	11094257	562	AT2TE47855	2	11093383	11093945	Intergenic	1	FALSE	FALSE	FALSE	-	4	4	first	NA	NA	FALSE	TRUE	FALSE
MSTRG.10236.3_11093096_11094257	MSTRG.10236.3	MSTRG.10236	gene_id MSTRG.10236; transcript_id MSTRG.10236.3; exon_number_id 4	10	9	0.9	2	11093096	11094257	562	AT2TE47855	2	11093383	11093945	Intergenic	1	FALSE	FALSE	FALSE	-	4	4	first	NA	NA	FALSE	TRUE	FALSE
MSTRG.10236.5_11093096_11094257	MSTRG.10236.5	MSTRG.10236	gene_id MSTRG.10236; transcript_id MSTRG.10236.5; exon_number_id 4	10	9	0.9	2	11093096	11094257	562	AT2TE47855	2	11093383	11093945	Intergenic	1	FALSE	FALSE	FALSE	-	4	4	first	NA	NA	FALSE	TRUE	FALSE
MSTRG.10236.6_11093096_11094257	MSTRG.10236.6	MSTRG.10236	gene_id MSTRG.10236; transcript_id MSTRG.10236.6; exon_number_id 5	10	9	0.9	2	11093096	11094257	562	AT2TE47855	2	11093383	11093945	Intergenic	1	FALSE	FALSE	FALSE	-	5	5	first	NA	NA	FALSE	TRUE	FALSE
MSTRG.10236.7_11093096_11094257	MSTRG.10236.7	MSTRG.10236	gene_id MSTRG.10236; transcript_id MSTRG.10236.7; exon_number_id 4	10	9	0.9	2	11093096	11094257	562	AT2TE47855	2	11093383	11093945	Intergenic	1	FALSE	FALSE	FALSE	-	4	4	first	NA	NA	FALSE	TRUE	FALSE
MSTRG.10256.3_11160004_11162108	MSTRG.10256.3	MSTRG.10256	gene_id MSTRG.10256; transcript_id MSTRG.10256.3; exon_number_id 1	4	2	0.5	2	11160004	11162108	304	AT2TE48170	2	11161050	11161354	Intergenic	1	FALSE	FALSE	FALSE	+	1	2	first	NA	NA	FALSE	FALSE	FALSE
MSTRG.10256.1_11159504_11162413	MSTRG.10256.1	MSTRG.10256	gene_id MSTRG.10256; transcript_id MSTRG.10256.1; exon_number_id 1	4	2	0.5	2	11159504	11162413	304	AT2TE48170	2	11161050	11161354	Intergenic	1	FALSE	FALSE	FALSE	+	1	1	single	NA	NA	FALSE	FALSE	FALSE
MSTRG.10272.1_11217141_11217869	MSTRG.10272.1	MSTRG.10272	gene_id MSTRG.10272; transcript_id MSTRG.10272.1; exon_number_id 1	8	2	0.25	2	11217141	11217869	200	AT2TE48475	2	11217199	11217399	Intragenic	1	FALSE	FALSE	FALSE	-	1	11	last	NA	ATTS	FALSE	FALSE	TRUE
MSTRG.10272.2_11217147_11217869	MSTRG.10272.2	MSTRG.10272	gene_id MSTRG.10272; transcript_id MSTRG.10272.2; exon_number_id 1	8	2	0.25	2	11217147	11217869	200	AT2TE48475	2	11217199	11217399	Intragenic	1	FALSE	FALSE	FALSE	-	1	10	last	NA	ATTS	FALSE	FALSE	TRUE
MSTRG.10402.1_11723256_11724400	MSTRG.10402.1	MSTRG.10402	gene_id MSTRG.10402; transcript_id MSTRG.10402.1; exon_number_id 2	2	2	1	2	11723256	11724400	333	AT2TE50950	2	11723545	11723878	Intragenic	1	FALSE	FALSE	FALSE	+	2	2	last	NA	NA	FALSE	TRUE	FALSE
MSTRG.10402.2_11723397_11724400	MSTRG.10402.2	MSTRG.10402	gene_id MSTRG.10402; transcript_id MSTRG.10402.2; exon_number_id 1	2	2	1	2	11723397	11724400	333	AT2TE50950	2	11723545	11723878	Intragenic	1	FALSE	FALSE	FALSE	+	1	1	single	NA	NA	FALSE	TRUE	FALSE
MSTRG.10412.1_11744980_11745734	MSTRG.10412.1	MSTRG.10412	gene_id MSTRG.10412; transcript_id MSTRG.10412.1; exon_number_id 1	1	1	1	2	11744980	11745734	410	AT2TE51050	2	11745218	11745628	Intragenic	1	FALSE	FALSE	FALSE	-	1	3	last	NA	NA	TRUE	FALSE	FALSE
MSTRG.10467.2_11936053_11937870	MSTRG.10467.2	MSTRG.10467	gene_id MSTRG.10467; transcript_id MSTRG.10467.2; exon_number_id 1	3	1	0.333333	2	11936053	11937870	375	AT2TE51940	2	11937425	11937800	Intragenic	1	FALSE	FALSE	FALSE	-	1	1	single	NA	NA	FALSE	TRUE	FALSE
MSTRG.10471.1_11960661_11963681	MSTRG.10471.1	MSTRG.10471	gene_id MSTRG.10471; transcript_id MSTRG.10471.1; exon_number_id 1	3	3	1	2	11960661	11963681	593	AT2TE52070	2	11962017	11962610	Intragenic	1	FALSE	FALSE	FALSE	+	1	1	single	NA	NA	FALSE	FALSE	FALSE
MSTRG.10471.2_11961530_11963681	MSTRG.10471.2	MSTRG.10471	gene_id MSTRG.10471; transcript_id MSTRG.10471.2; exon_number_id 2	3	3	1	2	11961530	11963681	593	AT2TE52070	2	11962017	11962610	Intragenic	1	FALSE	FALSE	FALSE	+	2	2	last	NA	NA	FALSE	FALSE	FALSE
MSTRG.10471.3_11961530_11963681	MSTRG.10471.3	MSTRG.10471	gene_id MSTRG.10471; transcript_id MSTRG.10471.3; exon_number_id 2	3	3	1	2	11961530	11963681	593	AT2TE52070	2	11962017	11962610	Intragenic	1	FALSE	FALSE	FALSE	+	2	2	last	NA	NA	FALSE	FALSE	FALSE
MSTRG.10478.2_11991349_11991617	MSTRG.10478.2	MSTRG.10478	gene_id MSTRG.10478; transcript_id MSTRG.10478.2; exon_number_id 9	3	3	1	2	11991349	11991617	192	AT2TE52200	2	11991425	11991656	Intragenic	1	FALSE	FALSE	TRUE	+	9	9	last	NA	NA	FALSE	FALSE	TRUE
MSTRG.10478.3_11991349_11991617	MSTRG.10478.3	MSTRG.10478	gene_id MSTRG.10478; transcript_id MSTRG.10478.3; exon_number_id 11	3	3	1	2	11991349	11991617	192	AT2TE52200	2	11991425	11991656	Intragenic	1	FALSE	FALSE	TRUE	+	11	11	last	NA	NA	FALSE	FALSE	TRUE
MSTRG.10478.1_11991349_11991617	MSTRG.10478.1	MSTRG.10478	gene_id MSTRG.10478; transcript_id MSTRG.10478.1; exon_number_id 12	3	3	1	2	11991349	11991617	192	AT2TE52200	2	11991425	11991656	Intragenic	1	FALSE	FALSE	TRUE	+	12	12	last	NA	NA	FALSE	FALSE	TRUE
MSTRG.10487.2_12030314_12032025	MSTRG.10487.2	MSTRG.10487	gene_id MSTRG.10487; transcript_id MSTRG.10487.2; exon_number_id 3	3	2	0.666667	2	12030314	12032025	1486	AT2TE52395	2	12030431	12031917	Intragenic	1	FALSE	FALSE	FALSE	+	3	5	middle	RI	NA	TRUE	FALSE	TRUE
MSTRG.10487.3_12030314_12032025	MSTRG.10487.3	MSTRG.10487	gene_id MSTRG.10487; transcript_id MSTRG.10487.3; exon_number_id 2	3	2	0.666667	2	12030314	12032025	1486	AT2TE52395	2	12030431	12031917	Intragenic	1	FALSE	FALSE	FALSE	+	2	5	middle	RI	NA	TRUE	FALSE	TRUE
MSTRG.10516.1_12180547_12181012	MSTRG.10516.1	MSTRG.10516	gene_id MSTRG.10516; transcript_id MSTRG.10516.1; exon_number_id 5	1	1	1	2	12180547	12181012	254	AT2TE53070	2	12180681	12180935	Intragenic	1	FALSE	FALSE	FALSE	-	5	5	first	NA	NA	TRUE	FALSE	FALSE
MSTRG.10571.1_12415667_12417023	MSTRG.10571.1	MSTRG.10571	gene_id MSTRG.10571; transcript_id MSTRG.10571.1; exon_number_id 1	4	4	1	2	12415667	12417023	474	AT2TE54200	2	12416116	12416590	Intragenic	1	FALSE	FALSE	FALSE	-	1	2	last	NA	NA	TRUE	FALSE	FALSE
MSTRG.10571.2_12415667_12417023	MSTRG.10571.2	MSTRG.10571	gene_id MSTRG.10571; transcript_id MSTRG.10571.2; exon_number_id 1	4	4	1	2	12415667	12417023	474	AT2TE54200	2	12416116	12416590	Intragenic	1	FALSE	FALSE	FALSE	-	1	2	last	NA	NA	TRUE	FALSE	FALSE
MSTRG.10571.3_12415667_12417207	MSTRG.10571.3	MSTRG.10571	gene_id MSTRG.10571; transcript_id MSTRG.10571.3; exon_number_id 1	4	4	1	2	12415667	12417207	474	AT2TE54200	2	12416116	12416590	Intragenic	1	FALSE	FALSE	FALSE	-	1	2	last	NA	NA	TRUE	FALSE	FALSE
MSTRG.10571.4_12415797_12417023	MSTRG.10571.4	MSTRG.10571	gene_id MSTRG.10571; transcript_id MSTRG.10571.4; exon_number_id 1	4	4	1	2	12415797	12417023	474	AT2TE54200	2	12416116	12416590	Intragenic	1	FALSE	FALSE	FALSE	-	1	3	last	NA	NA	TRUE	FALSE	FALSE
MSTRG.10609.1_12539186_12542095	MSTRG.10609.1	MSTRG.10609	gene_id MSTRG.10609; transcript_id MSTRG.10609.1; exon_number_id 3	2	2	1	2	12539186	12542095	2377	AT2TE54780	2	12539440	12541817	Intergenic	1	FALSE	FALSE	FALSE	-	3	3	first	NA	NA	FALSE	FALSE	TRUE
MSTRG.10691.1_12814270_12814940	MSTRG.10691.1	MSTRG.10691	gene_id MSTRG.10691; transcript_id MSTRG.10691.1; exon_number_id 1	1	1	1	2	12814270	12814940	393	AT2TE56040	2	12814547	12814949	Intragenic	1	TRUE	FALSE	TRUE	+	1	2	first	NA	NA	TRUE	FALSE	FALSE
MSTRG.10753.4_13025970_13026561	MSTRG.10753.4	MSTRG.10753	gene_id MSTRG.10753; transcript_id MSTRG.10753.4; exon_number_id 1	5	5	1	2	13025970	13026561	276	AT2TE57075	2	13026005	13026281	Intragenic	1	TRUE	FALSE	FALSE	+	1	5	first	NA	NA	FALSE	TRUE	FALSE
MSTRG.10753.3_13025943_13026561	MSTRG.10753.3	MSTRG.10753	gene_id MSTRG.10753; transcript_id MSTRG.10753.3; exon_number_id 1	5	5	1	2	13025943	13026561	276	AT2TE57075	2	13026005	13026281	Intragenic	1	TRUE	FALSE	FALSE	+	1	6	first	NA	NA	FALSE	TRUE	FALSE
MSTRG.10753.1_13025910_13026561	MSTRG.10753.1	MSTRG.10753	gene_id MSTRG.10753; transcript_id MSTRG.10753.1; exon_number_id 1	5	5	1	2	13025910	13026561	276	AT2TE57075	2	13026005	13026281	Intragenic	1	TRUE	FALSE	FALSE	+	1	7	first	RI	NA	FALSE	TRUE	FALSE
MSTRG.10753.2_13025910_13026277	MSTRG.10753.2	MSTRG.10753	gene_id MSTRG.10753; transcript_id MSTRG.10753.2; exon_number_id 1	5	5	1	2	13025910	13026277	272	AT2TE57075	2	13026005	13026281	Intragenic	1	TRUE	FALSE	TRUE	+	1	8	first	RI	NA	FALSE	TRUE	FALSE
MSTRG.10757.1_13048344_13051345	MSTRG.10757.1	MSTRG.10757	gene_id MSTRG.10757; transcript_id MSTRG.10757.1; exon_number_id 1	1	1	1	2	13048344	13051345	1837	AT2TE57160	2	13049508	13051773	Intergenic	1	FALSE	FALSE	TRUE	+	1	1	single	NA	NA	FALSE	FALSE	FALSE
MSTRG.10758.1_13049316_13051858	MSTRG.10758.1	MSTRG.10758	gene_id MSTRG.10758; transcript_id MSTRG.10758.1; exon_number_id 1	1	1	1	2	13049316	13051858	2265	AT2TE57160	2	13049508	13051773	Intergenic	1	FALSE	FALSE	FALSE	-	1	2	last	NA	NA	FALSE	FALSE	FALSE
MSTRG.10772.1_13108143_13110238	MSTRG.10772.1	MSTRG.10772	gene_id MSTRG.10772; transcript_id MSTRG.10772.1; exon_number_id 3	3	2	0.666667	2	13108143	13110238	381	AT2TE57460	2	13109478	13109859	Intragenic	1	FALSE	FALSE	FALSE	-	3	6	middle	NA	ATSS, ATTS	FALSE	FALSE	FALSE
MSTRG.10773.3_13108825_13110480	MSTRG.10773.3	MSTRG.10773	gene_id MSTRG.10773; transcript_id MSTRG.10773.3; exon_number_id 2	3	1	0.333333	2	13108825	13110480	381	AT2TE57460	2	13109478	13109859	Intragenic	1	FALSE	FALSE	FALSE	+	2	2	last	RI	NA	FALSE	FALSE	FALSE
MSTRG.10794.1_13171822_13172648	MSTRG.10794.1	MSTRG.10794	gene_id MSTRG.10794; transcript_id MSTRG.10794.1; exon_number_id 3	3	3	1	2	13171822	13172648	254	AT2TE57770	2	13172141	13172395	Intergenic	1	FALSE	FALSE	FALSE	+	3	5	middle	NA	ATTS	FALSE	FALSE	TRUE
MSTRG.10901.1_13557538_13559171	MSTRG.10901.1	MSTRG.10901	gene_id MSTRG.10901; transcript_id MSTRG.10901.1; exon_number_id 3	2	2	1	2	13557538	13559171	364	AT2TE59610	2	13558697	13559061	Intragenic	1	FALSE	FALSE	FALSE	-	3	5	middle	NA	NA	TRUE	FALSE	FALSE
MSTRG.10901.2_13557538_13559261	MSTRG.10901.2	MSTRG.10901	gene_id MSTRG.10901; transcript_id MSTRG.10901.2; exon_number_id 3	2	2	1	2	13557538	13559261	364	AT2TE59610	2	13558697	13559061	Intragenic	1	FALSE	FALSE	FALSE	-	3	5	middle	NA	NA	TRUE	FALSE	FALSE
MSTRG.10959.1_13737018_13737546	MSTRG.10959.1	MSTRG.10959	gene_id MSTRG.10959; transcript_id MSTRG.10959.1; exon_number_id 1	1	1	1	2	13737018	13737546	251	AT2TE60480	2	13737022	13737273	Intragenic	1	FALSE	FALSE	FALSE	-	1	1	single	NA	NA	TRUE	FALSE	FALSE
MSTRG.10995.1_13863634_13864710	MSTRG.10995.1	MSTRG.10995	gene_id MSTRG.10995; transcript_id MSTRG.10995.1; exon_number_id 1	15	15	1	2	13863634	13864710	393	AT2TE61100	2	13863951	13864344	Intragenic	1	TRUE	FALSE	FALSE	-	1	1	single	RI	NA	TRUE	FALSE	FALSE
MSTRG.11020.1_13951685_13953664	MSTRG.11020.1	MSTRG.11020	gene_id MSTRG.11020; transcript_id MSTRG.11020.1; exon_number_id 1	1	1	1	2	13951685	13953664	307	AT2TE61550	2	13951785	13952092	Intragenic	1	FALSE	FALSE	FALSE	+	1	1	single	NA	NA	FALSE	TRUE	FALSE
MSTRG.11116.1_14264320_14268003	MSTRG.11116.1	MSTRG.11116	gene_id MSTRG.11116; transcript_id MSTRG.11116.1; exon_number_id 2	1	1	1	2	14264320	14268003	252	AT2TE63125	2	14267403	14267655	Intragenic	1	FALSE	FALSE	FALSE	+	2	2	last	NA	NA	TRUE	FALSE	FALSE
MSTRG.11117.1_14265280_14268003	MSTRG.11117.1	MSTRG.11117	gene_id MSTRG.11117; transcript_id MSTRG.11117.1; exon_number_id 1	1	1	1	2	14265280	14268003	252	AT2TE63125	2	14267403	14267655	Intragenic	1	FALSE	FALSE	FALSE	-	1	1	single	NA	NA	TRUE	FALSE	FALSE
MSTRG.11133.6_14309890_14311711	MSTRG.11133.6	MSTRG.11133	gene_id MSTRG.11133; transcript_id MSTRG.11133.6; exon_number_id 2	7	6	0.857143	2	14309890	14311711	258	AT2TE63320	2	14310907	14311165	Intergenic	1	FALSE	FALSE	FALSE	-	2	2	first	NA	NA	FALSE	FALSE	FALSE
MSTRG.11133.2_14310195_14312174	MSTRG.11133.2	MSTRG.11133	gene_id MSTRG.11133; transcript_id MSTRG.11133.2; exon_number_id 3	7	6	0.857143	2	14310195	14312174	258	AT2TE63320	2	14310907	14311165	Intergenic	1	FALSE	FALSE	FALSE	-	3	4	middle	A3SS, RI	ATSS, ATTS	FALSE	FALSE	TRUE
MSTRG.11133.5_14310195_14311711	MSTRG.11133.5	MSTRG.11133	gene_id MSTRG.11133; transcript_id MSTRG.11133.5; exon_number_id 2	7	6	0.857143	2	14310195	14311711	258	AT2TE63320	2	14310907	14311165	Intergenic	1	FALSE	FALSE	FALSE	-	2	2	first	NA	NA	FALSE	FALSE	FALSE
MSTRG.11133.3_14310195_14311711	MSTRG.11133.3	MSTRG.11133	gene_id MSTRG.11133; transcript_id MSTRG.11133.3; exon_number_id 3	7	6	0.857143	2	14310195	14311711	258	AT2TE63320	2	14310907	14311165	Intergenic	1	FALSE	FALSE	FALSE	-	3	3	first	NA	NA	FALSE	FALSE	FALSE
MSTRG.11133.1_14310195_14311711	MSTRG.11133.1	MSTRG.11133	gene_id MSTRG.11133; transcript_id MSTRG.11133.1; exon_number_id 4	7	6	0.857143	2	14310195	14311711	258	AT2TE63320	2	14310907	14311165	Intergenic	1	FALSE	FALSE	FALSE	-	4	4	first	NA	ATSS	FALSE	FALSE	FALSE
MSTRG.11133.4_14309520_14311711	MSTRG.11133.4	MSTRG.11133	gene_id MSTRG.11133; transcript_id MSTRG.11133.4; exon_number_id 1	7	6	0.857143	2	14309520	14311711	258	AT2TE63320	2	14310907	14311165	Intergenic	1	FALSE	FALSE	FALSE	-	1	1	single	NA	NA	FALSE	FALSE	FALSE
MSTRG.11133.4_14309520_14311711	MSTRG.11133.4	MSTRG.11133	gene_id MSTRG.11133; transcript_id MSTRG.11133.4; exon_number_id 1	7	7	1	2	14309520	14311711	537	AT2TE63325	2	14311174	14311719	Intergenic	1	FALSE	FALSE	TRUE	-	1	1	single	NA	NA	FALSE	FALSE	FALSE
MSTRG.11133.6_14309890_14311711	MSTRG.11133.6	MSTRG.11133	gene_id MSTRG.11133; transcript_id MSTRG.11133.6; exon_number_id 2	7	7	1	2	14309890	14311711	537	AT2TE63325	2	14311174	14311719	Intergenic	1	FALSE	FALSE	TRUE	-	2	2	first	NA	NA	FALSE	FALSE	FALSE
MSTRG.11133.1_14310195_14311711	MSTRG.11133.1	MSTRG.11133	gene_id MSTRG.11133; transcript_id MSTRG.11133.1; exon_number_id 4	7	7	1	2	14310195	14311711	537	AT2TE63325	2	14311174	14311719	Intergenic	1	FALSE	FALSE	TRUE	-	4	4	first	NA	ATSS	FALSE	FALSE	FALSE
MSTRG.11133.3_14310195_14311711	MSTRG.11133.3	MSTRG.11133	gene_id MSTRG.11133; transcript_id MSTRG.11133.3; exon_number_id 3	7	7	1	2	14310195	14311711	537	AT2TE63325	2	14311174	14311719	Intergenic	1	FALSE	FALSE	TRUE	-	3	3	first	NA	ATSS	FALSE	FALSE	FALSE
MSTRG.11133.5_14310195_14311711	MSTRG.11133.5	MSTRG.11133	gene_id MSTRG.11133; transcript_id MSTRG.11133.5; exon_number_id 2	7	7	1	2	14310195	14311711	537	AT2TE63325	2	14311174	14311719	Intergenic	1	FALSE	FALSE	TRUE	-	2	2	first	NA	ATSS	FALSE	FALSE	FALSE
MSTRG.11133.2_14310195_14312174	MSTRG.11133.2	MSTRG.11133	gene_id MSTRG.11133; transcript_id MSTRG.11133.2; exon_number_id 3	7	7	1	2	14310195	14312174	545	AT2TE63325	2	14311174	14311719	Intergenic	1	FALSE	FALSE	FALSE	-	3	4	middle	NA	ATSS, ATTS	FALSE	FALSE	TRUE
MSTRG.11190.2_14475899_14476846	MSTRG.11190.2	MSTRG.11190	gene_id MSTRG.11190; transcript_id MSTRG.11190.2; exon_number_id 7	18	5	0.277778	2	14475899	14476846	373	AT2TE64130	2	14476184	14476557	Intragenic	1	FALSE	FALSE	FALSE	-	7	8	middle	A5SS	NA	TRUE	FALSE	FALSE
MSTRG.11190.5_14475899_14476846	MSTRG.11190.5	MSTRG.11190	gene_id MSTRG.11190; transcript_id MSTRG.11190.5; exon_number_id 6	18	5	0.277778	2	14475899	14476846	373	AT2TE64130	2	14476184	14476557	Intragenic	1	FALSE	FALSE	FALSE	-	6	6	first	NA	AFE, ATSS	TRUE	FALSE	FALSE
MSTRG.11190.4_14475899_14476846	MSTRG.11190.4	MSTRG.11190	gene_id MSTRG.11190; transcript_id MSTRG.11190.4; exon_number_id 7	18	5	0.277778	2	14475899	14476846	373	AT2TE64130	2	14476184	14476557	Intragenic	1	FALSE	FALSE	FALSE	-	7	8	middle	A5SS	NA	TRUE	FALSE	FALSE
MSTRG.11190.3_14475899_14476846	MSTRG.11190.3	MSTRG.11190	gene_id MSTRG.11190; transcript_id MSTRG.11190.3; exon_number_id 7	18	5	0.277778	2	14475899	14476846	373	AT2TE64130	2	14476184	14476557	Intragenic	1	FALSE	FALSE	FALSE	-	7	8	middle	A5SS	NA	TRUE	FALSE	FALSE
MSTRG.11190.1_14475899_14476846	MSTRG.11190.1	MSTRG.11190	gene_id MSTRG.11190; transcript_id MSTRG.11190.1; exon_number_id 7	18	5	0.277778	2	14475899	14476846	373	AT2TE64130	2	14476184	14476557	Intragenic	1	FALSE	FALSE	FALSE	-	7	11	middle	A5SS	NA	TRUE	FALSE	FALSE
MSTRG.11428.1_15288532_15289107	MSTRG.11428.1	MSTRG.11428	gene_id MSTRG.11428; transcript_id MSTRG.11428.1; exon_number_id 3	2	2	1	2	15288532	15289107	303	AT2TE68105	2	15288617	15288920	Intragenic	1	FALSE	FALSE	FALSE	+	3	3	last	NA	NA	TRUE	FALSE	FALSE
MSTRG.11428.2_15288532_15289107	MSTRG.11428.2	MSTRG.11428	gene_id MSTRG.11428; transcript_id MSTRG.11428.2; exon_number_id 2	2	2	1	2	15288532	15289107	303	AT2TE68105	2	15288617	15288920	Intragenic	1	FALSE	FALSE	FALSE	+	2	2	last	NA	NA	TRUE	FALSE	FALSE
MSTRG.11486.1_15515078_15516904	MSTRG.11486.1	MSTRG.11486	gene_id MSTRG.11486; transcript_id MSTRG.11486.1; exon_number_id 1	1	1	1	2	15515078	15516904	229	AT2TE69230	2	15516286	15516515	Intragenic	1	FALSE	FALSE	FALSE	-	1	1	single	NA	NA	TRUE	FALSE	FALSE
MSTRG.11485.2_15515923_15517002	MSTRG.11485.2	MSTRG.11485	gene_id MSTRG.11485; transcript_id MSTRG.11485.2; exon_number_id 2	2	2	1	2	15515923	15517002	229	AT2TE69230	2	15516286	15516515	Intragenic	1	FALSE	FALSE	FALSE	+	2	2	last	NA	NA	TRUE	FALSE	FALSE
MSTRG.11485.1_15516131_15517002	MSTRG.11485.1	MSTRG.11485	gene_id MSTRG.11485; transcript_id MSTRG.11485.1; exon_number_id 3	2	2	1	2	15516131	15517002	229	AT2TE69230	2	15516286	15516515	Intragenic	1	FALSE	FALSE	FALSE	+	3	3	last	NA	NA	TRUE	FALSE	FALSE
MSTRG.11611.2_15882502_15884013	MSTRG.11611.2	MSTRG.11611	gene_id MSTRG.11611; transcript_id MSTRG.11611.2; exon_number_id 1	2	1	0.5	2	15882502	15884013	508	AT2TE71050	2	15882779	15883287	Intragenic	1	TRUE	FALSE	FALSE	-	1	1	single	RI	NA	TRUE	FALSE	FALSE
MSTRG.11763.1_16417476_16417839	MSTRG.11763.1	MSTRG.11763	gene_id MSTRG.11763; transcript_id MSTRG.11763.1; exon_number_id 1	1	1	1	2	16417476	16417839	222	AT2TE73690	2	16417617	16417863	Intragenic	1	TRUE	FALSE	TRUE	-	1	4	last	NA	NA	TRUE	FALSE	FALSE
MSTRG.11969.1_17057747_17060707	MSTRG.11969.1	MSTRG.11969	gene_id MSTRG.11969; transcript_id MSTRG.11969.1; exon_number_id 2	2	2	1	2	17057747	17060707	358	AT2TE76840	2	17059411	17059769	Intragenic	1	TRUE	FALSE	FALSE	+	2	2	last	RI	NA	TRUE	FALSE	FALSE
MSTRG.11969.2_17057424_17060707	MSTRG.11969.2	MSTRG.11969	gene_id MSTRG.11969; transcript_id MSTRG.11969.2; exon_number_id 1	2	2	1	2	17057424	17060707	358	AT2TE76840	2	17059411	17059769	Intragenic	1	TRUE	FALSE	FALSE	+	1	1	single	RI	NA	TRUE	FALSE	FALSE
MSTRG.11972.1_17092668_17095132	MSTRG.11972.1	MSTRG.11972	gene_id MSTRG.11972; transcript_id MSTRG.11972.1; exon_number_id 1	1	1	1	2	17092668	17095132	201	AT2TE77005	2	17092868	17093069	Intragenic	1	FALSE	FALSE	FALSE	+	1	1	single	NA	NA	FALSE	TRUE	FALSE
MSTRG.11973.1_17095164_17095748	MSTRG.11973.1	MSTRG.11973	gene_id MSTRG.11973; transcript_id MSTRG.11973.1; exon_number_id 1	5	5	1	2	17095164	17095748	348	AT2TE77015	2	17095129	17095512	Intragenic	1	TRUE	TRUE	FALSE	+	1	4	first	RI	ATSS	FALSE	TRUE	FALSE
MSTRG.12121.3_17582996_17584492	MSTRG.12121.3	MSTRG.12121	gene_id MSTRG.12121; transcript_id MSTRG.12121.3; exon_number_id 2	4	4	1	2	17582996	17584492	307	AT2TE79400	2	17583626	17583933	Intragenic	1	FALSE	FALSE	FALSE	+	2	2	last	NA	NA	TRUE	FALSE	FALSE
MSTRG.12121.1_17583584_17584492	MSTRG.12121.1	MSTRG.12121	gene_id MSTRG.12121; transcript_id MSTRG.12121.1; exon_number_id 2	4	4	1	2	17583584	17584492	307	AT2TE79400	2	17583626	17583933	Intragenic	1	FALSE	FALSE	FALSE	+	2	2	last	NA	NA	TRUE	FALSE	FALSE
MSTRG.12121.2_17583584_17584492	MSTRG.12121.2	MSTRG.12121	gene_id MSTRG.12121; transcript_id MSTRG.12121.2; exon_number_id 3	4	4	1	2	17583584	17584492	307	AT2TE79400	2	17583626	17583933	Intragenic	1	FALSE	FALSE	FALSE	+	3	3	last	NA	NA	TRUE	FALSE	FALSE
MSTRG.12121.4_17583584_17584492	MSTRG.12121.4	MSTRG.12121	gene_id MSTRG.12121; transcript_id MSTRG.12121.4; exon_number_id 2	4	4	1	2	17583584	17584492	307	AT2TE79400	2	17583626	17583933	Intragenic	1	FALSE	FALSE	FALSE	+	2	2	last	NA	NA	TRUE	FALSE	FALSE
MSTRG.12179.1_17765177_17767042	MSTRG.12179.1	MSTRG.12179	gene_id MSTRG.12179; transcript_id MSTRG.12179.1; exon_number_id 1	1	1	1	2	17765177	17767042	384	AT2TE80325	2	17766284	17766668	Intragenic	1	FALSE	FALSE	FALSE	+	1	1	single	NA	NA	TRUE	TRUE	TRUE
MSTRG.12230.1_17909006_17910761	MSTRG.12230.1	MSTRG.12230	gene_id MSTRG.12230; transcript_id MSTRG.12230.1; exon_number_id 1	1	1	1	2	17909006	17910761	387	AT2TE81045	2	17910143	17910530	Intergenic	1	FALSE	FALSE	FALSE	+	1	1	single	NA	NA	FALSE	FALSE	TRUE
MSTRG.12296.1_18106718_18107127	MSTRG.12296.1	MSTRG.12296	gene_id MSTRG.12296; transcript_id MSTRG.12296.1; exon_number_id 1	1	1	1	2	18106718	18107127	306	AT2TE82000	2	18106653	18107024	Intergenic	1	FALSE	TRUE	FALSE	+	1	1	single	NA	NA	FALSE	FALSE	FALSE
MSTRG.12457.1_18561532_18562546	MSTRG.12457.1	MSTRG.12457	gene_id MSTRG.12457; transcript_id MSTRG.12457.1; exon_number_id 1	1	1	1	2	18561532	18562546	240	AT2TE84250	2	18561893	18562133	Intergenic	1	FALSE	FALSE	FALSE	-	1	1	single	NA	NA	FALSE	FALSE	FALSE
MSTRG.12463.1_18564247_18565339	MSTRG.12463.1	MSTRG.12463	gene_id MSTRG.12463; transcript_id MSTRG.12463.1; exon_number_id 2	1	1	1	2	18564247	18565339	514	AT2TE84260	2	18564209	18564761	Intragenic	1	TRUE	TRUE	FALSE	-	2	2	first	NA	NA	TRUE	FALSE	FALSE
MSTRG.12464.1_18564016_18565626	MSTRG.12464.1	MSTRG.12464	gene_id MSTRG.12464; transcript_id MSTRG.12464.1; exon_number_id 1	6	2	0.333333	2	18564016	18565626	552	AT2TE84260	2	18564209	18564761	Intragenic	1	TRUE	FALSE	FALSE	+	1	9	first	NA	ATSS	TRUE	FALSE	FALSE
MSTRG.12678.1_19260905_19262537	MSTRG.12678.1	MSTRG.12678	gene_id MSTRG.12678; transcript_id MSTRG.12678.1; exon_number_id 1	1	1	1	2	19260905	19262537	310	AT2TE87730	2	19262227	19262544	Intragenic	1	FALSE	FALSE	TRUE	+	1	1	single	NA	NA	TRUE	FALSE	TRUE
MSTRG.12858.1_81557_82182	MSTRG.12858.1	MSTRG.12858	gene_id MSTRG.12858; transcript_id MSTRG.12858.1; exon_number_id 6	1	1	1	3	81557	82182	212	AT3TE00350	3	81640	81852	Intragenic	1	FALSE	FALSE	FALSE	-	6	6	first	NA	NA	TRUE	FALSE	FALSE
MSTRG.13008.1_489669_492279	MSTRG.13008.1	MSTRG.13008	gene_id MSTRG.13008; transcript_id MSTRG.13008.1; exon_number_id 1	3	1	0.333333	3	489669	492279	403	AT3TE02100	3	490909	491312	Intragenic	1	TRUE	FALSE	FALSE	-	1	11	last	RI	ATTS	TRUE	FALSE	TRUE
MSTRG.13007.2_489772_491927	MSTRG.13007.2	MSTRG.13007	gene_id MSTRG.13007; transcript_id MSTRG.13007.2; exon_number_id 1	2	2	1	3	489772	491927	403	AT3TE02100	3	490909	491312	Intragenic	1	TRUE	FALSE	FALSE	+	1	1	single	RI	NA	TRUE	FALSE	TRUE
MSTRG.13096.1_719403_720962	MSTRG.13096.1	MSTRG.13096	gene_id MSTRG.13096; transcript_id MSTRG.13096.1; exon_number_id 1	1	1	1	3	719403	720962	507	AT3TE03050	3	719508	720015	Intergenic	1	FALSE	FALSE	FALSE	-	1	1	single	NA	NA	FALSE	FALSE	FALSE
MSTRG.13096.1_719403_720962	MSTRG.13096.1	MSTRG.13096	gene_id MSTRG.13096; transcript_id MSTRG.13096.1; exon_number_id 1	1	1	1	3	719403	720962	219	AT3TE03055	3	720015	720234	Intergenic	1	FALSE	FALSE	FALSE	-	1	1	single	NA	NA	FALSE	FALSE	FALSE
MSTRG.13338.1_1412866_1413473	MSTRG.13338.1	MSTRG.13338	gene_id MSTRG.13338; transcript_id MSTRG.13338.1; exon_number_id 1	2	2	1	3	1412866	1413473	283	AT3TE05960	3	1413149	1413432	Intragenic	1	FALSE	FALSE	FALSE	-	1	9	last	NA	NA	TRUE	FALSE	TRUE
MSTRG.13338.2_1413178_1413473	MSTRG.13338.2	MSTRG.13338	gene_id MSTRG.13338; transcript_id MSTRG.13338.2; exon_number_id 1	2	2	1	3	1413178	1413473	254	AT3TE05960	3	1413149	1413432	Intragenic	1	FALSE	TRUE	FALSE	-	1	9	last	NA	ATTS	TRUE	FALSE	FALSE
MSTRG.13336.1_1433127_1435526	MSTRG.13336.1	MSTRG.13336	gene_id MSTRG.13336; transcript_id MSTRG.13336.1; exon_number_id 1	1	1	1	3	1433127	1435526	663	AT3TE06050	3	1434307	1434970	Intragenic	1	FALSE	FALSE	FALSE	-	1	1	single	NA	NA	TRUE	FALSE	FALSE
MSTRG.13352.1_1489543_1491772	MSTRG.13352.1	MSTRG.13352	gene_id MSTRG.13352; transcript_id MSTRG.13352.1; exon_number_id 3	3	3	1	3	1489543	1491772	220	AT3TE06290	3	1489859	1490079	Intragenic	1	FALSE	FALSE	FALSE	+	3	3	last	NA	NA	TRUE	FALSE	FALSE
MSTRG.13352.3_1489000_1491772	MSTRG.13352.3	MSTRG.13352	gene_id MSTRG.13352; transcript_id MSTRG.13352.3; exon_number_id 1	3	3	1	3	1489000	1491772	220	AT3TE06290	3	1489859	1490079	Intragenic	1	FALSE	FALSE	FALSE	+	1	1	single	NA	NA	TRUE	FALSE	FALSE
MSTRG.13352.2_1488946_1491772	MSTRG.13352.2	MSTRG.13352	gene_id MSTRG.13352; transcript_id MSTRG.13352.2; exon_number_id 2	3	3	1	3	1488946	1491772	220	AT3TE06290	3	1489859	1490079	Intragenic	1	FALSE	FALSE	FALSE	+	2	2	last	NA	NA	TRUE	FALSE	FALSE
MSTRG.13373.7_1544974_1545361	MSTRG.13373.7	MSTRG.13373	gene_id MSTRG.13373; transcript_id MSTRG.13373.7; exon_number_id 14	7	7	1	3	1544974	1545361	316	AT3TE06510	3	1545045	1545365	Intragenic	1	TRUE	FALSE	FALSE	+	14	16	middle	RI	NA	TRUE	FALSE	FALSE
MSTRG.13373.6_1544974_1545361	MSTRG.13373.6	MSTRG.13373	gene_id MSTRG.13373; transcript_id MSTRG.13373.6; exon_number_id 16	7	7	1	3	1544974	1545361	316	AT3TE06510	3	1545045	1545365	Intragenic	1	TRUE	FALSE	FALSE	+	16	18	middle	RI	NA	TRUE	FALSE	FALSE
MSTRG.13483.2_1871576_1872384	MSTRG.13483.2	MSTRG.13483	gene_id MSTRG.13483; transcript_id MSTRG.13483.2; exon_number_id 1	2	2	1	3	1871576	1872384	346	AT3TE07855	3	1871676	1872022	Intragenic	1	FALSE	FALSE	FALSE	+	1	2	first	NA	NA	TRUE	TRUE	FALSE
MSTRG.13483.1_1871557_1872227	MSTRG.13483.1	MSTRG.13483	gene_id MSTRG.13483; transcript_id MSTRG.13483.1; exon_number_id 1	2	2	1	3	1871557	1872227	346	AT3TE07855	3	1871676	1872022	Intragenic	1	FALSE	FALSE	FALSE	+	1	3	first	NA	NA	TRUE	TRUE	FALSE
MSTRG.13506.1_1958527_1960050	MSTRG.13506.1	MSTRG.13506	gene_id MSTRG.13506; transcript_id MSTRG.13506.1; exon_number_id 1	1	1	1	3	1958527	1960050	256	AT3TE08230	3	1959159	1959415	Intergenic	1	FALSE	FALSE	FALSE	-	1	1	single	NA	NA	FALSE	FALSE	FALSE
MSTRG.13506.1_1958527_1960050	MSTRG.13506.1	MSTRG.13506	gene_id MSTRG.13506; transcript_id MSTRG.13506.1; exon_number_id 1	1	1	1	3	1958527	1960050	546	AT3TE08235	3	1959467	1960013	Intergenic	1	FALSE	FALSE	FALSE	-	1	1	single	NA	NA	FALSE	FALSE	FALSE
MSTRG.13514.4_1969035_1970946	MSTRG.13514.4	MSTRG.13514	gene_id MSTRG.13514; transcript_id MSTRG.13514.4; exon_number_id 1	10	1	0.1	3	1969035	1970946	278	AT3TE08290	3	1969730	1970008	Intragenic	1	FALSE	FALSE	FALSE	-	1	1	single	RI	NA	FALSE	FALSE	TRUE
MSTRG.13516.1_1971165_1972552	MSTRG.13516.1	MSTRG.13516	gene_id MSTRG.13516; transcript_id MSTRG.13516.1; exon_number_id 1	1	1	1	3	1971165	1972552	260	AT3TE08315	3	1972157	1972417	Intergenic	1	FALSE	FALSE	FALSE	+	1	1	single	NA	NA	FALSE	FALSE	FALSE
MSTRG.13520.1_1985337_1987081	MSTRG.13520.1	MSTRG.13520	gene_id MSTRG.13520; transcript_id MSTRG.13520.1; exon_number_id 1	7	7	1	3	1985337	1987081	302	AT3TE08370	3	1986252	1986554	Intragenic	1	FALSE	FALSE	FALSE	-	1	7	last	NA	NA	TRUE	FALSE	TRUE
MSTRG.13520.7_1985540_1986717	MSTRG.13520.7	MSTRG.13520	gene_id MSTRG.13520; transcript_id MSTRG.13520.7; exon_number_id 1	7	7	1	3	1985540	1986717	302	AT3TE08370	3	1986252	1986554	Intragenic	1	FALSE	FALSE	FALSE	-	1	8	last	NA	NA	TRUE	FALSE	TRUE
MSTRG.13520.5_1985454_1987081	MSTRG.13520.5	MSTRG.13520	gene_id MSTRG.13520; transcript_id MSTRG.13520.5; exon_number_id 1	7	7	1	3	1985454	1987081	302	AT3TE08370	3	1986252	1986554	Intragenic	1	FALSE	FALSE	FALSE	-	1	8	last	NA	NA	TRUE	FALSE	TRUE
MSTRG.13520.6_1985454_1986717	MSTRG.13520.6	MSTRG.13520	gene_id MSTRG.13520; transcript_id MSTRG.13520.6; exon_number_id 1	7	7	1	3	1985454	1986717	302	AT3TE08370	3	1986252	1986554	Intragenic	1	FALSE	FALSE	FALSE	-	1	8	last	NA	NA	TRUE	FALSE	TRUE
MSTRG.13520.4_1985443_1987081	MSTRG.13520.4	MSTRG.13520	gene_id MSTRG.13520; transcript_id MSTRG.13520.4; exon_number_id 1	7	7	1	3	1985443	1987081	302	AT3TE08370	3	1986252	1986554	Intragenic	1	FALSE	FALSE	FALSE	-	1	6	last	NA	NA	TRUE	FALSE	TRUE
MSTRG.13520.3_1985422_1986717	MSTRG.13520.3	MSTRG.13520	gene_id MSTRG.13520; transcript_id MSTRG.13520.3; exon_number_id 1	7	7	1	3	1985422	1986717	302	AT3TE08370	3	1986252	1986554	Intragenic	1	FALSE	FALSE	FALSE	-	1	7	last	NA	NA	TRUE	FALSE	TRUE
MSTRG.13520.2_1985342_1986717	MSTRG.13520.2	MSTRG.13520	gene_id MSTRG.13520; transcript_id MSTRG.13520.2; exon_number_id 1	7	7	1	3	1985342	1986717	302	AT3TE08370	3	1986252	1986554	Intragenic	1	FALSE	FALSE	FALSE	-	1	9	last	NA	NA	TRUE	FALSE	TRUE
MSTRG.13584.4_2222677_2223593	MSTRG.13584.4	MSTRG.13584	gene_id MSTRG.13584; transcript_id MSTRG.13584.4; exon_number_id 1	7	7	1	3	2222677	2223593	440	AT3TE09350	3	2223064	2223504	Intragenic	1	TRUE	FALSE	FALSE	-	1	8	last	NA	NA	TRUE	FALSE	FALSE
MSTRG.13584.7_2222853_2223579	MSTRG.13584.7	MSTRG.13584	gene_id MSTRG.13584; transcript_id MSTRG.13584.7; exon_number_id 1	7	7	1	3	2222853	2223579	440	AT3TE09350	3	2223064	2223504	Intragenic	1	TRUE	FALSE	FALSE	-	1	8	last	NA	NA	TRUE	FALSE	FALSE
MSTRG.13584.5_2222845_2223593	MSTRG.13584.5	MSTRG.13584	gene_id MSTRG.13584; transcript_id MSTRG.13584.5; exon_number_id 1	7	7	1	3	2222845	2223593	440	AT3TE09350	3	2223064	2223504	Intragenic	1	TRUE	FALSE	FALSE	-	1	8	last	NA	NA	TRUE	FALSE	FALSE
MSTRG.13584.3_2222565_2223593	MSTRG.13584.3	MSTRG.13584	gene_id MSTRG.13584; transcript_id MSTRG.13584.3; exon_number_id 1	7	7	1	3	2222565	2223593	440	AT3TE09350	3	2223064	2223504	Intragenic	1	TRUE	FALSE	FALSE	-	1	8	last	RI	NA	TRUE	FALSE	FALSE
MSTRG.13584.6_2222845_2223579	MSTRG.13584.6	MSTRG.13584	gene_id MSTRG.13584; transcript_id MSTRG.13584.6; exon_number_id 1	7	7	1	3	2222845	2223579	440	AT3TE09350	3	2223064	2223504	Intragenic	1	TRUE	FALSE	FALSE	-	1	8	last	NA	NA	TRUE	FALSE	FALSE
MSTRG.13602.1_2304158_2304500	MSTRG.13602.1	MSTRG.13602	gene_id MSTRG.13602; transcript_id MSTRG.13602.1; exon_number_id 5	1	1	1	3	2304158	2304500	232	AT3TE09680	3	2304177	2304409	Intragenic	1	FALSE	FALSE	FALSE	-	5	15	middle	NA	NA	TRUE	FALSE	FALSE
MSTRG.13805.1_2921803_2923258	MSTRG.13805.1	MSTRG.13805	gene_id MSTRG.13805; transcript_id MSTRG.13805.1; exon_number_id 1	1	1	1	3	2921803	2923258	342	AT3TE12275	3	2922916	2923292	Intragenic	1	FALSE	FALSE	TRUE	+	1	1	single	NA	NA	TRUE	FALSE	FALSE
MSTRG.13827.1_2949063_2952358	MSTRG.13827.1	MSTRG.13827	gene_id MSTRG.13827; transcript_id MSTRG.13827.1; exon_number_id 1	2	2	1	3	2949063	2952358	696	AT3TE12390	3	2951515	2952211	Intragenic	1	FALSE	FALSE	FALSE	-	1	1	single	NA	NA	TRUE	TRUE	FALSE
MSTRG.13827.2_2950239_2952358	MSTRG.13827.2	MSTRG.13827	gene_id MSTRG.13827; transcript_id MSTRG.13827.2; exon_number_id 2	2	2	1	3	2950239	2952358	696	AT3TE12390	3	2951515	2952211	Intragenic	1	FALSE	FALSE	FALSE	-	2	2	first	NA	NA	TRUE	TRUE	FALSE
MSTRG.13873.1_3096344_3098417	MSTRG.13873.1	MSTRG.13873	gene_id MSTRG.13873; transcript_id MSTRG.13873.1; exon_number_id 1	1	1	1	3	3096344	3098417	314	AT3TE13000	3	3096743	3097057	Intragenic	1	FALSE	FALSE	FALSE	-	1	1	single	NA	NA	TRUE	FALSE	FALSE
MSTRG.14116.1_3847742_3848238	MSTRG.14116.1	MSTRG.14116	gene_id MSTRG.14116; transcript_id MSTRG.14116.1; exon_number_id 1	5	5	1	3	3847742	3848238	219	AT3TE16190	3	3847809	3848028	Intragenic	1	FALSE	FALSE	FALSE	+	1	12	first	NA	NA	TRUE	TRUE	FALSE
MSTRG.14116.2_3847791_3848238	MSTRG.14116.2	MSTRG.14116	gene_id MSTRG.14116; transcript_id MSTRG.14116.2; exon_number_id 1	5	5	1	3	3847791	3848238	219	AT3TE16190	3	3847809	3848028	Intragenic	1	FALSE	FALSE	FALSE	+	1	12	first	NA	NA	TRUE	TRUE	FALSE
MSTRG.14116.3_3847802_3848238	MSTRG.14116.3	MSTRG.14116	gene_id MSTRG.14116; transcript_id MSTRG.14116.3; exon_number_id 1	5	5	1	3	3847802	3848238	219	AT3TE16190	3	3847809	3848028	Intragenic	1	FALSE	FALSE	FALSE	+	1	11	first	NA	NA	TRUE	TRUE	FALSE
MSTRG.14116.4_3847829_3848238	MSTRG.14116.4	MSTRG.14116	gene_id MSTRG.14116; transcript_id MSTRG.14116.4; exon_number_id 1	5	5	1	3	3847829	3848238	199	AT3TE16190	3	3847809	3848028	Intragenic	1	FALSE	TRUE	FALSE	+	1	12	first	NA	ATSS	TRUE	TRUE	FALSE
MSTRG.14159.1_3951107_3952260	MSTRG.14159.1	MSTRG.14159	gene_id MSTRG.14159; transcript_id MSTRG.14159.1; exon_number_id 1	1	1	1	3	3951107	3952260	413	AT3TE16630	3	3951631	3952044	Intragenic	1	FALSE	FALSE	FALSE	-	1	1	single	NA	NA	TRUE	FALSE	FALSE
MSTRG.14211.1_4111042_4112632	MSTRG.14211.1	MSTRG.14211	gene_id MSTRG.14211; transcript_id MSTRG.14211.1; exon_number_id 1	4	2	0.5	3	4111042	4112632	521	AT3TE17310	3	4111908	4112429	Intergenic	1	FALSE	FALSE	FALSE	+	1	4	first	NA	ATSS	FALSE	FALSE	FALSE
MSTRG.14211.2_4111775_4112632	MSTRG.14211.2	MSTRG.14211	gene_id MSTRG.14211; transcript_id MSTRG.14211.2; exon_number_id 2	4	2	0.5	3	4111775	4112632	521	AT3TE17310	3	4111908	4112429	Intergenic	1	FALSE	FALSE	FALSE	+	2	5	middle	RI	ATSS	FALSE	FALSE	FALSE
MSTRG.14260.6_4288193_4288946	MSTRG.14260.6	MSTRG.14260	gene_id MSTRG.14260; transcript_id MSTRG.14260.6; exon_number_id 5	6	4	0.666667	3	4288193	4288946	360	AT3TE18060	3	4288584	4288944	Intergenic	1	FALSE	FALSE	FALSE	+	5	5	last	NA	ALE, ATTS	FALSE	FALSE	FALSE
MSTRG.14260.1_4288193_4288946	MSTRG.14260.1	MSTRG.14260	gene_id MSTRG.14260; transcript_id MSTRG.14260.1; exon_number_id 6	6	4	0.666667	3	4288193	4288946	360	AT3TE18060	3	4288584	4288944	Intergenic	1	FALSE	FALSE	FALSE	+	6	6	last	NA	ALE, ATTS	FALSE	FALSE	FALSE
MSTRG.14260.4_4288193_4288946	MSTRG.14260.4	MSTRG.14260	gene_id MSTRG.14260; transcript_id MSTRG.14260.4; exon_number_id 7	6	4	0.666667	3	4288193	4288946	360	AT3TE18060	3	4288584	4288944	Intergenic	1	FALSE	FALSE	FALSE	+	7	7	last	NA	ALE, ATTS	FALSE	FALSE	FALSE
MSTRG.14260.5_4288193_4288946	MSTRG.14260.5	MSTRG.14260	gene_id MSTRG.14260; transcript_id MSTRG.14260.5; exon_number_id 5	6	4	0.666667	3	4288193	4288946	360	AT3TE18060	3	4288584	4288944	Intergenic	1	FALSE	FALSE	FALSE	+	5	5	last	NA	ALE, ATTS	FALSE	FALSE	FALSE
MSTRG.14293.2_4377157_4378074	MSTRG.14293.2	MSTRG.14293	gene_id MSTRG.14293; transcript_id MSTRG.14293.2; exon_number_id 1	5	3	0.6	3	4377157	4378074	917	AT3TE18450	3	4377060	4378171	Intragenic	1	TRUE	TRUE	TRUE	+	1	2	first	A3SS, SE	AFE, ATSS	FALSE	TRUE	FALSE
MSTRG.14293.1_4377096_4378074	MSTRG.14293.1	MSTRG.14293	gene_id MSTRG.14293; transcript_id MSTRG.14293.1; exon_number_id 1	5	3	0.6	3	4377096	4378074	978	AT3TE18450	3	4377060	4378171	Intragenic	1	TRUE	TRUE	TRUE	+	1	3	first	SE	ATSS	FALSE	TRUE	FALSE
MSTRG.14292.1_4376975_4379575	MSTRG.14292.1	MSTRG.14292	gene_id MSTRG.14292; transcript_id MSTRG.14292.1; exon_number_id 1	1	1	1	3	4376975	4379575	1111	AT3TE18450	3	4377060	4378171	Intragenic	1	TRUE	FALSE	FALSE	-	1	1	single	NA	NA	FALSE	TRUE	FALSE
MSTRG.14301.2_4388192_4388592	MSTRG.14301.2	MSTRG.14301	gene_id MSTRG.14301; transcript_id MSTRG.14301.2; exon_number_id 20	23	9	0.391304	3	4388192	4388592	206	AT3TE18490	3	4388253	4388459	Intragenic	1	FALSE	FALSE	FALSE	-	20	20	first	RI	NA	FALSE	TRUE	FALSE
MSTRG.14301.23_4387834_4388592	MSTRG.14301.23	MSTRG.14301	gene_id MSTRG.14301; transcript_id MSTRG.14301.23; exon_number_id 8	23	9	0.391304	3	4387834	4388592	206	AT3TE18490	3	4388253	4388459	Intragenic	1	FALSE	FALSE	FALSE	-	8	8	first	RI	NA	FALSE	TRUE	FALSE
MSTRG.14301.16_4388192_4388592	MSTRG.14301.16	MSTRG.14301	gene_id MSTRG.14301; transcript_id MSTRG.14301.16; exon_number_id 9	23	9	0.391304	3	4388192	4388592	206	AT3TE18490	3	4388253	4388459	Intragenic	1	FALSE	FALSE	FALSE	-	9	9	first	RI	NA	FALSE	TRUE	FALSE
MSTRG.14301.17_4388192_4388592	MSTRG.14301.17	MSTRG.14301	gene_id MSTRG.14301; transcript_id MSTRG.14301.17; exon_number_id 9	23	9	0.391304	3	4388192	4388592	206	AT3TE18490	3	4388253	4388459	Intragenic	1	FALSE	FALSE	FALSE	-	9	9	first	RI	NA	FALSE	TRUE	FALSE
MSTRG.14301.18_4388192_4388592	MSTRG.14301.18	MSTRG.14301	gene_id MSTRG.14301; transcript_id MSTRG.14301.18; exon_number_id 8	23	9	0.391304	3	4388192	4388592	206	AT3TE18490	3	4388253	4388459	Intragenic	1	FALSE	FALSE	FALSE	-	8	8	first	RI	NA	FALSE	TRUE	FALSE
MSTRG.14301.19_4388192_4388592	MSTRG.14301.19	MSTRG.14301	gene_id MSTRG.14301; transcript_id MSTRG.14301.19; exon_number_id 8	23	9	0.391304	3	4388192	4388592	206	AT3TE18490	3	4388253	4388459	Intragenic	1	FALSE	FALSE	FALSE	-	8	8	first	RI	NA	FALSE	TRUE	FALSE
MSTRG.14301.20_4388192_4388592	MSTRG.14301.20	MSTRG.14301	gene_id MSTRG.14301; transcript_id MSTRG.14301.20; exon_number_id 9	23	9	0.391304	3	4388192	4388592	206	AT3TE18490	3	4388253	4388459	Intragenic	1	FALSE	FALSE	FALSE	-	9	9	first	RI	NA	FALSE	TRUE	FALSE
MSTRG.14301.21_4388192_4388592	MSTRG.14301.21	MSTRG.14301	gene_id MSTRG.14301; transcript_id MSTRG.14301.21; exon_number_id 9	23	9	0.391304	3	4388192	4388592	206	AT3TE18490	3	4388253	4388459	Intragenic	1	FALSE	FALSE	FALSE	-	9	9	first	RI	NA	FALSE	TRUE	FALSE
MSTRG.14301.22_4388192_4388592	MSTRG.14301.22	MSTRG.14301	gene_id MSTRG.14301; transcript_id MSTRG.14301.22; exon_number_id 9	23	9	0.391304	3	4388192	4388592	206	AT3TE18490	3	4388253	4388459	Intragenic	1	FALSE	FALSE	FALSE	-	9	9	first	RI	NA	FALSE	TRUE	FALSE
MSTRG.14501.1_5081779_5084268	MSTRG.14501.1	MSTRG.14501	gene_id MSTRG.14501; transcript_id MSTRG.14501.1; exon_number_id 1	3	3	1	3	5081779	5084268	371	AT3TE21410	3	5082999	5083370	Intragenic	1	FALSE	FALSE	FALSE	+	1	1	single	NA	NA	TRUE	FALSE	FALSE
MSTRG.14501.2_5082289_5084268	MSTRG.14501.2	MSTRG.14501	gene_id MSTRG.14501; transcript_id MSTRG.14501.2; exon_number_id 2	3	3	1	3	5082289	5084268	371	AT3TE21410	3	5082999	5083370	Intragenic	1	FALSE	FALSE	FALSE	+	2	2	last	NA	NA	TRUE	FALSE	FALSE
MSTRG.14501.3_5082609_5084268	MSTRG.14501.3	MSTRG.14501	gene_id MSTRG.14501; transcript_id MSTRG.14501.3; exon_number_id 2	3	3	1	3	5082609	5084268	371	AT3TE21410	3	5082999	5083370	Intragenic	1	FALSE	FALSE	FALSE	+	2	2	last	NA	NA	TRUE	FALSE	FALSE
MSTRG.14500.1_5093772_5095965	MSTRG.14500.1	MSTRG.14500	gene_id MSTRG.14500; transcript_id MSTRG.14500.1; exon_number_id 6	2	2	1	3	5093772	5095965	462	AT3TE21460	3	5094240	5094702	Intragenic	1	FALSE	FALSE	FALSE	-	6	6	first	NA	NA	TRUE	FALSE	FALSE
MSTRG.14500.2_5093772_5095965	MSTRG.14500.2	MSTRG.14500	gene_id MSTRG.14500; transcript_id MSTRG.14500.2; exon_number_id 6	2	2	1	3	5093772	5095965	462	AT3TE21460	3	5094240	5094702	Intragenic	1	FALSE	FALSE	FALSE	-	6	6	first	NA	NA	TRUE	FALSE	FALSE
MSTRG.14543.1_5229123_5229856	MSTRG.14543.1	MSTRG.14543	gene_id MSTRG.14543; transcript_id MSTRG.14543.1; exon_number_id 1	1	1	1	3	5229123	5229856	222	AT3TE22005	3	5229119	5229345	Intragenic	1	FALSE	TRUE	FALSE	+	1	3	first	NA	NA	FALSE	TRUE	FALSE
MSTRG.14747.1_5839455_5840275	MSTRG.14747.1	MSTRG.14747	gene_id MSTRG.14747; transcript_id MSTRG.14747.1; exon_number_id 1	1	1	1	3	5839455	5840275	515	AT3TE24555	3	5839379	5839970	Intergenic	1	FALSE	TRUE	FALSE	-	1	1	single	NA	NA	FALSE	FALSE	FALSE
MSTRG.14817.1_6032049_6033950	MSTRG.14817.1	MSTRG.14817	gene_id MSTRG.14817; transcript_id MSTRG.14817.1; exon_number_id 1	1	1	1	3	6032049	6033950	247	AT3TE25340	3	6032632	6032879	Intragenic	1	FALSE	FALSE	FALSE	-	1	1	single	NA	NA	TRUE	FALSE	FALSE
MSTRG.14818.1_6032071_6033861	MSTRG.14818.1	MSTRG.14818	gene_id MSTRG.14818; transcript_id MSTRG.14818.1; exon_number_id 1	1	1	1	3	6032071	6033861	247	AT3TE25340	3	6032632	6032879	Intragenic	1	FALSE	FALSE	FALSE	+	1	1	single	NA	NA	TRUE	FALSE	FALSE
MSTRG.14909.6_6313701_6314492	MSTRG.14909.6	MSTRG.14909	gene_id MSTRG.14909; transcript_id MSTRG.14909.6; exon_number_id 1	7	6	0.857143	3	6313701	6314492	239	AT3TE26560	3	6314023	6314262	Intragenic	1	FALSE	FALSE	FALSE	+	1	7	first	NA	ATSS	TRUE	FALSE	FALSE
MSTRG.14909.1_6313470_6314492	MSTRG.14909.1	MSTRG.14909	gene_id MSTRG.14909; transcript_id MSTRG.14909.1; exon_number_id 1	7	6	0.857143	3	6313470	6314492	239	AT3TE26560	3	6314023	6314262	Intragenic	1	FALSE	FALSE	FALSE	+	1	8	first	NA	ATSS	TRUE	FALSE	FALSE
MSTRG.14909.5_6313538_6314492	MSTRG.14909.5	MSTRG.14909	gene_id MSTRG.14909; transcript_id MSTRG.14909.5; exon_number_id 1	7	6	0.857143	3	6313538	6314492	239	AT3TE26560	3	6314023	6314262	Intragenic	1	FALSE	FALSE	FALSE	+	1	6	first	NA	ATSS	TRUE	FALSE	FALSE
MSTRG.14909.4_6313509_6314492	MSTRG.14909.4	MSTRG.14909	gene_id MSTRG.14909; transcript_id MSTRG.14909.4; exon_number_id 1	7	6	0.857143	3	6313509	6314492	239	AT3TE26560	3	6314023	6314262	Intragenic	1	FALSE	FALSE	FALSE	+	1	7	first	NA	ATSS	TRUE	FALSE	FALSE
MSTRG.14909.2_6313493_6314492	MSTRG.14909.2	MSTRG.14909	gene_id MSTRG.14909; transcript_id MSTRG.14909.2; exon_number_id 1	7	6	0.857143	3	6313493	6314492	239	AT3TE26560	3	6314023	6314262	Intragenic	1	FALSE	FALSE	FALSE	+	1	7	first	NA	ATSS	TRUE	FALSE	FALSE
MSTRG.14909.3_6313501_6314492	MSTRG.14909.3	MSTRG.14909	gene_id MSTRG.14909; transcript_id MSTRG.14909.3; exon_number_id 1	7	6	0.857143	3	6313501	6314492	239	AT3TE26560	3	6314023	6314262	Intragenic	1	FALSE	FALSE	FALSE	+	1	6	first	NA	ATSS	TRUE	FALSE	FALSE
MSTRG.14933.1_6402665_6403034	MSTRG.14933.1	MSTRG.14933	gene_id MSTRG.14933; transcript_id MSTRG.14933.1; exon_number_id 12	4	4	1	3	6402665	6403034	217	AT3TE26950	3	6402748	6402965	Intragenic	1	FALSE	FALSE	FALSE	-	12	13	middle	NA	NA	TRUE	FALSE	FALSE
MSTRG.14933.2_6402665_6403034	MSTRG.14933.2	MSTRG.14933	gene_id MSTRG.14933; transcript_id MSTRG.14933.2; exon_number_id 11	4	4	1	3	6402665	6403034	217	AT3TE26950	3	6402748	6402965	Intragenic	1	FALSE	FALSE	FALSE	-	11	12	middle	NA	NA	TRUE	FALSE	FALSE
MSTRG.14933.3_6402665_6403034	MSTRG.14933.3	MSTRG.14933	gene_id MSTRG.14933; transcript_id MSTRG.14933.3; exon_number_id 11	4	4	1	3	6402665	6403034	217	AT3TE26950	3	6402748	6402965	Intragenic	1	FALSE	FALSE	FALSE	-	11	12	middle	NA	NA	TRUE	FALSE	FALSE
MSTRG.14933.4_6402665_6403034	MSTRG.14933.4	MSTRG.14933	gene_id MSTRG.14933; transcript_id MSTRG.14933.4; exon_number_id 11	4	4	1	3	6402665	6403034	217	AT3TE26950	3	6402748	6402965	Intragenic	1	FALSE	FALSE	FALSE	-	11	12	middle	NA	NA	TRUE	FALSE	FALSE
MSTRG.14952.1_6477660_6478759	MSTRG.14952.1	MSTRG.14952	gene_id MSTRG.14952; transcript_id MSTRG.14952.1; exon_number_id 1	2	2	1	3	6477660	6478759	225	AT3TE27240	3	6478385	6478610	Intragenic	1	FALSE	FALSE	FALSE	+	1	2	first	NA	NA	TRUE	FALSE	FALSE
MSTRG.14952.2_6477743_6478696	MSTRG.14952.2	MSTRG.14952	gene_id MSTRG.14952; transcript_id MSTRG.14952.2; exon_number_id 1	2	2	1	3	6477743	6478696	225	AT3TE27240	3	6478385	6478610	Intragenic	1	FALSE	FALSE	FALSE	+	1	3	first	NA	NA	TRUE	FALSE	FALSE
MSTRG.14987.1_6558963_6562400	MSTRG.14987.1	MSTRG.14987	gene_id MSTRG.14987; transcript_id MSTRG.14987.1; exon_number_id 1	2	2	1	3	6558963	6562400	294	AT3TE27560	3	6559700	6559994	Intragenic	1	FALSE	FALSE	FALSE	-	1	1	single	NA	NA	TRUE	FALSE	FALSE
MSTRG.14987.2_6558972_6560499	MSTRG.14987.2	MSTRG.14987	gene_id MSTRG.14987; transcript_id MSTRG.14987.2; exon_number_id 1	2	2	1	3	6558972	6560499	294	AT3TE27560	3	6559700	6559994	Intragenic	1	FALSE	FALSE	FALSE	-	1	2	last	NA	NA	TRUE	FALSE	FALSE
MSTRG.15003.1_6609349_6611138	MSTRG.15003.1	MSTRG.15003	gene_id MSTRG.15003; transcript_id MSTRG.15003.1; exon_number_id 1	1	1	1	3	6609349	6611138	310	AT3TE27770	3	6610678	6610988	Intragenic	1	FALSE	FALSE	FALSE	-	1	1	single	NA	NA	TRUE	FALSE	FALSE
MSTRG.15156.1_7140293_7141353	MSTRG.15156.1	MSTRG.15156	gene_id MSTRG.15156; transcript_id MSTRG.15156.1; exon_number_id 1	1	1	1	3	7140293	7141353	389	AT3TE29990	3	7140617	7141006	Intragenic	1	FALSE	FALSE	FALSE	-	1	1	single	NA	NA	TRUE	FALSE	TRUE
MSTRG.15174.1_7177225_7177634	MSTRG.15174.1	MSTRG.15174	gene_id MSTRG.15174; transcript_id MSTRG.15174.1; exon_number_id 10	6	6	1	3	7177225	7177634	259	AT3TE30150	3	7177302	7177561	Intragenic	1	FALSE	FALSE	FALSE	-	10	11	middle	NA	NA	TRUE	FALSE	FALSE
MSTRG.15174.3_7177225_7177634	MSTRG.15174.3	MSTRG.15174	gene_id MSTRG.15174; transcript_id MSTRG.15174.3; exon_number_id 9	6	6	1	3	7177225	7177634	259	AT3TE30150	3	7177302	7177561	Intragenic	1	FALSE	FALSE	FALSE	-	9	10	middle	NA	NA	TRUE	FALSE	FALSE
MSTRG.15174.5_7177225_7177634	MSTRG.15174.5	MSTRG.15174	gene_id MSTRG.15174; transcript_id MSTRG.15174.5; exon_number_id 9	6	6	1	3	7177225	7177634	259	AT3TE30150	3	7177302	7177561	Intragenic	1	FALSE	FALSE	FALSE	-	9	10	middle	NA	NA	TRUE	FALSE	FALSE
MSTRG.15174.4_7177225_7178020	MSTRG.15174.4	MSTRG.15174	gene_id MSTRG.15174; transcript_id MSTRG.15174.4; exon_number_id 9	6	6	1	3	7177225	7178020	259	AT3TE30150	3	7177302	7177561	Intragenic	1	FALSE	FALSE	FALSE	-	9	9	first	NA	NA	TRUE	FALSE	FALSE
MSTRG.15174.2_7177225_7178020	MSTRG.15174.2	MSTRG.15174	gene_id MSTRG.15174; transcript_id MSTRG.15174.2; exon_number_id 10	6	6	1	3	7177225	7178020	259	AT3TE30150	3	7177302	7177561	Intragenic	1	FALSE	FALSE	FALSE	-	10	10	first	NA	NA	TRUE	FALSE	FALSE
MSTRG.15174.6_7177225_7177634	MSTRG.15174.6	MSTRG.15174	gene_id MSTRG.15174; transcript_id MSTRG.15174.6; exon_number_id 10	6	6	1	3	7177225	7177634	259	AT3TE30150	3	7177302	7177561	Intragenic	1	FALSE	FALSE	FALSE	-	10	10	first	NA	NA	TRUE	FALSE	FALSE
MSTRG.15229.1_7363879_7365391	MSTRG.15229.1	MSTRG.15229	gene_id MSTRG.15229; transcript_id MSTRG.15229.1; exon_number_id 1	1	1	1	3	7363879	7365391	393	AT3TE30955	3	7364737	7365130	Intragenic	1	FALSE	FALSE	FALSE	+	1	1	single	NA	NA	TRUE	FALSE	FALSE
MSTRG.15367.2_7794950_7796523	MSTRG.15367.2	MSTRG.15367	gene_id MSTRG.15367; transcript_id MSTRG.15367.2; exon_number_id 1	3	3	1	3	7794950	7796523	436	AT3TE32730	3	7795544	7795980	Intragenic	1	TRUE	FALSE	FALSE	-	1	1	single	NA	NA	TRUE	FALSE	FALSE
MSTRG.15367.1_7794757_7796523	MSTRG.15367.1	MSTRG.15367	gene_id MSTRG.15367; transcript_id MSTRG.15367.1; exon_number_id 1	3	3	1	3	7794757	7796523	436	AT3TE32730	3	7795544	7795980	Intragenic	1	TRUE	FALSE	FALSE	-	1	1	single	RI	NA	TRUE	FALSE	FALSE
MSTRG.15370.2_7803491_7808046	MSTRG.15370.2	MSTRG.15370	gene_id MSTRG.15370; transcript_id MSTRG.15370.2; exon_number_id 1	3	3	1	3	7803491	7808046	350	AT3TE32785	3	7806865	7807215	Intragenic	1	FALSE	FALSE	FALSE	-	1	1	single	NA	NA	TRUE	FALSE	FALSE
MSTRG.15369.5_7803889_7807745	MSTRG.15369.5	MSTRG.15369	gene_id MSTRG.15369; transcript_id MSTRG.15369.5; exon_number_id 1	5	5	1	3	7803889	7807745	350	AT3TE32785	3	7806865	7807215	Intragenic	1	FALSE	FALSE	FALSE	+	1	2	first	NA	NA	TRUE	FALSE	FALSE
MSTRG.15369.2_7805591_7807745	MSTRG.15369.2	MSTRG.15369	gene_id MSTRG.15369; transcript_id MSTRG.15369.2; exon_number_id 2	5	5	1	3	7805591	7807745	350	AT3TE32785	3	7806865	7807215	Intragenic	1	FALSE	FALSE	FALSE	+	2	2	last	NA	NA	TRUE	FALSE	FALSE
MSTRG.15369.4_7805816_7807745	MSTRG.15369.4	MSTRG.15369	gene_id MSTRG.15369; transcript_id MSTRG.15369.4; exon_number_id 2	5	5	1	3	7805816	7807745	350	AT3TE32785	3	7806865	7807215	Intragenic	1	FALSE	FALSE	FALSE	+	2	2	last	NA	NA	TRUE	FALSE	FALSE
MSTRG.15370.1_7805885_7808046	MSTRG.15370.1	MSTRG.15370	gene_id MSTRG.15370; transcript_id MSTRG.15370.1; exon_number_id 3	3	3	1	3	7805885	7808046	350	AT3TE32785	3	7806865	7807215	Intragenic	1	FALSE	FALSE	FALSE	-	3	3	first	NA	NA	TRUE	FALSE	FALSE
MSTRG.15370.3_7805885_7808046	MSTRG.15370.3	MSTRG.15370	gene_id MSTRG.15370; transcript_id MSTRG.15370.3; exon_number_id 3	3	3	1	3	7805885	7808046	350	AT3TE32785	3	7806865	7807215	Intragenic	1	FALSE	FALSE	FALSE	-	3	3	first	NA	NA	TRUE	FALSE	FALSE
MSTRG.15369.1_7806656_7807745	MSTRG.15369.1	MSTRG.15369	gene_id MSTRG.15369; transcript_id MSTRG.15369.1; exon_number_id 2	5	5	1	3	7806656	7807745	350	AT3TE32785	3	7806865	7807215	Intragenic	1	FALSE	FALSE	FALSE	+	2	3	middle	NA	NA	TRUE	FALSE	FALSE
MSTRG.15369.3_7806836_7807745	MSTRG.15369.3	MSTRG.15369	gene_id MSTRG.15369; transcript_id MSTRG.15369.3; exon_number_id 2	5	5	1	3	7806836	7807745	350	AT3TE32785	3	7806865	7807215	Intragenic	1	FALSE	FALSE	FALSE	+	2	2	last	NA	NA	TRUE	FALSE	FALSE
MSTRG.15386.3_7840551_7842359	MSTRG.15386.3	MSTRG.15386	gene_id MSTRG.15386; transcript_id MSTRG.15386.3; exon_number_id 4	6	5	0.833333	3	7840551	7842359	323	AT3TE32910	3	7841285	7841608	Intragenic	1	FALSE	FALSE	FALSE	-	4	5	middle	A3SS, RI	NA	TRUE	FALSE	FALSE
MSTRG.15386.4_7840551_7842874	MSTRG.15386.4	MSTRG.15386	gene_id MSTRG.15386; transcript_id MSTRG.15386.4; exon_number_id 4	6	5	0.833333	3	7840551	7842874	323	AT3TE32910	3	7841285	7841608	Intragenic	1	FALSE	FALSE	FALSE	-	4	4	first	RI	NA	TRUE	FALSE	FALSE
MSTRG.15386.5_7840551_7842376	MSTRG.15386.5	MSTRG.15386	gene_id MSTRG.15386; transcript_id MSTRG.15386.5; exon_number_id 4	6	5	0.833333	3	7840551	7842376	323	AT3TE32910	3	7841285	7841608	Intragenic	1	FALSE	FALSE	FALSE	-	4	5	middle	A3SS, RI	NA	TRUE	FALSE	FALSE
MSTRG.15386.6_7840551_7842359	MSTRG.15386.6	MSTRG.15386	gene_id MSTRG.15386; transcript_id MSTRG.15386.6; exon_number_id 5	6	5	0.833333	3	7840551	7842359	323	AT3TE32910	3	7841285	7841608	Intragenic	1	FALSE	FALSE	FALSE	-	5	6	middle	A3SS, RI	NA	TRUE	FALSE	FALSE
MSTRG.15386.1_7840551_7842359	MSTRG.15386.1	MSTRG.15386	gene_id MSTRG.15386; transcript_id MSTRG.15386.1; exon_number_id 5	6	5	0.833333	3	7840551	7842359	323	AT3TE32910	3	7841285	7841608	Intragenic	1	FALSE	FALSE	FALSE	-	5	6	middle	A3SS, RI	NA	TRUE	FALSE	FALSE
MSTRG.15394.1_7894713_7895499	MSTRG.15394.1	MSTRG.15394	gene_id MSTRG.15394; transcript_id MSTRG.15394.1; exon_number_id 7	5	5	1	3	7894713	7895499	245	AT3TE33110	3	7895254	7895509	Intragenic	1	FALSE	FALSE	TRUE	+	7	7	last	NA	NA	FALSE	FALSE	TRUE
MSTRG.15394.2_7894713_7895499	MSTRG.15394.2	MSTRG.15394	gene_id MSTRG.15394; transcript_id MSTRG.15394.2; exon_number_id 6	5	5	1	3	7894713	7895499	245	AT3TE33110	3	7895254	7895509	Intragenic	1	FALSE	FALSE	TRUE	+	6	6	last	NA	NA	FALSE	FALSE	TRUE
MSTRG.15394.3_7894713_7895499	MSTRG.15394.3	MSTRG.15394	gene_id MSTRG.15394; transcript_id MSTRG.15394.3; exon_number_id 5	5	5	1	3	7894713	7895499	245	AT3TE33110	3	7895254	7895509	Intragenic	1	FALSE	FALSE	TRUE	+	5	5	last	NA	NA	FALSE	FALSE	TRUE
MSTRG.15394.5_7894713_7895499	MSTRG.15394.5	MSTRG.15394	gene_id MSTRG.15394; transcript_id MSTRG.15394.5; exon_number_id 6	5	5	1	3	7894713	7895499	245	AT3TE33110	3	7895254	7895509	Intragenic	1	FALSE	FALSE	TRUE	+	6	6	last	NA	NA	FALSE	FALSE	TRUE
MSTRG.15394.4_7895089_7895499	MSTRG.15394.4	MSTRG.15394	gene_id MSTRG.15394; transcript_id MSTRG.15394.4; exon_number_id 8	5	5	1	3	7895089	7895499	245	AT3TE33110	3	7895254	7895509	Intragenic	1	FALSE	FALSE	TRUE	+	8	8	last	NA	NA	FALSE	FALSE	TRUE
MSTRG.15476.2_8172478_8174258	MSTRG.15476.2	MSTRG.15476	gene_id MSTRG.15476; transcript_id MSTRG.15476.2; exon_number_id 1	2	2	1	3	8172478	8174258	212	AT3TE34290	3	8173653	8173865	Intragenic	1	FALSE	FALSE	FALSE	+	1	1	single	NA	NA	TRUE	TRUE	FALSE
MSTRG.15476.1_8172478_8174000	MSTRG.15476.1	MSTRG.15476	gene_id MSTRG.15476; transcript_id MSTRG.15476.1; exon_number_id 1	2	2	1	3	8172478	8174000	212	AT3TE34290	3	8173653	8173865	Intragenic	1	FALSE	FALSE	FALSE	+	1	3	first	NA	NA	TRUE	TRUE	FALSE
MSTRG.15540.1_8410047_8412213	MSTRG.15540.1	MSTRG.15540	gene_id MSTRG.15540; transcript_id MSTRG.15540.1; exon_number_id 1	8	6	0.75	3	8410047	8412213	658	AT3TE35255	3	8410612	8411270	Intragenic	1	TRUE	FALSE	FALSE	+	1	1	single	RI	NA	TRUE	FALSE	FALSE
MSTRG.15540.3_8410321_8411311	MSTRG.15540.3	MSTRG.15540	gene_id MSTRG.15540; transcript_id MSTRG.15540.3; exon_number_id 1	8	6	0.75	3	8410321	8411311	658	AT3TE35255	3	8410612	8411270	Intragenic	1	TRUE	FALSE	FALSE	+	1	2	first	RI	NA	TRUE	FALSE	FALSE
MSTRG.15540.4_8410321_8411341	MSTRG.15540.4	MSTRG.15540	gene_id MSTRG.15540; transcript_id MSTRG.15540.4; exon_number_id 1	8	6	0.75	3	8410321	8411341	658	AT3TE35255	3	8410612	8411270	Intragenic	1	TRUE	FALSE	FALSE	+	1	2	first	RI	NA	TRUE	FALSE	FALSE
MSTRG.15570.2_8529869_8531373	MSTRG.15570.2	MSTRG.15570	gene_id MSTRG.15570; transcript_id MSTRG.15570.2; exon_number_id 6	12	4	0.333333	3	8529869	8531373	249	AT3TE35790	3	8530888	8531137	Intragenic	1	FALSE	FALSE	FALSE	-	6	6	first	RI	NA	FALSE	TRUE	FALSE
MSTRG.15570.1_8530235_8531373	MSTRG.15570.1	MSTRG.15570	gene_id MSTRG.15570; transcript_id MSTRG.15570.1; exon_number_id 7	12	4	0.333333	3	8530235	8531373	249	AT3TE35790	3	8530888	8531137	Intragenic	1	FALSE	FALSE	FALSE	-	7	7	first	RI	NA	FALSE	TRUE	FALSE
MSTRG.15570.4_8530235_8531373	MSTRG.15570.4	MSTRG.15570	gene_id MSTRG.15570; transcript_id MSTRG.15570.4; exon_number_id 6	12	4	0.333333	3	8530235	8531373	249	AT3TE35790	3	8530888	8531137	Intragenic	1	FALSE	FALSE	FALSE	-	6	6	first	RI	NA	FALSE	TRUE	FALSE
MSTRG.15570.3_8530432_8531373	MSTRG.15570.3	MSTRG.15570	gene_id MSTRG.15570; transcript_id MSTRG.15570.3; exon_number_id 8	12	4	0.333333	3	8530432	8531373	249	AT3TE35790	3	8530888	8531137	Intragenic	1	FALSE	FALSE	FALSE	-	8	8	first	RI	NA	FALSE	TRUE	FALSE
MSTRG.15611.1_8694866_8697142	MSTRG.15611.1	MSTRG.15611	gene_id MSTRG.15611; transcript_id MSTRG.15611.1; exon_number_id 1	4	4	1	3	8694866	8697142	511	AT3TE36450	3	8695899	8696410	Intragenic	1	FALSE	FALSE	FALSE	-	1	1	single	NA	NA	TRUE	FALSE	FALSE
MSTRG.15611.3_8695316_8697142	MSTRG.15611.3	MSTRG.15611	gene_id MSTRG.15611; transcript_id MSTRG.15611.3; exon_number_id 2	4	4	1	3	8695316	8697142	511	AT3TE36450	3	8695899	8696410	Intragenic	1	FALSE	FALSE	FALSE	-	2	2	first	NA	NA	TRUE	FALSE	FALSE
MSTRG.15611.2_8695310_8697142	MSTRG.15611.2	MSTRG.15611	gene_id MSTRG.15611; transcript_id MSTRG.15611.2; exon_number_id 2	4	4	1	3	8695310	8697142	511	AT3TE36450	3	8695899	8696410	Intragenic	1	FALSE	FALSE	FALSE	-	2	2	first	NA	NA	TRUE	FALSE	FALSE
MSTRG.15611.4_8695304_8697142	MSTRG.15611.4	MSTRG.15611	gene_id MSTRG.15611; transcript_id MSTRG.15611.4; exon_number_id 2	4	4	1	3	8695304	8697142	511	AT3TE36450	3	8695899	8696410	Intragenic	1	FALSE	FALSE	FALSE	-	2	2	first	NA	NA	TRUE	FALSE	FALSE
MSTRG.15611.1_8694866_8697142	MSTRG.15611.1	MSTRG.15611	gene_id MSTRG.15611; transcript_id MSTRG.15611.1; exon_number_id 1	4	4	1	3	8694866	8697142	396	AT3TE36455	3	8696410	8696806	Intragenic	1	FALSE	FALSE	FALSE	-	1	1	single	NA	NA	TRUE	FALSE	FALSE
MSTRG.15611.4_8695304_8697142	MSTRG.15611.4	MSTRG.15611	gene_id MSTRG.15611; transcript_id MSTRG.15611.4; exon_number_id 2	4	4	1	3	8695304	8697142	396	AT3TE36455	3	8696410	8696806	Intragenic	1	FALSE	FALSE	FALSE	-	2	2	first	NA	NA	TRUE	FALSE	FALSE
MSTRG.15611.2_8695310_8697142	MSTRG.15611.2	MSTRG.15611	gene_id MSTRG.15611; transcript_id MSTRG.15611.2; exon_number_id 2	4	4	1	3	8695310	8697142	396	AT3TE36455	3	8696410	8696806	Intragenic	1	FALSE	FALSE	FALSE	-	2	2	first	NA	NA	TRUE	FALSE	FALSE
MSTRG.15611.3_8695316_8697142	MSTRG.15611.3	MSTRG.15611	gene_id MSTRG.15611; transcript_id MSTRG.15611.3; exon_number_id 2	4	4	1	3	8695316	8697142	396	AT3TE36455	3	8696410	8696806	Intragenic	1	FALSE	FALSE	FALSE	-	2	2	first	NA	NA	TRUE	FALSE	FALSE
MSTRG.15630.1_8780237_8783446	MSTRG.15630.1	MSTRG.15630	gene_id MSTRG.15630; transcript_id MSTRG.15630.1; exon_number_id 1	1	1	1	3	8780237	8783446	211	AT3TE36810	3	8780518	8780729	Intragenic	1	FALSE	FALSE	FALSE	+	1	2	first	NA	NA	TRUE	TRUE	FALSE
MSTRG.15629.1_8786688_8787391	MSTRG.15629.1	MSTRG.15629	gene_id MSTRG.15629; transcript_id MSTRG.15629.1; exon_number_id 1	1	1	1	3	8786688	8787391	206	AT3TE36830	3	8786956	8787162	Intragenic	1	FALSE	FALSE	FALSE	+	1	1	single	NA	NA	TRUE	FALSE	FALSE
MSTRG.15637.1_8789351_8791033	MSTRG.15637.1	MSTRG.15637	gene_id MSTRG.15637; transcript_id MSTRG.15637.1; exon_number_id 3	10	9	0.9	3	8789351	8791033	1682	AT3TE36835	3	8789307	8791042	Intragenic	1	TRUE	TRUE	TRUE	+	3	3	last	A3SS, RI	ALE, ATTS	TRUE	TRUE	TRUE
MSTRG.15637.3_8789274_8791033	MSTRG.15637.3	MSTRG.15637	gene_id MSTRG.15637; transcript_id MSTRG.15637.3; exon_number_id 3	10	9	0.9	3	8789274	8791033	1726	AT3TE36835	3	8789307	8791042	Intragenic	1	TRUE	FALSE	TRUE	+	3	3	last	RI	NA	TRUE	TRUE	TRUE
MSTRG.15637.2_8789078_8791033	MSTRG.15637.2	MSTRG.15637	gene_id MSTRG.15637; transcript_id MSTRG.15637.2; exon_number_id 2	10	9	0.9	3	8789078	8791033	1726	AT3TE36835	3	8789307	8791042	Intragenic	1	TRUE	FALSE	TRUE	+	2	2	last	RI	ATTS	TRUE	TRUE	TRUE
MSTRG.15645.1_8862812_8863543	MSTRG.15645.1	MSTRG.15645	gene_id MSTRG.15645; transcript_id MSTRG.15645.1; exon_number_id 1	1	1	1	3	8862812	8863543	253	AT3TE37080	3	8862833	8863086	Intragenic	1	FALSE	FALSE	FALSE	-	1	2	last	NA	NA	FALSE	FALSE	TRUE
MSTRG.15678.1_8960094_8960972	MSTRG.15678.1	MSTRG.15678	gene_id MSTRG.15678; transcript_id MSTRG.15678.1; exon_number_id 1	3	2	0.666667	3	8960094	8960972	209	AT3TE37470	3	8960409	8960618	Intragenic	1	FALSE	FALSE	FALSE	+	1	8	first	RI	NA	TRUE	TRUE	FALSE
MSTRG.15678.2_8960328_8961682	MSTRG.15678.2	MSTRG.15678	gene_id MSTRG.15678; transcript_id MSTRG.15678.2; exon_number_id 1	3	2	0.666667	3	8960328	8961682	209	AT3TE37470	3	8960409	8960618	Intragenic	1	FALSE	FALSE	FALSE	+	1	6	first	RI	NA	TRUE	TRUE	FALSE
MSTRG.15693.2_9040013_9041269	MSTRG.15693.2	MSTRG.15693	gene_id MSTRG.15693; transcript_id MSTRG.15693.2; exon_number_id 1	2	2	1	3	9040013	9041269	286	AT3TE37780	3	9040173	9040459	Intragenic	1	FALSE	FALSE	FALSE	+	1	2	first	NA	NA	TRUE	FALSE	FALSE
MSTRG.15693.1_9040013_9041280	MSTRG.15693.1	MSTRG.15693	gene_id MSTRG.15693; transcript_id MSTRG.15693.1; exon_number_id 1	2	2	1	3	9040013	9041280	286	AT3TE37780	3	9040173	9040459	Intragenic	1	FALSE	FALSE	FALSE	+	1	2	first	NA	NA	TRUE	FALSE	FALSE
MSTRG.15728.1_9116683_9121231	MSTRG.15728.1	MSTRG.15728	gene_id MSTRG.15728; transcript_id MSTRG.15728.1; exon_number_id 1	1	1	1	3	9116683	9121231	887	AT3TE38115	3	9119952	9120839	Intergenic	1	FALSE	FALSE	FALSE	-	1	1	single	NA	NA	FALSE	FALSE	FALSE
MSTRG.15793.2_9369546_9371487	MSTRG.15793.2	MSTRG.15793	gene_id MSTRG.15793; transcript_id MSTRG.15793.2; exon_number_id 1	2	1	0.5	3	9369546	9371487	412	AT3TE39145	3	9370119	9370531	Intragenic	1	FALSE	FALSE	FALSE	+	1	1	single	RI	NA	FALSE	FALSE	FALSE
MSTRG.15824.9_9455831_9456751	MSTRG.15824.9	MSTRG.15824	gene_id MSTRG.15824; transcript_id MSTRG.15824.9; exon_number_id 14	11	11	1	3	9455831	9456751	372	AT3TE39470	3	9456002	9456374	Intragenic	1	FALSE	FALSE	FALSE	-	14	16	middle	NA	NA	TRUE	TRUE	FALSE
MSTRG.15824.8_9455831_9456751	MSTRG.15824.8	MSTRG.15824	gene_id MSTRG.15824; transcript_id MSTRG.15824.8; exon_number_id 14	11	11	1	3	9455831	9456751	372	AT3TE39470	3	9456002	9456374	Intragenic	1	FALSE	FALSE	FALSE	-	14	15	middle	NA	NA	TRUE	TRUE	FALSE
MSTRG.15824.7_9455831_9456751	MSTRG.15824.7	MSTRG.15824	gene_id MSTRG.15824; transcript_id MSTRG.15824.7; exon_number_id 14	11	11	1	3	9455831	9456751	372	AT3TE39470	3	9456002	9456374	Intragenic	1	FALSE	FALSE	FALSE	-	14	15	middle	NA	NA	TRUE	TRUE	FALSE
MSTRG.15824.6_9455831_9456751	MSTRG.15824.6	MSTRG.15824	gene_id MSTRG.15824; transcript_id MSTRG.15824.6; exon_number_id 14	11	11	1	3	9455831	9456751	372	AT3TE39470	3	9456002	9456374	Intragenic	1	FALSE	FALSE	FALSE	-	14	15	middle	NA	NA	TRUE	TRUE	FALSE
MSTRG.15824.5_9455831_9456751	MSTRG.15824.5	MSTRG.15824	gene_id MSTRG.15824; transcript_id MSTRG.15824.5; exon_number_id 13	11	11	1	3	9455831	9456751	372	AT3TE39470	3	9456002	9456374	Intragenic	1	FALSE	FALSE	FALSE	-	13	14	middle	NA	NA	TRUE	TRUE	FALSE
MSTRG.15824.4_9455831_9456751	MSTRG.15824.4	MSTRG.15824	gene_id MSTRG.15824; transcript_id MSTRG.15824.4; exon_number_id 14	11	11	1	3	9455831	9456751	372	AT3TE39470	3	9456002	9456374	Intragenic	1	FALSE	FALSE	FALSE	-	14	15	middle	NA	NA	TRUE	TRUE	FALSE
MSTRG.15824.2_9455831_9456751	MSTRG.15824.2	MSTRG.15824	gene_id MSTRG.15824; transcript_id MSTRG.15824.2; exon_number_id 13	11	11	1	3	9455831	9456751	372	AT3TE39470	3	9456002	9456374	Intragenic	1	FALSE	FALSE	FALSE	-	13	14	middle	NA	NA	TRUE	TRUE	FALSE
MSTRG.15824.1_9455831_9456751	MSTRG.15824.1	MSTRG.15824	gene_id MSTRG.15824; transcript_id MSTRG.15824.1; exon_number_id 14	11	11	1	3	9455831	9456751	372	AT3TE39470	3	9456002	9456374	Intragenic	1	FALSE	FALSE	FALSE	-	14	14	first	NA	NA	TRUE	TRUE	FALSE
MSTRG.15824.11_9455831_9456751	MSTRG.15824.11	MSTRG.15824	gene_id MSTRG.15824; transcript_id MSTRG.15824.11; exon_number_id 11	11	11	1	3	9455831	9456751	372	AT3TE39470	3	9456002	9456374	Intragenic	1	FALSE	FALSE	FALSE	-	11	13	middle	NA	NA	TRUE	TRUE	FALSE
MSTRG.15824.10_9455831_9456751	MSTRG.15824.10	MSTRG.15824	gene_id MSTRG.15824; transcript_id MSTRG.15824.10; exon_number_id 14	11	11	1	3	9455831	9456751	372	AT3TE39470	3	9456002	9456374	Intragenic	1	FALSE	FALSE	FALSE	-	14	14	first	NA	NA	TRUE	TRUE	FALSE
MSTRG.15824.3_9455831_9456751	MSTRG.15824.3	MSTRG.15824	gene_id MSTRG.15824; transcript_id MSTRG.15824.3; exon_number_id 14	11	11	1	3	9455831	9456751	372	AT3TE39470	3	9456002	9456374	Intragenic	1	FALSE	FALSE	FALSE	-	14	16	middle	NA	NA	TRUE	TRUE	FALSE
MSTRG.15894.7_9679567_9683499	MSTRG.15894.7	MSTRG.15894	gene_id MSTRG.15894; transcript_id MSTRG.15894.7; exon_number_id 12	8	8	1	3	9679567	9683499	730	AT3TE40370	3	9680813	9681543	Intragenic	1	FALSE	FALSE	FALSE	+	12	12	last	NA	NA	FALSE	FALSE	TRUE
MSTRG.15894.8_9679567_9683499	MSTRG.15894.8	MSTRG.15894	gene_id MSTRG.15894; transcript_id MSTRG.15894.8; exon_number_id 14	8	8	1	3	9679567	9683499	730	AT3TE40370	3	9680813	9681543	Intragenic	1	FALSE	FALSE	FALSE	+	14	14	last	NA	NA	FALSE	FALSE	TRUE
MSTRG.15894.5_9679567_9683499	MSTRG.15894.5	MSTRG.15894	gene_id MSTRG.15894; transcript_id MSTRG.15894.5; exon_number_id 13	8	8	1	3	9679567	9683499	730	AT3TE40370	3	9680813	9681543	Intragenic	1	FALSE	FALSE	FALSE	+	13	13	last	NA	NA	FALSE	FALSE	TRUE
MSTRG.15894.4_9679567_9683499	MSTRG.15894.4	MSTRG.15894	gene_id MSTRG.15894; transcript_id MSTRG.15894.4; exon_number_id 14	8	8	1	3	9679567	9683499	730	AT3TE40370	3	9680813	9681543	Intragenic	1	FALSE	FALSE	FALSE	+	14	14	last	NA	NA	FALSE	FALSE	TRUE
MSTRG.15894.3_9679567_9683499	MSTRG.15894.3	MSTRG.15894	gene_id MSTRG.15894; transcript_id MSTRG.15894.3; exon_number_id 13	8	8	1	3	9679567	9683499	730	AT3TE40370	3	9680813	9681543	Intragenic	1	FALSE	FALSE	FALSE	+	13	13	last	NA	NA	FALSE	FALSE	TRUE
MSTRG.15894.2_9679567_9683499	MSTRG.15894.2	MSTRG.15894	gene_id MSTRG.15894; transcript_id MSTRG.15894.2; exon_number_id 14	8	8	1	3	9679567	9683499	730	AT3TE40370	3	9680813	9681543	Intragenic	1	FALSE	FALSE	FALSE	+	14	14	last	NA	NA	FALSE	FALSE	TRUE
MSTRG.15894.1_9679567_9683499	MSTRG.15894.1	MSTRG.15894	gene_id MSTRG.15894; transcript_id MSTRG.15894.1; exon_number_id 14	8	8	1	3	9679567	9683499	730	AT3TE40370	3	9680813	9681543	Intragenic	1	FALSE	FALSE	FALSE	+	14	14	last	NA	NA	FALSE	FALSE	TRUE
MSTRG.15894.6_9679413_9683499	MSTRG.15894.6	MSTRG.15894	gene_id MSTRG.15894; transcript_id MSTRG.15894.6; exon_number_id 13	8	8	1	3	9679413	9683499	730	AT3TE40370	3	9680813	9681543	Intragenic	1	FALSE	FALSE	FALSE	+	13	13	last	NA	NA	FALSE	FALSE	TRUE
MSTRG.15907.1_9750606_9753855	MSTRG.15907.1	MSTRG.15907	gene_id MSTRG.15907; transcript_id MSTRG.15907.1; exon_number_id 2	1	1	1	3	9750606	9753855	358	AT3TE40600	3	9753087	9753445	Intragenic	1	FALSE	FALSE	FALSE	-	2	2	first	NA	NA	TRUE	FALSE	FALSE
MSTRG.15932.5_9832708_9834888	MSTRG.15932.5	MSTRG.15932	gene_id MSTRG.15932; transcript_id MSTRG.15932.5; exon_number_id 1	7	7	1	3	9832708	9834888	202	AT3TE40935	3	9833836	9834038	Intragenic	1	FALSE	FALSE	FALSE	-	1	2	last	NA	NA	TRUE	FALSE	FALSE
MSTRG.15932.2_9833378_9834888	MSTRG.15932.2	MSTRG.15932	gene_id MSTRG.15932; transcript_id MSTRG.15932.2; exon_number_id 3	7	7	1	3	9833378	9834888	202	AT3TE40935	3	9833836	9834038	Intragenic	1	FALSE	FALSE	FALSE	-	3	4	middle	NA	NA	TRUE	FALSE	FALSE
MSTRG.15932.7_9833378_9835279	MSTRG.15932.7	MSTRG.15932	gene_id MSTRG.15932; transcript_id MSTRG.15932.7; exon_number_id 3	7	7	1	3	9833378	9835279	202	AT3TE40935	3	9833836	9834038	Intragenic	1	FALSE	FALSE	FALSE	-	3	3	first	NA	NA	TRUE	FALSE	FALSE
MSTRG.15932.6_9833785_9834840	MSTRG.15932.6	MSTRG.15932	gene_id MSTRG.15932; transcript_id MSTRG.15932.6; exon_number_id 4	7	7	1	3	9833785	9834840	202	AT3TE40935	3	9833836	9834038	Intragenic	1	FALSE	FALSE	FALSE	-	4	5	middle	NA	NA	TRUE	FALSE	FALSE
MSTRG.15932.1_9833785_9834888	MSTRG.15932.1	MSTRG.15932	gene_id MSTRG.15932; transcript_id MSTRG.15932.1; exon_number_id 4	7	7	1	3	9833785	9834888	202	AT3TE40935	3	9833836	9834038	Intragenic	1	FALSE	FALSE	FALSE	-	4	5	middle	NA	NA	TRUE	FALSE	FALSE
MSTRG.15932.3_9833785_9834888	MSTRG.15932.3	MSTRG.15932	gene_id MSTRG.15932; transcript_id MSTRG.15932.3; exon_number_id 3	7	7	1	3	9833785	9834888	202	AT3TE40935	3	9833836	9834038	Intragenic	1	FALSE	FALSE	FALSE	-	3	4	middle	NA	NA	TRUE	FALSE	FALSE
MSTRG.15932.4_9833785_9835279	MSTRG.15932.4	MSTRG.15932	gene_id MSTRG.15932; transcript_id MSTRG.15932.4; exon_number_id 4	7	7	1	3	9833785	9835279	202	AT3TE40935	3	9833836	9834038	Intragenic	1	FALSE	FALSE	FALSE	-	4	4	first	NA	NA	TRUE	FALSE	FALSE
MSTRG.15931.1_9839924_9842079	MSTRG.15931.1	MSTRG.15931	gene_id MSTRG.15931; transcript_id MSTRG.15931.1; exon_number_id 1	1	1	1	3	9839924	9842079	317	AT3TE40980	3	9841762	9842100	Intragenic	1	FALSE	FALSE	TRUE	-	1	1	single	NA	NA	FALSE	TRUE	FALSE
MSTRG.15990.1_10032585_10033892	MSTRG.15990.1	MSTRG.15990	gene_id MSTRG.15990; transcript_id MSTRG.15990.1; exon_number_id 1	1	1	1	3	10032585	10033892	536	AT3TE41770	3	10032856	10033392	Intergenic	1	FALSE	FALSE	FALSE	.	1	1	single	NA	NA	FALSE	FALSE	FALSE
[truncated: 7,335 more rows]

## Sheet: c.DRS-Araport11_ATE-G
TE_gene_id	Gene_id	Total_number_transcripts	Total_transcripts_with_this_TEs	total_exon_number	Freq_TE_isoform	TE_id	TE_chromosome	TE_start	TE_end	TE_localisation	method	Alternative_splicing	Alternative_transcription	first	middle	last	single
[truncated: 1,202 more rows]

[truncated: 5 more sheets: d.DRS-Araport11_ATE-G_exon, e.DRS-AtRTD3_TE-G, f.DRS-AtRTD3_TE-G_exon, g.DRS-AtRTD3_ATE-G, h.DRS-AtRTD3_ATE-G]
