# Supplementary material for: Long-read direct RNA sequencing reveals epigenetic regulation of chimeric gene-transposon transcripts in Arabidopsis thaliana
Source: Nat Commun. 2023 Jun 5;14:3248. doi: 10.1038/s41467-023-38954-z (PMC10241880; doi:10.1038/s41467-023-38954-z)
Supplement: Supplementary file 7 — Supplementary Data 4 [file 41467_2023_38954_MOESM7_ESM.xlsx]

## Sheet: Suppl. Data 4
Supplementary Data 4:	Change in percentage of DNA methylation (CG, CHG and CHH contexts) in TEs between Col-0 and epigenetics mutants met1 and ddm1.
	A minimun of 5 covered cytosines per TEs was required to calculate a percentage of methylation.

## Sheet: Delta CG (ONT)
	% DNA methylation			Delta
TE_id (TE length ≥ 200 bp)	Col-0	met1	ddm1	D=(%met1 - %Col-0)	D=(%ddm1 - %Col-0)
AT1TE00025	72.9084	4.74138	50	-68.167	-22.9084
AT1TE00030	94.5455	0	67.2515	-94.5455	-27.294
AT1TE00150	94.6789	0	75.7202	-94.6789	-18.9587
AT1TE00220	90.9091	0	91.2037	-90.9091	0.2946
AT1TE00225	0	0	0	0	0
AT1TE00600	26.5823	0	0	-26.5823	-26.5823
AT1TE00665	0	0	5.71429	0	5.71429
AT1TE00670	0	0	0	0	0
AT1TE00680	NA	NA	NA	NA	NA
AT1TE00820	59.8485	0	6.4	-59.8485	-53.4485
AT1TE00825	52.6946	0	27.7027	-52.6946	-24.9919
AT1TE00840	96.4567	7.28155	65.2985	-89.1752	-31.1582
AT1TE01155	0	0	0	0	0
AT1TE01370	84.2478	0.714286	17.2619	-83.5335	-66.9859
AT1TE01395	92.6357	1.93705	62.1505	-90.6987	-30.4852
AT1TE01405	93.3642	1.7301	58.9001	-91.6341	-34.4641
AT1TE01490	1.16959	0	0.974026	-1.16959	-0.195564
AT1TE01615	72.6166	2.74725	34.8649	-69.8693	-37.7517
AT1TE01620	0	0	0	0	0
AT1TE01625	0	0	0	0	0
AT1TE01665	94.4844	0	82.337	-94.4844	-12.1474
AT1TE01710	0	0	0	0	0
AT1TE01740	NA	NA	NA	NA	NA
AT1TE01750	95.2703	0	84.6939	-95.2703	-10.5764
AT1TE01755	0	0	0	0	0
AT1TE01760	43.0939	0	7.6087	-43.0939	-35.4852
AT1TE01810	NA	NA	NA	NA	NA
AT1TE01910	80	7.14286	72.8155	-72.8571	-7.1845
AT1TE01975	0	0	0	0	0
AT1TE01985	0	0	0	0	0
AT1TE02060	NA	NA	NA	NA	NA
AT1TE02070	0	0	0	0	0
AT1TE02075	95.3566	0	46.2462	-95.3566	-49.1104
AT1TE02165	NA	NA	NA	NA	NA
AT1TE02175	57.1429	0	16.6667	-57.1429	-40.4762
AT1TE02180	NA	NA	NA	NA	NA
AT1TE02190	NA	NA	NA	NA	NA
AT1TE02265	80.5447	8.3682	60	-72.1765	-20.5447
AT1TE02270	20.7547	0	12.6984	-20.7547	-8.0563
AT1TE02365	NA	NA	NA	NA	NA
AT1TE02465	88.9394	0.851064	57.6068	-88.0883	-31.3326
AT1TE02540	91.8699	0	57.2193	-91.8699	-34.6506
AT1TE02560	80.4348	0	82.0896	-80.4348	1.6548
AT1TE02690	53.2051	0	51.5152	-53.2051	-1.6899
AT1TE02770	0.346921	0.634921	0.941423	0.288	0.594502
AT1TE02880	20.6522	0	11.9048	-20.6522	-8.7474
AT1TE02950	0	0	0	0	0
AT1TE02980	0	0	0	0	0
AT1TE03010	0	0	0	0	0
AT1TE03050	24.2105	0	27.5862	-24.2105	3.3757
AT1TE03080	NA	NA	NA	NA	NA
AT1TE03170	0	0	0	0	0
AT1TE03175	0	0	0	0	0
AT1TE03190	0	0	0	0	0
AT1TE03785	74.8756	1.07817	36.6412	-73.7974	-38.2344
AT1TE03790	0	0	0	0	0
AT1TE03830	NA	NA	NA	NA	NA
AT1TE03860	92.9825	0	85.4015	-92.9825	-7.581
AT1TE03900	68	0	63.3333	-68	-4.6667
AT1TE03905	NA	NA	NA	NA	NA
AT1TE03915	NA	NA	NA	NA	NA
AT1TE03930	0	0	0	0	0
AT1TE03935	0	0	0	0	0
AT1TE04160	0	0	0	0	0
AT1TE04165	81.9444	0	42.1429	-81.9444	-39.8015
AT1TE04170	6.25	0	12.844	-6.25	6.594
AT1TE04205	96.7213	0	82.9545	-96.7213	-13.7668
AT1TE04500	59.0674	0	27.3356	-59.0674	-31.7318
AT1TE04510	NA	NA	NA	NA	NA
AT1TE04665	94.9153	0	75.4808	-94.9153	-19.4345
AT1TE04710	93.6198	0	54.7112	-93.6198	-38.9086
AT1TE04720	90.5556	0	28.9474	-90.5556	-61.6082
AT1TE04830	82.0896	0	88.2353	-82.0896	6.1457
AT1TE04835	1.30293	0	0	-1.30293	-1.30293
AT1TE04840	0	0	0	0	0
AT1TE04920	0	0	0	0	0
AT1TE04970	0	0	0	0	0
AT1TE04980	0	NA	0	NA	0
AT1TE05000	93.4708	0	71.8935	-93.4708	-21.5773
AT1TE05170	0	0	0	0	0
AT1TE05220	0	0	0	0	0
AT1TE05225	33.4278	0	31.6103	-33.4278	-1.8175
AT1TE05280	95.4106	0	50.2242	-95.4106	-45.1864
AT1TE05485	87.5912	0	34.4891	-87.5912	-53.1021
AT1TE05490	0	0	0	0	0
AT1TE05585	78.7149	5.08475	51.5152	-73.6302	-27.1997
AT1TE05700	NA	NA	NA	NA	NA
AT1TE06030	NA	NA	NA	NA	NA
AT1TE06060	NA	NA	NA	NA	NA
AT1TE06220	0	0	0	0	0
AT1TE06340	0	0	0	0	0
AT1TE06465	0	0	0	0	0
AT1TE06470	98.8764	12.2271	60.7383	-86.6493	-38.1381
AT1TE06480	82.4675	10	34.6369	-72.4675	-47.8306
AT1TE06650	0	0	0	0	0
AT1TE06780	21.6507	0	19.8554	-21.6507	-1.7953
AT1TE07050	95.4861	0	17.9211	-95.4861	-77.565
AT1TE07150	NA	NA	NA	NA	NA
AT1TE07160	NA	NA	NA	NA	NA
AT1TE07180	0	0	0	0	0
AT1TE07300	69.4301	3.33333	22.1757	-66.0968	-47.2544
AT1TE07360	0	0	0	0	0
AT1TE07460	0	0	0	0	0
AT1TE07620	11.6592	0	18.8976	-11.6592	7.2384
AT1TE07625	NA	NA	NA	NA	NA
AT1TE07750	NA	NA	NA	NA	NA
AT1TE07880	85.7678	2.04082	65.1817	-83.727	-20.5861
AT1TE08020	0	0	0	0	0
AT1TE08050	98.2143	24.2857	89.4118	-73.9286	-8.8025
AT1TE08055	NA	NA	NA	NA	NA
AT1TE08190	0	0	0	0	0
AT1TE08220	0	0	0	0	0
AT1TE08240	92.8058	4.60022	19.9304	-88.2056	-72.8754
AT1TE08415	19.403	0	0	-19.403	-19.403
AT1TE08420	96.6102	6.15385	71.4286	-90.4564	-25.1816
AT1TE08510	0	0	0	0	0
AT1TE08660	92.4051	0	89.9038	-92.4051	-2.5013
AT1TE08830	0	0	0	0	0
AT1TE09080	92.4925	2.19069	18.003	-90.3018	-74.4895
AT1TE09290	0	0	0	0	0
AT1TE09365	NA	NA	NA	NA	NA
AT1TE09375	0	0	0	0	0
AT1TE09380	0	0	0	0	0
AT1TE09470	0	0	0	0	0
AT1TE09690	0	0	0	0	0
AT1TE09700	94.3662	5.29801	69.9301	-89.0682	-24.4361
AT1TE09820	69.9301	0	24.0964	-69.9301	-45.8337
AT1TE09960	0	0	0	0	0
AT1TE09970	71.5262	1.26904	44.3672	-70.2572	-27.159
AT1TE09975	96.25	3.28947	84.9802	-92.9605	-11.2698
AT1TE09980	0	0	0	0	0
AT1TE10090	18.3673	0	0	-18.3673	-18.3673
AT1TE10140	0	0	0	0	0
AT1TE10190	NA	NA	NA	NA	NA
AT1TE10555	0	0	4.70588	0	4.70588
AT1TE10560	78.1377	5.80645	39.6135	-72.3312	-38.5242
AT1TE10565	0	0	0	0	0
AT1TE10600	NA	NA	NA	NA	NA
AT1TE10610	0	0	0	0	0
AT1TE10615	0	0	0	0	0
AT1TE10830	0.600601	0	0	-0.600601	-0.600601
AT1TE10865	98.7179	0	66.4773	-98.7179	-32.2406
AT1TE10870	66.6667	0	6.25	-66.6667	-60.4167
AT1TE10875	76.8116	0	21.2766	-76.8116	-55.535
AT1TE10935	83.6538	0	66.2116	-83.6538	-17.4422
AT1TE10995	0	0	0	0	0
AT1TE11020	0	0	0	0	0
AT1TE11110	93.0303	1.90114	65.7534	-91.1292	-27.2769
AT1TE11330	NA	NA	NA	NA	NA
AT1TE11380	82.6185	1.85185	32.0866	-80.7666	-50.5319
AT1TE11450	0	0	5.40541	0	5.40541
AT1TE11470	0	0	0	0	0
AT1TE11475	0	0	3.80952	0	3.80952
AT1TE11530	NA	NA	NA	NA	NA
AT1TE11535	91.3295	0	48.2517	-91.3295	-43.0778
AT1TE11565	70.8812	0	25.8883	-70.8812	-44.9929
AT1TE11570	4.30108	0	3.68098	-4.30108	-0.6201
AT1TE11580	0	0	4.95868	0	4.95868
AT1TE11630	10.9756	0	11.5702	-10.9756	0.5946
AT1TE11950	0	0	0	0	0
AT1TE12130	NA	NA	NA	NA	NA
AT1TE12135	14.841	0	0	-14.841	-14.841
AT1TE12220	0	0	0	0	0
AT1TE12230	72.1311	0	27.3256	-72.1311	-44.8055
AT1TE12275	42.9864	0	32.8767	-42.9864	-10.1097
AT1TE12280	3.57143	0	3.2967	-3.57143	-0.27473
AT1TE12295	91.7566	0.717044	17.5076	-91.0396	-74.249
AT1TE12425	0	0	0	0	0
AT1TE12430	83.2461	1.72414	27.8802	-81.522	-55.3659
AT1TE12520	0	0	0	0	0
AT1TE12665	6.48749	0.469484	5.43893	-6.01801	-1.04856
AT1TE12675	91.2	0	43.3333	-91.2	-47.8667
AT1TE12720	0	0	0	0	0
AT1TE12750	0	0	0	0	0
AT1TE12770	47.973	0	44.9495	-47.973	-3.0235
AT1TE12775	0	0	5.35714	0	5.35714
AT1TE12785	0	0	0	0	0
AT1TE12790	NA	NA	NA	NA	NA
AT1TE12810	0	0	0	0	0
AT1TE13060	NA	NA	NA	NA	NA
AT1TE13240	0	0	0	0	0
AT1TE13270	0	0	2.9703	0	2.9703
AT1TE13300	0	0	0	0	0
AT1TE13310	89.6476	3.54331	54.7712	-86.1043	-34.8764
AT1TE13320	0	0	1.96078	0	1.96078
AT1TE13365	94.7368	10.303	55.8266	-84.4338	-38.9102
AT1TE13375	89.834	1.30081	33.1933	-88.5332	-56.6407
AT1TE13430	NA	NA	NA	NA	NA
AT1TE13445	NA	NA	NA	NA	NA
AT1TE13450	0	0	2.14286	0	2.14286
AT1TE13455	0	0	0	0	0
AT1TE13560	0	0	0	0	0
AT1TE13640	3.47222	0	0	-3.47222	-3.47222
AT1TE13690	92.6154	1.47929	74.1758	-91.1361	-18.4396
AT1TE13960	10.9756	0	37.4101	-10.9756	26.4345
AT1TE13965	80	0	29.2453	-80	-50.7547
AT1TE13980	0	0	0	0	0
AT1TE14025	0	0	0	0	0
AT1TE14085	95.7715	1.48883	25.2114	-94.2827	-70.5601
AT1TE14210	0	0	0	0	0
AT1TE14230	0	0	0	0	0
AT1TE14310	14.1026	20	11.236	5.8974	-2.8666
AT1TE14315	92.5353	2.90909	51.1498	-89.6262	-41.3855
AT1TE14335	21.9101	0	4.48878	-21.9101	-17.4213
AT1TE14350	NA	NA	NA	NA	NA
AT1TE14500	0	0	0	0	0
AT1TE14600	27.3885	0	28.6822	-27.3885	1.2937
AT1TE14730	0	0	0	0	0
AT1TE14860	NA	NA	NA	NA	NA
AT1TE14865	73.7374	4.86726	57.1111	-68.8701	-16.6263
AT1TE14870	0	0	0	0	0
AT1TE14905	81.5126	0	54.2088	-81.5126	-27.3038
AT1TE14910	48.9655	0	14.5946	-48.9655	-34.3709
AT1TE14990	NA	NA	NA	NA	NA
AT1TE15090	0.304067	0	0.167001	-0.304067	-0.137066
AT1TE15170	88.2139	12.5265	14.902	-75.6874	-73.3119
AT1TE15175	85.6354	12	11.6183	-73.6354	-74.0171
AT1TE15190	NA	NA	NA	NA	NA
AT1TE15240	13.079	0	1.00503	-13.079	-12.074
AT1TE15370	0	0	0	0	0
AT1TE15440	0	0	1.80995	0	1.80995
AT1TE15445	86.4286	25.6881	79.0055	-60.7405	-7.4231
AT1TE15510	58.0451	0	31.3059	-58.0451	-26.7392
AT1TE15515	NA	NA	NA	NA	NA
AT1TE15600	0	0	0	0	0
AT1TE15650	NA	NA	NA	NA	NA
AT1TE15785	0	0	0	0	0
AT1TE15840	1.65289	1.98675	1.26984	0.33386	-0.38305
AT1TE16010	0	0	0	0	0
AT1TE16080	92.9577	0	44.5545	-92.9577	-48.4032
AT1TE16155	32.4138	0	7.58294	-32.4138	-24.8309
AT1TE16260	NA	NA	NA	NA	NA
AT1TE16325	74.5455	0	66.3636	-74.5455	-8.1819
AT1TE16330	NA	NA	NA	NA	NA
AT1TE16370	0	0	0	0	0
AT1TE16450	0	0	0	0	0
AT1TE16500	84.2105	0	0	-84.2105	-84.2105
AT1TE16595	0	0	0	0	0
AT1TE16800	0	0	0	0	0
AT1TE16810	31.405	0	12.8405	-31.405	-18.5645
AT1TE17030	1.40073	0	1.2062	-1.40073	-0.19453
AT1TE17050	32.0513	0	12.2137	-32.0513	-19.8376
AT1TE17090	0	0	0	0	0
AT1TE17095	NA	0	0	NA	NA
AT1TE17300	84.375	0	2.4	-84.375	-81.975
AT1TE17360	0	0	0	0	0
AT1TE17365	0	0	0	0	0
AT1TE17370	55	0	42.3077	-55	-12.6923
AT1TE17410	0	0	0	0	0
AT1TE17415	94.4649	0	63.8996	-94.4649	-30.5653
AT1TE17515	0	0	0	0	0
AT1TE17555	72.093	3.10345	48.6922	-68.9895	-23.4008
AT1TE17560	NA	NA	NA	NA	NA
AT1TE17875	95.8015	2.05479	86.3481	-93.7467	-9.4534
AT1TE18210	0	0	0	0	0
AT1TE18215	0	0	0	0	0
AT1TE18220	44.8276	0	8.8785	-44.8276	-35.9491
AT1TE18285	95.7983	0	81.3793	-95.7983	-14.419
AT1TE18290	NA	NA	NA	NA	NA
AT1TE18295	91.6667	2.46914	68.1456	-89.1976	-23.5211
AT1TE18370	94.9937	1.83486	44	-93.1588	-50.9937
AT1TE18410	91.5567	9.22509	5.89988	-82.3316	-85.6568
AT1TE18700	0	0	0	0	0
AT1TE18750	0	0	0	0	0
AT1TE18770	NA	NA	NA	NA	NA
AT1TE18790	0	0	8.82353	0	8.82353
AT1TE18810	0	0	0	0	0
AT1TE18955	99.1416	17.7632	94.0476	-81.3784	-5.094
AT1TE19085	NA	NA	NA	NA	NA
AT1TE19090	92.5373	11.4286	81.8182	-81.1087	-10.7191
AT1TE19130	86.6576	3.36134	15.8685	-83.2963	-70.7891
AT1TE19270	87.0168	0.434405	62.3083	-86.5824	-24.7085
AT1TE19280	0	0	0	0	0
AT1TE19285	94.0385	13.8194	53.9832	-80.2191	-40.0553
AT1TE19290	0	0	0	0	0
AT1TE19430	90.4876	17.4721	9.4126	-73.0155	-81.075
AT1TE19635	72.4299	0	56.0847	-72.4299	-16.3452
AT1TE19730	51.6129	0	42.4581	-51.6129	-9.1548
AT1TE19780	NA	NA	NA	NA	NA
AT1TE19785	NA	NA	NA	NA	NA
AT1TE19795	NA	NA	NA	NA	NA
AT1TE19815	24.1379	0	21.3559	-24.1379	-2.782
AT1TE19860	0	0	0	0	0
AT1TE19910	90.7095	0	11.4351	-90.7095	-79.2744
AT1TE20035	NA	NA	NA	NA	NA
AT1TE20040	77.5	0	46.789	-77.5	-30.711
AT1TE20085	97.5309	0	57.5107	-97.5309	-40.0202
AT1TE20090	95.3917	0	65.1741	-95.3917	-30.2176
AT1TE20110	90.9871	0	74.7664	-90.9871	-16.2207
AT1TE20160	0	0	0	0	0
AT1TE20165	0	0	0	0	0
AT1TE20180	50.4249	0	37.744	-50.4249	-12.6809
AT1TE20195	82.2355	4	38.256	-78.2355	-43.9795
AT1TE20315	93.3202	0.984252	43.0472	-92.3359	-50.273
AT1TE20410	67.8392	0	2.12766	-67.8392	-65.7115
AT1TE20450	0	0	0	0	0
AT1TE20665	63.964	0	25.6579	-63.964	-38.3061
AT1TE20670	79.6178	2.1164	31.3364	-77.5014	-48.2814
AT1TE20675	NA	NA	NA	NA	NA
AT1TE20745	87.6712	0	41.9231	-87.6712	-45.7481
AT1TE20755	82.0896	0	55.814	-82.0896	-26.2756
AT1TE20840	47.7612	0	55.9006	-47.7612	8.1394
AT1TE20890	0	0	0	0	0
AT1TE20900	0	0	0	0	0
AT1TE20915	0	0	0	0	0
AT1TE20925	94.636	27.4397	55.2221	-67.1963	-39.4139
AT1TE21010	NA	NA	NA	NA	NA
AT1TE21025	0	0	0	0	0
AT1TE21120	26.2911	0	23.5135	-26.2911	-2.7776
AT1TE21130	81.0811	0	50	-81.0811	-31.0811
AT1TE21210	94.2141	2.94118	55.6622	-91.2729	-38.5519
AT1TE21250	NA	NA	NA	NA	NA
AT1TE21300	0.481348	0	0.795455	-0.481348	0.314107
AT1TE21305	33.3333	0	24.0631	-33.3333	-9.2702
AT1TE21310	90.5941	0	23.4146	-90.5941	-67.1795
AT1TE21355	34.8361	0	23.6066	-34.8361	-11.2295
AT1TE21360	97.8723	0	44.0678	-97.8723	-53.8045
AT1TE21370	43.2039	0	18.5759	-43.2039	-24.628
AT1TE21470	0	0	0	0	0
AT1TE21515	95.7031	1.67224	79.6667	-94.0309	-16.0364
AT1TE21560	0	0	0	0	0
AT1TE21570	0	0	0	0	0
AT1TE21575	30.2682	0	17.8218	-30.2682	-12.4464
AT1TE21710	92.5094	4.86486	43.2504	-87.6445	-49.259
AT1TE21735	0	0	0.405515	0	0.405515
AT1TE21785	0	0	0	0	0
AT1TE21790	76.0479	3.22581	38.7931	-72.8221	-37.2548
AT1TE21805	92.1466	2.5066	64.7131	-89.64	-27.4335
AT1TE21840	89.7196	0	41.8182	-89.7196	-47.9014
AT1TE21880	NA	NA	NA	NA	NA
AT1TE21910	0	0	0	0	0
AT1TE21950	0	0	0	0	0
AT1TE22115	0	0	0	0	0
AT1TE22230	39.6476	3.48837	3.62694	-36.1592	-36.0207
AT1TE22330	0	0	0	0	0
AT1TE22370	NA	NA	NA	NA	NA
AT1TE22450	0	0	0	0	0
AT1TE22560	0	0	0	0	0
AT1TE22660	NA	NA	NA	NA	NA
AT1TE22670	NA	NA	NA	NA	NA
AT1TE22695	91.746	1.00756	67.2182	-90.7384	-24.5278
AT1TE22710	NA	NA	NA	NA	NA
AT1TE22720	16.3743	0	11.6041	-16.3743	-4.7702
AT1TE22750	91.9753	3.33333	46.7988	-88.642	-45.1765
AT1TE22795	0	0	0	0	0
AT1TE22850	94.6344	0.421187	20.6238	-94.2132	-74.0106
AT1TE23065	86.2069	3.44828	50	-82.7586	-36.2069
AT1TE23080	64.6226	0	64.3653	-64.6226	-0.2573
AT1TE23120	0	0	0	0	0
AT1TE23160	0	0	0	0	0
AT1TE23190	NA	NA	NA	NA	NA
AT1TE23260	NA	NA	NA	NA	NA
AT1TE23270	89.6552	0	23.0216	-89.6552	-66.6336
AT1TE23390	NA	NA	NA	NA	NA
AT1TE23395	NA	NA	NA	NA	NA
AT1TE23410	64.7239	0	11.0883	-64.7239	-53.6356
AT1TE23420	94.4121	0	11.1784	-94.4121	-83.2337
AT1TE23500	0	0	0	0	0
AT1TE23505	77.8792	1.0158	41.2955	-76.8634	-36.5837
AT1TE23520	2.85714	1.15942	0	-1.69772	-2.85714
AT1TE23560	NA	NA	NA	NA	NA
AT1TE23655	0	0	0	0	0
AT1TE23740	91.5994	1.31992	14.3233	-90.2795	-77.2761
AT1TE23830	96.5517	0	65.4321	-96.5517	-31.1196
AT1TE23840	93.617	2.98507	50.3497	-90.6319	-43.2673
AT1TE23845	0	0	0	0	0
AT1TE23940	0	0	0	0	0
AT1TE23980	0	0	0	0	0
AT1TE23985	NA	NA	NA	NA	NA
AT1TE23995	0	0	0	0	0
AT1TE24000	0	0	0	0	0
AT1TE24015	NA	NA	NA	NA	NA
AT1TE24060	74.7628	0	23.2323	-74.7628	-51.5305
AT1TE24160	0	0	0	0	0
AT1TE24165	71.0843	0	37.6471	-71.0843	-33.4372
AT1TE24170	NA	NA	NA	NA	NA
AT1TE24245	0	0	0	0	0
AT1TE24255	36.8421	0	11.0429	-36.8421	-25.7992
AT1TE24720	0	0	0	0	0
AT1TE24730	0	0	0	0	0
AT1TE24740	0	0	0	0	0
AT1TE24830	0	0	0	0	0
AT1TE24850	50.3785	0.572583	8.18926	-49.8059	-42.1892
AT1TE24855	94.2446	13.1944	61.2378	-81.0502	-33.0068
AT1TE24865	81.5951	0	68.8119	-81.5951	-12.7832
AT1TE24900	0	0	0	0	0
AT1TE24935	0	0	0	0	0
AT1TE24955	96.5116	0	58.4416	-96.5116	-38.07
AT1TE25020	NA	NA	NA	NA	NA
AT1TE25025	32.8767	0	9.6	-32.8767	-23.2767
AT1TE25030	0	0	0	0	0
AT1TE25040	39.2523	0	9.2437	-39.2523	-30.0086
AT1TE25045	0	0	0	0	0
AT1TE25110	47.2362	0	3.97351	-47.2362	-43.2627
AT1TE25115	80.1688	0	5.05051	-80.1688	-75.1183
AT1TE25125	0	0	0	0	0
AT1TE25185	0	0	0	0	0
AT1TE25190	0	0	0	0	0
AT1TE25195	0	0	0	0	0
AT1TE25205	NA	NA	NA	NA	NA
AT1TE25210	85.5263	0	65.2439	-85.5263	-20.2824
AT1TE25250	0	0	0	0	0
AT1TE25260	35.1779	0	28.3737	-35.1779	-6.8042
AT1TE25275	38.5965	0	0	-38.5965	-38.5965
AT1TE25285	NA	NA	NA	NA	NA
AT1TE25460	0	0	0	0	0
AT1TE25470	85.124	0	42.3729	-85.124	-42.7511
AT1TE25610	2.92887	0	2.08333	-2.92887	-0.84554
AT1TE25615	93.865	3.69128	38.4416	-90.1737	-55.4234
AT1TE25620	NA	NA	NA	NA	NA
AT1TE25640	0	0	0	0	0
AT1TE25645	78.2712	20.3822	4.0429	-57.889	-74.2283
AT1TE25655	93.5484	0	50.2041	-93.5484	-43.3443
AT1TE25665	51.3889	0	19.1176	-51.3889	-32.2713
AT1TE25670	63.1579	0	18.4049	-63.1579	-44.753
AT1TE25680	0	0	0	0	0
AT1TE25685	92.5201	2.29358	35.6394	-90.2265	-56.8807
AT1TE25745	NA	NA	NA	NA	NA
AT1TE25770	0	0	0	0	0
AT1TE25820	NA	NA	NA	NA	NA
AT1TE25865	0	0	4.44444	0	4.44444
AT1TE25870	0	0	0	0	0
AT1TE25875	0	0	0	0	0
AT1TE25880	89.4737	9.65517	63.1579	-79.8185	-26.3158
AT1TE25890	0	0	0	0	0
AT1TE25915	NA	NA	NA	NA	NA
AT1TE25920	0	0	0	0	0
AT1TE25935	0	0	0	0	0
AT1TE26105	NA	NA	NA	NA	NA
AT1TE26110	0	0	0	0	0
AT1TE26115	0	0	0	0	0
AT1TE26120	81.9549	3.26087	46.3158	-78.694	-35.6391
AT1TE26260	92.4171	0	14.0562	-92.4171	-78.3609
AT1TE26265	NA	NA	NA	NA	NA
AT1TE26270	18.4615	0	0	-18.4615	-18.4615
AT1TE26290	5.45455	0	0	-5.45455	-5.45455
AT1TE26305	39.4089	0	7.5	-39.4089	-31.9089
AT1TE26365	0	NA	0	NA	0
AT1TE26370	90.566	0	51.6411	-90.566	-38.9249
AT1TE26510	0	0	0	0	0
AT1TE26515	86.7424	0	27.1318	-86.7424	-59.6106
AT1TE26520	NA	NA	NA	NA	NA
AT1TE26535	81.0484	0	25.4826	-81.0484	-55.5658
AT1TE26610	0	0	0	0	0
AT1TE26625	91.5861	11.4173	56.1555	-80.1688	-35.4306
AT1TE26630	0	0	42.0168	0	42.0168
AT1TE26665	91.0791	0	40.619	-91.0791	-50.4601
AT1TE26675	91.993	8.31234	49.8695	-83.6807	-42.1235
AT1TE26700	15	0	24.4604	-15	9.4604
AT1TE26705	48.75	0	5.47945	-48.75	-43.2706
AT1TE26710	NA	NA	NA	NA	NA
AT1TE26720	95.053	4.08163	50.7123	-90.9714	-44.3407
AT1TE26735	62.5	6.62252	19.1781	-55.8775	-43.3219
AT1TE26900	0	0	0	0	0
AT1TE27030	27.8912	0	12.8378	-27.8912	-15.0534
AT1TE27060	0	0	0	0	0
AT1TE27095	29.2969	0	21.4953	-29.2969	-7.8016
AT1TE27100	89.1892	0	52.907	-89.1892	-36.2822
AT1TE27190	NA	NA	NA	NA	NA
AT1TE27280	0	0	0	0	0
AT1TE27295	90.387	0.997562	3.68239	-89.3894	-86.7046
AT1TE27335	NA	NA	NA	NA	NA
AT1TE27340	29.661	0	12.7208	-29.661	-16.9402
AT1TE27345	93.1034	0	25.2336	-93.1034	-67.8698
AT1TE27350	89.8601	0	28.3828	-89.8601	-61.4773
AT1TE27390	83.4043	0	39.6825	-83.4043	-43.7218
AT1TE27395	86.2637	0	15.5844	-86.2637	-70.6793
AT1TE27405	94.0154	6.47948	28.2035	-87.5359	-65.8119
AT1TE27470	73.0337	0	1.48515	-73.0337	-71.5485
AT1TE27475	NA	NA	NA	NA	NA
AT1TE27540	5.88235	0	0	-5.88235	-5.88235
AT1TE27550	90.1442	10.0529	60	-80.0913	-30.1442
AT1TE27650	NA	NA	NA	NA	NA
AT1TE27655	83.7662	0	67.8899	-83.7662	-15.8763
AT1TE27665	59.6774	0	19.0616	-59.6774	-40.6158
AT1TE27675	12.6984	0	11.6883	-12.6984	-1.0101
AT1TE27690	0	0	2.53165	0	2.53165
AT1TE27810	80.8855	0	41.4687	-80.8855	-39.4168
AT1TE27830	88.6756	0	43.2432	-88.6756	-45.4324
AT1TE27905	95.4965	0	29.0373	-95.4965	-66.4592
AT1TE27915	51.6667	0	40.678	-51.6667	-10.9887
AT1TE27925	NA	NA	NA	NA	NA
AT1TE27935	0	0	0	0	0
AT1TE28050	90.2778	0	31.1111	-90.2778	-59.1667
AT1TE28055	91.5789	0	35.4167	-91.5789	-56.1622
AT1TE28120	0	0	NA	0	NA
AT1TE28175	92.716	3.26633	13.1601	-89.4497	-79.5559
AT1TE28320	94.7368	NA	35.3333	NA	-59.4035
AT1TE28325	94.5148	NA	5.45455	NA	-89.0602
AT1TE28370	85.5856	5.23385	17.9331	-80.3517	-67.6525
AT1TE28375	86.6788	5.53633	15.213	-81.1425	-71.4658
AT1TE28380	84.5324	13.8952	29.5409	-70.6372	-54.9915
AT1TE28390	NA	NA	NA	NA	NA
AT1TE28395	98.6063	0	61.1418	-98.6063	-37.4645
AT1TE28400	98.1132	0.995025	29.6984	-97.1182	-68.4148
AT1TE28450	97.4643	0	56.9912	-97.4643	-40.4731
AT1TE28455	94.8995	0	31.5891	-94.8995	-63.3104
AT1TE28500	97.5166	0	60.4779	-97.5166	-37.0387
AT1TE28505	95.0725	0	35.0993	-95.0725	-59.9732
AT1TE28620	0	0	0	0	0
AT1TE28635	26.4516	0	13.5246	-26.4516	-12.927
AT1TE28640	NA	NA	NA	NA	NA
AT1TE28650	0	0	0	0	0
AT1TE28655	0	0	0	0	0
AT1TE28680	0	0	0	0	0
AT1TE28800	NA	NA	NA	NA	NA
AT1TE28830	90.2706	7.78374	15.9108	-82.4869	-74.3598
AT1TE28835	NA	NA	NA	NA	NA
AT1TE29040	33.5227	0	9.82143	-33.5227	-23.7013
AT1TE29045	NA	NA	NA	NA	NA
AT1TE29060	88.4485	0.20562	11.7568	-88.2429	-76.6917
AT1TE29070	67.5799	0	38.0471	-67.5799	-29.5328
AT1TE29200	NA	NA	NA	NA	NA
AT1TE29205	81.6327	0	73.913	-81.6327	-7.7197
AT1TE29260	0	0	2.23881	0	2.23881
AT1TE29265	66.6667	0	45.6604	-66.6667	-21.0063
AT1TE29375	NA	NA	NA	NA	NA
AT1TE29390	43.9216	0	29.8182	-43.9216	-14.1034
AT1TE29395	0	0	0	0	0
AT1TE29410	83.4437	0	23.1092	-83.4437	-60.3345
AT1TE29415	86.5079	0	27.0936	-86.5079	-59.4143
AT1TE29420	84.6774	0	42.8571	-84.6774	-41.8203
AT1TE29425	85.6164	0	13.0435	-85.6164	-72.5729
AT1TE29475	77.6471	0	0	-77.6471	-77.6471
AT1TE29485	56.1644	0	22.1429	-56.1644	-34.0215
AT1TE29500	NA	NA	NA	NA	NA
AT1TE29570	94.4041	2.99685	37.4332	-91.4073	-56.9709
AT1TE29575	NA	NA	NA	NA	NA
AT1TE29605	94.4767	0	36.8071	-94.4767	-57.6696
AT1TE29660	0	0	0	0	0
AT1TE29665	95.4751	2.47525	61.2245	-92.9998	-34.2506
AT1TE29710	0	0	0	0	0
AT1TE29770	56.1856	3.14961	19.2105	-53.036	-36.9751
AT1TE29830	0	0	0	0	0
AT1TE29900	1.62602	0	0	-1.62602	-1.62602
AT1TE29905	NA	NA	NA	NA	NA
AT1TE29920	50	0	9.61538	-50	-40.3846
AT1TE29990	96.5517	3.28947	75.963	-93.2622	-20.5887
AT1TE29995	NA	NA	NA	NA	NA
AT1TE30000	8.91089	0	5.26316	-8.91089	-3.64773
AT1TE30070	0	0	0	0	0
AT1TE30080	5.31309	0	0	-5.31309	-5.31309
AT1TE30085	0	0	0	0	0
AT1TE30095	18.9655	0	15.9091	-18.9655	-3.0564
AT1TE30115	0	0	0	0	0
AT1TE30130	75.1366	1.9084	31.3559	-73.2282	-43.7807
AT1TE30170	0	0	0	0	0
AT1TE30175	0	0	0	0	0
AT1TE30185	93.9394	0	26.0163	-93.9394	-67.9231
AT1TE30195	82.6986	12.2302	4.90506	-70.4684	-77.7935
AT1TE30235	0	0	0	0	0
AT1TE30240	83.5681	4.94505	58.2822	-78.6231	-25.2859
AT1TE30250	7.30897	0	0.471698	-7.30897	-6.83727
AT1TE30255	NA	NA	NA	NA	NA
AT1TE30350	32.8244	0	5.71429	-32.8244	-27.1101
AT1TE30360	29.4118	0	16.129	-29.4118	-13.2828
AT1TE30365	89.0411	5.26316	66.2791	-83.7779	-22.762
AT1TE30370	0	0	0	0	0
AT1TE30375	0	0	0	0	0
AT1TE30410	NA	NA	NA	NA	NA
AT1TE30440	0	0	0	0	0
AT1TE30510	0	0	0	0	0
AT1TE30520	0	0	0	0	0
AT1TE30550	0.539892	0.221533	0.405515	-0.318359	-0.134377
AT1TE30555	0	0	0	0	0
AT1TE30770	79.9263	0	12.4777	-79.9263	-67.4486
AT1TE30820	0	0	2.1097	0	2.1097
AT1TE30840	64.8148	0	16.1435	-64.8148	-48.6713
AT1TE30845	95.671	0	0.306984	-95.671	-95.364
AT1TE30870	64.9254	0	22.3404	-64.9254	-42.585
AT1TE30875	91.4858	1.67064	21.6393	-89.8152	-69.8465
AT1TE30880	69.0096	0	7.82123	-69.0096	-61.1884
AT1TE30890	88.4146	2.589	30.7692	-85.8256	-57.6454
AT1TE30895	88.2353	0	34.6667	-88.2353	-53.5686
AT1TE31000	NA	NA	NA	NA	NA
AT1TE31045	87.3239	0	26.9663	-87.3239	-60.3576
AT1TE31080	9.09091	0	0	-9.09091	-9.09091
AT1TE31190	91.1572	0.327154	5.98528	-90.83	-85.1719
AT1TE31380	0	0	0	0	0
AT1TE31385	0	0	0	0	0
AT1TE31420	5.37634	0	0	-5.37634	-5.37634
AT1TE31505	0	0	0	0	0
AT1TE31560	0	0	0	0	0
AT1TE31570	NA	NA	NA	NA	NA
AT1TE31590	59.0814	1.85811	27.6163	-57.2233	-31.4651
AT1TE31660	69.0423	1.22699	36.3409	-67.8153	-32.7014
AT1TE31665	0	2.76243	8.84956	2.76243	8.84956
AT1TE31670	0	0	5.40541	0	5.40541
AT1TE31700	NA	NA	NA	NA	NA
AT1TE31710	57	0	44.5946	-57	-12.4054
AT1TE31750	94.7977	0	55.3648	-94.7977	-39.4329
AT1TE31760	NA	NA	NA	NA	NA
AT1TE31765	0	0	0	0	0
AT1TE31770	98.3696	3.10078	81.203	-95.2688	-17.1666
AT1TE31775	29.5755	0	19.4089	-29.5755	-10.1666
AT1TE31880	0	0	0	0	0
AT1TE31885	31.0881	0	8.04598	-31.0881	-23.0421
AT1TE31905	78.169	0	20.1117	-78.169	-58.0573
AT1TE31915	0	0	0	0	0
AT1TE31920	0	0	0	0	0
AT1TE31925	0	0	0	0	0
AT1TE31930	80.3797	0	5.43478	-80.3797	-74.9449
AT1TE31935	95.858	0	14.8148	-95.858	-81.0432
AT1TE31940	0	0	0	0	0
AT1TE31945	0	0	0	0	0
AT1TE31955	0	0	0	0	0
AT1TE31960	NA	NA	NA	NA	NA
AT1TE31970	93.6479	0	45.8626	-93.6479	-47.7853
AT1TE31980	0	0	0	0	0
AT1TE31985	87.3479	1.36986	44.5483	-85.978	-42.7996
AT1TE32005	NA	NA	NA	NA	NA
AT1TE32015	29.9586	0.324254	1.97115	-29.6343	-27.9874
AT1TE32040	77.7778	0	60.4651	-77.7778	-17.3127
AT1TE32095	38.6454	0	20.4225	-38.6454	-18.2229
AT1TE32110	53.6458	0	3.18182	-53.6458	-50.464
AT1TE32115	0	0	0	0	0
AT1TE32220	0	NA	8.06452	NA	8.06452
AT1TE32225	0	0	0	0	0
AT1TE32230	NA	NA	NA	NA	NA
AT1TE32270	84.9673	0	45.4545	-84.9673	-39.5128
AT1TE32275	89.313	0	25.1534	-89.313	-64.1596
AT1TE32280	86.5672	0	61.9718	-86.5672	-24.5954
AT1TE32325	97.093	22.2826	66.2602	-74.8104	-30.8328
AT1TE32420	NA	NA	NA	NA	NA
AT1TE32425	NA	NA	NA	NA	NA
AT1TE32455	71.2121	0	16.0584	-71.2121	-55.1537
AT1TE32460	65.5738	0	52.9412	-65.5738	-12.6326
AT1TE32465	2.42424	0	2.57732	-2.42424	0.15308
AT1TE32500	NA	NA	NA	NA	NA
AT1TE32530	16.4557	0	6.97674	-16.4557	-9.47896
AT1TE32620	NA	NA	NA	NA	NA
AT1TE32625	77.957	0	5.66038	-77.957	-72.2966
AT1TE32655	37.7907	0	2.23048	-37.7907	-35.5602
AT1TE32715	NA	NA	NA	NA	NA
AT1TE32755	91.9691	0	14.5245	-91.9691	-77.4446
AT1TE32760	87.8136	2.83688	3.4965	-84.9767	-84.3171
AT1TE32765	90.5331	0	5.16975	-90.5331	-85.3634
AT1TE32785	87.5346	3.50877	19.1919	-84.0258	-68.3427
AT1TE32790	7.29614	0	0	-7.29614	-7.29614
AT1TE32795	0	0	0	0	0
AT1TE32800	36.6834	0	3.46821	-36.6834	-33.2152
AT1TE32805	88.4615	0	10	-88.4615	-78.4615
AT1TE32815	0	0	32	0	32
AT1TE32825	NA	NA	NA	NA	NA
AT1TE32870	24.8485	0	3.94737	-24.8485	-20.9011
AT1TE32905	27.7056	0	16.1137	-27.7056	-11.5919
AT1TE32935	0	0	0	0	0
AT1TE32945	97.1429	0	82.0896	-97.1429	-15.0533
AT1TE32990	61.4173	0	51.2	-61.4173	-10.2173
AT1TE32995	72.8814	0	33.3333	-72.8814	-39.5481
AT1TE33000	NA	NA	NA	NA	NA
AT1TE33035	1.36986	0	2.61194	-1.36986	1.24208
AT1TE33045	0	0	0	0	0
AT1TE33070	0	0	0	0	0
AT1TE33075	91.5612	0	18.1208	-91.5612	-73.4404
AT1TE33085	NA	NA	NA	NA	NA
AT1TE33210	1.00469	0	1.21163	-1.00469	0.20694
AT1TE33270	0	0	0	0	0
AT1TE33340	93.0939	0	63.2509	-93.0939	-29.843
AT1TE33345	NA	NA	NA	NA	NA
AT1TE33350	17.3818	0	1.06157	-17.3818	-16.3202
AT1TE33450	93.985	0	70.0855	-93.985	-23.8995
AT1TE33455	91.7417	2.1164	46.3455	-89.6253	-45.3962
AT1TE33460	95.4955	0	62.5	-95.4955	-32.9955
AT1TE33490	90.3459	9.1023	13.0417	-81.2436	-77.3042
AT1TE33510	NA	NA	NA	NA	NA
AT1TE33550	22.093	0	15.625	-22.093	-6.468
AT1TE33555	81.1111	0	42.6966	-81.1111	-38.4145
AT1TE33670	94.7368	0	86.3636	-94.7368	-8.3732
AT1TE33745	76.8116	0	45.5782	-76.8116	-31.2334
AT1TE33905	91.9598	0	65.0602	-91.9598	-26.8996
AT1TE33910	10.4167	0	17.1053	-10.4167	6.6886
AT1TE33955	93.5514	1.35747	85.4083	-92.1939	-8.1431
AT1TE33990	0	0	0	0	0
AT1TE34000	0	0	0	0	0
AT1TE34015	86.455	5.66948	33.1429	-80.7855	-53.3121
AT1TE34030	0	0	0	0	0
AT1TE34045	90.3388	3.25815	16.2921	-87.0806	-74.0467
AT1TE34120	6.28272	0	0	-6.28272	-6.28272
AT1TE34125	87.8505	0	55.5556	-87.8505	-32.2949
AT1TE34130	0	0	0	0	0
AT1TE34165	0	0	0	0	0
AT1TE34170	58	0	27.933	-58	-30.067
AT1TE34180	97.6852	0	78.4431	-97.6852	-19.2421
AT1TE34210	0	0	0	0	0
AT1TE34215	66.8067	4.15335	46.6418	-62.6533	-20.1649
AT1TE34255	83.3898	4.82456	39.3064	-78.5652	-44.0834
AT1TE34265	36.0248	0	11.6071	-36.0248	-24.4177
AT1TE34270	74.6032	0	11.1111	-74.6032	-63.4921
AT1TE34275	42.2619	0	14.2276	-42.2619	-28.0343
AT1TE34285	0	0	0	0	0
AT1TE34290	0	0	0	0	0
AT1TE34295	48.6434	0	26.4977	-48.6434	-22.1457
AT1TE34300	79.6825	0	45.2756	-79.6825	-34.4069
AT1TE34315	88	1.92837	6.81044	-86.0716	-81.1896
AT1TE34335	0.20024	0	0.090525	-0.20024	-0.109715
AT1TE34350	0	0	0	0	0
AT1TE34360	0	0	0	0	0
AT1TE34365	21.3115	0	9.41558	-21.3115	-11.8959
AT1TE34400	0	0	0	0	0
AT1TE34435	40.8072	0	33.3333	-40.8072	-7.4739
AT1TE34445	34.9057	0	29.1727	-34.9057	-5.733
AT1TE34450	52	0	39.6875	-52	-12.3125
AT1TE34465	91.954	4.58015	66.8508	-87.3739	-25.1032
AT1TE34500	0	0	0	0	0
AT1TE34515	NA	NA	NA	NA	NA
AT1TE34580	87.3394	10.3498	14.5779	-76.9896	-72.7615
AT1TE34590	81.407	0	48.6957	-81.407	-32.7113
AT1TE34595	0	0	0	0	0
AT1TE34620	0	0	4.16667	0	4.16667
AT1TE34650	89.9922	1.70455	43.724	-88.2876	-46.2682
AT1TE34720	0	0	0	0	0
AT1TE34820	83.871	0	38.1818	-83.871	-45.6892
AT1TE34825	62.8019	0	39.834	-62.8019	-22.9679
AT1TE34860	0	0	2.20049	0	2.20049
AT1TE34895	90.7407	0	71.2291	-90.7407	-19.5116
AT1TE34980	NA	NA	NA	NA	NA
AT1TE35020	0.377358	0	0.263852	-0.377358	-0.113506
AT1TE35050	NA	NA	NA	NA	NA
AT1TE35055	0	0	0	0	0
AT1TE35060	99.2806	0	61.1111	-99.2806	-38.1695
AT1TE35100	63.8	0	29.1759	-63.8	-34.6241
AT1TE35105	79.3201	0	39.5425	-79.3201	-39.7776
AT1TE35130	0	0	0.619835	0	0.619835
AT1TE35160	0	0	0	0	0
AT1TE35180	0	0	0	0	0
AT1TE35235	0	0	0	0	0
AT1TE35245	88.75	0	36.6667	-88.75	-52.0833
AT1TE35250	93.9583	0	46.2709	-93.9583	-47.6874
AT1TE35260	0	0	0	0	0
AT1TE35275	93.0769	0	41.0072	-93.0769	-52.0697
AT1TE35280	94.3709	5.69801	39.7209	-88.6729	-54.65
AT1TE35290	NA	NA	NA	NA	NA
AT1TE35305	91.0643	1.42109	23.0769	-89.6432	-67.9874
AT1TE35325	76.5799	0	38.3673	-76.5799	-38.2126
AT1TE35380	20	0	25.9542	-20	5.9542
AT1TE35390	0	0	0	0	0
AT1TE35395	0	0	3.14961	0	3.14961
AT1TE35400	0	0	0	0	0
AT1TE35410	NA	NA	NA	NA	NA
AT1TE35415	0.457457	0.462963	0.264901	0.005506	-0.192556
AT1TE35420	2.43902	0	0	-2.43902	-2.43902
AT1TE35425	0	0	0	0	0
AT1TE35430	NA	NA	NA	NA	NA
AT1TE35460	79.7143	2.75229	13.8889	-76.962	-65.8254
AT1TE35465	65.0847	8.66667	16.092	-56.418	-48.9927
AT1TE35525	NA	NA	NA	NA	NA
AT1TE35530	NA	NA	NA	NA	NA
AT1TE35535	65.9794	0	26.5625	-65.9794	-39.4169
AT1TE35575	66.1538	0	22.0588	-66.1538	-44.095
AT1TE35580	0	0	0	0	0
AT1TE35590	90.0826	0	25	-90.0826	-65.0826
AT1TE35610	NA	NA	NA	NA	NA
AT1TE35620	95.2174	0	21.374	-95.2174	-73.8434
AT1TE35625	65.3153	0	8.72483	-65.3153	-56.5905
AT1TE35630	62.7907	7.69231	0	-55.0984	-62.7907
AT1TE35645	NA	NA	NA	NA	NA
AT1TE35670	78.4483	0	14.0411	-78.4483	-64.4072
AT1TE35675	83.7945	2.59067	12.0623	-81.2038	-71.7322
AT1TE35680	90.0312	0	15.944	-90.0312	-74.0872
AT1TE35710	NA	NA	NA	NA	NA
AT1TE35720	94.0185	2.49161	26.341	-91.5269	-67.6775
AT1TE35725	NA	NA	NA	NA	NA
AT1TE35735	30.0518	0	8	-30.0518	-22.0518
AT1TE35750	0	0	0	0	0
AT1TE35760	0	0	0	0	0
AT1TE35820	NA	NA	NA	NA	NA
AT1TE35855	87.4145	9.38446	7.55258	-78.03	-79.8619
AT1TE35860	91.4894	12.8743	9.46372	-78.6151	-82.0257
AT1TE35900	90.7463	0	43.257	-90.7463	-47.4893
AT1TE35930	16.7808	0	12.9693	-16.7808	-3.8115
AT1TE35945	NA	NA	NA	NA	NA
AT1TE35950	0	0	3.81356	0	3.81356
AT1TE35955	84.466	0	30.7317	-84.466	-53.7343
AT1TE35980	8.16327	4.06504	3.44828	-4.09823	-4.71499
AT1TE35995	0	0	0	0	0
AT1TE36035	90.6008	10.0998	2.73859	-80.501	-87.8622
AT1TE36055	NA	NA	NA	NA	NA
AT1TE36060	75.6793	0.397141	15.1659	-75.2822	-60.5134
AT1TE36100	NA	NA	NA	NA	NA
AT1TE36105	0	0	1.10193	0	1.10193
AT1TE36115	NA	NA	NA	NA	NA
AT1TE36120	79.322	0	39.8176	-79.322	-39.5044
AT1TE36125	0	0	0	0	0
AT1TE36130	8.1448	0	0	-8.1448	-8.1448
AT1TE36135	NA	NA	NA	NA	NA
AT1TE36205	0	0	0	0	0
AT1TE36210	0	0	0	0	0
AT1TE36220	0	0	0	0	0
AT1TE36225	0	0	0	0	0
AT1TE36235	NA	NA	NA	NA	NA
AT1TE36245	NA	NA	NA	NA	NA
AT1TE36255	50.6667	0	46.988	-50.6667	-3.6787
AT1TE36340	0	0	0	0	0
AT1TE36345	63.6364	0	46.875	-63.6364	-16.7614
AT1TE36350	80	0	64.3678	-80	-15.6322
AT1TE36485	9.90854	0.49435	1.64234	-9.41419	-8.2662
AT1TE36505	41.7355	0	5.34884	-41.7355	-36.3867
AT1TE36510	87.9617	6.54952	38.6343	-81.4122	-49.3274
AT1TE36530	0	0	0	0	0
AT1TE36545	NA	NA	NA	NA	NA
AT1TE36550	87.5598	7.83133	32.1311	-79.7285	-55.4287
AT1TE36570	84.3529	15.099	13.3128	-69.2539	-71.0401
AT1TE36575	0	0	0	0	0
AT1TE36590	27.6316	0	15.3226	-27.6316	-12.309
AT1TE36605	0	0	1.02041	0	1.02041
AT1TE36615	0	0	0	0	0
AT1TE36630	16.1972	0	9.01639	-16.1972	-7.18081
AT1TE36665	0	0	0	0	0
AT1TE36695	NA	NA	NA	NA	NA
AT1TE36710	NA	NA	NA	NA	NA
AT1TE36715	92.9825	6.30435	70.5566	-86.6782	-22.4259
AT1TE36775	66.1157	0	0	-66.1157	-66.1157
AT1TE36820	39.0728	0	17.2589	-39.0728	-21.8139
AT1TE36825	NA	NA	NA	NA	NA
AT1TE36885	0	0	0	0	0
AT1TE36890	75.9288	0	53.4874	-75.9288	-22.4414
AT1TE36945	NA	NA	NA	NA	NA
AT1TE36960	93.8017	17.9272	73.6686	-75.8745	-20.1331
AT1TE37010	0	0	0	0	0
AT1TE37050	67.3313	0	31.307	-67.3313	-36.0243
AT1TE37065	0	0	0	0	0
AT1TE37070	0	0	0	0	0
AT1TE37150	28.7938	0	4.90196	-28.7938	-23.8918
AT1TE37165	87.1622	0	33.4821	-87.1622	-53.6801
AT1TE37170	87.0056	0	33.4783	-87.0056	-53.5273
AT1TE37175	5.94406	0	1.79641	-5.94406	-4.14765
AT1TE37180	66.9975	0	37.9167	-66.9975	-29.0808
AT1TE37190	0	0	0	0	0
AT1TE37195	38.3721	0	0	-38.3721	-38.3721
AT1TE37210	91.784	0	15.6828	-91.784	-76.1012
AT1TE37215	94.2714	1.22108	7.45949	-93.0503	-86.8119
AT1TE37235	NA	NA	NA	NA	NA
AT1TE37255	0	0	0	0	0
AT1TE37260	90.0763	5.92593	41.7391	-84.1504	-48.3372
AT1TE37265	93.0397	1.62826	13.0866	-91.4114	-79.9531
AT1TE37275	61.6822	1.59236	38.6301	-60.0898	-23.0521
AT1TE37290	NA	NA	NA	NA	NA
AT1TE37295	0	0	1.0772	0	1.0772
AT1TE37300	0	0	4.21053	0	4.21053
AT1TE37305	88.5714	0	49.162	-88.5714	-39.4094
AT1TE37310	74.5665	0	29.1667	-74.5665	-45.3998
AT1TE37380	0	0	0	0	0
AT1TE37390	NA	NA	NA	NA	NA
AT1TE37395	0	0	6.15385	0	6.15385
AT1TE37490	0	0	0	0	0
AT1TE37495	0	0	0	0	0
AT1TE37520	NA	NA	NA	NA	NA
AT1TE37530	0	2.04082	0	2.04082	0
AT1TE37545	NA	NA	NA	NA	NA
AT1TE37590	62.9108	0	50.3937	-62.9108	-12.5171
AT1TE37610	80.3318	0	24.6684	-80.3318	-55.6634
AT1TE37630	NA	NA	NA	NA	NA
AT1TE37635	0	0	0	0	0
AT1TE37645	30.9859	0	17.2897	-30.9859	-13.6962
AT1TE37655	0	0	0	0	0
AT1TE37660	68.0672	0	9.71564	-68.0672	-58.3516
AT1TE37670	NA	NA	NA	NA	NA
AT1TE37680	92.1053	0	68.4783	-92.1053	-23.627
AT1TE37690	NA	NA	NA	NA	NA
AT1TE37705	61.7816	0	23.3796	-61.7816	-38.402
AT1TE37710	60	0	29.3617	-60	-30.6383
AT1TE37715	NA	NA	NA	NA	NA
AT1TE37720	0	0	0	0	0
AT1TE37735	68.75	0	66.2921	-68.75	-2.4579
AT1TE37745	0	0	0	0	0
AT1TE37755	6.66667	0	0	-6.66667	-6.66667
AT1TE37770	98.5185	0	80.6202	-98.5185	-17.8983
AT1TE37780	0	0	0	0	0
AT1TE37790	87.7976	8.33333	54.4803	-79.4643	-33.3173
AT1TE37795	0	0	0	0	0
AT1TE37840	NA	NA	NA	NA	NA
AT1TE37850	17.2619	0	20.9169	-17.2619	3.655
AT1TE37875	62.069	0	62.037	-62.069	-0.032
AT1TE37885	0	0	0	0	0
AT1TE37890	82.4034	0	33.3874	-82.4034	-49.016
AT1TE37905	92.5676	0	48.3384	-92.5676	-44.2292
AT1TE37910	91.4826	0	42.1182	-91.4826	-49.3644
AT1TE37925	92	0	45.1261	-92	-46.8739
AT1TE37930	NA	NA	NA	NA	NA
AT1TE37935	73.9496	0	48.7414	-73.9496	-25.2082
AT1TE37940	NA	NA	NA	NA	NA
AT1TE37975	73.8863	0	23.5094	-73.8863	-50.3769
AT1TE37985	0	0	0	0	0
AT1TE37990	0	0	0	0	0
AT1TE38010	3.2967	2.57732	0	-0.71938	-3.2967
AT1TE38015	94.1704	16.6667	25.2252	-77.5037	-68.9452
AT1TE38030	0	0	18.2796	0	18.2796
AT1TE38035	56.5315	1.07759	18.4579	-55.4539	-38.0736
AT1TE38040	0	0	0	0	0
AT1TE38090	92.6548	0.37843	14.6047	-92.2764	-78.0501
AT1TE38120	0	0	0	0	0
AT1TE38125	0	0	0	0	0
AT1TE38130	1.5873	2.43902	0.993377	0.85172	-0.593923
AT1TE38165	0	0	0	0	0
AT1TE38195	96.3303	3.66972	45.6954	-92.6606	-50.6349
AT1TE38210	90.9897	6.32724	1.12812	-84.6625	-89.8616
AT1TE38240	0	0	0	0	0
AT1TE38245	85.5204	11.6822	68.2819	-73.8382	-17.2385
AT1TE38250	28.3951	0	24.4681	-28.3951	-3.927
AT1TE38260	90.1857	0	56.3275	-90.1857	-33.8582
AT1TE38300	94.0327	9.538	60.3448	-84.4947	-33.6879
AT1TE38305	NA	NA	NA	NA	NA
AT1TE38315	27.2487	0	10.5788	-27.2487	-16.6699
AT1TE38325	42.4242	0	7.27273	-42.4242	-35.1515
AT1TE38330	NA	NA	NA	NA	NA
AT1TE38335	NA	NA	NA	NA	NA
AT1TE38340	64.5985	0	24	-64.5985	-40.5985
AT1TE38345	95.8333	4.44444	62.3656	-91.3889	-33.4677
AT1TE38350	95.5836	4.6748	20.339	-90.9088	-75.2446
AT1TE38355	96	0	13.75	-96	-82.25
AT1TE38445	95.7895	0	76.9784	-95.7895	-18.8111
AT1TE38450	NA	NA	NA	NA	NA
AT1TE38460	30.8411	0	3.10078	-30.8411	-27.7403
AT1TE38465	0	0	0	0	0
AT1TE38490	0	0	0	0	0
AT1TE38505	0	0	0	0	0
AT1TE38530	86.5723	2.95878	13.3458	-83.6135	-73.2265
AT1TE38565	55.5556	0	53.1746	-55.5556	-2.381
AT1TE38570	34.3985	0	22.6212	-34.3985	-11.7773
AT1TE38580	2.35575	0	0.9362	-2.35575	-1.41955
AT1TE38630	30.8271	0	21.1538	-30.8271	-9.6733
AT1TE38700	90.8745	0	73.3173	-90.8745	-17.5572
AT1TE38705	92.0168	0	39.7476	-92.0168	-52.2692
AT1TE38715	NA	NA	NA	NA	NA
AT1TE38740	3.93701	0	0	-3.93701	-3.93701
AT1TE38755	7.28477	0	9.81595	-7.28477	2.53118
AT1TE38775	83.3063	0	15.935	-83.3063	-67.3713
AT1TE38780	95.5665	0	17.2691	-95.5665	-78.2974
AT1TE38795	28.5714	0	0	-28.5714	-28.5714
AT1TE38820	96.2025	0	51.25	-96.2025	-44.9525
AT1TE38830	33.3333	0	0	-33.3333	-33.3333
AT1TE38835	54.4153	0	20.7843	-54.4153	-33.631
AT1TE38850	NA	NA	NA	NA	NA
AT1TE38860	69.8413	0	29.5597	-69.8413	-40.2816
AT1TE38870	0	0	0	0	0
AT1TE38900	85.8696	0	39.6947	-85.8696	-46.1749
AT1TE38915	80	0	77.6	-80	-2.4
AT1TE38920	NA	NA	NA	NA	NA
AT1TE38925	96.3675	0	43.1718	-96.3675	-53.1957
AT1TE38935	12.6984	0	38.1818	-12.6984	25.4834
AT1TE38940	91.7542	0.336391	5.17688	-91.4178	-86.5773
AT1TE38945	0	0	0	0	0
AT1TE38950	58.1006	0	32.7731	-58.1006	-25.3275
AT1TE38980	41.5094	0	5.76923	-41.5094	-35.7402
AT1TE38985	87.8587	10.4938	26.8212	-77.3649	-61.0375
AT1TE39005	70.5882	0	22.2798	-70.5882	-48.3084
AT1TE39010	56.1404	0	4.73684	-56.1404	-51.4036
AT1TE39025	88.6179	0	43.4783	-88.6179	-45.1396
AT1TE39030	90.5292	1.9544	37.5796	-88.5748	-52.9496
AT1TE39040	0	0	0	0	0
AT1TE39105	71.3666	1.31579	30.8123	-70.0508	-40.5543
AT1TE39145	82.7869	6.73077	20.2703	-76.0561	-62.5166
AT1TE39165	NA	NA	NA	NA	NA
AT1TE39210	13.2979	0	5	-13.2979	-8.2979
AT1TE39215	81.9672	0	32.9412	-81.9672	-49.026
AT1TE39225	88.0866	7.69231	58.2645	-80.3943	-29.8221
AT1TE39230	0	0	0	0	0
AT1TE39235	NA	NA	NA	NA	NA
AT1TE39330	NA	NA	NA	NA	NA
AT1TE39335	74.0196	0	32.3353	-74.0196	-41.6843
AT1TE39360	92.0765	0	22.5664	-92.0765	-69.5101
AT1TE39365	NA	NA	NA	NA	NA
AT1TE39370	97.3913	0	77.6786	-97.3913	-19.7127
AT1TE39375	90.7609	0	33.0097	-90.7609	-57.7512
AT1TE39380	86.2385	16.2791	2.22222	-69.9594	-84.0163
AT1TE39390	95.0311	0	7.69231	-95.0311	-87.3388
AT1TE39405	12.9496	0	11.5942	-12.9496	-1.3554
AT1TE39410	NA	NA	NA	NA	NA
AT1TE39460	67.4286	0	7.87879	-67.4286	-59.5498
AT1TE39490	79.9127	0	2.40964	-79.9127	-77.5031
AT1TE39515	90.5125	5.60662	20.7593	-84.9059	-69.7532
AT1TE39530	90.8297	0	57.6087	-90.8297	-33.221
AT1TE39535	94.2584	0	62.963	-94.2584	-31.2954
AT1TE39550	NA	NA	NA	NA	NA
AT1TE39560	0	0	0	0	0
AT1TE39565	0	0	4.54545	0	4.54545
AT1TE39590	0	0	0	0	0
AT1TE39660	0	0	0	0	0
AT1TE39710	7.84314	0	6.71273	-7.84314	-1.13041
AT1TE39720	47.6636	0	11.6667	-47.6636	-35.9969
AT1TE39755	88.0866	0	75.3754	-88.0866	-12.7112
AT1TE39775	37.5796	0	38.2716	-37.5796	0.692
AT1TE39785	11.33	0	4.65116	-11.33	-6.67884
AT1TE39790	92.2078	5.55556	50	-86.6522	-42.2078
AT1TE39795	0	0	NA	0	NA
AT1TE39800	96.1165	0	39.1705	-96.1165	-56.946
AT1TE39805	94.3548	0	22.2222	-94.3548	-72.1326
AT1TE39810	89.1304	6.639	34.1969	-82.4914	-54.9335
AT1TE39820	45.625	0	24.7525	-45.625	-20.8725
AT1TE39830	90.3553	1.50602	42.5263	-88.8493	-47.829
AT1TE39835	NA	NA	NA	NA	NA
AT1TE39840	89.1473	0	66.0131	-89.1473	-23.1342
AT1TE39855	83.6066	0	34.252	-83.6066	-49.3546
AT1TE39860	0	0	0	0	0
AT1TE39865	45.7143	0	15.2709	-45.7143	-30.4434
AT1TE39870	0	0	0	0	0
AT1TE39875	NA	NA	NA	NA	NA
AT1TE39880	86.5458	1.91011	1.59933	-84.6357	-84.9465
AT1TE39885	NA	NA	NA	NA	NA
AT1TE39900	0	0	0	0	0
AT1TE39905	88.1579	0	8.23529	-88.1579	-79.9226
AT1TE39915	92.7536	3.24826	29.6392	-89.5053	-63.1144
AT1TE39930	30.5882	0	2.61438	-30.5882	-27.9738
AT1TE39940	39.7059	0	0	-39.7059	-39.7059
AT1TE39950	92.4309	0	8.13008	-92.4309	-84.3008
AT1TE39960	0	0	0	0	0
AT1TE39970	94	0	21.3873	-94	-72.6127
AT1TE39975	92.2652	3.38983	47.3934	-88.8754	-44.8718
AT1TE39990	94.8529	0	25.9259	-94.8529	-68.927
AT1TE40000	90	6.75676	38.3333	-83.2432	-51.6667
AT1TE40005	19.1489	0	0	-19.1489	-19.1489
AT1TE40010	NA	NA	NA	NA	NA
AT1TE40020	64.9123	0	4.11765	-64.9123	-60.7947
AT1TE40030	8.23529	0	0	-8.23529	-8.23529
AT1TE40060	63.2768	0	13.3621	-63.2768	-49.9147
AT1TE40075	59.2334	0	8.65052	-59.2334	-50.5829
AT1TE40080	NA	NA	NA	NA	NA
AT1TE40090	78.6207	0	19.4929	-78.6207	-59.1278
AT1TE40095	NA	NA	NA	NA	NA
AT1TE40120	83.5655	0	19.2463	-83.5655	-64.3192
AT1TE40145	0	0	0	0	0
AT1TE40155	0	0	0	0	0
AT1TE40165	0	0	0	0	0
AT1TE40170	0	0	0	0	0
AT1TE40230	88.4354	4.71698	70.7317	-83.7184	-17.7037
AT1TE40240	71.0335	0	34.8325	-71.0335	-36.201
AT1TE40255	0	0	0.601504	0	0.601504
AT1TE40260	8.47458	0	4.34783	-8.47458	-4.12675
AT1TE40265	95.8333	0	67.6709	-95.8333	-28.1624
AT1TE40280	45.1493	0	30	-45.1493	-15.1493
AT1TE40285	0	0	0	0	0
AT1TE40295	88.7931	0	51.9685	-88.7931	-36.8246
AT1TE40300	0	0	0	0	0
AT1TE40305	78.1457	3.25203	48.6631	-74.8937	-29.4826
AT1TE40340	88.8761	1.94986	9.01316	-86.9262	-79.8629
AT1TE40345	89.9293	2.94737	0	-86.9819	-89.9293
AT1TE40355	85.1966	10.6036	0.39604	-74.593	-84.8006
AT1TE40360	8.44116	0	0.965251	-8.44116	-7.47591
AT1TE40365	5.44489	0	2.18818	-5.44489	-3.25671
AT1TE40375	0	0	0	0	0
AT1TE40380	8.76011	0	0	-8.76011	-8.76011
AT1TE40400	0	0	0	0	0
AT1TE40415	62.2642	0	0	-62.2642	-62.2642
AT1TE40465	13.0435	0	0	-13.0435	-13.0435
AT1TE40470	70.3252	0	62.3656	-70.3252	-7.9596
AT1TE40520	35.1852	0	38.806	-35.1852	3.6208
AT1TE40525	91.6667	5.41516	75	-86.2515	-16.6667
AT1TE40530	NA	NA	NA	NA	NA
AT1TE40560	94.958	4.81481	46.6539	-90.1432	-48.3041
AT1TE40565	96.6667	15.4762	57.5269	-81.1905	-39.1398
AT1TE40570	94.0367	15.8249	40.5263	-78.2118	-53.5104
AT1TE40595	90.1408	4.24528	26.7241	-85.8955	-63.4167
AT1TE40605	86.5285	4.21053	28.7736	-82.318	-57.7549
AT1TE40610	0	0	0	0	0
AT1TE40615	36.9048	1.14504	15.2455	-35.7598	-21.6593
AT1TE40620	83.7563	15.2941	30.0813	-68.4622	-53.675
AT1TE40630	NA	NA	NA	NA	NA
AT1TE40635	0	0	1.04439	0	1.04439
AT1TE40640	81.0496	0	71.5976	-81.0496	-9.452
AT1TE40645	1.2285	0	0	-1.2285	-1.2285
AT1TE40675	NA	NA	NA	NA	NA
AT1TE40680	0	0	0	0	0
AT1TE40685	70.1923	0	0	-70.1923	-70.1923
AT1TE40690	86.3636	0	7.14286	-86.3636	-79.2207
AT1TE40695	9.19811	0	0	-9.19811	-9.19811
AT1TE40700	40.0691	0	16.6667	-40.0691	-23.4024
AT1TE40705	0	0	0	0	0
AT1TE40725	94.1176	0	43.5897	-94.1176	-50.5279
AT1TE40770	92.1875	2.67176	38.6555	-89.5157	-53.532
AT1TE40775	96.6245	0	41.8546	-96.6245	-54.7699
AT1TE40780	91.25	0	0	-91.25	-91.25
AT1TE40800	13.4503	0	7.43034	-13.4503	-6.01996
AT1TE40865	0	0	0	0	0
AT1TE40870	96.3636	0	66.4474	-96.3636	-29.9162
AT1TE40885	55.0505	0	23.9437	-55.0505	-31.1068
AT1TE40900	79.2	0	13.3028	-79.2	-65.8972
AT1TE40925	77.2401	0	20.0883	-77.2401	-57.1518
AT1TE40930	95.5466	0	61.0932	-95.5466	-34.4534
AT1TE40935	NA	NA	NA	NA	NA
AT1TE40940	92.7094	0.830306	11.7811	-91.8791	-80.9283
AT1TE40950	89.0909	0	21.0526	-89.0909	-68.0383
AT1TE40955	90.0448	1.15058	4.4771	-88.8942	-85.5677
AT1TE40960	92.6829	0	40.8602	-92.6829	-51.8227
AT1TE40975	88.7931	0	56.0748	-88.7931	-32.7183
AT1TE40980	94.4118	5.03597	45.5882	-89.3758	-48.8236
AT1TE40985	NA	NA	NA	NA	NA
AT1TE40990	NA	NA	NA	NA	NA
AT1TE41000	0	0	0	0	0
AT1TE41005	0	0	0	0	0
AT1TE41020	51.5464	0	17.8947	-51.5464	-33.6517
AT1TE41025	89.1892	0	55.8824	-89.1892	-33.3068
AT1TE41030	90.5759	0	26.7081	-90.5759	-63.8678
AT1TE41040	88.8889	0	36.8421	-88.8889	-52.0468
AT1TE41045	70.2479	0	16	-70.2479	-54.2479
AT1TE41070	0	0	0	0	0
AT1TE41080	34.6154	0	34.9515	-34.6154	0.3361
AT1TE41090	68.3871	0	56.8627	-68.3871	-11.5244
AT1TE41115	84.9162	0	44.9219	-84.9162	-39.9943
AT1TE41120	0	0	1.7341	0	1.7341
AT1TE41130	0	0	2.05128	0	2.05128
AT1TE41140	87.234	0	38.4146	-87.234	-48.8194
AT1TE41145	79.3388	0	16.6667	-79.3388	-62.6721
AT1TE41170	84.4828	0	38.9163	-84.4828	-45.5665
AT1TE41180	NA	NA	NA	NA	NA
AT1TE41185	58.0524	0	3.35196	-58.0524	-54.7004
AT1TE41200	0	0	0	0	0
AT1TE41210	0	0	0	0	0
AT1TE41215	4.21687	2.53165	0	-1.68522	-4.21687
AT1TE41220	6.19469	0	0	-6.19469	-6.19469
AT1TE41230	91.2848	0	9.537	-91.2848	-81.7478
AT1TE41240	90.1662	7.35294	22.4736	-82.8133	-67.6926
AT1TE41245	35.7143	0	3.80952	-35.7143	-31.9048
AT1TE41250	85.6	0	32.7434	-85.6	-52.8566
AT1TE41255	0	0	4.7619	0	4.7619
AT1TE41260	52.8378	0.795229	11.1262	-52.0426	-41.7116
AT1TE41265	97.0588	0	76.6129	-97.0588	-20.4459
AT1TE41280	1.95122	2.15633	0.620155	0.20511	-1.33106
AT1TE41290	0	0	0	0	0
AT1TE41300	0	0	0	0	0
AT1TE41310	95.3297	0	74.5161	-95.3297	-20.8136
AT1TE41315	93.6937	0	55.8036	-93.6937	-37.8901
AT1TE41345	90.9677	0	10.8931	-90.9677	-80.0746
AT1TE41350	88.0296	5.28224	11.6803	-82.7474	-76.3493
AT1TE41365	0	0	0	0	0
AT1TE41375	9.56522	0	0	-9.56522	-9.56522
AT1TE41390	93.617	0	25.9259	-93.617	-67.6911
AT1TE41395	0	0	0	0	0
AT1TE41400	37.6471	0	4.33333	-37.6471	-33.3138
AT1TE41415	88.4882	0	8.7108	-88.4882	-79.7774
AT1TE41420	86.5169	0	0	-86.5169	-86.5169
AT1TE41435	0	0	0	0	0
AT1TE41445	NA	NA	NA	NA	NA
AT1TE41460	92.2416	0.404596	7.61968	-91.837	-84.6219
AT1TE41465	83.6842	2.16216	2.11268	-81.522	-81.5715
AT1TE41470	NA	NA	NA	NA	NA
AT1TE41480	89.6104	4.58015	15.1163	-85.0302	-74.4941
AT1TE41485	84.2105	0	7.54717	-84.2105	-76.6633
AT1TE41490	80.4348	0	41.8182	-80.4348	-38.6166
AT1TE41500	92.437	4.18006	24.0741	-88.2569	-68.3629
AT1TE41505	89.7959	0	18.1818	-89.7959	-71.6141
AT1TE41510	11.6935	0	7.53138	-11.6935	-4.16212
AT1TE41525	78.125	1.88034	44.8635	-76.2447	-33.2615
AT1TE41540	64.3678	0	9.43396	-64.3678	-54.9338
AT1TE41545	0	0	8.33333	0	8.33333
AT1TE41550	0	0	7.80488	0	7.80488
AT1TE41565	0	0	0	0	0
AT1TE41575	89.2095	0	4.60333	-89.2095	-84.6062
AT1TE41580	85.7354	0.286041	0.822016	-85.4494	-84.9134
AT1TE41585	88.5	0	30.1158	-88.5	-58.3842
AT1TE41590	38.1743	0	9.7561	-38.1743	-28.4182
AT1TE41600	2.94118	0	0	-2.94118	-2.94118
AT1TE41605	0	0	0	0	0
AT1TE41610	55.5556	0	29.4964	-55.5556	-26.0592
AT1TE41615	NA	NA	NA	NA	NA
AT1TE41625	84.1707	1.31234	15.0097	-82.8584	-69.161
AT1TE41630	82.7586	0	13.7255	-82.7586	-69.0331
AT1TE41670	75.4386	0	20.3125	-75.4386	-55.1261
AT1TE41680	65.7143	0	9.52381	-65.7143	-56.1905
AT1TE41710	80	0	21.25	-80	-58.75
AT1TE41725	77.4436	0	26.2069	-77.4436	-51.2367
AT1TE41730	55	0	7.54717	-55	-47.4528
AT1TE41735	82.3059	0.89153	12.2488	-81.4144	-70.0571
AT1TE41745	86.3349	8.9419	13.3932	-77.393	-72.9417
AT1TE41750	86.1592	12.6316	13.2075	-73.5276	-72.9517
AT1TE41765	85.4712	15.7812	12.7303	-69.69	-72.7409
AT1TE41790	1.46396	0.828402	0.91623	-0.635558	-0.54773
AT1TE41800	48.9259	1.51668	63.7137	-47.4092	14.7878
AT1TE41805	55.7377	0	68.9655	-55.7377	13.2278
AT1TE41815	89.3023	5.33333	57.8249	-83.969	-31.4774
AT1TE41820	87.8049	3.30124	16.7734	-84.5037	-71.0315
AT1TE41830	NA	NA	NA	NA	NA
AT1TE41835	95.203	1.60428	67.8679	-93.5987	-27.3351
AT1TE41850	86.7769	10.4167	38.1215	-76.3602	-48.6554
AT1TE41860	92.8375	9.72973	5.50459	-83.1078	-87.3329
AT1TE41865	78.9062	0	16.8919	-78.9062	-62.0143
AT1TE41875	45.2055	0	7.40741	-45.2055	-37.7981
AT1TE41895	12.5	7.54717	0	-4.95283	-12.5
AT1TE41905	86.9837	0.93985	13.4644	-86.0438	-73.5193
AT1TE41910	NA	NA	NA	NA	NA
AT1TE41930	NA	NA	NA	NA	NA
AT1TE41935	0	0	0	0	0
AT1TE41940	0	0	0	0	0
AT1TE41945	94.8207	1.66667	0	-93.154	-94.8207
AT1TE41960	72	0	15	-72	-57
AT1TE41965	94.0426	0	70.6897	-94.0426	-23.3529
AT1TE41980	90.9502	0	58.9404	-90.9502	-32.0098
AT1TE41985	96.0265	0	61.3208	-96.0265	-34.7057
AT1TE41995	57.9051	0	31.477	-57.9051	-26.4281
AT1TE42010	59.9327	0	11.5979	-59.9327	-48.3348
AT1TE42015	82.8358	0	22.2222	-82.8358	-60.6136
AT1TE42025	91.6667	0	16.0494	-91.6667	-75.6173
AT1TE42030	91.623	0	35.7542	-91.623	-55.8688
AT1TE42035	NA	NA	NA	NA	NA
AT1TE42050	84.4961	0	20.2479	-84.4961	-64.2482
AT1TE42055	85.2459	0	28.7671	-85.2459	-56.4788
AT1TE42080	87.2464	0	37.6712	-87.2464	-49.5752
AT1TE42100	41.3043	0	23.3333	-41.3043	-17.971
AT1TE42115	0	0	0	0	0
AT1TE42125	64	6.8	8.21256	-57.2	-55.7874
AT1TE42140	92.2449	0	41.1765	-92.2449	-51.0684
AT1TE42145	NA	NA	NA	NA	NA
AT1TE42150	89.0476	0	27.027	-89.0476	-62.0206
AT1TE42160	NA	NA	NA	NA	NA
AT1TE42165	NA	NA	NA	NA	NA
AT1TE42170	92.7959	0	18.2628	-92.7959	-74.5331
AT1TE42175	NA	NA	NA	NA	NA
AT1TE42190	4.25532	0	0	-4.25532	-4.25532
AT1TE42205	91.6	0	62.7063	-91.6	-28.8937
AT1TE42210	88.5838	8.45411	11.5587	-80.1297	-77.0251
AT1TE42220	0	0	0	0	0
AT1TE42225	90.9886	1.2926	8.40903	-89.696	-82.5796
AT1TE42235	74.1071	0	21.164	-74.1071	-52.9431
AT1TE42245	89.7778	2.54777	57.9926	-87.23	-31.7852
AT1TE42250	81.9444	0	69.6682	-81.9444	-12.2762
AT1TE42255	81.6901	0	67	-81.6901	-14.6901
AT1TE42270	61.7978	0	42.4779	-61.7978	-19.3199
AT1TE42275	85.9838	0	20.0743	-85.9838	-65.9095
AT1TE42285	NA	NA	NA	NA	NA
AT1TE42290	80.1762	0	10.8333	-80.1762	-69.3429
AT1TE42310	NA	NA	NA	NA	NA
AT1TE42315	98.8636	0	79.661	-98.8636	-19.2026
AT1TE42335	90.9091	0	64.2857	-90.9091	-26.6234
AT1TE42345	27.0325	0	2.33161	-27.0325	-24.7009
AT1TE42355	4.07855	0	0	-4.07855	-4.07855
AT1TE42370	90.4059	0	63.8225	-90.4059	-26.5834
AT1TE42385	87.0588	0	6.45161	-87.0588	-80.6072
AT1TE42395	88.6996	10.8634	2.01893	-77.8362	-86.6807
AT1TE42400	86.5169	5.92824	2.89017	-80.5887	-83.6267
AT1TE42410	89.834	5.6213	9.3361	-84.2127	-80.4979
AT1TE42415	90.1674	10.4956	0.915332	-79.6718	-89.2521
AT1TE42430	88.8608	0.714286	30.1282	-88.1465	-58.7326
AT1TE42445	91.5268	4.18994	3.90738	-87.3369	-87.6194
AT1TE42465	89.2236	1.86698	2.42656	-87.3566	-86.797
AT1TE42485	67.6259	0	5.73248	-67.6259	-61.8934
AT1TE42490	98.1707	0	59.5041	-98.1707	-38.6666
AT1TE42515	0	0	0	0	0
AT1TE42530	0	0	0	0	0
AT1TE42535	78.4	0	44.3182	-78.4	-34.0818
AT1TE42540	0	0	0	0	0
AT1TE42550	86.4286	0	17.2	-86.4286	-69.2286
AT1TE42555	82	12.5	20.6897	-69.5	-61.3103
AT1TE42570	75	0	6.81818	-75	-68.1818
AT1TE42575	54.1096	0	0	-54.1096	-54.1096
AT1TE42580	NA	NA	NA	NA	NA
AT1TE42585	0	0	0	0	0
AT1TE42595	0	0	0.817996	0	0.817996
AT1TE42600	87.069	0	82.8125	-87.069	-4.2565
AT1TE42605	NA	NA	NA	NA	NA
AT1TE42620	91.2281	0	60.4396	-91.2281	-30.7885
AT1TE42625	83.1325	5.26316	11.7021	-77.8693	-71.4304
AT1TE42630	79	3.49345	25.0646	-75.5066	-53.9354
AT1TE42635	75.6888	0	23.0665	-75.6888	-52.6223
AT1TE42655	0	NA	0	NA	0
AT1TE42660	57.4468	0	6.15385	-57.4468	-51.2929
AT1TE42665	51.7241	0	14.2857	-51.7241	-37.4384
AT1TE42670	94.6058	0	50.738	-94.6058	-43.8678
AT1TE42680	60.2339	0	26.8293	-60.2339	-33.4046
AT1TE42700	NA	NA	NA	NA	NA
AT1TE42705	NA	NA	NA	NA	NA
AT1TE42710	86.6667	0	34.7826	-86.6667	-51.8841
AT1TE42725	95.2381	4.03226	34.2466	-91.2058	-60.9915
AT1TE42740	NA	NA	NA	NA	NA
AT1TE42745	92.7928	5.26316	45.2381	-87.5296	-47.5547
AT1TE42750	91.1321	8.00781	48.2446	-83.1243	-42.8875
AT1TE42755	78.0612	1.34771	30.5825	-76.7135	-47.4787
AT1TE42790	86.3208	0	47.1774	-86.3208	-39.1434
AT1TE42800	82.2523	4.29043	1.65453	-77.9619	-80.5978
AT1TE42810	28.8889	0	16.4179	-28.8889	-12.471
AT1TE42820	85.3881	0	15.261	-85.3881	-70.1271
AT1TE42825	NA	NA	NA	NA	NA
AT1TE42835	71.0425	0	24.0896	-71.0425	-46.9529
AT1TE42840	45.9302	0	34.6491	-45.9302	-11.2811
AT1TE42850	36.4362	0	19.4175	-36.4362	-17.0187
AT1TE42865	78.5714	2.12766	60.0683	-76.4437	-18.5031
AT1TE42875	94.4157	0	44.1137	-94.4157	-50.302
AT1TE42880	32.7391	0	16.5428	-32.7391	-16.1963
AT1TE42890	92.6092	3.02779	16.2989	-89.5814	-76.3103
AT1TE42900	0	0	1.03093	0	1.03093
AT1TE42915	90.7643	0	26.1146	-90.7643	-64.6497
AT1TE42920	61.2766	0	24.8571	-61.2766	-36.4195
AT1TE42925	97.9058	0	36.0294	-97.9058	-61.8764
AT1TE42930	95.23	3.08789	43.8944	-92.1421	-51.3356
AT1TE42935	89.6396	1.90476	79.572	-87.7348	-10.0676
AT1TE42945	41.3333	0	24.1636	-41.3333	-17.1697
AT1TE42950	72.8522	0	3.82979	-72.8522	-69.0224
AT1TE42965	83.6158	0	48.7298	-83.6158	-34.886
AT1TE42970	0	0	1.47059	0	1.47059
AT1TE42975	87.5158	6.2645	40.3037	-81.2513	-47.2121
AT1TE42995	8.05369	0	0	-8.05369	-8.05369
AT1TE43010	88.7374	1.26204	9.48099	-87.4754	-79.2564
AT1TE43020	90.0192	0	5.72755	-90.0192	-84.2917
AT1TE43025	87.1671	0	17.2269	-87.1671	-69.9402
AT1TE43030	87.9085	0	1.21212	-87.9085	-86.6964
AT1TE43040	80.3493	1.85874	0.489237	-78.4906	-79.8601
AT1TE43050	93.0125	0.927536	25.3942	-92.085	-67.6183
AT1TE43070	55.2632	0	28.125	-55.2632	-27.1382
AT1TE43080	73.5294	0	27.4194	-73.5294	-46.11
AT1TE43085	NA	NA	NA	NA	NA
AT1TE43100	0	0	0	0	0
AT1TE43115	51.8797	0	18.1818	-51.8797	-33.6979
AT1TE43120	NA	0	0	NA	NA
AT1TE43135	NA	NA	NA	NA	NA
AT1TE43140	88.7097	0	4.5977	-88.7097	-84.112
AT1TE43145	82.8645	0	13.963	-82.8645	-68.9015
AT1TE43150	70.5128	0	10.2041	-70.5128	-60.3087
AT1TE43155	4.74308	0	1.47059	-4.74308	-3.27249
AT1TE43170	90.2062	0	35.3535	-90.2062	-54.8527
AT1TE43180	6.71642	0	6.14525	-6.71642	-0.57117
AT1TE43190	83.3333	0	47.3684	-83.3333	-35.9649
AT1TE43195	92.6316	0	86.1702	-92.6316	-6.4614
AT1TE43225	91.1992	0.915455	17.5402	-90.2837	-73.659
AT1TE43230	85.7143	0	19.1781	-85.7143	-66.5362
AT1TE43240	83.4711	6.0241	3.57143	-77.447	-79.8997
AT1TE43245	78.836	0	3.51759	-78.836	-75.3184
AT1TE43250	80.7229	0	2.61628	-80.7229	-78.1066
AT1TE43265	89.781	0	0	-89.781	-89.781
AT1TE43275	84.3575	0	31.8182	-84.3575	-52.5393
AT1TE43295	85.6777	0	8.23293	-85.6777	-77.4448
AT1TE43305	94.6616	0	29.3274	-94.6616	-65.3342
AT1TE43315	5.82524	0	0	-5.82524	-5.82524
AT1TE43320	0	0	1.82648	0	1.82648
AT1TE43325	93.9535	1.66113	55.2901	-92.2924	-38.6634
AT1TE43330	2.66667	0	8.62944	-2.66667	5.96277
AT1TE43340	85.2713	10.3896	50.9346	-74.8817	-34.3367
AT1TE43350	61.3861	0	12.518	-61.3861	-48.8681
AT1TE43355	86.729	1.57812	19.3168	-85.1509	-67.4122
AT1TE43360	49.0683	0	50.8571	-49.0683	1.7888
AT1TE43375	93.9024	0	13.5802	-93.9024	-80.3222
AT1TE43380	90.0685	0	20.8	-90.0685	-69.2685
AT1TE43395	83.7838	0	23.913	-83.7838	-59.8708
AT1TE43400	87.9581	0	20.7207	-87.9581	-67.2374
AT1TE43410	93.9394	0	25.8065	-93.9394	-68.1329
AT1TE43420	90.7784	5.94796	17.8988	-84.8304	-72.8796
AT1TE43430	94.6681	5.09031	9.54774	-89.5778	-85.1204
AT1TE43440	90.3297	0	6.27063	-90.3297	-84.0591
AT1TE43445	90.5777	4.11932	7.06522	-86.4584	-83.5125
AT1TE43455	91.1765	5.03597	8.39161	-86.1405	-82.7849
AT1TE43460	91.5254	0	3.80435	-91.5254	-87.7211
AT1TE43470	86.2595	0	12.5	-86.2595	-73.7595
AT1TE43480	87.0968	0	0	-87.0968	-87.0968
AT1TE43490	88	0	0	-88	-88
AT1TE43495	84	0	0	-84	-84
AT1TE43505	82.7309	0	23.6948	-82.7309	-59.0361
AT1TE43510	83.3333	0	14.0957	-83.3333	-69.2376
AT1TE43530	74.4565	4.34783	31.5789	-70.1087	-42.8776
AT1TE43545	0	0	0	0	0
AT1TE43555	NA	NA	NA	NA	NA
AT1TE43565	2.31481	0	1.68067	-2.31481	-0.63414
AT1TE43580	92.2727	0	66.4269	-92.2727	-25.8458
AT1TE43585	90	1.34964	5.27054	-88.6504	-84.7295
AT1TE43605	83.9302	3.81558	10.7843	-80.1146	-73.1459
AT1TE43610	NA	NA	NA	NA	NA
AT1TE43615	95.6938	0	26.2745	-95.6938	-69.4193
AT1TE43625	88.2353	0	20.9677	-88.2353	-67.2676
AT1TE43630	81.7391	0	19.0083	-81.7391	-62.7308
AT1TE43635	87.2	3.42466	25.7618	-83.7753	-61.4382
AT1TE43640	85.7012	1.07643	15.4154	-84.6248	-70.2858
AT1TE43645	71.7391	0	35.4571	-71.7391	-36.282
AT1TE43655	83.7037	0	47.479	-83.7037	-36.2247
AT1TE43660	NA	NA	NA	NA	NA
AT1TE43670	28.3069	0	14.3478	-28.3069	-13.9591
AT1TE43680	96.9072	0	64.5161	-96.9072	-32.3911
AT1TE43690	73.224	0	23.2019	-73.224	-50.0221
AT1TE43705	90.534	1.21951	48.9189	-89.3145	-41.6151
AT1TE43715	95.082	0	10.8434	-95.082	-84.2386
AT1TE43720	0	0	0	0	0
AT1TE43725	28.9474	0	0	-28.9474	-28.9474
AT1TE43730	0	0	0	0	0
AT1TE43735	0	0	0	0	0
AT1TE43740	83.9495	2.58189	6.29648	-81.3676	-77.653
AT1TE43770	84.3049	0	12.1212	-84.3049	-72.1837
AT1TE43775	84.5103	1.31234	21.8638	-83.198	-62.6465
AT1TE43780	92.1442	0	8.16	-92.1442	-83.9842
AT1TE43790	89.1156	6.66667	2.68456	-82.4489	-86.431
AT1TE43795	90.6736	0	52.2167	-90.6736	-38.4569
AT1TE43805	91.4586	4.43182	13.7389	-87.0268	-77.7197
AT1TE43810	88.9831	0	2.35849	-88.9831	-86.6246
AT1TE43820	88.7701	1.86047	17.9063	-86.9096	-70.8638
AT1TE43825	45.1613	0	20.3125	-45.1613	-24.8488
AT1TE43830	15.7895	0	4.12371	-15.7895	-11.6658
AT1TE43845	93.3628	0	44.1476	-93.3628	-49.2152
AT1TE43865	88.8569	2.35911	8.48963	-86.4978	-80.3673
AT1TE43880	89.1549	1.82544	8.49781	-87.3295	-80.6571
AT1TE43885	84.7458	0	7.14286	-84.7458	-77.6029
AT1TE43895	85.9375	0	28.7671	-85.9375	-57.1704
AT1TE43900	69.5906	0	2.35294	-69.5906	-67.2377
AT1TE43905	84.8485	0	11.3043	-84.8485	-73.5442
AT1TE43910	91.8807	5.07757	10.6576	-86.8031	-81.2231
AT1TE43925	NA	NA	NA	NA	NA
AT1TE43930	81.5789	0	40.5797	-81.5789	-40.9992
AT1TE43950	95.8678	0	45.3488	-95.8678	-50.519
AT1TE43960	90.8475	2.04082	49.7835	-88.8067	-41.064
AT1TE43975	88.5803	10.9542	5.81227	-77.6261	-82.768
AT1TE43985	93.1548	0	36.5462	-93.1548	-56.6086
AT1TE43990	92.963	0	29.902	-92.963	-63.061
AT1TE44005	67.6259	0	75.1553	-67.6259	7.5294
AT1TE44010	35.9788	0	17.5439	-35.9788	-18.4349
AT1TE44020	0	0	2.48447	0	2.48447
AT1TE44030	0	0	0	0	0
AT1TE44045	87.1681	0	36.7292	-87.1681	-50.4389
AT1TE44050	96.8912	0	46.7626	-96.8912	-50.1286
AT1TE44055	72.0736	0	40.7334	-72.0736	-31.3402
AT1TE44060	90.9091	0	50.8961	-90.9091	-40.013
AT1TE44080	80.7692	0	0	-80.7692	-80.7692
AT1TE44085	67.5676	0	46.6454	-67.5676	-20.9222
AT1TE44100	56.9565	0	27.5	-56.9565	-29.4565
AT1TE44105	91.0959	0	38.4325	-91.0959	-52.6634
AT1TE44115	97.561	0	56.25	-97.561	-41.311
AT1TE44120	86.3636	0	14.9171	-86.3636	-71.4465
AT1TE44125	89.5557	1.08614	7.64943	-88.4696	-81.9063
AT1TE44130	84.9057	0	0	-84.9057	-84.9057
AT1TE44155	92.8934	22.3881	77.1812	-70.5053	-15.7122
AT1TE44165	24	0	5.06329	-24	-18.9367
AT1TE44175	79.8165	0	33.557	-79.8165	-46.2595
AT1TE44180	85.9316	3.72493	10.6436	-82.2067	-75.288
AT1TE44195	88.6957	0	0	-88.6957	-88.6957
AT1TE44200	85.2941	3.26797	38.0952	-82.0261	-47.1989
AT1TE44205	87.1314	1.29534	1.24688	-85.8361	-85.8845
AT1TE44215	85.0365	5.29501	3.67347	-79.7415	-81.363
AT1TE44220	95.3846	25	12	-70.3846	-83.3846
AT1TE44225	92.3858	4.41176	27.3256	-87.974	-65.0602
AT1TE44230	87.4441	11.4712	12.6966	-75.9729	-74.7475
AT1TE44235	78.0723	4.53461	22.8125	-73.5377	-55.2598
AT1TE44250	87.8145	6.84932	7.08841	-80.9652	-80.7261
AT1TE44255	90.7407	0.679117	18.3738	-90.0616	-72.3669
AT1TE44260	90.2622	7.34177	36.8231	-82.9204	-53.4391
AT1TE44265	94.4318	0.906096	35.8306	-93.5257	-58.6012
AT1TE44270	78.6885	0	44.6429	-78.6885	-34.0456
AT1TE44275	0	0	0	0	0
AT1TE44280	NA	NA	NA	NA	NA
AT1TE44290	30.1075	0	2.39521	-30.1075	-27.7123
AT1TE44345	84.6154	0	41.1917	-84.6154	-43.4237
AT1TE44380	90.9856	8.65622	2.58848	-82.3294	-88.3971
AT1TE44385	90.7407	0	25.3807	-90.7407	-65.36
AT1TE44395	72.956	3.3557	18.0505	-69.6003	-54.9055
AT1TE44420	91.6667	0	12.5	-91.6667	-79.1667
AT1TE44425	87.5	0	7.63889	-87.5	-79.8611
AT1TE44430	96.7213	0	0	-96.7213	-96.7213
AT1TE44435	89.4737	0	26.1438	-89.4737	-63.3299
AT1TE44440	NA	NA	NA	NA	NA
AT1TE44450	92.4741	0.36075	2.47406	-92.1134	-90
AT1TE44455	92.7685	2.65509	16.406	-90.1134	-76.3625
AT1TE44470	83.5616	0	19.2771	-83.5616	-64.2845
AT1TE44475	87.5	0	33.3333	-87.5	-54.1667
AT1TE44485	83.7838	2.67857	26.0331	-81.1052	-57.7507
AT1TE44490	81.4815	0	44.1176	-81.4815	-37.3639
AT1TE44495	NA	NA	NA	NA	NA
AT1TE44520	93.75	0	97.2973	-93.75	3.5473
AT1TE44525	90.167	1.39581	12.6036	-88.7712	-77.5634
AT1TE44530	90.625	0	8.18182	-90.625	-82.4432
AT1TE44535	84.6881	3.82514	12.0579	-80.863	-72.6302
AT1TE44540	92.4198	0	16.25	-92.4198	-76.1698
AT1TE44555	85.1852	0	13.3891	-85.1852	-71.7961
AT1TE44575	90.9302	0	2.11765	-90.9302	-88.8126
AT1TE44585	85.4545	0	1.98675	-85.4545	-83.4677
AT1TE44590	NA	NA	NA	NA	NA
AT1TE44595	84.1026	4.5977	68.3333	-79.5049	-15.7693
AT1TE44600	91.6201	0	0	-91.6201	-91.6201
AT1TE44605	86.8636	1.08192	4.3628	-85.7817	-82.5008
AT1TE44615	86.7521	0	10.8051	-86.7521	-75.947
AT1TE44625	91.0204	4.30108	52.4324	-86.7193	-38.588
AT1TE44630	90.5818	0.511152	13.3687	-90.0706	-77.2131
AT1TE44660	71.5152	0	14.2857	-71.5152	-57.2295
AT1TE44670	63.7615	0	4.50704	-63.7615	-59.2545
AT1TE44675	NA	NA	NA	NA	NA
AT1TE44680	78.169	0	0	-78.169	-78.169
AT1TE44690	83.6125	2.99335	4.98294	-80.6191	-78.6296
AT1TE44700	91.4634	0	43.0233	-91.4634	-48.4401
AT1TE44705	87.1658	6.38298	32.4561	-80.7828	-54.7097
AT1TE44715	78.2609	0	7.40741	-78.2609	-70.8535
AT1TE44720	86.2948	9.52381	24.4847	-76.771	-61.8101
AT1TE44725	74.359	0	31.8182	-74.359	-42.5408
AT1TE44730	74.7826	0	17.4603	-74.7826	-57.3223
AT1TE44750	50	0	44.6128	-50	-5.3872
AT1TE44755	91.4498	0	78.6344	-91.4498	-12.8154
AT1TE44760	95.4545	0	72	-95.4545	-23.4545
AT1TE44765	91.25	3.15789	34.3358	-88.0921	-56.9142
AT1TE44770	88.6049	8.8968	6.20509	-79.7081	-82.3998
AT1TE44775	93.8776	10.7011	87.4046	-83.1765	-6.473
AT1TE44785	3.125	0	3.98671	-3.125	0.86171
AT1TE44790	NA	NA	NA	NA	NA
AT1TE44795	78.5366	0	14.6919	-78.5366	-63.8447
AT1TE44805	3.7037	0	0	-3.7037	-3.7037
AT1TE44810	0	0	0	0	0
AT1TE44825	87.5075	0.979519	5.44584	-86.528	-82.0617
AT1TE44855	46.2633	0	5.15873	-46.2633	-41.1046
AT1TE44875	93.8701	1.9088	42.111	-91.9613	-51.7591
AT1TE44885	80.8824	0	7.40741	-80.8824	-73.475
AT1TE44890	92.6627	0	22.975	-92.6627	-69.6877
AT1TE44895	84.2676	2.60417	24.7216	-81.6634	-59.546
AT1TE44905	91.0638	0.863558	13.4345	-90.2002	-77.6293
AT1TE44910	88.7922	3.32278	14.3177	-85.4694	-74.4745
AT1TE44915	90.1099	2.1164	3.68664	-87.9935	-86.4233
AT1TE44925	96.1538	0	33.61	-96.1538	-62.5438
AT1TE44930	89.1275	0	25.974	-89.1275	-63.1535
AT1TE44935	NA	NA	NA	NA	NA
AT1TE44940	84.0647	0.948767	3.44828	-83.1159	-80.6164
AT1TE44945	89.8074	8.24176	13.7595	-81.5656	-76.0479
AT1TE44950	91.3043	8.22785	12.3596	-83.0765	-78.9447
AT1TE44965	89.5044	6.4	10.5528	-83.1044	-78.9516
AT1TE44975	91.4773	0	24.1379	-91.4773	-67.3394
AT1TE44980	85.918	4.24886	3.58491	-81.6691	-82.3331
AT1TE44985	91.933	3.85542	11.9497	-88.0776	-79.9833
AT1TE44990	89.5238	0	31.7308	-89.5238	-57.793
AT1TE45010	81.3861	0	20.6714	-81.3861	-60.7147
AT1TE45020	92.2962	1.89729	14.7406	-90.3989	-77.5556
AT1TE45025	77.5281	0	45.2055	-77.5281	-32.3226
AT1TE45030	93.1034	0	19.9248	-93.1034	-73.1786
AT1TE45035	84.375	5.55556	22.3077	-78.8194	-62.0673
AT1TE45045	79.1304	0	23.4177	-79.1304	-55.7127
AT1TE45050	93.2584	0	31.5789	-93.2584	-61.6795
AT1TE45060	85.4305	0	8.12183	-85.4305	-77.3087
AT1TE45075	93.4211	0	8.52713	-93.4211	-84.894
AT1TE45080	82.8402	5.52612	8.49448	-77.3141	-74.3457
AT1TE45090	78.5933	14.1667	12.6582	-64.4266	-65.9351
AT1TE45095	87.5	0	6.48148	-87.5	-81.0185
AT1TE45100	75.1174	0	12.6812	-75.1174	-62.4362
AT1TE45110	88.746	0.801282	14.0515	-87.9447	-74.6945
AT1TE45120	87.9348	2.05066	16.3031	-85.8841	-71.6317
AT1TE45130	83.5616	0	19.6721	-83.5616	-63.8895
AT1TE45135	88.3572	7.92976	9.79267	-80.4274	-78.5645
AT1TE45145	94.0633	4.10023	11.2448	-89.9631	-82.8185
AT1TE45150	91.0891	7.7381	37.3469	-83.351	-53.7422
AT1TE45155	95.8716	18.4615	20.0903	-77.4101	-75.7813
AT1TE45160	91.9381	9.94036	3.10933	-81.9977	-88.8288
AT1TE45165	89.4569	5.29801	15.6118	-84.1589	-73.8451
AT1TE45170	90.7317	1.69492	18.75	-89.0368	-71.9817
AT1TE45175	89.8554	3.30692	8.67013	-86.5485	-81.1853
AT1TE45180	71.3666	1.13636	1.30152	-70.2302	-70.0651
AT1TE45185	82.1429	0	1.90476	-82.1429	-80.2381
AT1TE45200	91.8552	4.94572	10.8441	-86.9095	-81.0111
AT1TE45205	90.7285	7.29167	0	-83.4368	-90.7285
AT1TE45210	92	4.33071	2.55102	-87.6693	-89.449
AT1TE45220	90.5172	3.83481	5.74713	-86.6824	-84.7701
AT1TE45240	88.2793	0	22.449	-88.2793	-65.8303
AT1TE45245	0	0	0	0	0
AT1TE45260	0	0	0	0	0
AT1TE45265	95.5056	0	19.0476	-95.5056	-76.458
AT1TE45280	89.0511	0	17.2662	-89.0511	-71.7849
AT1TE45285	NA	NA	NA	NA	NA
AT1TE45295	89.2857	0	21.4286	-89.2857	-67.8571
AT1TE45315	85.3084	5.32184	1.14138	-79.9866	-84.167
AT1TE45330	85.9307	3.97351	4.08163	-81.9572	-81.8491
AT1TE45335	91.4815	11.6279	4.3956	-79.8536	-87.0859
AT1TE45350	90.1887	8.85417	3.62538	-81.3345	-86.5633
AT1TE45355	92.9905	3.8489	4.8419	-89.1416	-88.1486
AT1TE45360	90.3401	1.65062	1.15658	-88.6895	-89.1835
AT1TE45365	93.6105	5.13274	0.522193	-88.4778	-93.0883
AT1TE45380	88.3929	18.9655	6.25	-69.4274	-82.1429
AT1TE45390	94.0741	0	0	-94.0741	-94.0741
AT1TE45395	90.4297	9.30233	2.10396	-81.1274	-88.3257
AT1TE45410	92.1429	0	14.8936	-92.1429	-77.2493
AT1TE45415	91.8699	0	51.5152	-91.8699	-40.3547
AT1TE45425	95.1168	0	28.013	-95.1168	-67.1038
AT1TE45430	94.4816	0	25.6374	-94.4816	-68.8442
AT1TE45435	60.4651	0	0	-60.4651	-60.4651
AT1TE45445	NA	NA	NA	NA	NA
AT1TE45465	59.4059	0	2.77778	-59.4059	-56.6281
AT1TE45475	88.7228	2.55474	13.8451	-86.1681	-74.8777
AT1TE45480	85.4167	0	12.459	-85.4167	-72.9577
AT1TE45490	95.8333	0	0	-95.8333	-95.8333
AT1TE45495	94.7368	11.1111	53.4653	-83.6257	-41.2715
AT1TE45500	NA	NA	NA	NA	NA
AT1TE45510	100	0	14.7059	-100	-85.2941
AT1TE45515	90.1086	1.36986	10.6612	-88.7387	-79.4474
AT1TE45520	NA	NA	NA	NA	NA
AT1TE45530	86.5574	0	30.9735	-86.5574	-55.5839
AT1TE45545	78.125	6.48148	11.1111	-71.6435	-67.0139
AT1TE45555	NA	NA	NA	NA	NA
AT1TE45560	86.884	12.0926	8.78274	-74.7914	-78.1013
AT1TE45570	82.0513	5.78947	38.8179	-76.2618	-43.2334
AT1TE45575	64.8936	0	9.0301	-64.8936	-55.8635
AT1TE45590	19.8113	0	0	-19.8113	-19.8113
AT1TE45595	0	0	0	0	0
AT1TE45600	93.4959	0	80.7339	-93.4959	-12.762
AT1TE45610	81.5476	0	32.3404	-81.5476	-49.2072
AT1TE45615	91.6667	0	46	-91.6667	-45.6667
AT1TE45620	91.2088	0	44.4444	-91.2088	-46.7644
AT1TE45625	92.5	0	15.2174	-92.5	-77.2826
AT1TE45630	90.625	6.36943	55.2941	-84.2556	-35.3309
AT1TE45635	85.9223	4.96614	30.6283	-80.9562	-55.294
AT1TE45640	92.2078	0	54.1176	-92.2078	-38.0902
AT1TE45655	86.9919	0	31.5315	-86.9919	-55.4604
AT1TE45665	92.944	0.573394	36.3506	-92.3706	-56.5934
AT1TE45670	89.9038	5.10204	21.4286	-84.8018	-68.4752
AT1TE45675	81.7073	0	6	-81.7073	-75.7073
AT1TE45680	83.9378	2.97297	0	-80.9648	-83.9378
AT1TE45695	81.9936	0	0	-81.9936	-81.9936
AT1TE45705	86.755	3.67232	6.67575	-83.0827	-80.0793
AT1TE45710	87.9781	3.54478	6.95249	-84.4333	-81.0256
AT1TE45715	87.3429	2.85714	3.19635	-84.4858	-84.1466
AT1TE45720	79.2189	2.21354	20.3297	-77.0054	-58.8892
AT1TE45730	87.0488	1.04167	31.2384	-86.0071	-55.8104
AT1TE45735	85.0705	3.93154	20.9941	-81.139	-64.0764
AT1TE45740	88.7097	2.91005	5.70934	-85.7996	-83.0004
AT1TE45745	83.2353	20.7143	4.91228	-62.521	-78.323
AT1TE45750	84.3321	2.08768	26.349	-82.2444	-57.9831
AT1TE45760	86.6279	0	32.1617	-86.6279	-54.4662
AT1TE45770	89.7196	7.58621	1.68224	-82.1334	-88.0374
AT1TE45775	90.2098	19.6429	3.43348	-70.5669	-86.7763
AT1TE45780	91.5739	8.27586	20.5176	-83.298	-71.0563
AT1TE45785	89.6325	2.35294	7.9865	-87.2796	-81.646
AT1TE45790	87.7551	2.5641	9.60685	-85.191	-78.1483
AT1TE45795	93.725	0.231683	5.03913	-93.4933	-88.6859
AT1TE45800	90.6401	2.52351	6.53081	-88.1166	-84.1093
AT1TE45805	82.4	5.5788	0.592593	-76.8212	-81.8074
AT1TE45815	91.4756	0.593952	12.3323	-90.8816	-79.1433
AT1TE45820	94.2857	0	23.8095	-94.2857	-70.4762
AT1TE45845	85.4637	0	30.6205	-85.4637	-54.8432
AT1TE45850	94.1935	5.55556	10.566	-88.6379	-83.6275
AT1TE45855	89.4097	0.517516	15.3579	-88.8922	-74.0518
AT1TE45860	92.9433	0.406504	24.3681	-92.5368	-68.5752
AT1TE45870	82.5175	0	0.80429	-82.5175	-81.7132
AT1TE45885	NA	NA	NA	NA	NA
AT1TE45895	62.6781	0	11.8644	-62.6781	-50.8137
AT1TE45910	72.7273	0	0	-72.7273	-72.7273
AT1TE45930	NA	NA	NA	NA	NA
AT1TE45955	85.7143	5	5.15464	-80.7143	-80.5597
AT1TE45960	77.1084	NA	15.3846	NA	-61.7238
AT1TE45965	73.9292	0	2.20588	-73.9292	-71.7233
AT1TE45970	81.6239	0	31.2281	-81.6239	-50.3958
AT1TE45975	31.0484	0	19.7708	-31.0484	-11.2776
AT1TE45990	0	0	0	0	0
AT1TE45995	0	0	0	0	0
AT1TE46000	0	9.7561	0	9.7561	0
AT1TE46020	85.7143	0	35.4839	-85.7143	-50.2304
AT1TE46025	93.3333	20	45.7627	-73.3333	-47.5706
AT1TE46030	78.2161	1.28205	41.0618	-76.934	-37.1543
AT1TE46035	NA	NA	NA	NA	NA
AT1TE46045	93.6864	11.4625	16.3728	-82.2239	-77.3136
AT1TE46050	86.2745	0	52.5641	-86.2745	-33.7104
AT1TE46065	83.0786	9.00783	17.6707	-74.0708	-65.4079
AT1TE46085	88.764	0	53.4783	-88.764	-35.2857
AT1TE46090	83.3333	13	35.7143	-70.3333	-47.619
AT1TE46095	83.3446	0.498442	11.037	-82.8462	-72.3076
AT1TE46120	NA	NA	NA	NA	NA
AT1TE46130	94.7761	0	21.8391	-94.7761	-72.937
AT1TE46135	NA	NA	NA	NA	NA
AT1TE46140	86.8852	8.04954	11.2235	-78.8357	-75.6617
AT1TE46150	78.2609	0	2.85714	-78.2609	-75.4038
AT1TE46165	NA	NA	NA	NA	NA
AT1TE46170	87.7378	0	2.11946	-87.7378	-85.6183
AT1TE46180	87.052	0.763359	5.89041	-86.2886	-81.1616
AT1TE46190	89.1927	5.68012	8.92351	-83.5126	-80.2692
AT1TE46195	91.4894	11.6279	7.69231	-79.8615	-83.7971
AT1TE46200	91.2281	3.73832	12.1495	-87.4898	-79.0786
AT1TE46205	NA	NA	NA	NA	NA
AT1TE46215	74.8737	0	0.394737	-74.8737	-74.479
AT1TE46220	84.1098	0	1.06101	-84.1098	-83.0488
AT1TE46225	NA	NA	NA	NA	NA
AT1TE46230	93.6982	6.46259	8.78378	-87.2356	-84.9144
AT1TE46235	90.9208	1.24294	3.45794	-89.6779	-87.4629
AT1TE46245	57.6503	0	23.2506	-57.6503	-34.3997
AT1TE46255	86.3777	9.42492	13.2224	-76.9528	-73.1553
AT1TE46260	80.5094	4.60526	5.28169	-75.9041	-75.2277
AT1TE46265	84.402	5.65731	8.72211	-78.7447	-75.6799
AT1TE46270	88.9706	2.32313	8.58688	-86.6475	-80.3837
AT1TE46275	81.0345	0	3.14961	-81.0345	-77.8849
AT1TE46290	83.8863	0	5.79151	-83.8863	-78.0948
AT1TE46295	79.5455	3.7234	27.1341	-75.8221	-52.4114
AT1TE46305	85.5204	3.39943	6.47426	-82.121	-79.0461
AT1TE46310	88.4301	3.62903	1.82623	-84.8011	-86.6039
AT1TE46315	80.1325	0	0	-80.1325	-80.1325
AT1TE46325	93.4043	0	15.1163	-93.4043	-78.288
AT1TE46330	86.4325	3.18627	5.04202	-83.2462	-81.3905
AT1TE46335	92.8571	0	0	-92.8571	-92.8571
AT1TE46350	92.7007	13.5593	0	-79.1414	-92.7007
AT1TE46355	95	0	0	-95	-95
AT1TE46360	90.7895	0	33.3333	-90.7895	-57.4562
AT1TE46365	NA	NA	NA	NA	NA
AT1TE46370	93.9394	4.09836	11.7284	-89.841	-82.211
AT1TE46375	90.2778	9.9359	3.9627	-80.3419	-86.3151
AT1TE46385	88.2802	1.66546	9.26355	-86.6147	-79.0166
AT1TE46390	84.0506	9.20097	0.868056	-74.8496	-83.1825
AT1TE46395	87.8676	13.9241	7.18391	-73.9435	-80.6837
AT1TE46405	89.6365	7.3741	4.46504	-82.2624	-85.1715
AT1TE46415	98.8889	23.9437	24.7863	-74.9452	-74.1026
AT1TE46430	91.7874	0	6.98529	-91.7874	-84.8021
AT1TE46445	86.7036	0	2.38095	-86.7036	-84.3227
AT1TE46455	46.9027	7.04225	32.3529	-39.8605	-14.5498
AT1TE46470	NA	NA	NA	NA	NA
AT1TE46475	65.1934	0	25.5172	-65.1934	-39.6762
AT1TE46480	10.1351	0	0	-10.1351	-10.1351
AT1TE46485	79.2453	0	59.3074	-79.2453	-19.9379
AT1TE46490	19.39	0	7.61589	-19.39	-11.7741
AT1TE46495	0	0	0	0	0
AT1TE46500	27.23	0	6.79245	-27.23	-20.4375
AT1TE46510	0	0	0	0	0
AT1TE46515	NA	NA	NA	NA	NA
AT1TE46520	88.8889	0	68.8312	-88.8889	-20.0577
AT1TE46525	0	0	0	0	0
AT1TE46530	NA	NA	NA	NA	NA
AT1TE46540	10.0946	0	0	-10.0946	-10.0946
AT1TE46550	NA	NA	NA	NA	NA
AT1TE46575	91.0092	7.19926	15.1343	-83.8099	-75.8749
AT1TE46585	86.2069	0	35.1852	-86.2069	-51.0217
AT1TE46590	93.4211	0	6.18557	-93.4211	-87.2355
AT1TE46600	62.1212	0	0	-62.1212	-62.1212
AT1TE46610	91.6667	0	18.9655	-91.6667	-72.7012
AT1TE46620	88.5417	0	8.92857	-88.5417	-79.6131
AT1TE46625	94.928	0.174978	9.34915	-94.753	-85.5789
AT1TE46630	92.1175	1.51411	11.7341	-90.6034	-80.3834
AT1TE46635	88.7639	1.75293	17.2281	-87.011	-71.5358
AT1TE46640	85.5172	1.3587	45.9725	-84.1585	-39.5447
AT1TE46645	89.8942	2.67062	6.01758	-87.2236	-83.8766
AT1TE46650	84.4156	2.08333	29.7913	-82.3323	-54.6243
AT1TE46660	79.9763	1.03199	16.2754	-78.9443	-63.7009
AT1TE46665	82.2678	2.5734	7.56118	-79.6944	-74.7066
AT1TE46680	90.4821	3.81098	9.36019	-86.6711	-81.1219
AT1TE46685	88.9495	5.64061	7.49129	-83.3089	-81.4582
AT1TE46690	88.5608	7.38452	7.30223	-81.1763	-81.2586
AT1TE46700	87.5269	3.1653	6.55325	-84.3616	-80.9736
AT1TE46710	86.0082	11.7371	0	-74.2711	-86.0082
AT1TE46725	96.4286	0	4.30108	-96.4286	-92.1275
AT1TE46735	89.4507	8.40787	6.2701	-81.0428	-83.1806
AT1TE46755	86.4407	0.849257	12.8905	-85.5914	-73.5502
AT1TE46760	88.0952	0	7.72727	-88.0952	-80.3679
AT1TE46765	82.5282	5.63549	8.37473	-76.8927	-74.1535
AT1TE46770	77.4908	6.08696	7.28291	-71.4038	-70.2079
AT1TE46775	81.6327	7.83133	0	-73.8014	-81.6327
AT1TE46780	76.2673	10.3113	8.15534	-65.956	-68.112
AT1TE46785	77.5862	0	15.1786	-77.5862	-62.4076
AT1TE46790	77.4194	8.69565	28.877	-68.7238	-48.5424
AT1TE46795	86	0.924214	21.2227	-85.0758	-64.7773
AT1TE46805	83.6527	4.2926	12.3166	-79.3601	-71.3361
AT1TE46810	84.6871	6.13497	1.27551	-78.5521	-83.4116
AT1TE46825	84.7203	2.1756	5.99625	-82.5447	-78.7241
AT1TE46830	81.8978	4.00485	10.4849	-77.8929	-71.4129
AT1TE46835	80	3.94191	7.03625	-76.0581	-72.9638
AT1TE46845	89.3939	0	29.0598	-89.3939	-60.3341
AT1TE46850	91.2821	0	17.7326	-91.2821	-73.5495
AT1TE46865	84.3137	0	65.4867	-84.3137	-18.827
AT1TE46870	86.0927	0	50.7614	-86.0927	-35.3313
AT1TE46880	92.2581	0	51.1905	-92.2581	-41.0676
AT1TE46885	0	0	0	0	0
AT1TE46890	59.2593	0	61.6279	-59.2593	2.3686
AT1TE46900	67.1233	0	33.3333	-67.1233	-33.79
AT1TE46915	46.5517	NA	40.7407	NA	-5.811
AT1TE46925	91.3295	0	29.375	-91.3295	-61.9545
AT1TE46940	93.722	3.64964	45.9677	-90.0724	-47.7543
AT1TE46950	72.0588	5.19481	17.4603	-66.864	-54.5985
AT1TE46960	94.9153	14.6667	6.71141	-80.2486	-88.2039
AT1TE46970	96.0265	8.53659	9.16667	-87.4899	-86.8598
AT1TE46990	38.9313	0	13.6986	-38.9313	-25.2327
AT1TE47005	64.1026	0	45.9459	-64.1026	-18.1567
AT1TE47010	NA	NA	NA	NA	NA
AT1TE47015	90.625	0	NA	-90.625	NA
AT1TE47020	86.3636	10	17.5325	-76.3636	-68.8311
AT1TE47035	88.4478	3.47023	10.1494	-84.9776	-78.2984
AT1TE47040	82.1429	0	20.6897	-82.1429	-61.4532
AT1TE47050	85.6967	5.28602	5.78643	-80.4107	-79.9103
AT1TE47075	83.8323	0	10.3226	-83.8323	-73.5097
AT1TE47080	89.4327	2.36111	6.35838	-87.0716	-83.0743
AT1TE47085	92.7757	0	32.8947	-92.7757	-59.881
AT1TE47095	86.2805	3.7037	3.53982	-82.5768	-82.7407
AT1TE47100	95.5357	0	22.6087	-95.5357	-72.927
AT1TE47105	84.6769	2.51282	4.58063	-82.1641	-80.0963
AT1TE47110	92.6829	0	17.6	-92.6829	-75.0829
AT1TE47115	NA	NA	6.12245	NA	NA
AT1TE47125	88.8889	5.47945	9.66767	-83.4095	-79.2212
AT1TE47135	66.2857	0	NA	-66.2857	NA
AT1TE47140	NA	NA	NA	NA	NA
AT1TE47145	34.6154	0	0	-34.6154	-34.6154
AT1TE47155	NA	0	16.6667	NA	NA
AT1TE47160	NA	NA	0	NA	NA
AT1TE47165	NA	0	NA	NA	NA
AT1TE47175	25	0	0	-25	-25
AT1TE47190	80.597	0	0	-80.597	-80.597
AT1TE47195	88.8889	0	0	-88.8889	-88.8889
AT1TE47200	100	0	0	-100	-100
AT1TE47210	NA	NA	68.5714	NA	NA
AT1TE47215	93.3333	0	10.1449	-93.3333	-83.1884
AT1TE47220	74.7826	6.72269	17.1429	-68.0599	-57.6397
AT1TE47225	78.5714	0	20.9302	-78.5714	-57.6412
AT1TE47230	77.2727	0	2.52101	-77.2727	-74.7517
AT1TE47235	89.5652	1.28205	9.86745	-88.2832	-79.6977
AT1TE47240	87.7451	0	0	-87.7451	-87.7451
AT1TE47245	86.1111	0	13.7931	-86.1111	-72.318
AT1TE47255	93.9103	1.18343	3.60825	-92.7269	-90.3021
AT1TE47260	95.9596	9.72222	0	-86.2374	-95.9596
AT1TE47265	94.6768	0	1.64835	-94.6768	-93.0285
AT1TE47275	88.8143	1.13636	0	-87.6779	-88.8143
AT1TE47280	82.6226	2.60521	1.84049	-80.0174	-80.7821
AT1TE47285	86.0656	0	0	-86.0656	-86.0656
AT1TE47290	100	NA	0	NA	-100
AT1TE47295	87.3333	2.96296	0	-84.3703	-87.3333
AT1TE47305	94.4444	3.19149	5.76923	-91.2529	-88.6752
AT1TE47310	NA	0	NA	NA	NA
AT1TE47315	79.2308	NA	0	NA	-79.2308
AT1TE47320	NA	NA	NA	NA	NA
AT1TE47325	NA	NA	NA	NA	NA
AT1TE47330	NA	NA	NA	NA	NA
AT1TE47340	72.0721	0.798403	2.6393	-71.2737	-69.4328
AT1TE47355	90.3704	0	0	-90.3704	-90.3704
AT1TE47360	97.4359	0	1.34529	-97.4359	-96.0906
AT1TE47365	83.8057	1.47059	2.55102	-82.3351	-81.2547
AT1TE47375	83.3333	6.89655	37.037	-76.4367	-46.2963
AT1TE47380	100	0	16.6667	-100	-83.3333
AT1TE47385	83.6066	0	14.6667	-83.6066	-68.9399
AT1TE47395	81.7073	9.90991	6.10687	-71.7974	-75.6004
AT1TE47410	80.8219	5.66038	0	-75.1615	-80.8219
AT1TE47415	84.5238	0	0	-84.5238	-84.5238
AT1TE47420	66.6667	0	0	-66.6667	-66.6667
AT1TE47430	75	NA	55.5556	NA	-19.4444
AT1TE47435	73.3333	0	21.4286	-73.3333	-51.9047
AT1TE47440	58.1081	0	26.3158	-58.1081	-31.7923
AT1TE47445	93.2039	0	51.0638	-93.2039	-42.1401
AT1TE47450	79.5455	NA	1.63043	NA	-77.9151
AT1TE47455	80.3115	1.17647	6.12583	-79.135	-74.1857
AT1TE47460	83.871	0	0	-83.871	-83.871
AT1TE47465	89.2857	NA	10.7143	NA	-78.5714
AT1TE47475	77.0548	0	7.54717	-77.0548	-69.5076
AT1TE47480	86.8852	0	5.08475	-86.8852	-81.8004
AT1TE47485	81.1092	0	0	-81.1092	-81.1092
AT1TE47495	72	0	0	-72	-72
AT1TE47500	79.1994	1.35624	3.61248	-77.8432	-75.5869
AT1TE47505	85.259	0	4.10959	-85.259	-81.1494
AT1TE47510	94.0476	0	0	-94.0476	-94.0476
AT1TE47515	81.1728	0	2.57009	-81.1728	-78.6027
AT1TE47525	92.8013	4.09683	15.5131	-88.7045	-77.2882
AT1TE47530	95.0893	0	15.1724	-95.0893	-79.9169
AT1TE47535	90.1961	0	23.8994	-90.1961	-66.2967
AT1TE47540	87.8298	5.10607	6.5695	-82.7237	-81.2603
AT1TE47545	90.3226	6.00962	9.31744	-84.313	-81.0052
AT1TE47550	87.2659	5.3464	3.93258	-81.9195	-83.3333
AT1TE47570	86.6747	3.27869	8.84872	-83.396	-77.826
AT1TE47575	86.3014	0	5.61798	-86.3014	-80.6834
AT1TE47580	81.2753	4.24312	2.23308	-77.0322	-79.0422
AT1TE47595	87.1257	1.08911	0	-86.0366	-87.1257
AT1TE47605	83.7997	1.07914	1.53649	-82.7206	-82.2632
AT1TE47610	88.7931	8.18182	5.26316	-80.6113	-83.5299
AT1TE47630	90.7285	0	8.09917	-90.7285	-82.6293
AT1TE47635	89.2857	0	23.3333	-89.2857	-65.9524
AT1TE47640	87.4468	0	17.8674	-87.4468	-69.5794
AT1TE47645	89.7321	3.93258	43.9759	-85.7995	-45.7562
AT1TE47650	83.3333	0	12.9032	-83.3333	-70.4301
AT1TE47655	87.333	2.14147	7.58899	-85.1915	-79.744
AT1TE47660	90.5292	0	0	-90.5292	-90.5292
AT1TE47675	75.3002	0.847458	13.2376	-74.4527	-62.0626
AT1TE47680	82.9545	13.3803	14.6341	-69.5742	-68.3204
AT1TE47685	83.8318	0	7.48988	-83.8318	-76.3419
AT1TE47690	84.1509	0	7.34558	-84.1509	-76.8053
AT1TE47695	78.2609	0	0	-78.2609	-78.2609
AT1TE47700	84.6154	1.6129	1.05485	-83.0025	-83.5605
AT1TE47710	88.7136	0	11.8005	-88.7136	-76.9131
AT1TE47715	81.5252	0	1.58259	-81.5252	-79.9426
AT1TE47720	91.4331	5.43722	17.5194	-85.9959	-73.9137
AT1TE47725	93.5961	5.93368	13.5542	-87.6624	-80.0419
AT1TE47730	91.5978	3.51124	18.5357	-88.0866	-73.0621
AT1TE47735	96.875	2.61438	18.4426	-94.2606	-78.4324
AT1TE47740	NA	NA	NA	NA	NA
AT1TE47745	90.3042	0	2.76243	-90.3042	-87.5418
AT1TE47750	84.5368	3.79404	11.3566	-80.7428	-73.1802
AT1TE47760	92.5134	0	2.44898	-92.5134	-90.0644
AT1TE47765	90.859	1.91638	7.25076	-88.9426	-83.6082
AT1TE47775	71.9008	2.66667	0	-69.2341	-71.9008
AT1TE47780	87.6076	1.82149	1.59314	-85.7861	-86.0145
AT1TE47880	80.2885	0	0	-80.2885	-80.2885
AT1TE48020	84.2432	1.76282	4.35223	-82.4804	-79.891
AT1TE48025	82.2757	0	0	-82.2757	-82.2757
AT1TE48030	90.0826	3.42105	21.3115	-86.6616	-68.7711
AT1TE48035	89.0697	1.44262	19.3432	-87.6271	-69.7265
AT1TE48040	89.5765	11.6379	9.7561	-77.9386	-79.8204
AT1TE48045	92.1735	3.18182	12.2463	-88.9917	-79.9272
AT1TE48050	79.3537	1.13065	25.2632	-78.2231	-54.0905
AT1TE48210	NA	NA	NA	NA	NA
AT1TE48220	NA	NA	NA	NA	NA
AT1TE48225	NA	NA	NA	NA	NA
AT1TE48230	78.9189	1.25786	9.07372	-77.661	-69.8452
AT1TE48240	90.6452	0	5.18519	-90.6452	-85.46
AT1TE48370	80.6748	5.45073	13.0221	-75.2241	-67.6527
AT1TE48375	86.6667	11.4286	0	-75.2381	-86.6667
AT1TE48380	84	0	7.31707	-84	-76.6829
AT1TE48470	NA	NA	NA	NA	NA
AT1TE48475	66.6667	NA	3.26087	NA	-63.4058
AT1TE48660	81.9444	0	0	-81.9444	-81.9444
AT1TE48665	NA	0	NA	NA	NA
AT1TE48670	NA	11.1111	0	NA	NA
AT1TE48695	NA	NA	NA	NA	NA
AT1TE48700	NA	0	NA	NA	NA
AT1TE48705	NA	0	0	NA	NA
AT1TE48710	NA	NA	NA	NA	NA
AT1TE48720	NA	0	0	NA	NA
AT1TE48730	69.4286	0	15	-69.4286	-54.4286
AT1TE48735	84.7426	0	3.0445	-84.7426	-81.6981
AT1TE48740	91.5789	0	7.79221	-91.5789	-83.7867
AT1TE48745	84.5758	1.945	2.78481	-82.6308	-81.791
AT1TE48750	85.7143	0	0	-85.7143	-85.7143
AT1TE48760	94.6429	0	NA	-94.6429	NA
AT1TE48765	78.5983	4.92634	11.5751	-73.672	-67.0232
AT1TE48770	89.7059	2.72109	17.3913	-86.9848	-72.3146
AT1TE48775	80.8302	1.94721	10.1496	-78.883	-70.6806
AT1TE48830	84.6399	6.39004	3.62385	-78.2499	-81.016
AT1TE48835	86.5641	3.25142	10.7291	-83.3127	-75.835
AT1TE48850	93.3144	6.31068	2.8125	-87.0037	-90.5019
AT1TE48860	93.6508	5.10638	8.27338	-88.5444	-85.3774
AT1TE48875	87.8788	NA	0	NA	-87.8788
AT1TE48880	97.0833	0	12.6638	-97.0833	-84.4195
AT1TE48885	88.6598	0	4	-88.6598	-84.6598
AT1TE48895	NA	NA	NA	NA	NA
AT1TE48905	91.8253	4.77454	5.86319	-87.0508	-85.9621
AT1TE49140	75.1351	0	15.1111	-75.1351	-60.024
AT1TE49145	80.4348	0	15	-80.4348	-65.4348
AT1TE49155	83.1257	0.872093	8.60058	-82.2536	-74.5251
AT1TE49160	85.1351	5.88235	7.43802	-79.2527	-77.6971
AT1TE49165	18.8755	0	2	-18.8755	-16.8755
AT1TE49260	86.9652	10.163	11.0281	-76.8022	-75.9371
AT1TE49265	93.5315	5.54562	5.13291	-87.9859	-88.3986
AT1TE49280	90.5512	4.0678	25.2358	-86.4834	-65.3154
AT1TE49285	87.2146	0	9.30233	-87.2146	-77.9123
AT1TE49295	81.3149	3.30033	15.3846	-78.0146	-65.9303
AT1TE49300	85.5346	2.13079	12.3237	-83.4038	-73.2109
AT1TE49320	80.9853	5.95883	13.8408	-75.0265	-67.1445
AT1TE49325	90.3846	7.60331	12.7413	-82.7813	-77.6433
AT1TE49330	88.5551	6.08204	11.3924	-82.4731	-77.1627
AT1TE49335	94.7368	27.1186	0	-67.6182	-94.7368
AT1TE49340	NA	NA	NA	NA	NA
AT1TE49345	87.234	6.50407	0	-80.7299	-87.234
AT1TE49360	72.7273	NA	NA	NA	NA
AT1TE49370	85.7143	9.82659	14.9502	-75.8877	-70.7641
AT1TE49375	87.5	4.40529	6.0686	-83.0947	-81.4314
AT1TE49385	79.6954	15.9722	12.3209	-63.7232	-67.3745
AT1TE49390	NA	NA	0	NA	NA
AT1TE49395	88.785	14.1176	6.81818	-74.6674	-81.9668
AT1TE49405	83.707	12.931	18.0804	-70.776	-65.6266
AT1TE49410	85.7273	8.76993	15.6877	-76.9574	-70.0396
AT1TE49415	77.9528	5.04202	12.2951	-72.9108	-65.6577
AT1TE49420	83.4254	12.6667	18.2266	-70.7587	-65.1988
AT1TE49425	83.4168	10.4803	16.5138	-72.9365	-66.903
AT1TE49430	86.8365	11.0169	15.8621	-75.8196	-70.9744
AT1TE49435	82.9596	15.7895	15.1773	-67.1701	-67.7823
AT1TE49450	82.1229	12.5296	18.4762	-69.5933	-63.6467
AT1TE49455	84.0731	7.97101	12.6935	-76.1021	-71.3796
AT1TE49460	84.7584	2.5641	10.4615	-82.1943	-74.2969
AT1TE49465	72.3926	9.80392	11.6129	-62.5887	-60.7797
AT1TE49470	81.4516	4.81928	1.875	-76.6323	-79.5766
AT1TE49475	77	7.43802	13.2075	-69.562	-63.7925
AT1TE49480	85.1598	7.14286	10.0386	-78.0169	-75.1212
AT1TE49485	95.8763	7.27273	3.79747	-88.6036	-92.0788
AT1TE49495	90	0	3.8835	-90	-86.1165
AT1TE49500	83.121	6.72269	17.2515	-76.3983	-65.8695
AT1TE49510	89.6907	4.24028	9	-85.4504	-80.6907
AT1TE49515	88.9831	0	0	-88.9831	-88.9831
AT1TE49520	88.1757	11.5108	17.9775	-76.6649	-70.1982
AT1TE49525	NA	NA	NA	NA	NA
AT1TE49530	87.3239	6.85358	10.0239	-80.4703	-77.3
AT1TE49535	87.7863	13.8298	14.0187	-73.9565	-73.7676
AT1TE49540	84.1914	12.1053	14.6601	-72.0861	-69.5313
AT1TE49545	75.6198	6.96203	8.67347	-68.6578	-66.9463
AT1TE49550	83.5498	22.0238	12.8492	-61.526	-70.7006
AT1TE49555	NA	NA	NA	NA	NA
AT1TE49560	83.1351	11.413	15.6827	-71.7221	-67.4524
AT1TE49570	88.3301	14.5717	21.3896	-73.7584	-66.9405
AT1TE49575	91.0615	22.7723	16.6667	-68.2892	-74.3948
AT1TE49580	NA	NA	NA	NA	NA
AT1TE49590	88.1508	20.6186	14.7541	-67.5322	-73.3967
AT1TE49595	86.4764	10.728	15.7635	-75.7484	-70.7129
AT1TE49600	NA	NA	NA	NA	NA
AT1TE49605	87.8824	9.21348	19.854	-78.6689	-68.0284
AT1TE49610	86.5979	9.52381	24.6154	-77.0741	-61.9825
AT1TE49615	86.7308	9.24092	16.7816	-77.4899	-69.9492
AT1TE49630	85.3832	21.9269	21.564	-63.4563	-63.8192
AT1TE49635	NA	NA	NA	NA	NA
AT1TE49640	89.5753	12.8	16.1677	-76.7753	-73.4076
AT1TE49650	85.123	12.3256	16.3462	-72.7974	-68.7768
AT1TE49655	88.6364	36.0902	18.3575	-52.5462	-70.2789
AT1TE49660	87.395	10.7914	8.25243	-76.6036	-79.1426
AT1TE49665	85.5014	12.2549	20.8392	-73.2465	-64.6622
AT1TE49670	85.4015	0	1.24224	-85.4015	-84.1593
AT1TE49675	88.358	1.35318	3.30843	-87.0048	-85.0496
AT1TE49680	91.3907	1.42349	1.31579	-89.9672	-90.0749
AT1TE49695	91.4807	4.90196	16.7279	-86.5787	-74.7528
AT1TE49700	94.2105	8.64198	23.6025	-85.5685	-70.608
AT1TE49705	78.5124	7.84314	27.957	-70.6693	-50.5554
AT1TE49710	86.9281	0	19.6721	-86.9281	-67.256
AT1TE49715	88.0952	6.93302	11.997	-81.1622	-76.0982
AT1TE49720	89.3899	10.0629	12.6667	-79.327	-76.7232
AT1TE49725	92.8962	8.33333	14.7887	-84.5629	-78.1075
AT1TE49735	NA	NA	NA	NA	NA
AT1TE49740	87.0581	5.95968	1.64735	-81.0984	-85.4108
AT1TE49755	95.3911	0.362551	2.85365	-95.0285	-92.5374
AT1TE49765	92.3476	3.8961	15.9664	-88.4515	-76.3812
AT1TE49770	92.8571	11.236	16.7742	-81.6211	-76.0829
AT1TE49775	91.5663	0	10.3093	-91.5663	-81.257
AT1TE49780	88.5612	8.45384	16.4948	-80.1074	-72.0664
AT1TE49785	91.9463	7.19424	11.7647	-84.7521	-80.1816
AT1TE49790	NA	NA	NA	NA	NA
AT1TE49795	NA	NA	NA	NA	NA
AT1TE49800	89.1304	3.5461	14.9533	-85.5843	-74.1771
AT1TE49805	88.9785	7.07395	16.548	-81.9046	-72.4305
AT1TE49810	83.4936	9.10973	11.9944	-74.3839	-71.4992
AT1TE49815	86.1751	16.6667	14.2857	-69.5084	-71.8894
AT1TE49825	80.3982	10.2804	16.2983	-70.1178	-64.0999
AT1TE49830	79.8991	8.80435	15.7062	-71.0948	-64.1929
AT1TE49835	77.2908	8.5	17.033	-68.7908	-60.2578
AT1TE49840	95.7746	0	20.339	-95.7746	-75.4356
AT1TE49845	86.3082	3.56016	6.77775	-82.748	-79.5305
[truncated: 16,883 more rows]

## Sheet: Delta CHG (ONT)
	% DNA methylation			Delta
TE_id (TE length ≥ 200 bp)	Col-0	met1	ddm1	D=(%met1 - %Col-0)	D=(%ddm1 - %Col-0)
AT1TE00025	47.7551	43.3884	35.2668	-4.3667	-12.4883
AT1TE00030	55.2941	38.3721	28.2895	-16.922	-27.0046
AT1TE00150	61.1588	0	54.5161	-61.1588	-6.6427
AT1TE00220	51.6796	3.4188	66.1176	-48.2608	14.438
AT1TE00225	0	0	0	0	0
AT1TE00600	0	0	0	0	0
AT1TE00665	NA	NA	NA	NA	NA
AT1TE00670	0	0	0	0	0
AT1TE00680	0	10.4651	0	10.4651	0
AT1TE00820	4.80769	0	0	-4.80769	-4.80769
AT1TE00825	20.2797	3.09278	5.14706	-17.1869	-15.1326
AT1TE00840	81.3084	46.9816	57.2327	-34.3268	-24.0757
AT1TE01155	0	0	0	0	0
AT1TE01370	7.02341	0	1.7094	-7.02341	-5.31401
AT1TE01395	45.2381	5.88235	18.125	-39.3557	-27.1131
AT1TE01405	64.0167	51.5837	54.8803	-12.433	-9.1364
AT1TE01490	0	0	0	0	0
AT1TE01615	57.7114	26.6871	34.3373	-31.0243	-23.3741
AT1TE01620	0	3.57143	0	3.57143	0
AT1TE01625	0	0	0	0	0
AT1TE01665	57.4257	0	43.7838	-57.4257	-13.6419
AT1TE01710	0	0	0	0	0
AT1TE01740	0	0	0	0	0
AT1TE01750	68.2081	31.8966	62.6087	-36.3115	-5.5994
AT1TE01755	0	0	0	0	0
AT1TE01760	0	0	0	0	0
AT1TE01810	NA	NA	NA	NA	NA
AT1TE01910	66.443	54.1985	67.0213	-12.2445	0.5783
AT1TE01975	0	0	0	0	0
AT1TE01985	0	0	0	0	0
AT1TE02060	NA	NA	NA	NA	NA
AT1TE02070	0	0	0	0	0
AT1TE02075	10.6557	0	0	-10.6557	-10.6557
AT1TE02165	0	0	0	0	0
AT1TE02175	4.16667	4.12371	0	-0.04296	-4.16667
AT1TE02180	NA	NA	NA	NA	NA
AT1TE02190	0	0	0	0	0
AT1TE02265	60.2041	12.8205	44.3478	-47.3836	-15.8563
AT1TE02270	10.4712	64.2384	15.7895	53.7672	5.3183
AT1TE02365	NA	NA	NA	NA	NA
AT1TE02465	55.5556	16.8675	36.5789	-38.6881	-18.9767
AT1TE02540	8.13953	0	8.57143	-8.13953	0.4319
AT1TE02560	24.5614	9.7561	17.7215	-14.8053	-6.8399
AT1TE02690	15.534	4.49438	15.6463	-11.0396	0.1123
AT1TE02770	0	0	0	0	0
AT1TE02880	NA	NA	NA	NA	NA
AT1TE02950	0	0	0	0	0
AT1TE02980	0	0	0	0	0
AT1TE03010	1.77778	2.07101	1.89873	0.29323	0.12095
AT1TE03050	0	0	0	0	0
AT1TE03080	NA	NA	NA	NA	NA
AT1TE03170	0	0	0	0	0
AT1TE03175	0	0	0	0	0
AT1TE03190	0	0	0	0	0
AT1TE03785	37.5494	10.2362	19.6	-27.3132	-17.9494
AT1TE03790	0	0	0	0	0
AT1TE03830	0	0	0	0	0
AT1TE03860	45.4545	0	39.3258	-45.4545	-6.1287
AT1TE03900	59.3458	23.7624	57.1429	-35.5834	-2.2029
AT1TE03905	0	0	0	0	0
AT1TE03915	0	0	0	0	0
AT1TE03930	0	0	0	0	0
AT1TE03935	0	0	0	0	0
AT1TE04160	0	3.44828	0	3.44828	0
AT1TE04165	NA	NA	NA	NA	NA
AT1TE04170	0	0	5.83333	0	5.83333
AT1TE04205	14.1892	0	24.2991	-14.1892	10.1099
AT1TE04500	0	0	0	0	0
AT1TE04510	NA	NA	NA	NA	NA
AT1TE04665	42.8571	0	25.5682	-42.8571	-17.2889
AT1TE04710	60.1449	1.0274	50.8876	-59.1175	-9.2573
AT1TE04720	56.4885	6.57895	24.1935	-49.9095	-32.295
AT1TE04830	67.9487	0	71.1864	-67.9487	3.2377
AT1TE04835	0	0	0	0	0
AT1TE04840	0	0	0.795756	0	0.795756
AT1TE04920	0	0	0	0	0
AT1TE04970	0	0	0	0	0
AT1TE04980	0	0	0	0	0
AT1TE05000	36.0465	0	22.905	-36.0465	-13.1415
AT1TE05170	NA	NA	NA	NA	NA
AT1TE05220	0	0	0	0	0
AT1TE05225	6.875	0	0	-6.875	-6.875
AT1TE05280	51.5702	0	28.2021	-51.5702	-23.3681
AT1TE05485	16.1905	0	2.91971	-16.1905	-13.2708
AT1TE05490	0	0	0	0	0
AT1TE05585	49.7727	18.0556	29.9003	-31.7171	-19.8724
AT1TE05700	2.65487	2.5641	0	-0.09077	-2.65487
AT1TE06030	0	0	0	0	0
AT1TE06060	0	0	0	0	0
AT1TE06220	0	0	0	0	0
AT1TE06340	0	0	2.4	0	2.4
AT1TE06465	11.3636	35.2113	26.1364	23.8477	14.7728
AT1TE06470	62.1053	12.6316	48.495	-49.4737	-13.6103
AT1TE06480	64.1026	56.9106	42.7861	-7.192	-21.3165
AT1TE06650	0	0.338983	0	0.338983	0
AT1TE06780	0	3.67816	0.10699	3.67816	0.10699
AT1TE07050	63.5922	17.0732	2.93399	-46.519	-60.6582
AT1TE07150	8.92857	23.5294	19.697	14.6008	10.7684
AT1TE07160	0	0	0	0	0
AT1TE07180	0.828157	0	0	-0.828157	-0.828157
AT1TE07300	58.7302	31.1688	14.5455	-27.5614	-44.1847
AT1TE07360	0	0	0	0	0
AT1TE07460	0	0	0	0	0
AT1TE07620	14.0741	0	25.8427	-14.0741	11.7686
AT1TE07625	NA	NA	NA	NA	NA
AT1TE07750	0	0	0	0	0
AT1TE07880	40.646	26.5795	30.7692	-14.0665	-9.8768
AT1TE08020	0	0	0	0	0
AT1TE08050	61.9883	43.0894	70.0855	-18.8989	8.0972
AT1TE08055	70.2128	51.4286	59.7403	-18.7842	-10.4725
AT1TE08190	0	0	0	0	0
AT1TE08220	0	0	0	0	0
AT1TE08240	55.1106	49.8815	14.9542	-5.2291	-40.1564
AT1TE08415	4.34783	0	0	-4.34783	-4.34783
AT1TE08420	67.0124	22.6141	48.2759	-44.3983	-18.7365
AT1TE08510	0	0	0	0	0
AT1TE08660	68.0233	3.73134	57.4074	-64.292	-10.6159
AT1TE08830	0	0	0	0	0
AT1TE09080	50.0516	18.0292	8.15789	-32.0224	-41.8937
AT1TE09290	0	0	0	0	0
AT1TE09365	0	0	0	0	0
AT1TE09375	0	0	0	0	0
AT1TE09380	0	0	0	0	0
AT1TE09470	0	0	0	0	0
AT1TE09690	0	0	0	0	0
AT1TE09700	60.4167	30.4636	22.0588	-29.9531	-38.3579
AT1TE09820	33.871	14.5907	12.5604	-19.2803	-21.3106
AT1TE09960	0	0	0	0	0
AT1TE09970	46.7914	27.0423	35.5096	-19.7491	-11.2818
AT1TE09975	52.1739	23.4375	45.4082	-28.7364	-6.7657
AT1TE09980	0	0	0	0	0
AT1TE10090	0	0	0	0	0
AT1TE10140	0	0	0	0	0
AT1TE10190	NA	NA	NA	NA	NA
AT1TE10555	0	0	0	0	0
AT1TE10560	71.9577	22.7941	37.4233	-49.1636	-34.5344
AT1TE10565	0	0	0	0	0
AT1TE10600	NA	NA	NA	NA	NA
AT1TE10610	0	0	0	0	0
AT1TE10615	0	0	0	0	0
AT1TE10830	0	0.174927	0	0.174927	0
AT1TE10865	47.2222	13.6364	16.2791	-33.5858	-30.9431
AT1TE10870	NA	NA	NA	NA	NA
AT1TE10875	NA	NA	NA	NA	NA
AT1TE10935	0	6.34921	3.57143	6.34921	3.57143
AT1TE10995	0	0	0	0	0
AT1TE11020	0	0	0	0	0
AT1TE11110	56.3584	22.963	40.493	-33.3954	-15.8654
AT1TE11330	0	0	0	0	0
AT1TE11380	28.1369	9.77011	18.4953	-18.3668	-9.6416
AT1TE11450	0	0	0	0	0
AT1TE11470	0	0	0	0	0
AT1TE11475	0	0	0	0	0
AT1TE11530	0	0	0	0	0
AT1TE11535	38.4615	4.44444	21.3904	-34.0171	-17.0711
AT1TE11565	42.7835	21.6561	17.0732	-21.1274	-25.7103
AT1TE11570	0	0	0	0	0
AT1TE11580	0	0	0	0	0
AT1TE11630	0	18.8679	6.12245	18.8679	6.12245
AT1TE11950	0	0	0	0	0
AT1TE12130	NA	NA	NA	NA	NA
AT1TE12135	0	0	0	0	0
AT1TE12220	0	0	0	0	0
AT1TE12230	0	24.0964	5.64516	24.0964	5.64516
AT1TE12275	27.9762	0	14.1414	-27.9762	-13.8348
AT1TE12280	0	0	0	0	0
AT1TE12295	25.6024	2.76423	5.42857	-22.8382	-20.1738
AT1TE12425	0	0	0	0	0
AT1TE12430	13.2743	12.3348	16.2791	-0.9395	3.0048
AT1TE12520	0	0	0	0	0
AT1TE12665	0.211566	1.99653	0	1.78496	-0.211566
AT1TE12675	47.4138	20	29.7297	-27.4138	-17.6841
AT1TE12720	0	7.46269	0	7.46269	0
AT1TE12750	0	0	0	0	0
AT1TE12770	11.4286	10.5263	3.26087	-0.9023	-8.16773
AT1TE12775	0	14.1732	0	14.1732	0
AT1TE12785	0	0	0	0	0
AT1TE12790	0	7.14286	0	7.14286	0
AT1TE12810	0	0	0	0	0
AT1TE13060	0	0	0	0	0
AT1TE13240	0	0	0	0	0
AT1TE13270	0	11.9048	0	11.9048	0
AT1TE13300	0	0	0	0	0
AT1TE13310	33.8583	4.15225	16.9139	-29.7061	-16.9444
AT1TE13320	0	0	0	0	0
AT1TE13365	83.2151	54.3403	59.271	-28.8748	-23.9441
AT1TE13375	25.4658	7.40741	19.0698	-18.0584	-6.396
AT1TE13430	NA	NA	NA	NA	NA
AT1TE13445	0	0	0	0	0
AT1TE13450	NA	NA	NA	NA	NA
AT1TE13455	0	0	0	0	0
AT1TE13560	0	0	0	0	0
AT1TE13640	0	0	0	0	0
AT1TE13690	40	0	41.8605	-40	1.8605
AT1TE13960	9.89011	38.0952	13.0178	28.2051	3.12769
AT1TE13965	0	30	6.89655	30	6.89655
AT1TE13980	0	0	0	0	0
AT1TE14025	0	0	2.40964	0	2.40964
AT1TE14085	55.4024	22.5	7.24275	-32.9024	-48.1596
AT1TE14210	0	0	0	0	0
AT1TE14230	NA	NA	NA	NA	NA
AT1TE14310	64.4068	87.8788	68.0556	23.472	3.6488
AT1TE14315	65.3029	52.1356	46.8025	-13.1673	-18.5004
AT1TE14335	0	0	0	0	0
AT1TE14350	0	13.913	8.73786	13.913	8.73786
AT1TE14500	0	0	0	0	0
AT1TE14600	2.29008	6.93069	0	4.64061	-2.29008
AT1TE14730	0	0	0	0	0
AT1TE14860	0	0	0	0	0
AT1TE14865	46	20.8333	34.5946	-25.1667	-11.4054
AT1TE14870	0	0	0	0	0
AT1TE14905	0	0	0	0	0
AT1TE14910	0	0	0	0	0
AT1TE14990	0	12.5	0	12.5	0
AT1TE15090	4.04753	1.60233	2.79627	-2.4452	-1.25126
AT1TE15170	51.2035	47.5202	16.1983	-3.6833	-35.0052
AT1TE15175	48.3254	48	19.6013	-0.3254	-28.7241
AT1TE15190	0	0	0	0	0
AT1TE15240	0	0	0	0	0
AT1TE15370	0	0	0	0	0
AT1TE15440	0	7.54717	0	7.54717	0
AT1TE15445	64.5455	23.9316	43.1973	-40.6139	-21.3482
AT1TE15510	23.4323	5.01044	10.9195	-18.4219	-12.5128
AT1TE15515	0	0	0	0	0
AT1TE15600	0	0	0	0	0
AT1TE15650	NA	NA	NA	NA	NA
AT1TE15785	0	0	0	0	0
AT1TE15840	0	0	0	0	0
AT1TE16010	0	0	0	0	0
AT1TE16080	54.0323	51.5152	48.2759	-2.5171	-5.7564
AT1TE16155	0	0	0	0	0
AT1TE16260	0	0	0	0	0
AT1TE16325	0	0	0	0	0
AT1TE16330	0	0	0	0	0
AT1TE16370	0	0	0	0	0
AT1TE16450	0	0	0	0	0
AT1TE16500	47.619	1.48515	0	-46.1339	-47.619
AT1TE16595	0	0	0	0	0
AT1TE16800	0	0	0	0	0
AT1TE16810	4.80769	0	2.00669	-4.80769	-2.801
AT1TE17030	0	0	0.0958466	0	0.0958466
AT1TE17050	0	0.475624	0	0.475624	0
AT1TE17090	0	0	0	0	0
AT1TE17095	0	0	0	0	0
AT1TE17300	23.75	35.5649	0	11.8149	-23.75
AT1TE17360	0	0	0	0	0
AT1TE17365	0	0	0	0	0
AT1TE17370	5.44218	0	0	-5.44218	-5.44218
AT1TE17410	0	0	0	0	0
AT1TE17415	40.6091	0	35.6522	-40.6091	-4.9569
AT1TE17515	0	0	0	0	0
AT1TE17555	39.8876	8.51064	39.6476	-31.377	-0.24
AT1TE17560	0	0	0	0	0
AT1TE17875	44.5833	22.7612	37.751	-21.8221	-6.8323
AT1TE18210	0	0	0	0	0
AT1TE18215	0	0	0	0	0
AT1TE18220	0	0	0	0	0
AT1TE18285	91.8033	41.6667	57.8947	-50.1366	-33.9086
AT1TE18290	NA	NA	NA	NA	NA
AT1TE18295	40.8213	9.03226	15.508	-31.789	-25.3133
AT1TE18370	62.3958	44.7288	34.8259	-17.667	-27.5699
AT1TE18410	64.9901	58.7809	1.33543	-6.2092	-63.6547
AT1TE18700	0	0	0	0	0
AT1TE18750	0	0	0	0	0
AT1TE18770	0	0	0	0	0
AT1TE18790	0	0	0	0	0
AT1TE18810	0	0	0	0	0
AT1TE18955	81.6667	42.8571	66.1765	-38.8096	-15.4902
AT1TE19085	NA	NA	NA	NA	NA
AT1TE19090	84.0909	53.2934	72.3077	-30.7975	-11.7832
AT1TE19130	47.4465	25.1177	4.21799	-22.3288	-43.2285
AT1TE19270	44.5783	6.52866	37.2881	-38.0496	-7.2902
AT1TE19280	0	0	0	0	0
AT1TE19285	23.0588	14.2487	8.27907	-8.8101	-14.7797
AT1TE19290	0	4.54545	0	4.54545	0
AT1TE19430	57.3871	66.2162	4.10997	8.8291	-53.2771
AT1TE19635	39.0756	18.2692	30.4147	-20.8064	-8.6609
AT1TE19730	24.2152	0	9.57447	-24.2152	-14.6407
AT1TE19780	NA	NA	NA	NA	NA
AT1TE19785	0	0	0	0	0
AT1TE19795	14.5833	0	45.3125	-14.5833	30.7292
AT1TE19815	0	0	4.84581	0	4.84581
AT1TE19860	0	0	0	0	0
AT1TE19910	62.7234	0	8.00227	-62.7234	-54.7211
AT1TE20035	18.4739	9.17431	27.1654	-9.29959	8.6915
AT1TE20040	35.2436	10.9589	21.7391	-24.2847	-13.5045
AT1TE20085	54.2857	0	22.3214	-54.2857	-31.9643
AT1TE20090	44.7154	0	30.597	-44.7154	-14.1184
AT1TE20110	58.4112	22	64.977	-36.4112	6.5658
AT1TE20160	0	0	0	0	0
AT1TE20165	0	0	0	0	0
AT1TE20180	26.3804	0	20.2899	-26.3804	-6.0905
AT1TE20195	10.2804	4.28571	5.19126	-5.99469	-5.08914
AT1TE20315	51.2635	45.4963	31.8239	-5.7672	-19.4396
AT1TE20410	30.7947	5.99078	0	-24.8039	-30.7947
AT1TE20450	0	0	0	0	0
AT1TE20665	9.73451	0	4.79452	-9.73451	-4.93999
AT1TE20670	17.5258	0	0	-17.5258	-17.5258
AT1TE20675	NA	NA	NA	NA	NA
AT1TE20745	22.4	4.48718	3.75	-17.9128	-18.65
AT1TE20755	47.1429	26.4516	26.5537	-20.6913	-20.5892
AT1TE20840	0	0	0	0	0
AT1TE20890	NA	NA	NA	NA	NA
AT1TE20900	NA	NA	NA	NA	NA
AT1TE20915	0	0	0	0	0
AT1TE20925	26.9585	0	6.00858	-26.9585	-20.9499
AT1TE21010	NA	NA	NA	NA	NA
AT1TE21025	0	0	0	0	0
AT1TE21120	0	0	0	0	0
AT1TE21130	46.9565	11.1111	40.5263	-35.8454	-6.4302
AT1TE21210	66.0633	51.6508	50.841	-14.4125	-15.2223
AT1TE21250	19.6721	17.8571	27.1739	-1.815	7.5018
AT1TE21300	0	0	0	0	0
AT1TE21305	16.0121	0	4.14634	-16.0121	-11.8658
AT1TE21310	66.6667	0	9.85915	-66.6667	-56.8076
AT1TE21355	0	0	0	0	0
AT1TE21360	71.2329	31.1828	37.234	-40.0501	-33.9989
AT1TE21370	3.05344	0	0	-3.05344	-3.05344
AT1TE21470	0	0	0	0	0
AT1TE21515	34.3434	0	19.2982	-34.3434	-15.0452
AT1TE21560	0	2.45902	0	2.45902	0
AT1TE21570	NA	NA	NA	NA	NA
AT1TE21575	0	0	0	0	0
AT1TE21710	63.1402	45.6257	38.0179	-17.5145	-25.1223
AT1TE21735	0	0	0	0	0
AT1TE21785	0	0	0	0	0
AT1TE21790	51.453	25.6716	20.7006	-25.7814	-30.7524
AT1TE21805	20.5882	5.54324	13.9485	-15.045	-6.6397
AT1TE21840	44.2529	35.4331	32.6667	-8.8198	-11.5862
AT1TE21880	0	0	0	0	0
AT1TE21910	0	0	0	0	0
AT1TE21950	0	0	0	0	0
AT1TE22115	0	0	0	0	0
AT1TE22230	0	0	0	0	0
AT1TE22330	0	0	0	0	0
AT1TE22370	0	0	0	0	0
AT1TE22450	NA	NA	NA	NA	NA
AT1TE22560	NA	NA	NA	NA	NA
AT1TE22660	0	0	0	0	0
AT1TE22670	NA	NA	NA	NA	NA
AT1TE22695	46.0751	0	38.1166	-46.0751	-7.9585
AT1TE22710	NA	NA	NA	NA	NA
AT1TE22720	0	0	0	0	0
AT1TE22750	43.1981	16.0428	19.3717	-27.1553	-23.8264
AT1TE22795	0	0	0	0	0
AT1TE22850	45.0546	0.831461	2.32418	-44.2231	-42.7304
AT1TE23065	61.6438	32.7273	44.898	-28.9165	-16.7458
AT1TE23080	44.6154	13.4715	41.0714	-31.1439	-3.544
AT1TE23120	0	0	0	0	0
AT1TE23160	0	0	0	0	0
AT1TE23190	0	0	0	0	0
AT1TE23260	NA	NA	NA	NA	NA
AT1TE23270	NA	NA	NA	NA	NA
AT1TE23390	94.2029	87.037	85.8696	-7.1659	-8.3333
AT1TE23395	NA	NA	NA	NA	NA
AT1TE23410	0	0	0	0	0
AT1TE23420	50.789	0	0.675105	-50.789	-50.1139
AT1TE23500	NA	NA	NA	NA	NA
AT1TE23505	51.0471	12.1693	27.1545	-38.8778	-23.8926
AT1TE23520	0	0	0	0	0
AT1TE23560	0	0	0	0	0
AT1TE23655	0	0	0	0	0
AT1TE23740	54.1336	16.2406	10.2493	-37.893	-43.8843
AT1TE23830	72.2222	0	40.458	-72.2222	-31.7642
AT1TE23840	27	28.9116	9.40594	1.9116	-17.5941
AT1TE23845	NA	NA	NA	NA	NA
AT1TE23940	0	0	0	0	0
AT1TE23980	0	0	0	0	0
AT1TE23985	NA	NA	NA	NA	NA
AT1TE23995	0	0	0	0	0
AT1TE24000	0	0	0	0	0
AT1TE24015	0	0	0	0	0
AT1TE24060	7.03518	1.55039	0	-5.48479	-7.03518
AT1TE24160	0	0	0	0	0
AT1TE24165	20.3046	12.2093	1.53061	-8.0953	-18.774
AT1TE24170	NA	NA	NA	NA	NA
AT1TE24245	0	0	0	0	0
AT1TE24255	3.59281	0	0	-3.59281	-3.59281
AT1TE24720	0	0	0	0	0
AT1TE24730	0	0	2.67857	0	2.67857
AT1TE24740	NA	NA	NA	NA	NA
AT1TE24830	0	0	0	0	0
AT1TE24850	9.6363	1.39665	2.22854	-8.23965	-7.40776
AT1TE24855	40.3614	9.90991	16.4948	-30.4515	-23.8666
AT1TE24865	NA	NA	NA	NA	NA
AT1TE24900	0	0	0	0	0
AT1TE24935	0	0	0	0	0
AT1TE24955	72.9242	48.7288	56.6474	-24.1954	-16.2768
AT1TE25020	0	0	0	0	0
AT1TE25025	11.985	0	1.11111	-11.985	-10.8739
AT1TE25030	0	2.58621	0	2.58621	0
AT1TE25040	0	0	4.81928	0	4.81928
AT1TE25045	0	0	0	0	0
AT1TE25110	1.81818	0	0	-1.81818	-1.81818
AT1TE25115	20.1511	22.7612	0	2.6101	-20.1511
AT1TE25125	0	0	0	0	0
AT1TE25185	0	0	0	0	0
AT1TE25190	0	0	0	0	0
AT1TE25195	0	0	0	0	0
AT1TE25205	0	0	0	0	0
AT1TE25210	30.6818	21.1957	19.9029	-9.4861	-10.7789
AT1TE25250	0	0	0	0	0
AT1TE25260	0	0	0	0	0
AT1TE25275	6.73575	3.47826	0	-3.25749	-6.73575
AT1TE25285	NA	NA	NA	NA	NA
AT1TE25460	0	0	0	0	0
AT1TE25470	3.05344	0	2.30769	-3.05344	-0.74575
AT1TE25610	0	3.58974	0	3.58974	0
AT1TE25615	67.8174	53.4451	36.4641	-14.3723	-31.3533
AT1TE25620	NA	NA	NA	NA	NA
AT1TE25640	0	0	0	0	0
AT1TE25645	55.7429	61.6251	4.70488	5.8822	-51.038
AT1TE25655	59.5745	16.9118	24	-42.6627	-35.5745
AT1TE25665	0	0	0	0	0
AT1TE25670	0	NA	0	NA	0
AT1TE25680	0	0	0	0	0
AT1TE25685	30.3406	4.08163	3.60825	-26.259	-26.7324
AT1TE25745	0	0	0	0	0
AT1TE25770	0	0	0	0	0
AT1TE25820	0	0	0	0	0
AT1TE25865	0	0	0	0	0
AT1TE25870	0	0	0	0	0
AT1TE25875	NA	NA	NA	NA	NA
AT1TE25880	48.5149	50.9615	26.5306	2.4466	-21.9843
AT1TE25890	0	0	0	0	0
AT1TE25915	0	10	4	10	4
AT1TE25920	0	0	0	0	0
AT1TE25935	0	0	0	0	0
AT1TE26105	NA	NA	NA	NA	NA
AT1TE26110	NA	NA	NA	NA	NA
AT1TE26115	NA	NA	NA	NA	NA
AT1TE26120	41.5556	18.4158	25.3776	-23.1398	-16.178
AT1TE26260	17.734	21.1982	2.01613	3.4642	-15.7179
AT1TE26265	NA	NA	NA	NA	NA
AT1TE26270	0	0	0	0	0
AT1TE26290	0	0	0	0	0
AT1TE26305	10.4712	3.64583	3.10881	-6.82537	-7.36239
AT1TE26365	0	NA	0	NA	0
AT1TE26370	46.0123	2.36686	26.8852	-43.6454	-19.1271
AT1TE26510	0	0	0	0	0
AT1TE26515	45.1923	23.3333	31.2102	-21.859	-13.9821
AT1TE26520	NA	NA	NA	NA	NA
AT1TE26535	6.07477	0	8.62069	-6.07477	2.54592
AT1TE26610	0	0	0	0	0
AT1TE26625	22.9798	4.5	3.57143	-18.4798	-19.4084
AT1TE26630	0	0	16.6667	0	16.6667
AT1TE26665	38.9344	4.25532	12.7551	-34.6791	-26.1793
AT1TE26675	23.2372	8.62069	10.0228	-14.6165	-13.2144
AT1TE26700	0	0	0	0	0
AT1TE26705	0	11.6883	0	11.6883	0
AT1TE26710	18.5185	16.1765	2.23881	-2.342	-16.2797
AT1TE26720	46.063	16.4751	16.5049	-29.5879	-29.5581
AT1TE26735	54.8246	33.8384	20.6522	-20.9862	-34.1724
AT1TE26900	NA	NA	NA	NA	NA
AT1TE27030	14.7783	0	1.74672	-14.7783	-13.0316
AT1TE27060	0	0	0	0	0
AT1TE27095	15.7068	3.9548	12.0205	-11.752	-3.6863
AT1TE27100	41.5385	4.91803	23.2394	-36.6205	-18.2991
AT1TE27190	NA	NA	NA	NA	NA
AT1TE27280	0	0	0	0	0
AT1TE27295	52.4751	16.3143	2.0316	-36.1608	-50.4435
AT1TE27335	54.4304	55.7377	24.5614	1.3073	-29.869
AT1TE27340	19.0661	1.44928	1.86047	-17.6168	-17.2056
AT1TE27345	47.541	2.13675	17.1674	-45.4042	-30.3736
AT1TE27350	48.1481	0	22.7273	-48.1481	-25.4208
AT1TE27390	64.0449	0	37.6812	-64.0449	-26.3637
AT1TE27395	38.5621	0	7.60456	-38.5621	-30.9575
AT1TE27405	60	27.0165	14.9036	-32.9835	-45.0964
AT1TE27470	0	5.98291	0	5.98291	0
AT1TE27475	NA	NA	NA	NA	NA
AT1TE27540	14.218	0	0	-14.218	-14.218
AT1TE27550	55.6863	22.2222	43.0851	-33.4641	-12.6012
AT1TE27650	NA	NA	NA	NA	NA
AT1TE27655	NA	NA	NA	NA	NA
AT1TE27665	23.0284	10.4738	5.43735	-12.5546	-17.591
AT1TE27675	NA	NA	NA	NA	NA
AT1TE27690	NA	NA	NA	NA	NA
AT1TE27810	32.6562	1.59817	16.8122	-31.058	-15.844
AT1TE27830	45	3.38164	29.7436	-41.6184	-15.2564
AT1TE27905	54.6099	12.3867	15.5814	-42.2232	-39.0285
AT1TE27915	21.1538	10.8434	5.10204	-10.3104	-16.0518
AT1TE27925	NA	NA	NA	NA	NA
AT1TE27935	NA	NA	NA	NA	NA
AT1TE28050	4.54545	0	0	-4.54545	-4.54545
AT1TE28055	23.4234	0	3.18471	-23.4234	-20.2387
AT1TE28120	0	0	0	0	0
AT1TE28175	66.0917	53.4433	17.4921	-12.6484	-48.5996
AT1TE28320	58.498	NA	5.88235	NA	-52.6157
AT1TE28325	59.4855	NA	0	NA	-59.4855
AT1TE28370	44.5147	32.1066	16.5523	-12.4081	-27.9624
AT1TE28375	36.5325	41.3598	2.44648	4.8273	-34.086
AT1TE28380	53.0191	52.7928	23.3588	-0.2263	-29.6603
AT1TE28390	63.0435	38.75	50.9934	-24.2935	-12.0501
AT1TE28395	61.5385	0	26.8977	-61.5385	-34.6408
AT1TE28400	60.9121	0	7.12695	-60.9121	-53.7852
AT1TE28450	58.5903	0	23.1105	-58.5903	-35.4798
AT1TE28455	53.8574	0	8.69565	-53.8574	-45.1617
AT1TE28500	56.2147	0	30.137	-56.2147	-26.0777
AT1TE28505	54.5568	0	11.4047	-54.5568	-43.1521
AT1TE28620	0	0	0	0	0
AT1TE28635	9.7166	0	3.05344	-9.7166	-6.66316
AT1TE28640	NA	NA	NA	NA	NA
AT1TE28650	0	0	0	0	0
AT1TE28655	0	0	0	0	0
AT1TE28680	0	0	0	0	0
AT1TE28800	0	0	0	0	0
AT1TE28830	50.2817	34.9812	3.10022	-15.3005	-47.1815
AT1TE28835	0	0	0	0	0
AT1TE29040	6.17978	0	0	-6.17978	-6.17978
AT1TE29045	NA	NA	NA	NA	NA
AT1TE29060	55.8894	3.58631	3.10815	-52.3031	-52.7812
AT1TE29070	29.7872	10.2941	2.06186	-19.4931	-27.7253
AT1TE29200	NA	NA	NA	NA	NA
AT1TE29205	18.5185	0	27.5862	-18.5185	9.0677
AT1TE29260	0	0	0	0	0
AT1TE29265	9.52381	4.47761	5	-5.0462	-4.52381
AT1TE29375	NA	NA	NA	NA	NA
AT1TE29390	4.85437	11.0294	0	6.17503	-4.85437
AT1TE29395	0	0	0	0	0
AT1TE29410	16.2602	4.58716	3.9604	-11.673	-12.2998
AT1TE29415	16.2602	4.58716	3.9604	-11.673	-12.2998
AT1TE29420	28.4884	14.0741	16.9118	-14.4143	-11.5766
AT1TE29425	37.5	22.3684	13.6364	-15.1316	-23.8636
AT1TE29475	0	0	0	0	0
AT1TE29485	0	0	0	0	0
AT1TE29500	NA	NA	NA	NA	NA
AT1TE29570	71.1154	56.6816	34.318	-14.4338	-36.7974
AT1TE29575	10.6667	55.5556	28.9474	44.8889	18.2807
AT1TE29605	20.7101	0	6.77966	-20.7101	-13.9304
AT1TE29660	0	4	0	4	0
AT1TE29665	34.715	4.7619	21.2291	-29.9531	-13.4859
AT1TE29710	NA	NA	NA	NA	NA
AT1TE29770	22.7692	16.4286	20	-6.3406	-2.7692
AT1TE29830	0	0	0	0	0
AT1TE29900	0	0	0	0	0
AT1TE29905	NA	NA	NA	NA	NA
AT1TE29920	19.0476	0	0	-19.0476	-19.0476
AT1TE29990	73.6066	44.6809	62.4346	-28.9257	-11.172
AT1TE29995	NA	NA	NA	NA	NA
AT1TE30000	0	0	0	0	0
AT1TE30070	0	0	0	0	0
AT1TE30080	0	0	0	0	0
AT1TE30085	0	NA	0	NA	0
AT1TE30095	0	0	0	0	0
AT1TE30115	0	0	0	0	0
AT1TE30130	23.2919	7.98319	9.19283	-15.3087	-14.0991
AT1TE30170	0	0	0	0	0
AT1TE30175	0	0	0	0	0
AT1TE30185	49.5327	36.25	5.71429	-13.2827	-43.8184
AT1TE30195	49.1741	41.8699	3.29136	-7.3042	-45.8827
AT1TE30235	12.2449	0	13.5802	-12.2449	1.3353
AT1TE30240	53.5088	29.0909	49.7207	-24.4179	-3.7881
AT1TE30250	0.646552	0	0	-0.646552	-0.646552
AT1TE30255	NA	NA	NA	NA	NA
AT1TE30350	0	0	0	0	0
AT1TE30360	NA	NA	NA	NA	NA
AT1TE30365	11.6022	0	0	-11.6022	-11.6022
AT1TE30370	0	0	0	0	0
AT1TE30375	0	0	0	0	0
AT1TE30410	0	0	0	0	0
AT1TE30440	0	0	0	0	0
AT1TE30510	0	0	0	0	0
AT1TE30520	0	0	0	0	0
AT1TE30550	0	0	0	0	0
AT1TE30555	0	0	0	0	0
AT1TE30770	11.1111	2.0649	0	-9.0462	-11.1111
AT1TE30820	0	0	0	0	0
AT1TE30840	17.4721	0	0	-17.4721	-17.4721
AT1TE30845	28.4224	0	0	-28.4224	-28.4224
AT1TE30870	NA	NA	NA	NA	NA
AT1TE30875	48.3307	44.2765	3.47826	-4.0542	-44.8524
AT1TE30880	5.74324	0	1.74419	-5.74324	-3.99905
AT1TE30890	14.5251	0	0	-14.5251	-14.5251
AT1TE30895	NA	NA	NA	NA	NA
AT1TE31000	NA	NA	NA	NA	NA
AT1TE31045	0	0	0	0	0
AT1TE31080	0	0	0	0	0
AT1TE31190	58.0976	2.6225	1.01118	-55.4751	-57.0864
AT1TE31380	0	0	0	0	0
AT1TE31385	0	0	0	0	0
AT1TE31420	0	0	0	0	0
AT1TE31505	0	0	0	0	0
AT1TE31560	0	0	0	0	0
AT1TE31570	NA	NA	NA	NA	NA
AT1TE31590	36.3864	16.0853	15.7068	-20.3011	-20.6796
AT1TE31660	27.2171	4.72973	14.1141	-22.4874	-13.103
AT1TE31665	0	0	0	0	0
AT1TE31670	0	0	0	0	0
AT1TE31700	NA	NA	NA	NA	NA
AT1TE31710	5.74713	0	0	-5.74713	-5.74713
AT1TE31750	30.9417	9.85222	14.7692	-21.0895	-16.1725
AT1TE31760	0	0	0	0	0
AT1TE31765	0	4.41176	0	4.41176	0
AT1TE31770	47.5	5.33333	13.0769	-42.1667	-34.4231
AT1TE31775	5.95745	1.89366	1.63246	-4.06379	-4.32499
AT1TE31880	0	0	0	0	0
AT1TE31885	0	0	0	0	0
AT1TE31905	0	0	0	0	0
AT1TE31915	0	0	0	0	0
AT1TE31920	0	24.7312	1.7341	24.7312	1.7341
AT1TE31925	0	14.8148	0	14.8148	0
AT1TE31930	29.368	11.9497	0	-17.4183	-29.368
AT1TE31935	44.3709	0	2.34375	-44.3709	-42.0271
AT1TE31940	0	0	0	0	0
AT1TE31945	0	15.1515	0	15.1515	0
AT1TE31955	0	0	0	0	0
AT1TE31960	NA	NA	NA	NA	NA
AT1TE31970	53.9877	0	27.9018	-53.9877	-26.0859
AT1TE31980	0	0	0	0	0
AT1TE31985	42.4028	14.4628	26.3804	-27.94	-16.0224
AT1TE32005	NA	NA	NA	NA	NA
AT1TE32015	1.85048	2.44787	0	0.59739	-1.85048
AT1TE32040	73.4597	72.1519	78.2407	-1.3078	4.781
AT1TE32095	0	0	0	0	0
AT1TE32110	9.71223	0	0	-9.71223	-9.71223
AT1TE32115	0	0	0	0	0
AT1TE32220	0	0	0	0	0
AT1TE32225	0	0	0	0	0
AT1TE32230	0	0	0	0	0
AT1TE32270	30.9237	40.9556	7.40741	10.0319	-23.5163
AT1TE32275	37.3494	28.75	4	-8.5994	-33.3494
AT1TE32280	3.92157	0	7.75194	-3.92157	3.83037
AT1TE32325	56.4246	26.2443	29.9639	-30.1803	-26.4607
AT1TE32420	NA	NA	NA	NA	NA
AT1TE32425	NA	NA	NA	NA	NA
AT1TE32455	NA	NA	NA	NA	NA
AT1TE32460	0	23.8095	0	23.8095	0
AT1TE32465	0	0	0	0	0
AT1TE32500	0	0	0	0	0
AT1TE32530	0	17.5182	0	17.5182	0
AT1TE32620	NA	NA	NA	NA	NA
AT1TE32625	NA	NA	NA	NA	NA
AT1TE32655	0	0	0	0	0
AT1TE32715	0	11.9048	5.94059	11.9048	5.94059
AT1TE32755	62.7826	2.32859	4.4164	-60.454	-58.3662
AT1TE32760	40.5229	0	0	-40.5229	-40.5229
AT1TE32765	53.4091	0	0	-53.4091	-53.4091
AT1TE32785	19.2157	0	0	-19.2157	-19.2157
AT1TE32790	0	0	0	0	0
AT1TE32795	39.5062	13.6364	8.06452	-25.8698	-31.4417
AT1TE32800	6.40569	0	0	-6.40569	-6.40569
AT1TE32805	22.5	0	0	-22.5	-22.5
AT1TE32815	0	0	0	0	0
AT1TE32825	0	0	0	0	0
AT1TE32870	4.21053	0	0	-4.21053	-4.21053
AT1TE32905	0	3.78378	1.1194	3.78378	1.1194
AT1TE32935	0	0	0	0	0
AT1TE32945	NA	NA	NA	NA	NA
AT1TE32990	32.5581	0	32.2581	-32.5581	-0.3
AT1TE32995	9.00901	0	0	-9.00901	-9.00901
AT1TE33000	0	20.7317	0	20.7317	0
AT1TE33035	0	0	0	0	0
AT1TE33045	0	0	0	0	0
AT1TE33070	0	0	0	0	0
AT1TE33075	49.2823	5.17241	11.8056	-44.1099	-37.4767
AT1TE33085	0	0	0	0	0
AT1TE33210	0	0	0	0	0
AT1TE33270	0	0	0	0	0
AT1TE33340	56.8966	0	37.8641	-56.8966	-19.0325
AT1TE33345	NA	NA	NA	NA	NA
AT1TE33350	0	1.41844	0	1.41844	0
AT1TE33450	71.7172	4.08163	64.2857	-67.6356	-7.4315
AT1TE33455	63.9478	24.0918	41.9244	-39.856	-22.0234
AT1TE33460	NA	NA	NA	NA	NA
AT1TE33490	58.0368	46.6762	8.12813	-11.3606	-49.9087
AT1TE33510	0	0	0	0	0
AT1TE33550	1.6	18.8679	0	17.2679	-1.6
AT1TE33555	10	0	7.93651	-10	-2.06349
AT1TE33670	62.7219	3.37079	62.4242	-59.3511	-0.2977
AT1TE33745	NA	NA	NA	NA	NA
AT1TE33905	37.7049	20.5674	24.6305	-17.1375	-13.0744
AT1TE33910	0	0	0	0	0
AT1TE33955	53.5336	3.1746	50.8235	-50.359	-2.7101
AT1TE33990	0	0	0	0	0
AT1TE34000	0	0	0	0	0
AT1TE34015	17.8005	1.74216	4.65793	-16.0583	-13.1426
AT1TE34030	0	0	0	0	0
AT1TE34045	48.8024	21.547	1.46751	-27.2554	-47.3349
AT1TE34120	0	5.05051	0	5.05051	0
AT1TE34125	19.774	0	6.42857	-19.774	-13.3454
AT1TE34130	0	3.80952	0	3.80952	0
AT1TE34165	0	0	0	0	0
AT1TE34170	34.0541	16.5217	19.4969	-17.5324	-14.5572
AT1TE34180	61.2676	29.7297	47	-31.5379	-14.2676
AT1TE34210	0	8.8	0	8.8	0
AT1TE34215	40.4082	10.6742	31.338	-29.734	-9.0702
AT1TE34255	51.6484	15.8228	42.4779	-35.8256	-9.1705
AT1TE34265	9.01639	4.25532	0	-4.76107	-9.01639
AT1TE34270	NA	NA	NA	NA	NA
AT1TE34275	10.2151	8.60215	0	-1.61295	-10.2151
AT1TE34285	0	0	0	0	0
AT1TE34290	0	0	0	0	0
AT1TE34295	16.6667	8.02469	11.7647	-8.64201	-4.902
AT1TE34300	34.188	15.8537	24.4898	-18.3343	-9.6982
AT1TE34315	45.1503	45.1932	5.48961	0.0429	-39.6607
AT1TE34335	0	0	0	0	0
AT1TE34350	0	0	0	0	0
AT1TE34360	0	0	0	0	0
AT1TE34365	31.7073	0	12.2302	-31.7073	-19.4771
AT1TE34400	0	1.2987	0	1.2987	0
AT1TE34435	0	0	0	0	0
AT1TE34445	7.7193	2.18182	11.9306	-5.53748	4.2113
AT1TE34450	16.4948	0	12.9944	-16.4948	-3.5004
AT1TE34465	19.4631	37.8906	10.6742	18.4275	-8.7889
AT1TE34500	0	0	0	0	0
AT1TE34515	NA	NA	NA	NA	NA
AT1TE34580	66.1055	54.5772	12.3639	-11.5283	-53.7416
AT1TE34590	48.5714	0	8.14815	-48.5714	-40.4232
AT1TE34595	0	0	0	0	0
AT1TE34620	0	0	0	0	0
AT1TE34650	53.3891	30.4253	25.5776	-22.9638	-27.8115
AT1TE34720	0	0	0	0	0
AT1TE34820	0	0	0	0	0
AT1TE34825	25.8621	0	22.9508	-25.8621	-2.9113
AT1TE34860	0	0	0	0	0
AT1TE34895	69.898	53.6364	53.8606	-16.2616	-16.0374
AT1TE34980	0	5.35714	0	5.35714	0
AT1TE35020	0	0	0	0	0
AT1TE35050	NA	NA	NA	NA	NA
AT1TE35055	11.1111	24.0385	9.35673	12.9274	-1.75437
AT1TE35060	70.6422	31.9149	32.5444	-38.7273	-38.0978
AT1TE35100	20.1201	4.03226	7.11864	-16.0878	-13.0015
AT1TE35105	34.715	2.7027	12.2093	-32.0123	-22.5057
AT1TE35130	0	0	0	0	0
AT1TE35160	0	0	0	0	0
AT1TE35180	0	0	0	0	0
AT1TE35235	0	0	0	0	0
AT1TE35245	19.4175	0	6.61157	-19.4175	-12.8059
AT1TE35250	32.4484	2.66667	17.8649	-29.7817	-14.5835
AT1TE35260	0	14.7541	0	14.7541	0
AT1TE35275	25.3012	29.2308	3.48837	3.9296	-21.8128
AT1TE35280	29.7989	24.8244	12.3648	-4.9745	-17.4341
AT1TE35290	NA	NA	NA	NA	NA
AT1TE35305	35.744	3.43195	10.625	-32.312	-25.119
AT1TE35325	0	0	0	0	0
AT1TE35380	0	0	0	0	0
AT1TE35390	0	0	0	0	0
AT1TE35395	0	0	0	0	0
AT1TE35400	0	0	0	0	0
AT1TE35410	NA	NA	NA	NA	NA
AT1TE35415	0	0.292398	0	0.292398	0
AT1TE35420	0	0	0	0	0
AT1TE35425	0	0	0	0	0
AT1TE35430	0	0	0	0	0
AT1TE35460	37.7224	27.1028	7.06806	-10.6196	-30.6543
AT1TE35465	28.2421	41.1765	8.75486	12.9344	-19.4872
AT1TE35525	0	0	0	0	0
AT1TE35530	NA	NA	NA	NA	NA
AT1TE35535	31.9588	0	7.91367	-31.9588	-24.0451
AT1TE35575	NA	NA	NA	NA	NA
AT1TE35580	0	0	0	0	0
AT1TE35590	12.963	9.83607	5.6338	-3.12693	-7.3292
AT1TE35610	0	0	0	0	0
AT1TE35620	NA	NA	NA	NA	NA
AT1TE35625	17.2249	0	2.75862	-17.2249	-14.4663
AT1TE35630	6.54545	17.6471	0	11.1016	-6.54545
AT1TE35645	NA	NA	NA	NA	NA
AT1TE35670	30.622	0	0	-30.622	-30.622
AT1TE35675	51.0373	23.6264	12	-27.4109	-39.0373
AT1TE35680	59.5145	1.14135	8.44893	-58.3732	-51.0656
AT1TE35710	NA	NA	NA	NA	NA
AT1TE35720	58.5462	33.6279	15.9313	-24.9183	-42.6149
AT1TE35725	0	27.4336	2.27273	27.4336	2.27273
AT1TE35735	0	0	0	0	0
AT1TE35750	NA	NA	NA	NA	NA
AT1TE35760	0	0	0	0	0
AT1TE35820	38.8489	25.5319	44.186	-13.317	5.3371
AT1TE35855	49.7345	47.2273	0.932836	-2.5072	-48.8017
AT1TE35860	46.8517	48.8467	0.436681	1.995	-46.415
AT1TE35900	47.7387	26.5766	23.1111	-21.1621	-24.6276
AT1TE35930	0	0	0	0	0
AT1TE35945	0	0	0	0	0
AT1TE35950	0	0	0	0	0
AT1TE35955	16.8317	2.8169	6.63717	-14.0148	-10.1945
AT1TE35980	0	6.97674	0	6.97674	0
AT1TE35995	0	0	0	0	0
AT1TE36035	56.847	45.8658	0.157895	-10.9812	-56.6891
AT1TE36055	NA	NA	NA	NA	NA
AT1TE36060	13.8004	0	0	-13.8004	-13.8004
AT1TE36100	0	0	0	0	0
AT1TE36105	0	0	0	0	0
AT1TE36115	3.49345	12.6582	0	9.16475	-3.49345
AT1TE36120	17.4089	3.95257	10.4869	-13.4563	-6.922
AT1TE36125	NA	NA	NA	NA	NA
AT1TE36130	0	0	0	0	0
AT1TE36135	NA	NA	NA	NA	NA
AT1TE36205	0	0	0	0	0
AT1TE36210	0	0	0	0	0
AT1TE36220	0	0	0	0	0
AT1TE36225	0	0	0	0	0
AT1TE36235	0	0	0	0	0
AT1TE36245	0	0	0	0	0
AT1TE36255	NA	NA	NA	NA	NA
AT1TE36340	0	0	0	0	0
AT1TE36345	7.69231	0	24.2991	-7.69231	16.6068
AT1TE36350	NA	NA	NA	NA	NA
AT1TE36485	1.25294	3.04965	0	1.79671	-1.25294
AT1TE36505	2.10526	3.52941	0	1.42415	-2.10526
AT1TE36510	12.9794	4.42177	2.50627	-8.55763	-10.4731
AT1TE36530	0	0	0	0	0
AT1TE36545	0	0	0	0	0
AT1TE36550	41.0853	43.6364	13.8614	2.5511	-27.2239
AT1TE36570	51.4954	62.0188	1.08217	10.5234	-50.4132
AT1TE36575	0	0	0	0	0
AT1TE36590	3.22581	0	0	-3.22581	-3.22581
AT1TE36605	0	3.02457	0	3.02457	0
AT1TE36615	0	0	0	0	0
AT1TE36630	17.1171	22.5664	16.4948	5.4493	-0.6223
AT1TE36665	0	0	0	0	0
AT1TE36695	0	0	0	0	0
AT1TE36710	NA	NA	NA	NA	NA
AT1TE36715	29.7071	3.55872	14.741	-26.1484	-14.9661
AT1TE36775	8.72483	0	0	-8.72483	-8.72483
AT1TE36820	6.79612	0	1.1811	-6.79612	-5.61502
AT1TE36825	0	0	0	0	0
AT1TE36885	0	0	0	0	0
AT1TE36890	34.1709	4.50886	21.9368	-29.662	-12.2341
AT1TE36945	46.8254	10.7143	36.5269	-36.1111	-10.2985
AT1TE36960	32.7354	12.5	27.1429	-20.2354	-5.5925
AT1TE37010	0	0	0	0	0
AT1TE37050	6.88259	0	0	-6.88259	-6.88259
AT1TE37065	0	0	0	0	0
AT1TE37070	0	0	0	0	0
AT1TE37150	0	0	0	0	0
AT1TE37165	23.9316	0	2.43902	-23.9316	-21.4926
AT1TE37170	28.2051	7.69231	8.09524	-20.5128	-20.1099
AT1TE37175	0	1.2987	0	1.2987	0
AT1TE37180	32.3899	0	19.9475	-32.3899	-12.4424
AT1TE37190	0	3.19149	0	3.19149	0
AT1TE37195	0	0	0	0	0
AT1TE37210	44.8517	1.81582	0.984413	-43.0359	-43.8673
AT1TE37215	50.289	6.51515	2.03502	-43.7738	-48.254
AT1TE37235	0	0	0	0	0
AT1TE37255	NA	NA	NA	NA	NA
AT1TE37260	42.735	36	21.4286	-6.735	-21.3064
AT1TE37265	47.3999	13.0435	4.38846	-34.3564	-43.0114
AT1TE37275	40.1384	10.7692	23.1041	-29.3692	-17.0343
AT1TE37290	NA	NA	NA	NA	NA
AT1TE37295	0	0	0	0	0
AT1TE37300	0	0	0	0	0
AT1TE37305	22.5641	0	5.94595	-22.5641	-16.6181
AT1TE37310	0	0	0	0	0
AT1TE37380	0	0	0	0	0
AT1TE37390	10.8108	25.8065	10.9091	14.9957	0.0983
AT1TE37395	0	0	2.15827	0	2.15827
AT1TE37490	0	0	0	0	0
AT1TE37495	0	0	0	0	0
AT1TE37520	NA	NA	NA	NA	NA
AT1TE37530	0	0	0	0	0
AT1TE37545	NA	NA	NA	NA	NA
AT1TE37590	7.74648	0	10.3448	-7.74648	2.59832
AT1TE37610	6.75105	1.93548	3.72093	-4.81557	-3.03012
AT1TE37630	0	0	0	0	0
AT1TE37635	0	0	0	0	0
AT1TE37645	10.0775	0	7.25389	-10.0775	-2.82361
AT1TE37655	0	0	0	0	0
AT1TE37660	9.375	0	4.5977	-9.375	-4.7773
AT1TE37670	NA	NA	NA	NA	NA
AT1TE37680	8.10811	0	5.88235	-8.10811	-2.22576
AT1TE37690	NA	NA	NA	NA	NA
AT1TE37705	4	0	0	-4	-4
AT1TE37710	14.0741	0	11.2426	-14.0741	-2.8315
AT1TE37715	0	0	0	0	0
AT1TE37720	0	0	0	0	0
AT1TE37735	0	0	0	0	0
AT1TE37745	0	0	0	0	0
AT1TE37755	NA	NA	NA	NA	NA
AT1TE37770	48.4615	0	24.5763	-48.4615	-23.8852
AT1TE37780	0	14	0	14	0
AT1TE37790	30.3738	5	25.7732	-25.3738	-4.6006
AT1TE37795	0	0	0	0	0
AT1TE37840	4.10959	32.3529	5.71429	28.2433	1.6047
AT1TE37850	0	2.30769	0	2.30769	0
AT1TE37875	2.4	0	7.36544	-2.4	4.96544
AT1TE37885	0	0	0	0	0
AT1TE37890	33.6152	6.62252	8.05369	-26.9927	-25.5615
AT1TE37905	45	2.80374	30.0429	-42.1963	-14.9571
AT1TE37910	30.2941	14.1176	15.8215	-16.1765	-14.4726
AT1TE37925	38.4906	5.32915	15.2299	-33.1615	-23.2607
AT1TE37930	0	0	0	0	0
AT1TE37935	0	0	5.96026	0	5.96026
AT1TE37940	NA	NA	NA	NA	NA
AT1TE37975	28.2561	1.96078	4.93827	-26.2953	-23.3178
AT1TE37985	0	0	0	0	0
AT1TE37990	0	0	0	0	0
AT1TE38010	0	0	0	0	0
AT1TE38015	43.949	21.1921	10.1124	-22.7569	-33.8366
AT1TE38030	0	17.5573	0	17.5573	0
AT1TE38035	26.1603	13.8728	11.6705	-12.2875	-14.4898
AT1TE38040	0	0	0	0	0
AT1TE38090	59.3112	1.94175	10.6911	-57.3695	-48.6201
AT1TE38120	0	0	0	0	0
AT1TE38125	0	0	0	0	0
AT1TE38130	0	0	0	0	0
AT1TE38165	0	0	0	0	0
AT1TE38195	21.0526	3.00752	25.5556	-18.0451	4.503
AT1TE38210	48.3544	33.3532	0	-15.0012	-48.3544
AT1TE38240	0	3.38983	0	3.38983	0
AT1TE38245	45.614	14.902	35.3414	-30.712	-10.2726
AT1TE38250	11.5385	5.45455	8.46154	-6.08395	-3.07696
AT1TE38260	27.2401	1.33779	10.2473	-25.9023	-16.9928
AT1TE38300	25.7511	1.4245	22.8947	-24.3266	-2.8564
AT1TE38305	NA	NA	NA	NA	NA
AT1TE38315	1.93705	0	0	-1.93705	-1.93705
AT1TE38325	4.54545	0	0	-4.54545	-4.54545
AT1TE38330	0	0	0	0	0
AT1TE38335	0	0	0	0	0
AT1TE38340	12	0	8.12183	-12	-3.87817
AT1TE38345	73.0159	10.7143	38.75	-62.3016	-34.2659
AT1TE38350	74.221	34.0388	26.0383	-40.1822	-48.1827
AT1TE38355	NA	NA	NA	NA	NA
AT1TE38445	60	27.0588	38.3178	-32.9412	-21.6822
AT1TE38450	0	0	0	0	0
AT1TE38460	0	0	0	0	0
AT1TE38465	NA	NA	NA	NA	NA
AT1TE38490	0	0	0	0	0
AT1TE38505	0	1.47601	0	1.47601	0
AT1TE38530	44.1612	39.4155	15.8931	-4.7457	-28.2681
AT1TE38565	5.35714	0	5.83333	-5.35714	0.47619
AT1TE38570	4.62046	0	2.55754	-4.62046	-2.06292
AT1TE38580	0	0	0	0	0
AT1TE38630	2.5	0	7.00935	-2.5	4.50935
AT1TE38700	41.4013	0	30.7377	-41.4013	-10.6636
AT1TE38705	65.6109	59.1195	27.1845	-6.4914	-38.4264
AT1TE38715	NA	NA	NA	NA	NA
AT1TE38740	0	0	0	0	0
AT1TE38755	0	0	0	0	0
AT1TE38775	17.2489	0	3.36842	-17.2489	-13.8805
AT1TE38780	25	3.14961	0	-21.8504	-25
AT1TE38795	0	0	0	0	0
AT1TE38820	44.3182	21.3333	11.3636	-22.9849	-32.9546
AT1TE38830	0	0	0	0	0
AT1TE38835	14.2292	0	1.42857	-14.2292	-12.8006
AT1TE38850	0	0	0	0	0
AT1TE38860	18.6916	0	0	-18.6916	-18.6916
AT1TE38870	0	0	0	0	0
AT1TE38900	NA	NA	NA	NA	NA
AT1TE38915	NA	NA	NA	NA	NA
AT1TE38920	39.0909	0	9.23077	-39.0909	-29.8601
AT1TE38925	39.0123	2.33463	5.46697	-36.6777	-33.5453
AT1TE38935	0	0	0	0	0
AT1TE38940	57.0567	14.5015	0.314961	-42.5552	-56.7417
AT1TE38945	0	47.5806	41.1765	47.5806	41.1765
AT1TE38950	0	35.7143	0	35.7143	0
AT1TE38980	0	0	0	0	0
AT1TE38985	34.1818	47.6271	15.625	13.4453	-18.5568
AT1TE39005	12.4324	8.29876	0	-4.13364	-12.4324
AT1TE39010	4.58716	5.49133	0	0.90417	-4.58716
AT1TE39025	58.1281	4.40529	38.8889	-53.7228	-19.2392
AT1TE39030	53.3816	25.0712	13.1188	-28.3104	-40.2628
AT1TE39040	0	0	0	0	0
AT1TE39105	22.3097	0	6.39731	-22.3097	-15.9124
AT1TE39145	72.1805	77.6923	57.6336	5.5118	-14.5469
AT1TE39165	NA	NA	NA	NA	NA
AT1TE39210	17.3913	5.47945	9.52381	-11.9119	-7.86749
AT1TE39215	32.3864	2.3622	5.64516	-30.0242	-26.7412
AT1TE39225	34.252	7.24638	20.9402	-27.0056	-13.3118
AT1TE39230	NA	NA	NA	NA	NA
AT1TE39235	0	0	0	0	0
AT1TE39330	NA	NA	NA	NA	NA
AT1TE39335	14.3791	0	0	-14.3791	-14.3791
AT1TE39360	33.9901	0	2.98507	-33.9901	-31.005
AT1TE39365	NA	NA	NA	NA	NA
AT1TE39370	69.8565	0	48.5981	-69.8565	-21.2584
AT1TE39375	58.011	0	23.5294	-58.011	-34.4816
AT1TE39380	62.942	73.7415	0.972447	10.7995	-61.9696
AT1TE39390	59.4714	0	9.33333	-59.4714	-50.1381
AT1TE39405	4.4843	26.749	4.60251	22.2647	0.11821
AT1TE39410	0	0	0	0	0
AT1TE39460	0	17.4312	0	17.4312	0
AT1TE39490	22.5225	6.36364	2.36686	-16.1589	-20.1556
AT1TE39515	56.9047	48.6567	12.2928	-8.248	-44.6119
AT1TE39530	40.9938	16.7832	26.3158	-24.2106	-14.678
AT1TE39535	40.9938	16.7832	26.3158	-24.2106	-14.678
AT1TE39550	NA	NA	NA	NA	NA
AT1TE39560	NA	NA	NA	NA	NA
AT1TE39565	0	0	0	0	0
AT1TE39590	0	0	0	0	0
AT1TE39660	0	0	0	0	0
AT1TE39710	0.630252	0	0.45403	-0.630252	-0.176222
AT1TE39720	0	0	0	0	0
AT1TE39755	46.4912	10.1351	35.7414	-36.3561	-10.7498
AT1TE39775	1.36054	0	0	-1.36054	-1.36054
AT1TE39785	0	0	0	0	0
AT1TE39790	39.1489	27.5641	16.0305	-11.5848	-23.1184
AT1TE39795	0	0	0	0	0
AT1TE39800	57.3913	0	23.4375	-57.3913	-33.9538
AT1TE39805	47.6471	60.5263	9.90991	12.8792	-37.7372
AT1TE39810	34.9432	30.4478	9.81818	-4.4954	-25.125
AT1TE39820	5.08475	0	2.72727	-5.08475	-2.35748
AT1TE39830	63.0859	26.1438	36.9208	-36.9421	-26.1651
AT1TE39835	85.9155	70	57.7236	-15.9155	-28.1919
AT1TE39840	43.9394	0	37.0787	-43.9394	-6.8607
AT1TE39855	8.1571	0	3.72093	-8.1571	-4.43617
AT1TE39860	0	0	0	0	0
AT1TE39865	8.21918	0	4.83871	-8.21918	-3.38047
AT1TE39870	0	0	0	0	0
AT1TE39875	NA	NA	NA	NA	NA
AT1TE39880	30.3266	22.5751	0	-7.7515	-30.3266
AT1TE39885	NA	NA	NA	NA	NA
AT1TE39900	0	0	0	0	0
AT1TE39905	28.8136	4.22535	0	-24.5883	-28.8136
AT1TE39915	63.8444	20.5769	38.4929	-43.2675	-25.3515
AT1TE39930	0	0	0	0	0
AT1TE39940	26.776	0	0	-26.776	-26.776
AT1TE39950	37.9121	15.3043	2.2792	-22.6078	-35.6329
AT1TE39960	0	0	0	0	0
AT1TE39970	32.4324	7.69231	6.16438	-24.7401	-26.268
AT1TE39975	55.3957	23.0088	11.413	-32.3869	-43.9827
AT1TE39990	28.2609	20.6522	9.74026	-7.6087	-18.5206
AT1TE40000	46.9274	31.6547	32.3944	-15.2727	-14.533
AT1TE40005	0	0	0	0	0
AT1TE40010	75.3846	50	63.3663	-25.3846	-12.0183
AT1TE40020	3.8674	4.15225	0	0.28485	-3.8674
AT1TE40030	0	0	0	0	0
AT1TE40060	0	0	0	0	0
AT1TE40075	0	0	0	0	0
AT1TE40080	NA	NA	NA	NA	NA
AT1TE40090	32.0144	10.2784	0.674536	-21.736	-31.3399
AT1TE40095	NA	NA	NA	NA	NA
AT1TE40120	12.1602	0.470958	1.63043	-11.6892	-10.5298
AT1TE40145	0	0	0	0	0
AT1TE40155	0	0	0	0	0
AT1TE40165	0	0	0	0	0
AT1TE40170	0	0	0	0	0
AT1TE40230	55.0562	45.122	45.6	-9.9342	-9.4562
AT1TE40240	34.0862	4.40882	12.7721	-29.6774	-21.3141
AT1TE40255	0	0	0	0	0
AT1TE40260	0	0	0	0	0
AT1TE40265	5.70342	0	3.63985	-5.70342	-2.06357
AT1TE40280	0	0	11.3208	0	11.3208
AT1TE40285	NA	NA	NA	NA	NA
AT1TE40295	22.5806	0	0	-22.5806	-22.5806
AT1TE40300	0	0	0	0	0
AT1TE40305	10.4348	9.90099	6.80272	-0.53381	-3.63208
AT1TE40340	45.8919	17.1333	0.319489	-28.7586	-45.5724
AT1TE40345	44.4444	29.5082	0	-14.9362	-44.4444
AT1TE40355	56.3991	54.4258	0	-1.9733	-56.3991
AT1TE40360	1.03093	2.34742	0	1.31649	-1.03093
AT1TE40365	0	2.29885	0	2.29885	0
AT1TE40375	0	0	0	0	0
AT1TE40380	0	0	0	0	0
AT1TE40400	0	0	0	0	0
AT1TE40415	13.0435	2.5	2.88462	-10.5435	-10.1589
AT1TE40465	5.7971	0	0	-5.7971	-5.7971
AT1TE40470	24.2188	2.66667	16.6667	-21.5521	-7.5521
AT1TE40520	NA	NA	NA	NA	NA
AT1TE40525	43.8889	8.25688	43.3333	-35.632	-0.5556
AT1TE40530	NA	NA	NA	NA	NA
AT1TE40560	39.2638	25.5	18.4	-13.7638	-20.8638
AT1TE40565	55.2239	39.2857	27.972	-15.9382	-27.2519
AT1TE40570	65.285	37.8549	42.5595	-27.4301	-22.7255
AT1TE40595	24.0385	33.3333	26.1146	9.2948	2.0761
AT1TE40605	48.2906	52.3256	29.8361	4.035	-18.4545
AT1TE40610	NA	NA	NA	NA	NA
AT1TE40615	0	0	0	0	0
AT1TE40620	36.7171	23.0942	8.4492	-13.6229	-28.2679
AT1TE40630	NA	NA	NA	NA	NA
AT1TE40635	0	0	4.25532	0	4.25532
AT1TE40640	38.4906	8.73786	47.7941	-29.7527	9.3035
AT1TE40645	0	0	0	0	0
AT1TE40675	0	0	0	0	0
AT1TE40680	0	0	0	0	0
AT1TE40685	0	0	0	0	0
AT1TE40690	11.8012	3.7037	0	-8.0975	-11.8012
AT1TE40695	0	0	0	0	0
AT1TE40700	1.82186	2.10526	0.787402	0.2834	-1.03446
AT1TE40705	NA	NA	NA	NA	NA
AT1TE40725	60.1562	38	26.7123	-22.1562	-33.4439
AT1TE40770	37.3684	8.49057	17.0732	-28.8778	-20.2952
AT1TE40775	42	0	10.8808	-42	-31.1192
AT1TE40780	7.69231	0	4.16667	-7.69231	-3.52564
AT1TE40800	0	0	3.30579	0	3.30579
AT1TE40865	NA	NA	NA	NA	NA
AT1TE40870	23.1579	0	1.96078	-23.1579	-21.1971
AT1TE40885	15.7303	30.9735	7.49064	15.2432	-8.23966
AT1TE40900	26.7045	14.0625	0	-12.642	-26.7045
AT1TE40925	25.3863	4.01891	5.08906	-21.3674	-20.2972
AT1TE40930	21.608	0	4.88722	-21.608	-16.7208
AT1TE40935	NA	NA	NA	NA	NA
AT1TE40940	31.6961	8.95522	3.31179	-22.7409	-28.3843
AT1TE40950	16.3462	9.52381	20.5128	-6.82239	4.1666
AT1TE40955	30.5681	1.83799	0.442478	-28.7301	-30.1256
AT1TE40960	31.3433	22.9167	21.519	-8.4266	-9.8243
AT1TE40975	9.375	17.0732	7.14286	7.6982	-2.23214
AT1TE40980	35.5491	12	19.5205	-23.5491	-16.0286
AT1TE40985	NA	NA	NA	NA	NA
AT1TE40990	NA	NA	NA	NA	NA
AT1TE41000	0	0	0	0	0
AT1TE41005	0	0	1.53846	0	1.53846
AT1TE41020	19.8953	0	9.23077	-19.8953	-10.6645
AT1TE41025	NA	NA	NA	NA	NA
AT1TE41030	57.3333	5.98802	37.9562	-51.3453	-19.3771
AT1TE41040	NA	NA	NA	NA	NA
AT1TE41045	13.6842	15.7303	0	2.0461	-13.6842
AT1TE41070	NA	NA	NA	NA	NA
AT1TE41080	NA	NA	NA	NA	NA
AT1TE41090	0	0	0	0	0
AT1TE41115	11.9658	0	6.80628	-11.9658	-5.15952
AT1TE41120	0	0	0	0	0
AT1TE41130	0	1.65746	0	1.65746	0
AT1TE41140	38.3838	19.5489	12.7119	-18.8349	-25.6719
AT1TE41145	6.86275	2.04082	0	-4.82193	-6.86275
AT1TE41170	6.99588	0	5.08475	-6.99588	-1.91113
AT1TE41180	0	29.0323	0	29.0323	0
AT1TE41185	0	0	0	0	0
AT1TE41200	0	0	0	0	0
AT1TE41210	0	0	0	0	0
AT1TE41215	0	0	0	0	0
AT1TE41220	0	0	0	0	0
AT1TE41230	40.9731	7.40741	0.134228	-33.5657	-40.8389
AT1TE41240	4.25926	0	0	-4.25926	-4.25926
AT1TE41245	0	0	0	0	0
AT1TE41250	11.0294	0	2.4	-11.0294	-8.6294
AT1TE41255	NA	NA	NA	NA	NA
AT1TE41260	12.358	2.98211	2.91971	-9.37589	-9.43829
AT1TE41265	16.8831	0	20.5128	-16.8831	3.6297
AT1TE41280	0.189155	30.2281	0.166945	30.0389	-0.02221
AT1TE41290	0	14.8515	0	14.8515	0
AT1TE41300	0	0	0	0	0
AT1TE41310	33.4254	0	39.2157	-33.4254	5.7903
AT1TE41315	37.3239	2.5641	29.6875	-34.7598	-7.6364
AT1TE41345	39.5865	0.141186	1.06347	-39.4453	-38.523
AT1TE41350	48.858	26.3914	6.38298	-22.4666	-42.475
AT1TE41365	0	0	0	0	0
AT1TE41375	0	0	0	0	0
AT1TE41390	44.6429	0	12.5	-44.6429	-32.1429
AT1TE41395	0	0	0	0	0
AT1TE41400	0	0	0	0	0
AT1TE41415	49.1958	30.8952	4.24028	-18.3006	-44.9555
AT1TE41420	7.84314	0	0	-7.84314	-7.84314
AT1TE41435	NA	NA	NA	NA	NA
AT1TE41445	NA	NA	NA	NA	NA
AT1TE41460	48.7795	4.42717	1.1287	-44.3523	-47.6508
AT1TE41465	19.5489	5.88235	0	-13.6666	-19.5489
AT1TE41470	NA	NA	NA	NA	NA
AT1TE41480	44.4444	34.1667	3.79747	-10.2777	-40.6469
AT1TE41485	26.3158	0	0	-26.3158	-26.3158
AT1TE41490	53.9683	4.6729	25	-49.2954	-28.9683
AT1TE41500	68.1507	57.3494	29.9712	-10.8013	-38.1795
AT1TE41505	NA	NA	NA	NA	NA
AT1TE41510	7.31707	0	0	-7.31707	-7.31707
AT1TE41525	23.3216	0	3.91459	-23.3216	-19.407
AT1TE41540	0	0	0	0	0
AT1TE41545	NA	NA	NA	NA	NA
AT1TE41550	0	0	0	0	0
AT1TE41565	0	0	0	0	0
AT1TE41575	9.36255	0.606061	0.470219	-8.75649	-8.89233
AT1TE41580	7.6292	0.254669	0	-7.37453	-7.6292
AT1TE41585	33.3333	10.4712	13.2132	-22.8621	-20.1201
AT1TE41590	0	0	0	0	0
AT1TE41600	0	0	0	0	0
AT1TE41605	0	0	0	0	0
AT1TE41610	8.05369	12.3077	3.07692	4.25401	-4.97677
AT1TE41615	10.2564	15.6863	0	5.4299	-10.2564
AT1TE41625	26.8462	14.0786	5.96847	-12.7676	-20.8777
AT1TE41630	14.1509	8.4507	6.03448	-5.7002	-8.11642
AT1TE41670	16.8067	19.6203	3.00752	2.8136	-13.7992
AT1TE41680	15.0943	14.2857	2.41935	-0.8086	-12.6749
AT1TE41710	13.5338	28.2051	0	14.6713	-13.5338
AT1TE41725	0	11.2821	0	11.2821	0
AT1TE41730	NA	NA	NA	NA	NA
AT1TE41735	27.7972	5.91837	1.38504	-21.8788	-26.4122
AT1TE41745	43.4116	34.62	6.9955	-8.7916	-36.4161
AT1TE41750	70	52.0325	17.0404	-17.9675	-52.9596
AT1TE41765	43.0508	40.4969	9.15301	-2.5539	-33.8978
AT1TE41790	0	0	0	0	0
AT1TE41800	2.49307	9.69744	30.1948	7.20437	27.7017
AT1TE41805	NA	NA	NA	NA	NA
AT1TE41815	26.6932	7.14286	17.8914	-19.5503	-8.8018
AT1TE41820	37.2414	47.2928	18.0698	10.0514	-19.1716
AT1TE41830	NA	NA	NA	NA	NA
AT1TE41835	25.7426	11.5385	19.9203	-14.2041	-5.8223
AT1TE41850	56.0284	53.9906	39.2344	-2.0378	-16.794
AT1TE41860	54.2225	48.1043	0.150225	-6.1182	-54.0723
AT1TE41865	23.3083	8.05369	0	-15.2546	-23.3083
AT1TE41875	19.4444	0	11.0092	-19.4444	-8.4352
AT1TE41895	0	13.8211	0	13.8211	0
AT1TE41905	27.7868	8.10811	2.71248	-19.6787	-25.0743
AT1TE41910	0	0	0	0	0
AT1TE41930	0	0	0	0	0
AT1TE41935	0	0	0	0	0
AT1TE41940	0	0	0	0	0
AT1TE41945	20.9581	17.5355	0	-3.4226	-20.9581
AT1TE41960	3.65854	0	0	-3.65854	-3.65854
AT1TE41965	10.596	0	3.8961	-10.596	-6.6999
AT1TE41980	38.1356	0	0	-38.1356	-38.1356
AT1TE41985	48.7805	0	0	-48.7805	-48.7805
AT1TE41995	23.1405	0	12	-23.1405	-11.1405
AT1TE42010	15.0376	0	0	-15.0376	-15.0376
AT1TE42015	23.4568	0	0	-23.4568	-23.4568
AT1TE42025	31.9328	31.6832	15.5039	-0.2496	-16.4289
AT1TE42030	39.5062	22.8571	19.7368	-16.6491	-19.7694
AT1TE42035	NA	NA	NA	NA	NA
AT1TE42050	18.8034	8.04598	6.48148	-10.7574	-12.3219
AT1TE42055	3.73832	28.777	0	25.0387	-3.73832
AT1TE42080	64.4562	16.6667	50.4	-47.7895	-14.0562
AT1TE42100	0	0	0	0	0
AT1TE42115	0	0	0	0	0
AT1TE42125	21.5232	45.977	1.40351	24.4538	-20.1197
AT1TE42140	24.3119	7.05128	12.5	-17.2606	-11.8119
AT1TE42145	NA	NA	NA	NA	NA
AT1TE42150	42.8571	0	9.47368	-42.8571	-33.3834
AT1TE42160	NA	NA	NA	NA	NA
AT1TE42165	NA	NA	NA	NA	NA
AT1TE42170	42.963	0	5.26316	-42.963	-37.6998
AT1TE42175	4.91803	0	0	-4.91803	-4.91803
AT1TE42190	0	0	0	0	0
AT1TE42205	57.513	20.1258	47.5806	-37.3872	-9.9324
AT1TE42210	44.9503	44.2987	4.01017	-0.6516	-40.9401
AT1TE42220	0	8.57143	0	8.57143	0
AT1TE42225	37.1601	27.5983	5.87027	-9.5618	-31.2898
AT1TE42235	15.2381	0	0	-15.2381	-15.2381
AT1TE42245	62.3656	24.4344	30.3835	-37.9312	-31.9821
AT1TE42250	30.5085	13.2075	28.4153	-17.301	-2.0932
AT1TE42255	13.8298	0	3.10078	-13.8298	-10.729
AT1TE42270	0	0	0	0	0
AT1TE42275	23.75	0	1.06101	-23.75	-22.689
AT1TE42285	NA	NA	NA	NA	NA
AT1TE42290	0	0	0	0	0
AT1TE42310	0	0	0	0	0
AT1TE42315	26.2887	18.1818	9.20245	-8.1069	-17.0862
AT1TE42335	51.6129	0	39.7059	-51.6129	-11.907
AT1TE42345	0	0	0	0	0
AT1TE42355	0	0	0	0	0
AT1TE42370	16.7331	7.42574	15.7895	-9.30736	-0.9436
AT1TE42385	17.6471	0	0	-17.6471	-17.6471
AT1TE42395	43.6704	43.8036	0.106308	0.1332	-43.5641
AT1TE42400	35.5685	37.1488	1.96657	1.5803	-33.6019
AT1TE42410	36.0697	18.0763	2.95508	-17.9934	-33.1146
AT1TE42415	45.5399	38.4852	2.53067	-7.0547	-43.0092
AT1TE42430	26.7206	8.17391	7.55906	-18.5467	-19.1615
AT1TE42445	34.082	20.5189	0.249377	-13.5631	-33.8326
AT1TE42465	36.16	6.66667	0	-29.4933	-36.16
AT1TE42485	0	0	0	0	0
AT1TE42490	43.3962	0	6.95187	-43.3962	-36.4443
AT1TE42515	0	0	0	0	0
AT1TE42530	0	0	0	0	0
AT1TE42535	0	0	0	0	0
AT1TE42540	0	0	0	0	0
AT1TE42550	15.3846	0	0	-15.3846	-15.3846
AT1TE42555	33.3333	42.5926	21.0526	9.2593	-12.2807
AT1TE42570	NA	NA	NA	NA	NA
AT1TE42575	0	0	0	0	0
AT1TE42580	NA	NA	NA	NA	NA
AT1TE42585	0	0	0	0	0
AT1TE42595	0	0	0	0	0
AT1TE42600	NA	NA	NA	NA	NA
AT1TE42605	NA	NA	NA	NA	NA
AT1TE42620	29.1971	4.44444	17.6471	-24.7527	-11.55
AT1TE42625	23.8938	19.6429	5.30303	-4.2509	-18.5908
AT1TE42630	26.7544	18.2741	18.0328	-8.4803	-8.7216
AT1TE42635	33.0739	7.97342	6.96203	-25.1005	-26.1119
AT1TE42655	0	0	0	0	0
AT1TE42660	14.0351	0	3.94737	-14.0351	-10.0877
AT1TE42665	NA	NA	NA	NA	NA
AT1TE42670	46.1794	2.58621	26.7692	-43.5932	-19.4102
AT1TE42680	30.4054	4.61538	6.09756	-25.79	-24.3078
AT1TE42700	40	0	11.7647	-40	-28.2353
AT1TE42705	NA	NA	NA	NA	NA
AT1TE42710	15.5556	0	2.45902	-15.5556	-13.0966
AT1TE42725	11.1111	0	0	-11.1111	-11.1111
AT1TE42740	NA	NA	NA	NA	NA
AT1TE42745	63.4615	18.9655	26.6667	-44.496	-36.7948
AT1TE42750	6.55738	0	4.12698	-6.55738	-2.4304
AT1TE42755	13.8138	1.88172	0.70922	-11.9321	-13.1046
AT1TE42790	34.1176	11.1111	3.19149	-23.0065	-30.9261
AT1TE42800	37.0682	53.5925	0.22537	16.5243	-36.8428
AT1TE42810	5.76923	21.875	0	16.1058	-5.76923
AT1TE42820	12.1212	0	3.9604	-12.1212	-8.1608
AT1TE42825	NA	NA	NA	NA	NA
AT1TE42835	27.0916	6.06061	8.11594	-21.031	-18.9757
AT1TE42840	25.3521	0	12.5654	-25.3521	-12.7867
AT1TE42850	1.45631	0	1.00334	-1.45631	-0.45297
AT1TE42865	41.5385	14.4928	43.617	-27.0457	2.0785
AT1TE42875	66.0477	0.71599	38.0795	-65.3317	-27.9682
AT1TE42880	4.12844	5.79268	2.5641	1.66424	-1.56434
AT1TE42890	45.1157	24.9336	11.259	-20.1821	-33.8567
AT1TE42900	0	0	0	0	0
AT1TE42915	41.8182	9.52381	28.6119	-32.2944	-13.2063
AT1TE42920	23.8806	2.45902	4.12844	-21.4216	-19.7522
AT1TE42925	49.1803	11.1111	17.5824	-38.0692	-31.5979
AT1TE42930	38.3838	12.8527	27.04	-25.5311	-11.3438
AT1TE42935	26.0417	0	11.9534	-26.0417	-14.0883
AT1TE42945	10.7817	0	1.02389	-10.7817	-9.75781
AT1TE42950	2.00803	0	0	-2.00803	-2.00803
AT1TE42965	10.7955	0	10.0478	-10.7955	-0.7477
AT1TE42970	0	0	0	0	0
AT1TE42975	6.28272	0	5.7554	-6.28272	-0.52732
AT1TE42995	0	0	0	0	0
AT1TE43010	39.392	7.52328	3.70156	-31.8687	-35.6904
AT1TE43020	25.0996	1.40845	2.10843	-23.6912	-22.9912
AT1TE43025	36	1.60772	6.28931	-34.3923	-29.7107
AT1TE43030	14.5833	2.94118	0	-11.6421	-14.5833
AT1TE43040	35.4146	20.491	0.318471	-14.9236	-35.0961
AT1TE43050	56.6386	24.6399	9.41583	-31.9987	-47.2228
AT1TE43070	29.7872	11.1111	40.3846	-18.6761	10.5974
AT1TE43080	15.2174	6.66667	0	-8.55073	-15.2174
AT1TE43085	NA	NA	0	NA	NA
AT1TE43100	NA	NA	NA	NA	NA
AT1TE43115	4.12371	0	0	-4.12371	-4.12371
AT1TE43120	0	0	0	0	0
AT1TE43135	0	0	0	0	0
AT1TE43140	13.9785	0	0	-13.9785	-13.9785
AT1TE43145	36.6337	15.493	4.66926	-21.1407	-31.9644
AT1TE43150	0	0	0	0	0
AT1TE43155	0	10.3125	0	10.3125	0
AT1TE43170	21.6495	35.8209	3.77358	14.1714	-17.8759
AT1TE43180	0	0	0	0	0
AT1TE43190	0	0	0	0	0
AT1TE43195	25.5814	0	0	-25.5814	-25.5814
AT1TE43225	47.8751	26.5552	7.36196	-21.3199	-40.5131
AT1TE43230	58.75	17.7778	10	-40.9722	-48.75
AT1TE43240	14.5299	27.907	0	13.3771	-14.5299
AT1TE43245	NA	NA	NA	NA	NA
AT1TE43250	29.646	7.32984	1.18577	-22.3162	-28.4602
AT1TE43265	37.9747	0	0	-37.9747	-37.9747
AT1TE43275	13.913	6.59341	3.37838	-7.31959	-10.5346
AT1TE43295	9.81818	0	0	-9.81818	-9.81818
AT1TE43305	23.4615	9.81595	2.68692	-13.6455	-20.7746
AT1TE43315	0	0	0	0	0
AT1TE43320	0	1.81818	0	1.81818	0
AT1TE43325	54.6584	25.8475	22.807	-28.8109	-31.8514
AT1TE43330	0	0	0	0	0
AT1TE43340	58.7234	29.7125	45.0602	-29.0109	-13.6632
AT1TE43350	12.5341	0	0	-12.5341	-12.5341
AT1TE43355	42.9243	16.8094	6.73015	-26.1149	-36.1941
AT1TE43360	0	0	10.8108	0	10.8108
AT1TE43375	46.2963	0	8.33333	-46.2963	-37.963
AT1TE43380	43.9306	0	16.0714	-43.9306	-27.8592
AT1TE43395	17.5676	29.6875	0	12.1199	-17.5676
AT1TE43400	26.0274	3.66972	0	-22.3577	-26.0274
AT1TE43410	NA	NA	NA	NA	NA
AT1TE43420	53.6032	50.2268	29.8686	-3.3764	-23.7346
AT1TE43430	55.9779	43.8825	6.69078	-12.0954	-49.2871
AT1TE43440	44.2953	20.2429	1.82371	-24.0524	-42.4716
AT1TE43445	47.4664	32.9412	12.7458	-14.5252	-34.7206
AT1TE43455	45.614	42.1687	16.0494	-3.4453	-29.5646
AT1TE43460	26.6968	28.0576	3.5503	1.3608	-23.1465
AT1TE43470	19.2308	10.8108	7.69231	-8.42	-11.5385
AT1TE43480	NA	NA	NA	NA	NA
AT1TE43490	NA	NA	NA	NA	NA
AT1TE43495	13.2075	35	0	21.7925	-13.2075
AT1TE43505	18.7135	15.3846	6.11111	-3.3289	-12.6024
AT1TE43510	42.8571	30.3704	9.89011	-12.4867	-32.967
AT1TE43530	30.198	8.62069	12.5683	-21.5773	-17.6297
AT1TE43545	0	0	0	0	0
AT1TE43555	NA	NA	NA	NA	NA
AT1TE43565	0	0	0	0	0
AT1TE43580	32.7273	0	22.7273	-32.7273	-10
AT1TE43585	42.3044	24.1891	1.538	-18.1153	-40.7664
AT1TE43605	48.1664	44.6252	0.163733	-3.5412	-48.0027
AT1TE43610	NA	NA	NA	NA	NA
AT1TE43615	8.37696	0	0	-8.37696	-8.37696
AT1TE43625	NA	NA	NA	NA	NA
AT1TE43630	8.33333	0	4.83871	-8.33333	-3.49462
AT1TE43635	11.8243	0	7.04225	-11.8243	-4.78205
AT1TE43640	30.4414	10.5263	6.66667	-19.9151	-23.7747
AT1TE43645	32.4022	15.5405	23.5294	-16.8617	-8.8728
AT1TE43655	6.42857	8.10811	0	1.67954	-6.42857
AT1TE43660	15.7895	0	0	-15.7895	-15.7895
AT1TE43670	0	3.55731	0	3.55731	0
AT1TE43680	65.7061	37.9464	43.8972	-27.7597	-21.8089
AT1TE43690	6.45161	0	0	-6.45161	-6.45161
AT1TE43705	8.58896	0	0	-8.58896	-8.58896
AT1TE43715	NA	NA	NA	NA	NA
AT1TE43720	0	0	0	0	0
AT1TE43725	2.5974	0	0	-2.5974	-2.5974
AT1TE43730	0	0	0	0	0
AT1TE43735	0	0	0	0	0
AT1TE43740	43.0338	36.5357	1.55183	-6.4981	-41.482
AT1TE43770	13.4831	5	3.14961	-8.4831	-10.3335
AT1TE43775	20.6897	0	4.16667	-20.6897	-16.523
AT1TE43780	37.4692	19.7368	0	-17.7324	-37.4692
AT1TE43790	56.044	29.3478	2.53807	-26.6962	-53.5059
AT1TE43795	39.4366	0	10	-39.4366	-29.4366
AT1TE43805	45.7937	36.4281	9.1074	-9.3656	-36.6863
AT1TE43810	51.3245	24.6154	1.25786	-26.7091	-50.0666
AT1TE43820	47.1649	36.9565	16.4975	-10.2084	-30.6674
AT1TE43825	NA	NA	NA	NA	NA
AT1TE43830	0	0	0	0	0
AT1TE43845	20.7031	3.2345	3.17919	-17.4686	-17.5239
AT1TE43865	54.2412	40.0101	0.113507	-14.2311	-54.1277
AT1TE43880	41.7286	33.266	0.275229	-8.4626	-41.4534
AT1TE43885	NA	NA	NA	NA	NA
AT1TE43895	19.6078	8.33333	4.6875	-11.2745	-14.9203
AT1TE43900	10.9375	5.20231	0	-5.73519	-10.9375
AT1TE43905	0	0	0	0	0
AT1TE43910	46.5534	28.2746	1.38889	-18.2788	-45.1645
AT1TE43925	NA	NA	NA	NA	NA
AT1TE43930	51.5152	75	28.0702	23.4848	-23.445
AT1TE43950	NA	NA	NA	NA	NA
AT1TE43960	25.4545	12.5	18.8679	-12.9545	-6.5866
AT1TE43975	59.4612	47.3827	7.16929	-12.0785	-52.2919
AT1TE43985	21.1618	2.08333	12.2581	-19.0785	-8.9037
AT1TE43990	15.8273	0	3.79747	-15.8273	-12.0298
AT1TE44005	0	0	8.04598	0	8.04598
AT1TE44010	4.1958	2.7027	0	-1.4931	-4.1958
AT1TE44020	0	0	0	0	0
AT1TE44030	0	0	0	0	0
AT1TE44045	6.12245	0	0	-6.12245	-6.12245
AT1TE44050	11.165	0	0	-11.165	-11.165
AT1TE44055	4.09357	0	1.3289	-4.09357	-2.76467
AT1TE44060	5.96026	0	1.75439	-5.96026	-4.20587
AT1TE44080	NA	NA	NA	NA	NA
AT1TE44085	10.7595	0	9.32476	-10.7595	-1.43474
AT1TE44100	4.52489	0	3.82609	-4.52489	-0.6988
AT1TE44105	11.5385	0.759013	1.07817	-10.7795	-10.4603
AT1TE44115	21.9178	0	2.43902	-21.9178	-19.4788
AT1TE44120	11.7647	0	3.2	-11.7647	-8.5647
AT1TE44125	40.3846	13.3897	2.73775	-26.9949	-37.6469
AT1TE44130	NA	NA	NA	NA	NA
AT1TE44155	36.5979	43.2432	61.7021	6.6453	25.1042
AT1TE44165	0	0	0	0	0
AT1TE44175	40.1515	39.2157	24.8705	-0.9358	-15.281
AT1TE44180	26.393	48.6081	0.594059	22.2151	-25.7989
AT1TE44195	10.7143	0	0	-10.7143	-10.7143
AT1TE44200	35.6481	35.9116	14.554	0.2635	-21.0941
AT1TE44205	20.0658	14.1104	0.849858	-5.9554	-19.2159
AT1TE44215	33.1588	22.3553	0	-10.8035	-33.1588
AT1TE44220	54.7264	41.6216	11.1111	-13.1048	-43.6153
AT1TE44225	43.1034	39.1892	16.2304	-3.9142	-26.873
AT1TE44230	51.2769	41.9972	15.8327	-9.2797	-35.4442
AT1TE44235	42.4399	40.8875	31.3034	-1.5524	-11.1365
AT1TE44250	51.3923	49.893	7.84523	-1.4993	-43.5471
AT1TE44255	26.7578	15.983	6.13599	-10.7748	-20.6218
AT1TE44260	19.2308	16.7857	8.20513	-2.4451	-11.0257
AT1TE44265	35.7396	32.047	15.1381	-3.6926	-20.6015
AT1TE44270	NA	NA	NA	NA	NA
AT1TE44275	0	0	0	0	0
AT1TE44280	NA	NA	NA	NA	NA
AT1TE44290	0	0	0	0	0
AT1TE44345	8.52273	0	3.50877	-8.52273	-5.01396
AT1TE44380	57.2737	52.6402	0.0646134	-4.6335	-57.2091
AT1TE44385	46.4286	11.8644	4.06504	-34.5642	-42.3636
AT1TE44395	22.3214	20.9302	10.9649	-1.3912	-11.3565
AT1TE44420	NA	NA	NA	NA	NA
AT1TE44425	NA	NA	NA	NA	NA
AT1TE44430	NA	NA	NA	NA	NA
AT1TE44435	33.557	13.3333	16.2162	-20.2237	-17.3408
AT1TE44440	69.0476	41.1765	32	-27.8711	-37.0476
AT1TE44450	33.7001	0.142045	0	-33.5581	-33.7001
AT1TE44455	42.5919	34.0995	23.7869	-8.4924	-18.805
AT1TE44470	19.5652	10.2564	0	-9.3088	-19.5652
AT1TE44475	0	0	3.8835	0	3.8835
AT1TE44485	39.0244	8.33333	12.093	-30.6911	-26.9314
AT1TE44490	9.67742	8.43373	22.8916	-1.24369	13.2142
AT1TE44495	NA	NA	NA	NA	NA
AT1TE44520	33.3333	0	41.4634	-33.3333	8.1301
AT1TE44525	47.3256	36.5071	8.87475	-10.8185	-38.4509
AT1TE44530	21.7391	4.91803	4.44444	-16.8211	-17.2947
AT1TE44535	35.9352	41.3534	22.6077	5.4182	-13.3275
AT1TE44540	57.2581	36	28.4595	-21.2581	-28.7986
AT1TE44555	12.5	0	0	-12.5	-12.5
AT1TE44575	55.2506	24.9292	1.36842	-30.3214	-53.8822
AT1TE44585	26.6667	15.5556	0	-11.1111	-26.6667
AT1TE44590	NA	NA	NA	NA	NA
AT1TE44595	38.5542	20.5128	46	-18.0414	7.4458
AT1TE44600	NA	NA	NA	NA	NA
AT1TE44605	35.7794	18.7166	2.74176	-17.0628	-33.0376
AT1TE44615	37.479	19.6653	10.7143	-17.8137	-26.7647
AT1TE44625	33.6634	14.6341	20.2532	-19.0293	-13.4102
AT1TE44630	38.5349	18.0562	14.6964	-20.4787	-23.8385
AT1TE44660	21.9178	0	15	-21.9178	-6.9178
AT1TE44670	35.9743	17.931	17.806	-18.0433	-18.1683
AT1TE44675	7.14286	52.7778	0	45.6349	-7.14286
AT1TE44680	36.4964	34.8148	3.9039	-1.6816	-32.5925
AT1TE44690	47.3988	40.5934	15.0246	-6.8054	-32.3742
AT1TE44700	34.7458	40.2597	19.1176	5.5139	-15.6282
AT1TE44705	35.8744	21.2644	14.7651	-14.61	-21.1093
AT1TE44715	NA	NA	NA	NA	NA
AT1TE44720	50.9858	41.8873	24.9131	-9.0985	-26.0727
AT1TE44725	33.3333	6.66667	13.9706	-26.6666	-19.3627
AT1TE44730	25.3012	14.7059	13.7363	-10.5953	-11.5649
AT1TE44750	0	0	0	0	0
AT1TE44755	15.942	0	13.5	-15.942	-2.442
AT1TE44760	13.4615	17.8082	21.1538	4.3467	7.6923
AT1TE44765	31.8548	35.5556	27.4945	3.7008	-4.3603
AT1TE44770	43.4752	45.6026	1.43426	2.1274	-42.0409
AT1TE44775	67.9191	48.3173	72.0102	-19.6018	4.0911
AT1TE44785	0	7.30594	0	7.30594	0
AT1TE44790	NA	NA	NA	NA	NA
AT1TE44795	3.84615	0	3.2967	-3.84615	-0.54945
AT1TE44805	0	0	0	0	0
AT1TE44810	0	0	0	0	0
AT1TE44825	41.6107	30.4119	0	-11.1988	-41.6107
AT1TE44855	0	7.36196	0	7.36196	0
AT1TE44875	55.1573	34.3018	39.4275	-20.8555	-15.7298
AT1TE44885	NA	NA	NA	NA	NA
AT1TE44890	41.2844	1.53061	6.72043	-39.7538	-34.564
AT1TE44895	49.8094	45.8054	47.8076	-4.004	-2.0018
AT1TE44905	62.4503	24.4499	22.8571	-38.0004	-39.5932
AT1TE44910	36.6422	14.1353	6.60377	-22.5069	-30.0384
AT1TE44915	14.4444	0	10.1695	-14.4444	-4.2749
AT1TE44925	7.40741	0	1.82927	-7.40741	-5.57814
AT1TE44930	27.3921	4.69012	8.78049	-22.702	-18.6116
AT1TE44935	NA	NA	NA	NA	NA
AT1TE44940	18.1159	3.54223	0	-14.5737	-18.1159
AT1TE44945	44.5302	41.363	13.5051	-3.1672	-31.0251
AT1TE44950	16.5414	3.44828	3.7037	-13.0931	-12.8377
AT1TE44965	42.6667	41.189	0	-1.4777	-42.6667
AT1TE44975	31.4433	32.7684	20	1.3251	-11.4433
AT1TE44980	26.5327	30.3717	2.14932	3.839	-24.3834
AT1TE44985	38.9381	32.872	4.8048	-6.0661	-34.1333
AT1TE44990	4.54545	5.74713	0	1.20168	-4.54545
AT1TE45010	35.5837	50.4425	22.375	14.8588	-13.2087
AT1TE45020	36.0317	28.6035	8.68849	-7.4282	-27.3432
AT1TE45025	NA	NA	NA	NA	NA
AT1TE45030	20.4082	7.89474	2.39234	-12.5135	-18.0159
AT1TE45035	20.2899	28.9855	3.04569	8.6956	-17.2442
AT1TE45045	NA	NA	NA	NA	NA
AT1TE45050	0	19.403	0	19.403	0
AT1TE45060	8.57143	6.56371	0	-2.00772	-8.57143
AT1TE45075	0	10.9375	0	10.9375	0
AT1TE45080	34.9712	41.0792	6.25884	6.108	-28.7124
AT1TE45090	28.7157	45.0249	4.98262	16.3092	-23.7331
AT1TE45095	2.85714	0	0	-2.85714	-2.85714
AT1TE45100	19.8198	4.28571	0	-15.5341	-19.8198
AT1TE45110	19.6429	3.91304	0	-15.7299	-19.6429
AT1TE45120	30.3448	12.4113	1.14007	-17.9335	-29.2047
AT1TE45130	26.2136	27.3504	13.7405	1.1368	-12.4731
AT1TE45135	52.6066	51.0798	15.9676	-1.5268	-36.639
AT1TE45145	47.5797	28.1144	9.66956	-19.4653	-37.9101
AT1TE45150	46.7054	40.0452	45.9969	-6.6602	-0.7085
AT1TE45155	47.3776	47.549	30.4878	0.1714	-16.8898
AT1TE45160	49.8039	50.6079	4.11697	0.804	-45.6869
AT1TE45165	46.3942	37.788	24.1477	-8.6062	-22.2465
AT1TE45170	35.7558	19.457	12.253	-16.2988	-23.5028
AT1TE45175	55.549	34.7237	11.7163	-20.8253	-43.8327
AT1TE45180	23.7691	24.1611	0.676819	0.392	-23.0923
AT1TE45185	28.5266	24.6445	0	-3.8821	-28.5266
AT1TE45200	53.976	33.5781	22.2921	-20.3979	-31.6839
AT1TE45205	58.9744	51.6588	0	-7.3156	-58.9744
AT1TE45210	55.6452	48.5646	3.125	-7.0806	-52.5202
AT1TE45220	48.4344	40.0839	4.46559	-8.3505	-43.9688
AT1TE45240	8.13187	0	0	-8.13187	-8.13187
AT1TE45245	0	0	0	0	0
AT1TE45260	0	0	0	0	0
AT1TE45265	42.0732	9.70149	10.2941	-32.3717	-31.7791
AT1TE45280	53.4091	16.7742	3.33333	-36.6349	-50.0758
AT1TE45285	23.5294	19.3548	4.9505	-4.1746	-18.5789
AT1TE45295	50	36.1702	19.4805	-13.8298	-30.5195
AT1TE45315	46.8844	25.8501	0	-21.0343	-46.8844
AT1TE45330	39.1231	26.2755	0.615385	-12.8476	-38.5077
AT1TE45335	46.6135	28.5714	0	-18.0421	-46.6135
AT1TE45350	42.7403	30.2267	6	-12.5136	-36.7403
AT1TE45355	57.4945	35.9484	5.12428	-21.5461	-52.3702
AT1TE45360	37.8049	20.9571	0.321888	-16.8478	-37.483
AT1TE45365	59.2559	43.2046	0	-16.0513	-59.2559
AT1TE45380	57.8947	50.1393	4.10628	-7.7554	-53.7884
AT1TE45390	36.1111	0	0	-36.1111	-36.1111
AT1TE45395	50.391	54.2441	0	3.8531	-50.391
AT1TE45410	50	0	7.47664	-50	-42.5234
AT1TE45415	39.2857	0	27.2727	-39.2857	-12.013
AT1TE45425	66.8342	19.4647	36.1404	-47.3695	-30.6938
AT1TE45430	34.0034	14.7799	10.0709	-19.2235	-23.9325
AT1TE45435	5.33333	11.9718	1.67598	6.63847	-3.65735
AT1TE45445	NA	NA	NA	NA	NA
AT1TE45465	0	7.85714	0	7.85714	0
AT1TE45475	44.5006	28.1605	18.0743	-16.3401	-26.4263
AT1TE45480	17.6471	4	0.974026	-13.6471	-16.6731
AT1TE45490	10.7438	8.60927	1.94805	-2.13453	-8.79575
AT1TE45495	42.446	23.6515	19.8157	-18.7945	-22.6303
AT1TE45500	37.1429	27.4194	11.1111	-9.7235	-26.0318
AT1TE45510	69.5122	30.5085	4.73684	-39.0037	-64.7754
AT1TE45515	41.2114	7.01944	5.32498	-34.192	-35.8864
AT1TE45520	NA	NA	NA	NA	NA
AT1TE45530	9.57447	0	9.13043	-9.57447	-0.44404
AT1TE45545	25.5319	33.3333	17.3913	7.8014	-8.1406
AT1TE45555	58.2418	75.7143	20.2899	17.4725	-37.9519
AT1TE45560	41.6083	40.93	6.25	-0.6783	-35.3583
AT1TE45570	33.7778	24.4828	32.5	-9.295	-1.2778
AT1TE45575	3.00752	0	0	-3.00752	-3.00752
AT1TE45590	0	0	0	0	0
AT1TE45595	0	0	0	0	0
AT1TE45600	0	0	0	0	0
AT1TE45610	44.6809	2.73038	22.2222	-41.9505	-22.4587
AT1TE45615	83.3333	12.1622	41.9355	-71.1711	-41.3978
AT1TE45620	47.9452	0	5.45455	-47.9452	-42.4907
AT1TE45625	61.6162	4.30108	19.6721	-57.3151	-41.9441
AT1TE45630	52.381	3.38983	27.5862	-48.9912	-24.7948
AT1TE45635	2.5	0	2.29008	-2.5	-0.20992
AT1TE45640	23.0769	0	18.3333	-23.0769	-4.7436
AT1TE45655	17.4603	0	0	-17.4603	-17.4603
AT1TE45665	38.3191	17.6627	5.66929	-20.6564	-32.6498
AT1TE45670	53.8235	49.3113	20.9386	-4.5122	-32.8849
AT1TE45675	48.7952	32.6389	0	-16.1563	-48.7952
AT1TE45680	38.2038	36.5885	0	-1.6153	-38.2038
AT1TE45695	36.488	31.0764	0.592417	-5.4116	-35.8956
AT1TE45705	49.3289	42.4324	18.8206	-6.8965	-30.5083
AT1TE45710	56.9805	38.9241	16.4423	-18.0564	-40.5382
AT1TE45715	52.4317	38.8938	1.53664	-13.5379	-50.8951
AT1TE45720	26.7769	24.0997	9.77199	-2.6772	-17.0049
AT1TE45730	29.1262	0	6.25	-29.1262	-22.8762
AT1TE45735	38.9687	34.3284	9.92404	-4.6403	-29.0447
AT1TE45740	48.999	35.8108	0	-13.1882	-48.999
AT1TE45745	37.7079	39.2405	0	1.5326	-37.7079
AT1TE45750	32.7653	27.1805	11.2482	-5.5848	-21.5171
AT1TE45760	35.5828	4.49827	9.33333	-31.0845	-26.2495
AT1TE45770	53.4969	45.1178	0	-8.3791	-53.4969
AT1TE45775	46.4516	43.2314	0	-3.2202	-46.4516
AT1TE45780	53.2222	50.2924	19.3182	-2.9298	-33.904
AT1TE45785	19.797	13.3858	13.5965	-6.4112	-6.2005
AT1TE45790	49.5953	41.6244	11.9586	-7.9709	-37.6367
AT1TE45795	23.4416	0.883838	0.340522	-22.5578	-23.1011
AT1TE45800	45.0235	17.5018	1.89394	-27.5217	-43.1296
AT1TE45805	47.8602	42.6162	0.169635	-5.244	-47.6906
AT1TE45815	31.1504	8.29596	2.68582	-22.8544	-28.4646
AT1TE45820	55.3846	30.6667	25.2101	-24.7179	-30.1745
AT1TE45845	36.5229	7.34177	17.5084	-29.1811	-19.0145
AT1TE45850	33.6957	17.7778	0	-15.9179	-33.6957
AT1TE45855	31.2991	10.9942	6.23204	-20.3049	-25.0671
AT1TE45860	26.4398	0.818554	4.33355	-25.6212	-22.1063
AT1TE45870	22.7692	20.8696	0	-1.8996	-22.7692
AT1TE45885	NA	NA	NA	NA	NA
AT1TE45895	3.34928	0	6.90789	-3.34928	3.55861
AT1TE45910	6.84932	7.14286	0	0.29354	-6.84932
AT1TE45930	12	0	0	-12	-12
AT1TE45955	0	22.2222	3.40909	22.2222	3.40909
AT1TE45960	12.0482	NA	0	NA	-12.0482
AT1TE45965	4.78873	0	0	-4.78873	-4.78873
AT1TE45970	42.6554	35.1351	15.0628	-7.5203	-27.5926
AT1TE45975	1.06383	0	1.54242	-1.06383	0.47859
AT1TE45990	NA	NA	NA	NA	NA
AT1TE45995	0	0	0	0	0
AT1TE46000	0	11.1111	0	11.1111	0
AT1TE46020	4.34783	0	0	-4.34783	-4.34783
AT1TE46025	6.97674	0	0	-6.97674	-6.97674
AT1TE46030	19.3103	9.95671	13.8889	-9.35359	-5.4214
AT1TE46035	0	42.5926	12.2222	42.5926	12.2222
AT1TE46045	49.1094	26.8868	10.3976	-22.2226	-38.7118
AT1TE46050	5.06329	0	17.7419	-5.06329	12.6786
AT1TE46065	44.8649	47.5581	10.0243	2.6932	-34.8406
AT1TE46085	40.1408	18.251	23.7705	-21.8898	-16.3703
AT1TE46090	15.7895	29.6703	9.16667	13.8808	-6.62283
AT1TE46095	22.5923	12.5592	5.9453	-10.0331	-16.647
AT1TE46120	NA	NA	NA	NA	NA
AT1TE46130	25.7426	10.3448	3.7037	-15.3978	-22.0389
AT1TE46135	NA	NA	NA	NA	NA
AT1TE46140	49.1694	34.5828	13.5398	-14.5866	-35.6296
AT1TE46150	24.6305	24.9084	0	0.2779	-24.6305
AT1TE46165	NA	NA	NA	NA	NA
AT1TE46170	28.3898	14.6919	0	-13.6979	-28.3898
AT1TE46180	30.7692	9.07563	0	-21.6936	-30.7692
AT1TE46190	54.9758	39.5186	26.6266	-15.4572	-28.3492
AT1TE46195	28.5714	46.875	7.14286	18.3036	-21.4285
AT1TE46200	7.87402	21.7391	0	13.8651	-7.87402
AT1TE46205	NA	NA	NA	NA	NA
AT1TE46215	13.2509	7.14286	0	-6.10804	-13.2509
AT1TE46220	15.1213	19.3122	0	4.1909	-15.1213
AT1TE46225	NA	NA	NA	NA	NA
AT1TE46230	39.1913	46.5875	9.66767	7.3962	-29.5236
AT1TE46235	35.6346	29.5575	1.30081	-6.0771	-34.3338
AT1TE46245	15.0407	31.9218	13.5036	16.8811	-1.5371
AT1TE46255	41.0959	46.2258	15.2593	5.1299	-25.8366
AT1TE46260	26.4188	32.3366	0.708717	5.9178	-25.7101
AT1TE46265	49.2268	42.3196	9.70371	-6.9072	-39.5231
AT1TE46270	33.8972	31.9809	8.22785	-1.9163	-25.6693
AT1TE46275	30.5936	30.7692	4.36508	0.1756	-26.2285
AT1TE46290	19.863	8.88889	0	-10.9741	-19.863
AT1TE46295	35.8974	42.6667	47.7778	6.7693	11.8804
AT1TE46305	41.1392	29.1304	13.4207	-12.0088	-27.7185
AT1TE46310	53.6946	42.9761	6.61222	-10.7185	-47.0824
AT1TE46315	NA	NA	NA	NA	NA
AT1TE46325	40.0742	26.2548	21.6931	-13.8194	-18.3811
AT1TE46330	34.1199	43.5115	0.868621	9.3916	-33.2513
AT1TE46335	14.2857	15	0	0.7143	-14.2857
AT1TE46350	40.5	44.5455	0	4.0455	-40.5
AT1TE46355	48.4629	40.4878	0	-7.9751	-48.4629
AT1TE46360	7.40741	0	0	-7.40741	-7.40741
AT1TE46365	NA	NA	NA	NA	NA
AT1TE46370	33.7017	17.6471	0	-16.0546	-33.7017
AT1TE46375	31.4815	33.6898	0.970874	2.2083	-30.5106
AT1TE46385	39.2902	32.9891	14.7884	-6.3011	-24.5018
AT1TE46390	42.1893	46.9368	0.519288	4.7475	-41.67
AT1TE46395	55.4595	57.9427	7.24876	2.4832	-48.2107
AT1TE46405	54.9088	53.44	0.267229	-1.4688	-54.6416
AT1TE46415	58.3333	41.8367	2.02703	-16.4966	-56.3063
AT1TE46430	50	55.4386	10	5.4386	-40
AT1TE46445	30.4813	25.6944	0	-4.7869	-30.4813
AT1TE46455	23.5915	16.8478	29.6748	-6.7437	6.0833
AT1TE46470	0	0	0	0	0
AT1TE46475	9.09091	0	4.54545	-9.09091	-4.54546
AT1TE46480	NA	NA	NA	NA	NA
AT1TE46485	18.4466	0	11.875	-18.4466	-6.5716
AT1TE46490	10.1877	1.88679	5.22088	-8.30091	-4.96682
AT1TE46495	0	0	0	0	0
AT1TE46500	0	0	0	0	0
AT1TE46510	0	0	0	0	0
AT1TE46515	NA	NA	NA	NA	NA
AT1TE46520	65.3061	0	39.4231	-65.3061	-25.883
AT1TE46525	0	0	0	0	0
AT1TE46530	NA	NA	NA	NA	NA
AT1TE46540	0	0	0	0	0
AT1TE46550	NA	NA	NA	NA	NA
AT1TE46575	62.1037	53.7309	21.6961	-8.3728	-40.4076
AT1TE46585	21.6495	29.5082	9.87654	7.8587	-11.773
AT1TE46590	43.3673	4.94505	9.89011	-38.4222	-33.4772
AT1TE46600	3.19149	0	0	-3.19149	-3.19149
AT1TE46610	59.2105	3.07263	8.3004	-56.1379	-50.9101
AT1TE46620	51.8519	0	0	-51.8519	-51.8519
AT1TE46625	46.2472	3.26264	2.07863	-42.9846	-44.1686
AT1TE46630	45.584	9.86239	0	-35.7216	-45.584
AT1TE46635	41.9589	17.6217	9.25823	-24.3372	-32.7007
AT1TE46640	26.6839	51.0204	46.7114	24.3365	20.0275
AT1TE46645	41.5625	35.361	1.69287	-6.2015	-39.8696
AT1TE46650	40.2367	30.5115	32.2967	-9.7252	-7.94
AT1TE46660	24.5696	9.63542	2.93542	-14.9342	-21.6342
AT1TE46665	42.8083	38.6424	16.563	-4.1659	-26.2453
AT1TE46680	41.4824	18.0223	2.20779	-23.4601	-39.2746
AT1TE46685	58.7891	45.6437	15.9842	-13.1454	-42.8049
AT1TE46690	48.3088	38.0189	11.5277	-10.2899	-36.7811
AT1TE46700	54.0404	38.5882	7.92507	-15.4522	-46.1153
AT1TE46710	55.5556	38.5768	2.42537	-16.9788	-53.1302
AT1TE46725	31.5385	21.5686	6.95652	-9.9699	-24.582
AT1TE46735	42.9666	29.3455	11.1678	-13.6211	-31.7988
AT1TE46755	47.228	19.5349	19.7503	-27.6931	-27.4777
AT1TE46760	40.1575	34.9398	2.73109	-5.2177	-37.4264
AT1TE46765	48.3287	29.5218	13.4271	-18.8069	-34.9016
AT1TE46770	30.5882	42	4.81431	11.4118	-25.7739
AT1TE46775	36.7776	48.1844	0	11.4068	-36.7776
AT1TE46780	37.8625	63.8794	10.7652	26.0169	-27.0973
AT1TE46785	54.3103	64.4737	22.8814	10.1634	-31.4289
AT1TE46790	52.9915	43.3657	41.1978	-9.6258	-11.7937
AT1TE46795	35.101	19.469	25.2212	-15.632	-9.8798
AT1TE46805	35.2895	46.0392	18.8274	10.7497	-16.4621
AT1TE46810	30.6144	30.3876	2.30461	-0.2268	-28.3098
AT1TE46825	27.9661	25.1688	3.96933	-2.7973	-23.9968
AT1TE46830	41.6	51.608	18.5585	10.008	-23.0415
AT1TE46835	46.2758	50.8537	17.1069	4.5779	-29.1689
AT1TE46845	48.8889	8.51064	0	-40.3783	-48.8889
AT1TE46850	41.1215	0	8.37563	-41.1215	-32.7459
AT1TE46865	48.5714	0	22.973	-48.5714	-25.5984
AT1TE46870	49.0566	0	18.3735	-49.0566	-30.6831
AT1TE46880	5.82524	0	0	-5.82524	-5.82524
AT1TE46885	0	0	0	0	0
AT1TE46890	0	0	0	0	0
AT1TE46900	0	NA	0	NA	0
AT1TE46915	19.6262	0	13.7931	-19.6262	-5.8331
AT1TE46925	29.3103	8.95522	13.5417	-20.3551	-15.7686
AT1TE46940	42.0561	9.02256	20.915	-33.0335	-21.1411
AT1TE46950	37.5691	18.1818	13.1737	-19.3873	-24.3954
AT1TE46960	58.1081	54.3956	3.31492	-3.7125	-54.7932
AT1TE46970	56.3265	49.0196	1.44928	-7.3069	-54.8772
AT1TE46990	3.7037	1.96078	0.867052	-1.74292	-2.83665
AT1TE47005	0	0	0	0	0
AT1TE47010	NA	NA	NA	NA	NA
AT1TE47015	13.0435	0	0	-13.0435	-13.0435
AT1TE47020	29.75	35.5828	11.6505	5.8328	-18.0995
AT1TE47035	45.0006	30.8619	13.0786	-14.1387	-31.922
AT1TE47040	15.9091	28.5714	17.5676	12.6623	1.6585
AT1TE47050	50.1198	38.2392	11.7172	-11.8806	-38.4026
AT1TE47075	47.4903	17.9191	7.40741	-29.5712	-40.0829
AT1TE47080	49.0119	23.5499	15.0391	-25.462	-33.9728
AT1TE47085	54.491	9.34579	21.3333	-45.1452	-33.1577
AT1TE47095	40.4082	37.8125	14.6199	-2.5957	-25.7883
AT1TE47100	34.8837	30.303	0	-4.5807	-34.8837
AT1TE47105	44.7706	28.5357	12.0933	-16.2349	-32.6773
AT1TE47110	27.6596	32.3529	13.4948	4.6933	-14.1648
AT1TE47115	NA	33.3333	16.9014	NA	NA
AT1TE47125	10.3448	42.3913	1.64319	32.0465	-8.70161
AT1TE47135	0	0	NA	0	NA
AT1TE47140	NA	NA	NA	NA	NA
AT1TE47145	8.41121	0	0	-8.41121	-8.41121
AT1TE47155	NA	NA	27.2727	NA	NA
AT1TE47160	NA	NA	NA	NA	NA
AT1TE47165	NA	0	0	NA	NA
AT1TE47175	6.89655	16.4474	0	9.55085	-6.89655
AT1TE47190	16	15.6863	0	-0.3137	-16
AT1TE47195	8.15217	5.96026	1.25523	-2.19191	-6.89694
AT1TE47200	28.3333	0	0	-28.3333	-28.3333
AT1TE47210	NA	NA	0	NA	NA
AT1TE47215	NA	8.33333	7.31707	NA	NA
AT1TE47220	21.4286	37.013	17.4216	15.5844	-4.007
AT1TE47225	28	40.7407	8.49673	12.7407	-19.5033
AT1TE47230	26.6234	12.5	4.21687	-14.1234	-22.4065
AT1TE47235	25.6477	30.0917	3.95956	4.444	-21.6881
AT1TE47240	20.7317	16.2162	0	-4.5155	-20.7317
AT1TE47245	16.6667	9.375	NA	-7.2917	NA
AT1TE47255	54.5455	24.8	1.27119	-29.7455	-53.2743
AT1TE47260	72.2222	39.7059	4.87805	-32.5163	-67.3441
AT1TE47265	27.1111	8.07453	0	-19.0366	-27.1111
AT1TE47275	43.2526	3.11419	0	-40.1384	-43.2526
AT1TE47280	32.8296	31.7447	2.51889	-1.0849	-30.3107
AT1TE47285	28.8889	14.2857	0	-14.6032	-28.8889
AT1TE47290	51.4851	55.8442	0	4.3591	-51.4851
AT1TE47295	38.2671	59.4737	0	21.2066	-38.2671
AT1TE47305	63.7681	21.6327	4.36893	-42.1354	-59.3992
AT1TE47310	16.6667	NA	NA	NA	NA
AT1TE47315	3.125	NA	4.16667	NA	1.04167
AT1TE47320	NA	NA	NA	NA	NA
AT1TE47325	0	0	NA	0	NA
AT1TE47330	35.2941	NA	NA	NA	NA
AT1TE47340	36.797	29.46	4.62094	-7.337	-32.1761
AT1TE47355	8.44156	1.2931	0	-7.14846	-8.44156
AT1TE47360	13	10.5072	0	-2.4928	-13
AT1TE47365	27.6398	24.086	0	-3.5538	-27.6398
AT1TE47375	9.67742	12.766	17.6471	3.08858	7.96968
AT1TE47380	NA	NA	NA	NA	NA
AT1TE47385	40	29.6296	3.79747	-10.3704	-36.2025
AT1TE47395	30.4843	41.4449	0	10.9606	-30.4843
AT1TE47410	19.7674	20	0	0.2326	-19.7674
AT1TE47415	21.5827	0	0	-21.5827	-21.5827
AT1TE47420	7.31707	0	0	-7.31707	-7.31707
AT1TE47430	0	NA	NA	NA	NA
AT1TE47435	10.3448	0	16.9811	-10.3448	6.6363
AT1TE47440	30.7692	6.52174	38.9474	-24.2475	8.1782
AT1TE47445	37.5	0	47.0085	-37.5	9.5085
AT1TE47450	22.9167	NA	0	NA	-22.9167
AT1TE47455	30.9807	24.5648	4.13437	-6.4159	-26.8463
AT1TE47460	29.2135	0	0	-29.2135	-29.2135
AT1TE47465	17.3913	NA	NA	NA	NA
AT1TE47475	40.2941	20.2128	11.7647	-20.0813	-28.5294
AT1TE47480	54.2735	38.8489	25	-15.4246	-29.2735
AT1TE47485	16	2.59259	0	-13.4074	-16
AT1TE47495	18.9189	5.05051	0	-13.8684	-18.9189
AT1TE47500	24.2383	29.1549	5.42929	4.9166	-18.809
AT1TE47505	7.74194	0	3.06122	-7.74194	-4.68072
AT1TE47510	44.2308	58.3333	21.9828	14.1025	-22.248
AT1TE47515	37.4652	44.8795	4.09302	7.4143	-33.3722
AT1TE47525	58.7459	48.2394	31.045	-10.5065	-27.7009
AT1TE47530	35.0993	7.09677	3.2967	-28.0025	-31.8026
AT1TE47535	44.7964	40.3292	11.0714	-4.4672	-33.725
AT1TE47540	48.2576	38.4777	13.5627	-9.7799	-34.6949
AT1TE47545	64.8031	46.1126	29.2638	-18.6905	-35.5393
AT1TE47550	50.0508	41.0881	12.4965	-8.9627	-37.5543
AT1TE47570	49.566	31.433	21.5543	-18.133	-28.0117
AT1TE47575	41.1765	NA	3.44828	NA	-37.7282
AT1TE47580	43.9192	42.7214	7.43692	-1.1978	-36.4823
AT1TE47595	17.6389	4.23841	0	-13.4005	-17.6389
AT1TE47605	39.9293	31.4961	1.51086	-8.4332	-38.4184
AT1TE47610	41.1972	35.8156	0	-5.3816	-41.1972
AT1TE47630	37.5291	19.6335	6.72269	-17.8956	-30.8064
AT1TE47635	17.7083	10.6061	12.1622	-7.1022	-5.5461
AT1TE47640	41.0101	26.6355	33.2454	-14.3746	-7.7647
AT1TE47645	47.1761	38.0074	38.5246	-9.1687	-8.6515
AT1TE47650	37.7953	20.9302	0	-16.8651	-37.7953
AT1TE47655	44.277	37.4318	6.18993	-6.8452	-38.0871
AT1TE47660	48.1865	36.9318	0	-11.2547	-48.1865
AT1TE47675	36.3481	34.375	12.5182	-1.9731	-23.8299
AT1TE47680	56.5432	64.0449	28.5024	7.5017	-28.0408
AT1TE47685	21.7722	5.8309	0.7109	-15.9413	-21.0613
AT1TE47690	30.1587	4.36364	0.699301	-25.7951	-29.4594
AT1TE47695	52.381	46.4646	13.245	-5.9164	-39.136
AT1TE47700	47.9167	45.2	4.71294	-2.7167	-43.2038
AT1TE47710	54.9951	47.6716	27.6292	-7.3235	-27.3659
AT1TE47715	23.4273	0.736648	2.55682	-22.6907	-20.8705
AT1TE47720	61.6885	49.0683	28.9412	-12.6202	-32.7473
AT1TE47725	67.7419	50.099	25.3899	-17.6429	-42.352
AT1TE47730	60.2941	39.1658	24.6676	-21.1283	-35.6265
AT1TE47735	57.7778	32.7434	27.6836	-25.0344	-30.0942
AT1TE47740	78.75	67.7083	79.7753	-11.0417	1.0253
AT1TE47745	33.8182	2.85714	3.72881	-30.9611	-30.0894
AT1TE47750	45.1949	38.8242	11.7558	-6.3707	-33.4391
AT1TE47760	49.0909	3.40909	3.47826	-45.6818	-45.6126
AT1TE47765	48.6121	28.0889	15.3333	-20.5232	-33.2788
AT1TE47775	32.1041	31.4935	1.81452	-0.6106	-30.2896
AT1TE47780	35.0515	17.2466	2.69231	-17.8049	-32.3592
AT1TE47880	2.34375	0	0	-2.34375	-2.34375
AT1TE48020	46.2677	31.8064	4.02504	-14.4613	-42.2427
AT1TE48025	38.4106	4.67532	8.13008	-33.7353	-30.2805
AT1TE48030	45.4441	39.5044	22.4417	-5.9397	-23.0024
AT1TE48035	36.8578	23.3968	11.6467	-13.461	-25.2111
AT1TE48040	33.7374	37.0933	16.1194	3.3559	-17.618
AT1TE48045	41.5084	21.5023	10.5149	-20.0061	-30.9935
AT1TE48050	14.733	15.1885	2.51917	0.4555	-12.2138
AT1TE48210	NA	NA	NA	NA	NA
AT1TE48220	NA	NA	NA	NA	NA
AT1TE48225	20	NA	NA	NA	NA
AT1TE48230	41.1573	20.722	4.36391	-20.4353	-36.7934
AT1TE48240	31.2139	0.874636	4.80769	-30.3393	-26.4062
AT1TE48370	26.0059	33.1155	8.54871	7.1096	-17.4572
AT1TE48375	23.2558	27.907	3.7037	4.6512	-19.5521
AT1TE48380	10	9.375	0	-0.625	-10
AT1TE48470	NA	NA	NA	NA	NA
AT1TE48475	25	NA	0	NA	-25
AT1TE48660	31.2883	4.61538	2.73973	-26.6729	-28.5486
AT1TE48665	NA	5.26316	NA	NA	NA
AT1TE48670	NA	15.9091	0	NA	NA
AT1TE48695	NA	NA	NA	NA	NA
AT1TE48700	NA	16.6667	NA	NA	NA
AT1TE48705	NA	0	0	NA	NA
AT1TE48710	NA	NA	NA	NA	NA
AT1TE48720	0	13.8889	2.34375	13.8889	2.34375
AT1TE48730	30.4945	15.1147	16.055	-15.3798	-14.4395
AT1TE48735	20.5556	18.038	0	-2.5176	-20.5556
AT1TE48740	20	0	0	-20	-20
AT1TE48745	32.9406	23.8018	4.67762	-9.1388	-28.263
AT1TE48750	24.6305	30.3371	0	5.7066	-24.6305
AT1TE48760	15.7895	48.5714	NA	32.7819	NA
AT1TE48765	33.0106	37.6096	16.1387	4.599	-16.8719
AT1TE48770	12.5	9.25926	12.766	-3.24074	0.266
AT1TE48775	27.4594	36.0857	10.5071	8.6263	-16.9523
AT1TE48830	41.4755	43.6697	0.882285	2.1942	-40.5932
AT1TE48835	48.4831	36.4581	13.1061	-12.025	-35.377
AT1TE48850	51.4475	33.0749	11.6421	-18.3726	-39.8054
AT1TE48860	50.2513	32.1343	8.70488	-18.117	-41.5464
AT1TE48875	19.5402	17.8571	2.7027	-1.6831	-16.8375
AT1TE48880	31.0448	8.14664	0.96463	-22.8982	-30.0802
AT1TE48885	16.3636	2.8777	0	-13.4859	-16.3636
AT1TE48895	18.8889	28.4722	0	9.5833	-18.8889
AT1TE48905	52.9765	47.3773	15.7407	-5.5992	-37.2358
AT1TE49140	7.18563	2.14286	0	-5.04277	-7.18563
AT1TE49145	5.26316	4.7619	3.82514	-0.50126	-1.43802
AT1TE49155	38.8949	20.1351	1.34771	-18.7598	-37.5472
AT1TE49160	38.1395	34.1772	2.08333	-3.9623	-36.0562
AT1TE49165	0	5.50847	0	5.50847	0
AT1TE49260	48.2621	39.2611	11.8764	-9.001	-36.3857
AT1TE49265	47.2191	31.6222	2.36264	-15.5969	-44.8565
AT1TE49280	53.5714	28.0992	8.03571	-25.4722	-45.5357
AT1TE49285	52.0231	24.5714	1.23967	-27.4517	-50.7834
AT1TE49295	55.8095	44.6228	31.5914	-11.1867	-24.2181
AT1TE49300	38.3697	27.4005	14.8264	-10.9692	-23.5433
AT1TE49320	40.7035	44.6162	23.6087	3.9127	-17.0948
AT1TE49325	57.5163	47.9277	32.1101	-9.5886	-25.4062
AT1TE49330	43.9326	44.6348	14.2723	0.7022	-29.6603
AT1TE49335	41.629	46.5839	2.95567	4.9549	-38.6733
AT1TE49340	23.4694	44.8598	4.10959	21.3904	-19.3598
AT1TE49345	29.174	39.5	0.940439	10.326	-28.2336
AT1TE49360	NA	NA	NA	NA	NA
AT1TE49370	12.6923	13.3971	6.68896	0.7048	-6.00334
AT1TE49375	27.4854	18.4615	6.03675	-9.0239	-21.4487
AT1TE49385	21.8107	11.7073	2.90828	-10.1034	-18.9024
AT1TE49390	26.6667	8.82353	5.26316	-17.8432	-21.4035
AT1TE49395	24.1379	15.3846	0	-8.7533	-24.1379
AT1TE49405	22.5933	12.3203	5.16556	-10.273	-17.4277
AT1TE49410	25.0439	22.6987	4.83559	-2.3452	-20.2083
AT1TE49415	24	25.2632	3.93701	1.2632	-20.063
AT1TE49420	26.2548	30.3665	6.31579	4.1117	-19.939
AT1TE49425	23.8055	15.928	4.17237	-7.8775	-19.6331
AT1TE49430	36.0262	30.0562	12.9472	-5.97	-23.079
AT1TE49435	24.6032	16.0839	3.60934	-8.5193	-20.9939
AT1TE49450	20.2454	20.3753	3.14961	0.1299	-17.0958
AT1TE49455	29.1913	25.4692	4.32099	-3.7221	-24.8703
AT1TE49460	11.4428	8.82353	1.78571	-2.61927	-9.65709
AT1TE49465	27.5081	13.2653	1.28617	-14.2428	-26.2219
AT1TE49470	29.078	36.2745	7.92683	7.1965	-21.1512
AT1TE49475	22.7941	26.0504	1.75439	3.2563	-21.0397
AT1TE49480	23.107	14.3223	4.91551	-8.7847	-18.1915
AT1TE49485	25.641	20.3125	2.9703	-5.3285	-22.6707
AT1TE49495	24.7312	20.4545	10.9589	-4.2767	-13.7723
AT1TE49500	28.655	29.9363	12.0448	1.2813	-16.6102
AT1TE49510	23.5747	18.9091	2.19124	-4.6656	-21.3835
AT1TE49515	29.0323	28	3.57143	-1.0323	-25.4609
AT1TE49520	35.9649	22.2222	0	-13.7427	-35.9649
AT1TE49525	42.5	38.0952	26.506	-4.4048	-15.994
AT1TE49530	16.2544	4.96894	0	-11.2855	-16.2544
AT1TE49535	15.8228	6.55738	0	-9.26542	-15.8228
AT1TE49540	29.5324	23.4957	7.78354	-6.0367	-21.7489
AT1TE49545	29.7659	30.3922	9.77444	0.6263	-19.9915
AT1TE49550	NA	NA	NA	NA	NA
AT1TE49555	38.2812	19.0476	5.92593	-19.2336	-32.3553
AT1TE49560	28.866	21.2724	9.73451	-7.5936	-19.1315
AT1TE49570	34.0909	27.1006	10.0536	-6.9903	-24.0373
AT1TE49575	23.0769	13.6752	0	-9.4017	-23.0769
AT1TE49580	60.3604	67.0886	32.9268	6.7282	-27.4336
AT1TE49590	21.3158	11.3043	5.24476	-10.0115	-16.071
AT1TE49595	31.2874	26.6958	12.0841	-4.5916	-19.2033
AT1TE49600	26.4151	24.3243	12.5	-2.0908	-13.9151
AT1TE49605	32.8881	21.6763	11.3712	-11.2118	-21.5169
AT1TE49610	45.4545	49.0566	31.1828	3.6021	-14.2717
AT1TE49615	17.3729	8.67052	5.04202	-8.70238	-12.3309
AT1TE49630	34.7291	28.7356	11.5385	-5.9935	-23.1906
AT1TE49635	31.4961	27.5	20.4301	-3.9961	-11.066
AT1TE49640	44.382	25	11.5108	-19.382	-32.8712
AT1TE49650	31.3146	23.1552	9.04605	-8.1594	-22.2685
AT1TE49655	40.2174	22.1311	8.74036	-18.0863	-31.477
AT1TE49660	39.6226	20	13.1579	-19.6226	-26.4647
AT1TE49665	39.8207	26.7606	18.8794	-13.0601	-20.9413
AT1TE49670	32.4786	0	0	-32.4786	-32.4786
AT1TE49675	43.8776	41.8311	0.131796	-2.0465	-43.7458
AT1TE49680	31.6547	4.05405	0	-27.6007	-31.6547
AT1TE49695	25	8.20896	4.92754	-16.791	-20.0725
AT1TE49700	25.1656	18.9189	6.71141	-6.2467	-18.4542
AT1TE49705	40.7407	21.5909	14.3713	-19.1498	-26.3694
AT1TE49710	45.8182	39.521	7.94979	-6.2972	-37.8684
AT1TE49715	29.3198	26.9181	8.62222	-2.4017	-20.6976
AT1TE49720	33.3333	31.3869	9.56522	-1.9464	-23.7681
AT1TE49725	22.1649	23.4848	9.52381	1.3199	-12.6411
AT1TE49735	33.9623	56.3218	0	22.3595	-33.9623
AT1TE49740	47.1652	35.7841	0.94392	-11.3811	-46.2213
AT1TE49755	37.5724	3.66139	0.567376	-33.911	-37.005
AT1TE49765	19.7531	14.9691	1.55763	-4.784	-18.1955
AT1TE49770	18.6813	6.94444	0	-11.7369	-18.6813
AT1TE49775	28.866	19.6721	0	-9.1939	-28.866
AT1TE49780	26.2826	16.2839	4.75059	-9.9987	-21.532
AT1TE49785	30.0518	29.1209	3	-0.9309	-27.0518
AT1TE49790	NA	NA	NA	NA	NA
AT1TE49795	NA	NA	NA	NA	NA
AT1TE49800	25.5952	25	8.16327	-0.5952	-17.4319
AT1TE49805	24.1096	10.3064	4.89396	-13.8032	-19.2156
AT1TE49810	16.2791	20.1439	6.698	3.8648	-9.5811
AT1TE49815	20.603	19.8675	8.18182	-0.7355	-12.4212
AT1TE49825	18.2301	10.5448	4.46304	-7.6853	-13.7671
AT1TE49830	22.3577	15.8031	8.12437	-6.5546	-14.2333
AT1TE49835	4.7619	0	4.61538	-4.7619	-0.14652
AT1TE49840	20	0	13.4021	-20	-6.5979
AT1TE49845	46.9742	35.7337	14.9103	-11.2405	-32.0639
[truncated: 16,883 more rows]

## Sheet: Delta CHH (ONT)
	% DNA methylation			Delta
TE_id (TE length ≥ 200 bp)	Col-0	met1	ddm1	D=(%met1 - %Col-0)	D=(%ddm1 - %Col-0)
AT1TE00025	4.46898	0.503271	6.25	-3.96571	1.78102
AT1TE00030	7.37913	1.79487	11.8669	-5.58426	4.48777
AT1TE00150	24.5239	0	21.8891	-24.5239	-2.6348
AT1TE00220	8.77321	0	9.22609	-8.77321	0.45288
AT1TE00225	0	0	0	0	0
AT1TE00600	0	0	0	0	0
AT1TE00665	0	0	0	0	0
AT1TE00670	0	0	0	0	0
AT1TE00680	0	0	0	0	0
AT1TE00820	1.18765	0	0	-1.18765	-1.18765
AT1TE00825	1.82648	0	0.422195	-1.82648	-1.40429
AT1TE00840	33.5611	2.96004	14.2592	-30.6011	-19.3019
AT1TE01155	0.194805	0	0	-0.194805	-0.194805
AT1TE01370	2.50762	0	0.117417	-2.50762	-2.3902
AT1TE01395	16.3014	1.00334	16.4179	-15.2981	0.1165
AT1TE01405	17.5395	2.23488	20.5892	-15.3046	3.0497
AT1TE01490	0.143472	0	0.217391	-0.143472	0.073919
AT1TE01615	11.8917	0.833635	4.86064	-11.0581	-7.03106
AT1TE01620	0	0	0	0	0
AT1TE01625	0	0	0	0	0
AT1TE01665	28.6048	0	18.0628	-28.6048	-10.542
AT1TE01710	0	0	0	0	0
AT1TE01740	0	0	0	0	0
AT1TE01750	40.1218	1.15385	13.8987	-38.968	-26.2231
AT1TE01755	1.93548	0	0.817439	-1.93548	-1.11804
AT1TE01760	0	0	0	0	0
AT1TE01810	0.756144	0	0	-0.756144	-0.756144
AT1TE01910	17.2447	6.96118	8.1142	-10.2835	-9.1305
AT1TE01975	0	0	0	0	0
AT1TE01985	0	0	0	0	0
AT1TE02060	81.157	19.242	62.1974	-61.915	-18.9596
AT1TE02070	0	0	0	0	0
AT1TE02075	4.00802	0	0.67955	-4.00802	-3.32847
AT1TE02165	0	0	0	0	0
AT1TE02175	0.650503	0.345722	0.208551	-0.304781	-0.441952
AT1TE02180	0	0	0.340136	0	0.340136
AT1TE02190	0	0	0	0	0
AT1TE02265	11.4374	2.10526	5.9742	-9.33214	-5.4632
AT1TE02270	0.344234	0.31348	1.35783	-0.030754	1.0136
AT1TE02365	0	0	0.795756	0	0.795756
AT1TE02465	12.3577	0.22338	4.95424	-12.1343	-7.40346
AT1TE02540	0.753357	0	0.841424	-0.753357	0.088067
AT1TE02560	6.74374	0	0.731707	-6.74374	-6.01203
AT1TE02690	8.93921	0	4.07978	-8.93921	-4.85943
AT1TE02770	0	0	0	0	0
AT1TE02880	0	0.477099	0.278293	0.477099	0.278293
AT1TE02950	0	0.459137	0	0.459137	0
AT1TE02980	0	0	0	0	0
AT1TE03010	0	0.0950796	0.0771605	0.0950796	0.0771605
AT1TE03050	0	0	0	0	0
AT1TE03080	0	0	0.287081	0	0.287081
AT1TE03170	0	0	0	0	0
AT1TE03175	0	0	0	0	0
AT1TE03190	0	0	0	0	0
AT1TE03785	11.263	2.08668	5.68339	-9.17632	-5.57961
AT1TE03790	0	0	0	0	0
AT1TE03830	0	0	0	0	0
AT1TE03860	8.8141	0	4.875	-8.8141	-3.9391
AT1TE03900	37.0549	0.309278	18.8182	-36.7456	-18.2367
AT1TE03905	0	0	0	0	0
AT1TE03915	0	0	0	0	0
AT1TE03930	0	0.21692	0	0.21692	0
AT1TE03935	0	0	0	0	0
AT1TE04160	0.343643	0	0	-0.343643	-0.343643
AT1TE04165	9.83607	0.312891	8.06575	-9.52318	-1.77032
AT1TE04170	0	0	0.394867	0	0.394867
AT1TE04205	4.59459	0	3.17164	-4.59459	-1.42295
AT1TE04500	0	0	0	0	0
AT1TE04510	0	0	0	0	0
AT1TE04665	18.75	0	6.13497	-18.75	-12.615
AT1TE04710	17.1479	0.14171	19.3785	-17.0062	2.2306
AT1TE04720	9.59253	0	12.634	-9.59253	3.04147
AT1TE04830	60.6061	0	36.758	-60.6061	-23.8481
AT1TE04835	0	0	0	0	0
AT1TE04840	0	0	0	0	0
AT1TE04920	0	0	0	0	0
AT1TE04970	0	0	0	0	0
AT1TE04980	0	0	0	0	0
AT1TE05000	8.81459	0	13.5501	-8.81459	4.73551
AT1TE05170	0	0	0	0	0
AT1TE05220	0	0	0	0	0
AT1TE05225	0.132685	0	0.151607	-0.132685	0.018922
AT1TE05280	11.8381	0	10.3118	-11.8381	-1.5263
AT1TE05485	0.660611	0	0	-0.660611	-0.660611
AT1TE05490	0	0	0	0	0
AT1TE05585	11.4661	0	5.03376	-11.4661	-6.43234
AT1TE05700	0.530973	0	0	-0.530973	-0.530973
AT1TE06030	0	0	0	0	0
AT1TE06060	0	0	0	0	0
AT1TE06220	0	0	0	0	0
AT1TE06340	0	0	0	0	0
AT1TE06465	14.6753	0	11.8684	-14.6753	-2.8069
AT1TE06470	13.319	3.20088	11.8581	-10.1181	-1.4609
AT1TE06480	6.29921	2.15962	5.31287	-4.13959	-0.98634
AT1TE06650	0	0	0.0486302	0	0.0486302
AT1TE06780	0	0	0	0	0
AT1TE07050	5.10614	0.211416	0	-4.89472	-5.10614
AT1TE07150	0	0	1.14213	0	1.14213
AT1TE07160	0	0	0	0	0
AT1TE07180	0	0	0	0	0
AT1TE07300	6.24	0.835322	0.508187	-5.40468	-5.73181
AT1TE07360	0	0	0	0	0
AT1TE07460	0	0	0	0	0
AT1TE07620	1.8763	0	2.23529	-1.8763	0.35899
AT1TE07625	0.650759	0	0	-0.650759	-0.650759
AT1TE07750	0	0	0	0	0
AT1TE07880	4.12579	0	3.78641	-4.12579	-0.33938
AT1TE08020	0	0	0	0	0
AT1TE08050	13.4658	0.595238	11.0749	-12.8706	-2.3909
AT1TE08055	38.9313	2.23881	25.7353	-36.6925	-13.196
AT1TE08190	0	0	0	0	0
AT1TE08220	0	0	0	0	0
AT1TE08240	8.18302	3.47231	2.8201	-4.71071	-5.36292
AT1TE08415	0	0	0	0	0
AT1TE08420	19.8051	2.5	16.3219	-17.3051	-3.4832
AT1TE08510	0.222552	0	0	-0.222552	-0.222552
AT1TE08660	22.9323	0	5.28194	-22.9323	-17.6504
AT1TE08830	0	0	0	0	0
AT1TE09080	8.70571	0.337331	1.51295	-8.36838	-7.19276
AT1TE09290	0	0	0	0	0
AT1TE09365	0	0	0	0	0
AT1TE09375	0	0	0	0	0
AT1TE09380	0	0	0	0	0
AT1TE09470	0	0	0	0	0
AT1TE09690	0	0	0	0	0
AT1TE09700	14.4737	1.80879	5.36585	-12.6649	-9.10785
AT1TE09820	8.9983	0.326603	1.04129	-8.6717	-7.95701
AT1TE09960	0	0	0	0	0
AT1TE09970	9.85366	0.523378	4.36112	-9.33028	-5.49254
AT1TE09975	19.5076	0.696864	10.5438	-18.8107	-8.9638
AT1TE09980	0	0	0	0	0
AT1TE10090	0	0	0	0	0
AT1TE10140	0	0	0	0	0
AT1TE10190	0	0	0	0	0
AT1TE10555	0	0	0	0	0
AT1TE10560	15.4722	1.62016	2.95567	-13.852	-12.5165
AT1TE10565	0	0	0	0	0
AT1TE10600	0	0	0	0	0
AT1TE10610	0	0	0	0	0
AT1TE10615	0	0	0	0	0
AT1TE10830	0.0411523	0	0	-0.0411523	-0.0411523
AT1TE10865	12.1557	0.373832	6.51982	-11.7819	-5.63588
AT1TE10870	0.78125	0	0	-0.78125	-0.78125
AT1TE10875	2.38095	0	0.917431	-2.38095	-1.46352
AT1TE10935	1.09769	0	0.784152	-1.09769	-0.313538
AT1TE10995	0	0	0	0	0
AT1TE11020	0	0	0	0	0
AT1TE11110	14.292	0.214592	5.2211	-14.0774	-9.0709
AT1TE11330	0	0	0	0	0
AT1TE11380	8	0.363196	3.41312	-7.6368	-4.58688
AT1TE11450	0	0	0	0	0
AT1TE11470	0	0	0	0	0
AT1TE11475	0	0	0	0	0
AT1TE11530	0	0	0	0	0
AT1TE11535	3.15956	0	3.27715	-3.15956	0.11759
AT1TE11565	1.91827	0.185529	0.541712	-1.73274	-1.37656
AT1TE11570	0	0	0	0	0
AT1TE11580	0	0	0	0	0
AT1TE11630	1.02433	0	0.269058	-1.02433	-0.755272
AT1TE11950	0	0	0	0	0
AT1TE12130	0	0	0	0	0
AT1TE12135	0	0	0	0	0
AT1TE12220	0.311526	0	0	-0.311526	-0.311526
AT1TE12230	3.276	0	1.95334	-3.276	-1.32266
AT1TE12275	9.4584	0	2.02381	-9.4584	-7.43459
AT1TE12280	0	0	0	0	0
AT1TE12295	12.7507	0.308363	5.9584	-12.4423	-6.7923
AT1TE12425	0.440529	0	1.40581	-0.440529	0.965281
AT1TE12430	9.17013	0.531576	11.9216	-8.63855	2.75147
AT1TE12520	0	0	0	0	0
AT1TE12665	0	0	0.100469	0	0.100469
AT1TE12675	1.69683	0	2.61194	-1.69683	0.91511
AT1TE12720	0.37594	0	0	-0.37594	-0.37594
AT1TE12750	0	0	0	0	0
AT1TE12770	0.808625	0	0	-0.808625	-0.808625
AT1TE12775	0	0.297915	0	0.297915	0
AT1TE12785	0	0	0	0	0
AT1TE12790	0	0	0	0	0
AT1TE12810	0	0	0	0	0
AT1TE13060	1.15607	1.26437	0.314795	0.1083	-0.841275
AT1TE13240	0	0.415512	0.117971	0.415512	0.117971
AT1TE13270	0	0	0	0	0
AT1TE13300	0	0	0	0	0
AT1TE13310	16.2725	3.05192	18.3699	-13.2206	2.0974
AT1TE13320	0	0	0	0	0
AT1TE13365	25.7104	7.17341	17.4754	-18.537	-8.235
AT1TE13375	19.8031	2.31879	13.3333	-17.4843	-6.4698
AT1TE13430	0	0	0	0	0
AT1TE13445	0	0	0	0	0
AT1TE13450	0	0	0	0	0
AT1TE13455	0	0	0	0	0
AT1TE13560	0	0	0	0	0
AT1TE13640	0	0	0	0	0
AT1TE13690	16.0365	0	14.2405	-16.0365	-1.796
AT1TE13960	0	0	0.761615	0	0.761615
AT1TE13965	0	0	0.226415	0	0.226415
AT1TE13980	0	0	0	0	0
AT1TE14025	0	0	0.174317	0	0.174317
AT1TE14085	13.3872	0.0845921	3.95519	-13.3026	-9.43201
AT1TE14210	0	0	0	0	0
AT1TE14230	0	0	0	0	0
AT1TE14310	0.92081	2.63158	8.58086	1.71077	7.66005
AT1TE14315	15.4017	4.99655	15.8675	-10.4051	0.4658
AT1TE14335	0	0	0	0	0
AT1TE14350	0	0	0	0	0
AT1TE14500	0	0	0	0	0
AT1TE14600	0	0	0	0	0
AT1TE14730	0	0	0	0	0
AT1TE14860	0	0	0	0	0
AT1TE14865	5.59496	0.476443	5.62175	-5.11852	0.02679
AT1TE14870	0	0	0	0	0
AT1TE14905	0	0	0.168209	0	0.168209
AT1TE14910	0	0	0	0	0
AT1TE14990	0	0.443131	0	0.443131	0
AT1TE15090	0.763002	0.0583828	0.399294	-0.704619	-0.363708
AT1TE15170	6.58317	4.17804	4.87069	-2.40513	-1.71248
AT1TE15175	7.397	4.78873	5.62743	-2.60827	-1.76957
AT1TE15190	0	0	0	0	0
AT1TE15240	0.163896	0.137599	0.147456	-0.026297	-0.01644
AT1TE15370	0	0	0	0	0
AT1TE15440	0	0	0	0	0
AT1TE15445	25.7022	6.43016	16.2128	-19.272	-9.4894
AT1TE15510	4.3559	0	2.29858	-4.3559	-2.05732
AT1TE15515	0	0	0	0	0
AT1TE15600	0	0	0	0	0
AT1TE15650	0	0	0	0	0
AT1TE15785	0	0	0	0	0
AT1TE15840	0	0	0.156576	0	0.156576
AT1TE16010	0	0	0	0	0
AT1TE16080	14.9965	2.35602	10.4401	-12.6405	-4.5564
AT1TE16155	0	0	0	0	0
AT1TE16260	0	0	0	0	0
AT1TE16325	0.474898	0	0	-0.474898	-0.474898
AT1TE16330	0	0	0	0	0
AT1TE16370	0.320856	0	0	-0.320856	-0.320856
AT1TE16450	0	0	0	0	0
AT1TE16500	5.48697	0	0	-5.48697	-5.48697
AT1TE16595	0	0	0	0	0
AT1TE16800	0	0	0	0	0
AT1TE16810	4.38596	0	1.12613	-4.38596	-3.25983
AT1TE17030	0.164835	0	0.090269	-0.164835	-0.074566
AT1TE17050	0	0	0	0	0
AT1TE17090	0	0	0	0	0
AT1TE17095	0	0	0	0	0
AT1TE17300	0.712589	1.18953	0	0.476941	-0.712589
AT1TE17360	0	0	0.272628	0	0.272628
AT1TE17365	0	0	0	0	0
AT1TE17370	0	0	0	0	0
AT1TE17410	0	0	0	0	0
AT1TE17415	15.7272	0	16.5281	-15.7272	0.8009
AT1TE17515	0	0	0	0	0
AT1TE17555	7.36196	1.00059	6.7908	-6.36137	-0.57116
AT1TE17560	0	0	0	0	0
AT1TE17875	19	0.932401	11.3441	-18.0676	-7.6559
AT1TE18210	0	0	0	0	0
AT1TE18215	0	0	0	0	0
AT1TE18220	0.145507	0	0	-0.145507	-0.145507
AT1TE18285	10.1764	0	3.33717	-10.1764	-6.83923
AT1TE18290	20	19.685	14.4208	-0.315	-5.5792
AT1TE18295	20.4802	2.05534	11.4754	-18.4249	-9.0048
AT1TE18370	7.25271	2.04419	9.4741	-5.20852	2.22139
AT1TE18410	12.5026	8.35517	0.248334	-4.14743	-12.2543
AT1TE18700	0	0	0	0	0
AT1TE18750	0	0	0	0	0
AT1TE18770	0	0	0	0	0
AT1TE18790	0	0.187617	0	0.187617	0
AT1TE18810	0	0	0	0	0
AT1TE18955	33.8321	9.11188	21.875	-24.7202	-11.9571
AT1TE19085	13.1034	0	3.80952	-13.1034	-9.29388
AT1TE19090	43.7117	7.59289	22.1258	-36.1188	-21.5859
AT1TE19130	9.98858	0.154869	1.62746	-9.83371	-8.36112
AT1TE19270	2.83213	0	4.27729	-2.83213	1.44516
AT1TE19280	0	0	0	0	0
AT1TE19285	7.64371	6.69722	8.5463	-0.94649	0.90259
AT1TE19290	0	0	0	0	0
AT1TE19430	6.35356	15.0701	0.657826	8.71654	-5.69573
AT1TE19635	13.1654	0.225734	9.6563	-12.9397	-3.5091
AT1TE19730	11.731	0	3.43699	-11.731	-8.29401
AT1TE19780	0	0	0	0	0
AT1TE19785	0	0	0	0	0
AT1TE19795	0	0.404449	1.63666	0.404449	1.63666
AT1TE19815	0	0	0	0	0
AT1TE19860	0.243902	0	0.20202	-0.243902	-0.041882
AT1TE19910	12.5953	0.0744048	0.901074	-12.5209	-11.6942
AT1TE20035	2.7027	0.5	3.13625	-2.2027	0.43355
AT1TE20040	2.96505	0	2.63389	-2.96505	-0.33116
AT1TE20085	2.53485	0	0.544465	-2.53485	-1.99039
AT1TE20090	0.664452	0	0	-0.664452	-0.664452
AT1TE20110	23.2943	1.99456	16.5468	-21.2997	-6.7475
AT1TE20160	0	0	0	0	0
AT1TE20165	0	0	0	0	0
AT1TE20180	6.62635	0	5.7868	-6.62635	-0.83955
AT1TE20195	10.9662	3.80373	8.6325	-7.16247	-2.3337
AT1TE20315	7.84609	2.86656	8.12598	-4.97953	0.27989
AT1TE20410	3.81026	0	0	-3.81026	-3.81026
AT1TE20450	0	0	0	0	0
AT1TE20665	0	0	0	0	0
AT1TE20670	1.07066	0	0	-1.07066	-1.07066
AT1TE20675	0	0	0	0	0
AT1TE20745	8.60047	0.618557	1.59541	-7.98191	-7.00506
AT1TE20755	10.8824	1.53959	5.62009	-9.34281	-5.26231
AT1TE20840	0	0	0	0	0
AT1TE20890	0	0	0	0	0
AT1TE20900	0	0	0	0	0
AT1TE20915	0	0	0	0	0
AT1TE20925	26.2204	2.17693	10.3269	-24.0435	-15.8935
AT1TE21010	0	0	0	0	0
AT1TE21025	0	0	0	0	0
AT1TE21120	0	0	0	0	0
AT1TE21130	16.5282	0	10.0348	-16.5282	-6.4934
AT1TE21210	19.1907	5	22.445	-14.1907	3.2543
AT1TE21250	0	0	0	0	0
AT1TE21300	0	0	0	0	0
AT1TE21305	0.343474	0	0.475248	-0.343474	0.131774
AT1TE21310	5.3913	0	0.672143	-5.3913	-4.71916
AT1TE21355	2.601	0.413956	1.08554	-2.18704	-1.51546
AT1TE21360	26.7016	12.4549	17.9167	-14.2467	-8.7849
AT1TE21370	5.12348	0	1.44471	-5.12348	-3.67877
AT1TE21470	0	0	0	0	0
AT1TE21515	18.4444	0	4.39663	-18.4444	-14.0478
AT1TE21560	0	0	0	0	0
AT1TE21570	0	0	0	0	0
AT1TE21575	0	0	0.215054	0	0.215054
AT1TE21710	12.9075	4.06302	10.3764	-8.84448	-2.5311
AT1TE21735	0	0	0	0	0
AT1TE21785	0	0	0	0	0
AT1TE21790	9.7556	1.02319	0.966356	-8.73241	-8.78924
AT1TE21805	14.4584	1.17548	7.79622	-13.2829	-6.66218
AT1TE21840	10.8461	0	4.46233	-10.8461	-6.38377
AT1TE21880	0	0	0	0	0
AT1TE21910	0	0	0	0	0
AT1TE21950	0	0	0	0	0
AT1TE22115	0	0	0	0	0
AT1TE22230	0	0	0	0	0
AT1TE22330	0	0	0	0	0
AT1TE22370	0	0	0	0	0
AT1TE22450	0	0	0	0	0
AT1TE22560	0	0	0	0	0
AT1TE22660	0	0	0	0	0
AT1TE22670	0	0	0	0	0
AT1TE22695	5.31609	0	6.08172	-5.31609	0.76563
AT1TE22710	0	0	0	0	0
AT1TE22720	0	0	0	0	0
AT1TE22750	7.16951	0.178571	2.35075	-6.99094	-4.81876
AT1TE22795	0	0	0	0	0
AT1TE22850	7.63921	0.0561257	0.287785	-7.58308	-7.35142
AT1TE23065	10.5544	0	3.46125	-10.5544	-7.09315
AT1TE23080	1.88679	0.218699	3.29502	-1.66809	1.40823
AT1TE23120	0	0	0	0	0
AT1TE23160	0	0	0.549451	0	0.549451
AT1TE23190	0	0	0	0	0
AT1TE23260	0	0	0	0	0
AT1TE23270	1.54083	0	0	-1.54083	-1.54083
AT1TE23390	38.6986	15.9036	32.9041	-22.795	-5.7945
AT1TE23395	34.7262	4.98866	16.4402	-29.7375	-18.286
AT1TE23410	0.168138	0	0	-0.168138	-0.168138
AT1TE23420	10.7088	0.0801068	0.425677	-10.6287	-10.2831
AT1TE23500	0	0	0.536481	0	0.536481
AT1TE23505	8.78055	0.154949	2.61663	-8.6256	-6.16392
AT1TE23520	0.184417	0	0.189633	-0.184417	0.005216
AT1TE23560	0	0	0	0	0
AT1TE23655	0	0	0	0	0
AT1TE23740	12.5934	0.611316	2.57071	-11.9821	-10.0227
AT1TE23830	32.1429	0	7.7728	-32.1429	-24.3701
AT1TE23840	2.84431	0	0	-2.84431	-2.84431
AT1TE23845	0	0	0	0	0
AT1TE23940	0	0.227015	0.115785	0.227015	0.115785
AT1TE23980	0	0	0	0	0
AT1TE23985	0	0	0	0	0
AT1TE23995	0	0.255265	0	0.255265	0
AT1TE24000	0	0	0	0	0
AT1TE24015	0	0	0	0	0
AT1TE24060	0.57923	0	0.210084	-0.57923	-0.369146
AT1TE24160	0.72314	0	0	-0.72314	-0.72314
AT1TE24165	1.87311	0	0.326264	-1.87311	-1.54685
AT1TE24170	0.704225	0	0.925926	-0.704225	0.221701
AT1TE24245	0	0	0	0	0
AT1TE24255	0.234329	0	0	-0.234329	-0.234329
AT1TE24720	0	0	0	0	0
AT1TE24730	0	0	0.222222	0	0.222222
AT1TE24740	0	0	0	0	0
AT1TE24830	0	0	0	0	0
AT1TE24850	10.0142	0.220938	3.76708	-9.79326	-6.24712
AT1TE24855	23.4731	3.55872	20.8333	-19.9144	-2.6398
AT1TE24865	0.329308	0	0.329761	-0.329308	0.000453
AT1TE24900	0	0	0	0	0
AT1TE24935	0	0	0	0	0
AT1TE24955	20.8266	2.06379	12.9072	-18.7628	-7.9194
AT1TE25020	0	0	0	0	0
AT1TE25025	1.125	0	0	-1.125	-1.125
AT1TE25030	0	0.287908	0	0.287908	0
AT1TE25040	0	0	0	0	0
AT1TE25045	0	0	0	0	0
AT1TE25110	0.130265	0	0	-0.130265	-0.130265
AT1TE25115	1.09856	0.264901	0	-0.833659	-1.09856
AT1TE25125	0	0	0	0	0
AT1TE25185	0	0	0	0	0
AT1TE25190	0	0	0	0	0
AT1TE25195	0	0	0	0	0
AT1TE25205	0.823723	0	0	-0.823723	-0.823723
AT1TE25210	14.6519	0	9.1224	-14.6519	-5.5295
AT1TE25250	0	0	0	0	0
AT1TE25260	0	0	0	0	0
AT1TE25275	0.83709	0.304878	0	-0.532212	-0.83709
AT1TE25285	0	0	1.05263	0	1.05263
AT1TE25460	0	0	0	0	0
AT1TE25470	0.237342	0	0	-0.237342	-0.237342
AT1TE25610	0	0	0	0	0
AT1TE25615	11.946	6.00273	7.86638	-5.94327	-4.07962
AT1TE25620	0	0	0.986842	0	0.986842
AT1TE25640	0	0	0	0	0
AT1TE25645	10.745	12.4172	0.65827	1.6722	-10.0867
AT1TE25655	21.5875	0.691017	2.46801	-20.8965	-19.1195
AT1TE25665	0.361991	0	0	-0.361991	-0.361991
AT1TE25670	0.686106	0	1.13402	-0.686106	0.447914
AT1TE25680	0	0	0	0	0
AT1TE25685	14.5295	2.24632	7.743	-12.2832	-6.7865
AT1TE25745	0	0	0	0	0
AT1TE25770	0	0	0	0	0
AT1TE25820	0.346821	0	0	-0.346821	-0.346821
AT1TE25865	0	0	0	0	0
AT1TE25870	0.412882	0	0.968784	-0.412882	0.555902
AT1TE25875	0	0	0	0	0
AT1TE25880	0	0	1.81406	0	1.81406
AT1TE25890	0	0	0	0	0
AT1TE25915	0	0.343643	0	0.343643	0
AT1TE25920	0.203252	0	0	-0.203252	-0.203252
AT1TE25935	0	0	0	0	0
AT1TE26105	0	0	0	0	0
AT1TE26110	0.307377	0	0	-0.307377	-0.307377
AT1TE26115	0	0	0	0	0
AT1TE26120	13.2481	1.39949	3.89558	-11.8486	-9.35252
AT1TE26260	0.937709	1.03896	0.34965	0.101251	-0.588059
AT1TE26265	0	0	0	0	0
AT1TE26270	0	0	0	0	0
AT1TE26290	0	0	0	0	0
AT1TE26305	3.78134	0	0.983865	-3.78134	-2.79747
AT1TE26365	0	0	0	0	0
AT1TE26370	20.0114	0	10.1266	-20.0114	-9.8848
AT1TE26510	0	0	0	0	0
AT1TE26515	6.19266	1.57581	4.43824	-4.61685	-1.75442
AT1TE26520	0	0	0	0	0
AT1TE26535	5.58442	2.64188	5.71429	-2.94254	0.12987
AT1TE26610	0	0	0	0	0
AT1TE26625	20.937	3.12036	11.1647	-17.8166	-9.7723
AT1TE26630	0	0	0	0	0
AT1TE26665	23.0451	1.8648	17.1867	-21.1803	-5.8584
AT1TE26675	10.1752	0	4.69522	-10.1752	-5.47998
AT1TE26700	0	0	0	0	0
AT1TE26705	0	0	0	0	0
AT1TE26710	0.943841	0	0.64711	-0.943841	-0.296731
AT1TE26720	14.0569	3.1122	8.05991	-10.9447	-5.99699
AT1TE26735	6.94586	1.1879	0.611855	-5.75796	-6.334
AT1TE26900	0	0	0.309598	0	0.309598
AT1TE27030	4.25532	0	0	-4.25532	-4.25532
AT1TE27060	0	0	0	0	0
AT1TE27095	2.1575	0	0.401506	-2.1575	-1.75599
AT1TE27100	8.62471	0	1.15942	-8.62471	-7.46529
AT1TE27190	0	0	0	0	0
AT1TE27280	0	0	0	0	0
AT1TE27295	12.6459	0.170869	0.335745	-12.475	-12.3102
AT1TE27335	9.62177	0.737101	0.331126	-8.88467	-9.29064
AT1TE27340	5.21972	0.0780031	0.843463	-5.14172	-4.37626
AT1TE27345	2.27766	0	4.39239	-2.27766	2.11473
AT1TE27350	4.57064	0.608273	9.59716	-3.96237	5.02652
AT1TE27390	13.6286	0	8.94485	-13.6286	-4.68375
AT1TE27395	9.86228	0.13459	8.91916	-9.72769	-0.94312
AT1TE27405	9.98192	0.820924	3.53459	-9.161	-6.44733
AT1TE27470	0.211082	0	0	-0.211082	-0.211082
AT1TE27475	0.312744	0.667408	0	0.354664	-0.312744
AT1TE27540	2.5296	0	1.90539	-2.5296	-0.62421
AT1TE27550	13.0687	2.30906	9.18053	-10.7596	-3.88817
AT1TE27650	0.79602	0	0	-0.79602	-0.79602
AT1TE27655	3.07355	0	0	-3.07355	-3.07355
AT1TE27665	7.73754	0.171233	1.17457	-7.56631	-6.56297
AT1TE27675	2.39085	0	1.12847	-2.39085	-1.26238
AT1TE27690	0	0	0	0	0
AT1TE27810	2.80727	0.071314	2.80785	-2.73596	0.00058
AT1TE27830	5.28351	0.181901	3.01682	-5.10161	-2.26669
AT1TE27905	11.5634	0.857481	2.6104	-10.7059	-8.953
AT1TE27915	3.62401	0.433526	1.14583	-3.19048	-2.47818
AT1TE27925	0	0	0	0	0
AT1TE27935	0	0.806452	0.742115	0.806452	0.742115
AT1TE28050	0.647948	0	0	-0.647948	-0.647948
AT1TE28055	3.83523	0	0.619195	-3.83523	-3.21603
AT1TE28120	0	0	0.361882	0	0.361882
AT1TE28175	12.7198	6.62143	5.32367	-6.09837	-7.39613
AT1TE28320	15.3409	NA	0	NA	-15.3409
AT1TE28325	20.1097	NA	0	NA	-20.1097
AT1TE28370	7.60242	3.78174	7.13113	-3.82068	-0.47129
AT1TE28375	5.5697	0.582319	2.72374	-4.98738	-2.84596
AT1TE28380	5.59589	2.86041	5.19641	-2.73548	-0.39948
AT1TE28390	17.4699	2.4911	27.5797	-14.9788	10.1098
AT1TE28395	20.6687	0.561798	8.44156	-20.1069	-12.2271
AT1TE28400	24.6154	0.5	4.5	-24.1154	-20.1154
AT1TE28450	19.8444	0	7.50308	-19.8444	-12.3413
AT1TE28455	15.6863	0	3.04136	-15.6863	-12.6449
AT1TE28500	20.6406	0	10.8451	-20.6406	-9.7955
AT1TE28505	12.7639	0	4.70035	-12.7639	-8.06355
AT1TE28620	0	0.275735	0	0.275735	0
AT1TE28635	7.27674	0.335946	2.9017	-6.94079	-4.37504
AT1TE28640	0	0	0	0	0
AT1TE28650	0	0	0	0	0
AT1TE28655	0	0	0	0	0
AT1TE28680	0	0	0	0	0
AT1TE28800	0	0	0	0	0
AT1TE28830	11.3067	1.8425	0.0537237	-9.4642	-11.253
AT1TE28835	0	0	0	0	0
AT1TE29040	0.154979	0.140845	0.176678	-0.014134	0.021699
AT1TE29045	0	0	0	0	0
AT1TE29060	10.9275	0.109037	0.929281	-10.8185	-9.99822
AT1TE29070	0.700525	0	0.120385	-0.700525	-0.58014
AT1TE29200	0	0	0	0	0
AT1TE29205	1.50068	0	1.87735	-1.50068	0.37667
AT1TE29260	0	0	0	0	0
AT1TE29265	5.08475	0	9.29412	-5.08475	4.20937
AT1TE29375	0	0	0	0	0
AT1TE29390	0.168729	0.181901	0	0.013172	-0.168729
AT1TE29395	0	0	0	0	0
AT1TE29410	4.19054	0	0.718133	-4.19054	-3.47241
AT1TE29415	4.94279	0	0.898876	-4.94279	-4.04391
AT1TE29420	1.84	0.17762	2.2779	-1.66238	0.4379
AT1TE29425	1.6369	0	3.79507	-1.6369	2.15817
AT1TE29475	0	0.221566	0.202327	0.221566	0.202327
AT1TE29485	0	0	0	0	0
AT1TE29500	0	0	0	0	0
AT1TE29570	20.6584	4.46045	12.9284	-16.1979	-7.73
AT1TE29575	4.33824	3.01602	8.03184	-1.32222	3.6936
AT1TE29605	2.94521	0	2.55242	-2.94521	-0.39279
AT1TE29660	0	0	0	0	0
AT1TE29665	3.32829	0	1.89521	-3.32829	-1.43308
AT1TE29710	0	0	0	0	0
AT1TE29770	13.4652	1.39643	10.2298	-12.0688	-3.2354
AT1TE29830	0	0	0	0	0
AT1TE29900	0	0	0	0	0
AT1TE29905	0	0	0	0	0
AT1TE29920	0	0.576369	0	0.576369	0
AT1TE29990	15.894	1.16493	11.8221	-14.7291	-4.0719
AT1TE29995	1.12045	0	0	-1.12045	-1.12045
AT1TE30000	0	0	0	0	0
AT1TE30070	0	0	0	0	0
AT1TE30080	0	0	0.0979432	0	0.0979432
AT1TE30085	0	0	0	0	0
AT1TE30095	0	0	0	0	0
AT1TE30115	0	0	0	0	0
AT1TE30130	2.59392	0	0.287853	-2.59392	-2.30607
AT1TE30170	0	0	0	0	0
AT1TE30175	0	0.443787	0	0.443787	0
AT1TE30185	9.95792	2.8436	0.386598	-7.11432	-9.57132
AT1TE30195	6.53117	6.70498	0.68316	0.17381	-5.84801
AT1TE30235	1.70213	0	2.13465	-1.70213	0.43252
AT1TE30240	10.8153	4.07407	11.0174	-6.74123	0.2021
AT1TE30250	0	0	0	0	0
AT1TE30255	0	0	0	0	0
AT1TE30350	0	0	0	0	0
AT1TE30360	2.9703	0	0	-2.9703	-2.9703
AT1TE30365	3.19056	1.95024	0.824014	-1.24032	-2.36655
AT1TE30370	0	0	0	0	0
AT1TE30375	0	0	0	0	0
AT1TE30410	0.757576	0	0	-0.757576	-0.757576
AT1TE30440	0	0	0	0	0
AT1TE30510	0	0	0	0	0
AT1TE30520	0	0	0	0	0
AT1TE30550	0.119693	0.111826	0.0280741	-0.007867	-0.0916189
AT1TE30555	0	0	0	0	0
AT1TE30770	1.78492	0	0.161763	-1.78492	-1.62316
AT1TE30820	0.456621	0	0	-0.456621	-0.456621
AT1TE30840	0.842697	0.137615	0.19758	-0.705082	-0.645117
AT1TE30845	8.77756	0	0	-8.77756	-8.77756
AT1TE30870	2.98343	1.25392	1.75439	-1.72951	-1.22904
AT1TE30875	6.13734	1.45747	0	-4.67987	-6.13734
AT1TE30880	1.02945	0	0	-1.02945	-1.02945
AT1TE30890	1.55895	0	0.590372	-1.55895	-0.968578
AT1TE30895	13.06	0	4.14395	-13.06	-8.91605
AT1TE31000	0	0	0	0	0
AT1TE31045	0	0	0	0	0
AT1TE31080	0	0	0	0	0
AT1TE31190	12.2007	0.0545165	0.262136	-12.1462	-11.9386
AT1TE31380	0.161725	0	0	-0.161725	-0.161725
AT1TE31385	0	0	0	0	0
AT1TE31420	0	0	0	0	0
AT1TE31505	0	0	0	0	0
AT1TE31560	0	0	0	0	0
AT1TE31570	1.64948	0	2.75591	-1.64948	1.10643
AT1TE31590	6.40264	0.834637	1.10142	-5.568	-5.30122
AT1TE31660	6.41577	0	1.13592	-6.41577	-5.27985
AT1TE31665	0	0	0	0	0
AT1TE31670	0	0	0	0	0
AT1TE31700	0	0	0	0	0
AT1TE31710	2.82027	0	0.382653	-2.82027	-2.43762
AT1TE31750	7.59429	1.31265	2.9703	-6.28164	-4.62399
AT1TE31760	0	0	0	0	0
AT1TE31765	1.3683	0	0.52459	-1.3683	-0.84371
AT1TE31770	13.3333	0	5.2161	-13.3333	-8.1172
AT1TE31775	1.76427	0.0371058	0.692975	-1.72716	-1.0713
AT1TE31880	0	0	0	0	0
AT1TE31885	0	0	0	0	0
AT1TE31905	0	0	0	0	0
AT1TE31915	0	0	0	0	0
AT1TE31920	0	0.650558	0	0.650558	0
AT1TE31925	0	0	0	0	0
AT1TE31930	1.24199	0.210084	0	-1.03191	-1.24199
AT1TE31935	5.75693	0	0.365408	-5.75693	-5.39152
AT1TE31940	0	0	0	0	0
AT1TE31945	0	0	0	0	0
AT1TE31955	0	0	0	0	0
AT1TE31960	0	0	0	0	0
AT1TE31970	8.53842	0	5.59292	-8.53842	-2.9455
AT1TE31980	0	0	0	0	0
AT1TE31985	8.14394	0.333519	4.37342	-7.81042	-3.77052
AT1TE32005	0	0	0	0	0
AT1TE32015	0.104619	0	0.0302939	-0.104619	-0.0743251
AT1TE32040	5.14372	1.81818	3.07692	-3.32554	-2.0668
AT1TE32095	0	0	0.189753	0	0.189753
AT1TE32110	0	0	0	0	0
AT1TE32115	0	0	0	0	0
AT1TE32220	0	0	0	0	0
AT1TE32225	0	0	0	0	0
AT1TE32230	0	0	0	0	0
AT1TE32270	1.99317	0.928641	0.858194	-1.06453	-1.13498
AT1TE32275	5.91216	0.574713	0.60241	-5.33745	-5.30975
AT1TE32280	2.04082	0	2.5247	-2.04082	0.48388
AT1TE32325	20.6161	5.30973	11.7886	-15.3064	-8.8275
AT1TE32420	0	0	0	0	0
AT1TE32425	0	0	0	0	0
AT1TE32455	9.67742	0	0	-9.67742	-9.67742
AT1TE32460	0	0	0	0	0
AT1TE32465	0	0	0	0	0
AT1TE32500	0	0	0	0	0
AT1TE32530	0	0	0	0	0
AT1TE32620	0.722394	0	0	-0.722394	-0.722394
AT1TE32625	0	0	1.24138	0	1.24138
AT1TE32655	0.475813	0.265957	0.204186	-0.209856	-0.271627
AT1TE32715	0	0	0.41841	0	0.41841
AT1TE32755	9.50311	0.0952381	0.195312	-9.40787	-9.3078
AT1TE32760	3.05776	0	0.317125	-3.05776	-2.74064
AT1TE32765	8.39281	0	0.1738	-8.39281	-8.21901
AT1TE32785	0.790123	0	0.188947	-0.790123	-0.601176
AT1TE32790	0	0	0	0	0
AT1TE32795	6.93642	0	1.71674	-6.93642	-5.21968
AT1TE32800	1.22306	0	0	-1.22306	-1.22306
AT1TE32805	4.94118	0	0	-4.94118	-4.94118
AT1TE32815	0	0	0	0	0
AT1TE32825	0	0	0	0	0
AT1TE32870	0	0	0	0	0
AT1TE32905	0	0	0	0	0
AT1TE32935	0	0	0	0	0
AT1TE32945	21.6518	2.18341	10.3226	-19.4684	-11.3292
AT1TE32990	18.3172	0	5.87786	-18.3172	-12.4393
AT1TE32995	0.413864	0	0.630915	-0.413864	0.217051
AT1TE33000	0	0.285442	0	0.285442	0
AT1TE33035	0.206398	0	0	-0.206398	-0.206398
AT1TE33045	0	0	0	0	0
AT1TE33070	2.4728	0	0	-2.4728	-2.4728
AT1TE33075	9.75104	0.303337	1.93237	-9.4477	-7.81867
AT1TE33085	0	0	0	0	0
AT1TE33210	0	0	0.111554	0	0.111554
AT1TE33270	0	0	0	0	0
AT1TE33340	4.0711	0	4.92676	-4.0711	0.85566
AT1TE33345	0.488998	0	0	-0.488998	-0.488998
AT1TE33350	0.0448833	0.0570451	0.0844595	0.0121618	0.0395762
AT1TE33450	10.7955	0	21.0227	-10.7955	10.2272
AT1TE33455	7.19959	2.28717	10.609	-4.91242	3.40941
AT1TE33460	7.17593	0	14.5923	-7.17593	7.41637
AT1TE33490	13.562	4.55711	2.08212	-9.00489	-11.4799
AT1TE33510	0	0	0	0	0
AT1TE33550	0	0	0	0	0
AT1TE33555	1.10865	0	0.923788	-1.10865	-0.184862
AT1TE33670	8.51434	0	9.26259	-8.51434	0.74825
AT1TE33745	0.767018	0	0	-0.767018	-0.767018
AT1TE33905	4.31115	0	0.556793	-4.31115	-3.75436
AT1TE33910	0.461538	0	0	-0.461538	-0.461538
AT1TE33955	19.9927	0	16.8871	-19.9927	-3.1056
AT1TE33990	0	0	0	0	0
AT1TE34000	0.201613	0	0.138122	-0.201613	-0.063491
AT1TE34015	8.25221	1.0107	4.44081	-7.24151	-3.8114
AT1TE34030	0	0	0	0	0
AT1TE34045	6.31579	1.23106	0.408859	-5.08473	-5.90693
AT1TE34120	0	0	0	0	0
AT1TE34125	10.1961	0	4.02685	-10.1961	-6.16925
AT1TE34130	0	0	0	0	0
AT1TE34165	0.13587	0	0	-0.13587	-0.13587
AT1TE34170	5.75881	0.352113	5.38177	-5.4067	-0.37704
AT1TE34180	18.3735	2.62467	8.64662	-15.7488	-9.72688
AT1TE34210	0	0	0	0	0
AT1TE34215	11.1873	1.51251	7.74081	-9.67479	-3.44649
AT1TE34255	10.1186	1.47905	6.99774	-8.63955	-3.12086
AT1TE34265	2.11864	0	0.369914	-2.11864	-1.74873
AT1TE34270	0	0	0	0	0
AT1TE34275	0.315315	0	0.102284	-0.315315	-0.213031
AT1TE34285	0	0	0	0	0
AT1TE34290	0	0	0	0	0
AT1TE34295	5.92938	0	3.04807	-5.92938	-2.88131
AT1TE34300	10.9471	0	5.5914	-10.9471	-5.3557
AT1TE34315	4.42898	4.79134	0.987467	0.36236	-3.44151
AT1TE34335	0	0	0.0249087	0	0.0249087
AT1TE34350	0	0.361664	0.208768	0.361664	0.208768
AT1TE34360	0	0	0	0	0
AT1TE34365	9.50649	0	2.02969	-9.50649	-7.4768
AT1TE34400	0	0	0	0	0
AT1TE34435	0	0	0	0	0
AT1TE34445	2.54804	0	2.10689	-2.54804	-0.44115
AT1TE34450	4.92754	0	4.78508	-4.92754	-0.14246
AT1TE34465	0.505902	1.70576	0.281294	1.19986	-0.224608
AT1TE34500	0	0	0	0	0
AT1TE34515	0.210194	0	0	-0.210194	-0.210194
AT1TE34580	12.8221	7.79884	3.22594	-5.02326	-9.59616
AT1TE34590	3.92891	0	0.258532	-3.92891	-3.67038
AT1TE34595	0	0	0	0	0
AT1TE34620	0	0	0	0	0
AT1TE34650	5.30694	0.681396	4.1532	-4.62554	-1.15374
AT1TE34720	0	0	0	0	0
AT1TE34820	0.615385	0	3.34487	-0.615385	2.72948
AT1TE34825	0.279851	0	0.714286	-0.279851	0.434435
AT1TE34860	0	0	0	0	0
AT1TE34895	20.8742	2.82878	12.5114	-18.0454	-8.3628
AT1TE34980	0	0	0.23166	0	0.23166
AT1TE35020	0	0	0	0	0
AT1TE35050	0	0	0	0	0
AT1TE35055	0	0	0	0	0
AT1TE35060	27.2383	1.41956	5.12821	-25.8187	-22.1101
AT1TE35100	7.25861	0.184162	0.751033	-7.07445	-6.50758
AT1TE35105	13.413	0.364964	1.18694	-13.048	-12.2261
AT1TE35130	0	0	0	0	0
AT1TE35160	0	0	0	0	0
AT1TE35180	0.298285	0	0	-0.298285	-0.298285
AT1TE35235	0	0	0	0	0
AT1TE35245	0	0	0	0	0
AT1TE35250	9.30897	0	5.00428	-9.30897	-4.30469
AT1TE35260	0	0	0	0	0
AT1TE35275	2.59301	0	0.327511	-2.59301	-2.2655
AT1TE35280	8.95121	3.54545	1.88155	-5.40576	-7.06966
AT1TE35290	32.3077	1.82648	22.9508	-30.4812	-9.3569
AT1TE35305	5.95471	0.806777	6.925	-5.14793	0.97029
AT1TE35325	8.53769	0.345622	3.27215	-8.19207	-5.26554
AT1TE35380	0.291262	0	0	-0.291262	-0.291262
AT1TE35390	0	0	0	0	0
AT1TE35395	0	0	0	0	0
AT1TE35400	0	0.274725	0	0.274725	0
AT1TE35410	0	0	0	0	0
AT1TE35415	0.0622148	0	0	-0.0622148	-0.0622148
AT1TE35420	0	0	0	0	0
AT1TE35425	0	0	0	0	0
AT1TE35430	0	0	0	0	0
AT1TE35460	3.51589	1.5873	2.61055	-1.92859	-0.90534
AT1TE35465	2.65756	1.48026	1.69173	-1.1773	-0.96583
AT1TE35525	0	0	0	0	0
AT1TE35530	6.90634	0	3.05064	-6.90634	-3.8557
AT1TE35535	5.98911	0	0.965517	-5.98911	-5.02359
AT1TE35575	0	0	0	0	0
AT1TE35580	0	0	0	0	0
AT1TE35590	2.5577	0	0	-2.5577	-2.5577
AT1TE35610	0	0	0	0	0
AT1TE35620	5.03937	0	0.837989	-5.03937	-4.20138
AT1TE35625	0.486224	0	0.776531	-0.486224	0.290307
AT1TE35630	0	0	0	0	0
AT1TE35645	0	0	0	0	0
AT1TE35670	2.63473	0	0	-2.63473	-2.63473
AT1TE35675	4.54545	0.595238	0.217234	-3.95021	-4.32822
AT1TE35680	9.8081	0.057862	1.73974	-9.75024	-8.06836
AT1TE35710	0	0	0	0	0
AT1TE35720	7.52614	2.05911	1.48365	-5.46703	-6.04249
AT1TE35725	1.02128	1.88679	0	0.86551	-1.02128
AT1TE35735	0	0	0	0	0
AT1TE35750	0.149142	0	0.268199	-0.149142	0.119057
AT1TE35760	0	0	0	0	0
AT1TE35820	3.38462	0.601202	2.149	-2.78342	-1.23562
AT1TE35855	5.01624	6.84335	0.0381582	1.82711	-4.97808
AT1TE35860	4.17537	4.69779	0	0.52242	-4.17537
AT1TE35900	2.59605	0	6.75563	-2.59605	4.15958
AT1TE35930	0	0	0	0	0
AT1TE35945	0	0	0	0	0
AT1TE35950	0.420757	0	0	-0.420757	-0.420757
AT1TE35955	2.43632	0	1	-2.43632	-1.43632
AT1TE35980	0	0.615595	0	0.615595	0
AT1TE35995	0	0	0	0	0
AT1TE36035	13.4099	7.28994	0.02079	-6.11996	-13.3891
AT1TE36055	2.78689	0	0	-2.78689	-2.78689
AT1TE36060	0.728477	0	0.0828402	-0.728477	-0.645637
AT1TE36100	0	0	0	0	0
AT1TE36105	0	0	0	0	0
AT1TE36115	0	0	0	0	0
AT1TE36120	6.0177	1.11173	2.44156	-4.90597	-3.57614
AT1TE36125	0	0	0	0	0
AT1TE36130	0	0	0.126582	0	0.126582
AT1TE36135	0	0	0	0	0
AT1TE36205	0	0	0	0	0
AT1TE36210	0	0	0	0	0
AT1TE36220	0	0	0	0	0
AT1TE36225	0	0	0	0	0
AT1TE36235	0	0	0	0	0
AT1TE36245	0	0	0	0	0
AT1TE36255	21.3542	0	16.1876	-21.3542	-5.1666
AT1TE36340	0	0.470219	0	0.470219	0
AT1TE36345	4.31655	0	10.2632	-4.31655	5.94665
AT1TE36350	8.08081	1.82648	19.3384	-6.25433	11.2576
AT1TE36485	0.124974	0.0615926	0.0222486	-0.0633814	-0.102725
AT1TE36505	0.209937	0	0	-0.209937	-0.209937
AT1TE36510	6.89022	5.43269	5.25657	-1.45753	-1.63365
AT1TE36530	0	0	0	0	0
AT1TE36545	0	0	0	0	0
AT1TE36550	5.72451	1.90915	3.19813	-3.81536	-2.52638
AT1TE36570	6.23438	6.4035	0.0805292	0.16912	-6.15385
AT1TE36575	0	0	0	0	0
AT1TE36590	0	0.277778	0	0.277778	0
AT1TE36605	0	0.107875	0	0.107875	0
AT1TE36615	0	0	0	0	0
AT1TE36630	1.80141	0	0.342801	-1.80141	-1.45861
AT1TE36665	0	0	0	0	0
AT1TE36695	0	0	0	0	0
AT1TE36710	0	0	0	0	0
AT1TE36715	18.0797	0.378378	13.8967	-17.7013	-4.183
AT1TE36775	0.431034	0	0	-0.431034	-0.431034
AT1TE36820	0	0	0	0	0
AT1TE36825	0	0	0	0	0
AT1TE36885	0	0	0	0	0
AT1TE36890	5.76114	0.184196	3.86778	-5.57694	-1.89336
AT1TE36945	31.3594	1.09091	10.6383	-30.2685	-20.7211
AT1TE36960	18.5835	3.57959	11.4967	-15.0039	-7.0868
AT1TE37010	0	0	0	0	0
AT1TE37050	0.129366	0	0.125156	-0.129366	-0.00421
AT1TE37065	0	0	0	0	0
AT1TE37070	0	0	0	0	0
AT1TE37150	0.157646	0	0	-0.157646	-0.157646
AT1TE37165	0.40107	0	1.47287	-0.40107	1.0718
AT1TE37170	5.58423	0	1.11927	-5.58423	-4.46496
AT1TE37175	0	0	0	0	0
AT1TE37180	4.21003	0.217707	3.13161	-3.99232	-1.07842
AT1TE37190	0	0	0	0	0
AT1TE37195	0	0	0	0	0
AT1TE37210	5.14488	0	0.164699	-5.14488	-4.98018
AT1TE37215	6.61708	0	0.240011	-6.61708	-6.37707
AT1TE37235	0	0	0	0	0
AT1TE37255	0	0	0	0	0
AT1TE37260	3.07414	0	0.787879	-3.07414	-2.28626
AT1TE37265	5.96735	0.480088	0.698631	-5.48726	-5.26872
AT1TE37275	1.70455	0	2.78515	-1.70455	1.0806
AT1TE37290	0	0	0	0	0
AT1TE37295	0	0	0	0	0
AT1TE37300	0	0	1.0929	0	1.0929
AT1TE37305	2.5489	0	1.71084	-2.5489	-0.83806
AT1TE37310	0	0	0.34965	0	0.34965
AT1TE37380	0	0	0	0	0
AT1TE37390	7.95053	0.24024	0.375469	-7.71029	-7.57506
AT1TE37395	0	0	0	0	0
AT1TE37490	0	0	0	0	0
AT1TE37495	0.330579	0	0	-0.330579	-0.330579
AT1TE37520	0	0.909091	0	0.909091	0
AT1TE37530	0.227273	0	0	-0.227273	-0.227273
AT1TE37545	0	0	0	0	0
AT1TE37590	0	0	0	0	0
AT1TE37610	0.119261	0	0	-0.119261	-0.119261
AT1TE37630	0	0	0	0	0
AT1TE37635	0	0	0	0	0
AT1TE37645	6.83183	0	1.81373	-6.83183	-5.0181
AT1TE37655	0.0981675	0	0.0815162	-0.0981675	-0.0166513
AT1TE37660	5.36023	0	1.16783	-5.36023	-4.1924
AT1TE37670	0	0	0.684932	0	0.684932
AT1TE37680	7.44417	0	3.7702	-7.44417	-3.67397
AT1TE37690	0	0	0	0	0
AT1TE37705	2.54735	0	0.324028	-2.54735	-2.22332
AT1TE37710	1.74564	0	3.33204	-1.74564	1.5864
AT1TE37715	2.37288	0	2.52632	-2.37288	0.15344
AT1TE37720	5.30401	6.17284	8.7585	0.86883	3.45449
AT1TE37735	0.961538	0	0	-0.961538	-0.961538
AT1TE37745	0	0	0	0	0
AT1TE37755	0	0	0	0	0
AT1TE37770	15.0794	0	2.96496	-15.0794	-12.1144
AT1TE37780	0	0	0	0	0
AT1TE37790	9.21348	0.707339	5.9098	-8.50614	-3.30368
AT1TE37795	0	0	0	0	0
AT1TE37840	0	0	0.522388	0	0.522388
AT1TE37850	0	0	0	0	0
AT1TE37875	0.491803	0	0.228441	-0.491803	-0.263362
AT1TE37885	0	0	0	0	0
AT1TE37890	5.87711	0.223964	3.09318	-5.65315	-2.78393
AT1TE37905	6.02799	0.533808	7.8643	-5.49418	1.83631
AT1TE37910	1.71149	0	2.53165	-1.71149	0.82016
AT1TE37925	3.30033	0.156556	3.44464	-3.14377	0.14431
AT1TE37930	0	0	0	0	0
AT1TE37935	8.54409	0	3.49766	-8.54409	-5.04643
AT1TE37940	25.4098	3.61635	14.3931	-21.7934	-11.0167
AT1TE37975	4.4316	0	2.30583	-4.4316	-2.12577
AT1TE37985	0	0	0	0	0
AT1TE37990	0	0	0	0	0
AT1TE38010	0	0	0	0	0
AT1TE38015	6.77603	1.24275	0.760456	-5.53328	-6.01557
AT1TE38030	0	0.598086	0	0.598086	0
AT1TE38035	6.19254	0.524345	4.67987	-5.66819	-1.51267
AT1TE38040	0	0	0	0	0
AT1TE38090	12.0812	0.0519121	0.687225	-12.0293	-11.394
AT1TE38120	0	0	0	0	0
AT1TE38125	0.115473	0	0	-0.115473	-0.115473
AT1TE38130	0	0	0	0	0
AT1TE38165	0	0.338696	0	0.338696	0
AT1TE38195	3.71775	0	1.04767	-3.71775	-2.67008
AT1TE38210	7.18409	3.02684	0.0646169	-4.15725	-7.11947
AT1TE38240	0	0	0	0	0
AT1TE38245	26.3298	2.485	17.7249	-23.8448	-8.6049
AT1TE38250	3.85439	0.828157	2.55537	-3.02623	-1.29902
AT1TE38260	3.38016	0	0.475842	-3.38016	-2.90432
AT1TE38300	13.7558	0.600901	2.52294	-13.1549	-11.2329
AT1TE38305	0	0	0	0	0
AT1TE38315	0	0	0.0697188	0	0.0697188
AT1TE38325	0.663717	0	0	-0.663717	-0.663717
AT1TE38330	0	0	0	0	0
AT1TE38335	0	0	0	0	0
AT1TE38340	0.576553	0	0.110538	-0.576553	-0.466015
AT1TE38345	33.0629	0	36.3636	-33.0629	3.3007
AT1TE38350	10.8531	3.78788	9.15514	-7.06522	-1.69796
AT1TE38355	7.8481	0	7.14286	-7.8481	-0.70524
AT1TE38445	2.87081	0	3.35008	-2.87081	0.47927
AT1TE38450	0	0	0	0	0
AT1TE38460	0	0	0.195822	0	0.195822
AT1TE38465	0	0	0.223547	0	0.223547
AT1TE38490	0	0	0	0	0
AT1TE38505	0	0	0	0	0
AT1TE38530	4.88097	1.88409	2.97431	-2.99688	-1.90666
AT1TE38565	0	0	0	0	0
AT1TE38570	0.26137	0	0.547695	-0.26137	0.286325
AT1TE38580	0.0200978	0.0909504	0.0191498	0.0708526	-0.000948
AT1TE38630	0	0.210231	0.567491	0.210231	0.567491
AT1TE38700	6.41628	0	7.91878	-6.41628	1.5025
AT1TE38705	5.52307	0	7.07506	-5.52307	1.55199
AT1TE38715	0	0	0	0	0
AT1TE38740	0	0	0	0	0
AT1TE38755	0	0	0	0	0
AT1TE38775	0.654784	0.086881	0	-0.567903	-0.654784
AT1TE38780	0.711382	0	0	-0.711382	-0.711382
AT1TE38795	0	0	0.472193	0	0.472193
AT1TE38820	7.33479	0.358423	3.97644	-6.97637	-3.35835
AT1TE38830	0	0	0	0	0
AT1TE38835	0.223048	0	0.1386	-0.223048	-0.084448
AT1TE38850	0	0	0	0	0
AT1TE38860	0.320513	0	0	-0.320513	-0.320513
AT1TE38870	0	0	0	0	0
AT1TE38900	2.15947	0	0.414938	-2.15947	-1.74453
AT1TE38915	33.6877	0	8.11966	-33.6877	-25.568
AT1TE38920	13.1455	0	1.49477	-13.1455	-11.6507
AT1TE38925	5.56564	0	0.179533	-5.56564	-5.38611
AT1TE38935	5.21327	0	0.583658	-5.21327	-4.62961
AT1TE38940	8.83216	0.0609963	0.0335655	-8.77116	-8.79859
AT1TE38945	0.343879	0.678143	1.25392	0.334264	0.910041
AT1TE38950	0.404858	0	0	-0.404858	-0.404858
AT1TE38980	0	0	0	0	0
AT1TE38985	1.46823	2.2356	1.93689	0.76737	0.46866
AT1TE39005	1.52866	0.390244	0.3003	-1.13842	-1.22836
AT1TE39010	0.431779	0	0	-0.431779	-0.431779
AT1TE39025	5.97964	0	2.90276	-5.97964	-3.07688
AT1TE39030	3.59948	0.439883	0.260586	-3.1596	-3.33889
AT1TE39040	0.10442	0	0	-0.10442	-0.10442
AT1TE39105	1.32336	0	0.253807	-1.32336	-1.06955
AT1TE39145	11.7504	4.6549	5.70342	-7.0955	-6.04698
AT1TE39165	16.4502	1.52249	9.19003	-14.9277	-7.26017
AT1TE39210	3.8961	0	0	-3.8961	-3.8961
AT1TE39215	2.98165	0	0.441826	-2.98165	-2.53982
AT1TE39225	8.86571	0.328407	3.71645	-8.5373	-5.14926
AT1TE39230	0	0.299401	0	0.299401	0
AT1TE39235	0	0	0	0	0
AT1TE39330	0	0	0	0	0
AT1TE39335	0.524934	0	0	-0.524934	-0.524934
AT1TE39360	7.53721	0	0	-7.53721	-7.53721
AT1TE39365	0.473186	0.795229	0.677201	0.322043	0.204015
AT1TE39370	63.6223	0	31.1111	-63.6223	-32.5112
AT1TE39375	16.6029	0	1.89504	-16.6029	-14.7079
AT1TE39380	9.12125	0.902815	0	-8.21843	-9.12125
AT1TE39390	20.6833	0.625434	0.357569	-20.0579	-20.3257
AT1TE39405	1.75711	0	1.54768	-1.75711	-0.20943
AT1TE39410	0	0.779221	0	0.779221	0
AT1TE39460	0	0.265018	0	0.265018	0
AT1TE39490	5.18359	0	0.864553	-5.18359	-4.31904
AT1TE39515	7.02352	1.40815	1.21962	-5.61537	-5.8039
AT1TE39530	14.7982	2.49377	6.64506	-12.3044	-8.15314
AT1TE39535	15.2381	2.6178	6.98467	-12.6203	-8.25343
AT1TE39550	0	0.196207	0	0.196207	0
AT1TE39560	0	0	0	0	0
AT1TE39565	0	0	0	0	0
AT1TE39590	0	0	0	0	0
AT1TE39660	0	0.578592	0	0.578592	0
AT1TE39710	0	0	0.177936	0	0.177936
AT1TE39720	0	0	0.225564	0	0.225564
AT1TE39755	14.629	2.8363	9.64223	-11.7927	-4.98677
AT1TE39775	0	0	0	0	0
AT1TE39785	0	0	0	0	0
AT1TE39790	4.19063	1.0296	6.63507	-3.16103	2.44444
AT1TE39795	0.25718	0	0	-0.25718	-0.25718
AT1TE39800	7.16544	0	0	-7.16544	-7.16544
AT1TE39805	6.45161	2.06022	1.14566	-4.39139	-5.30595
AT1TE39810	2.97498	1.04167	0.714286	-1.93331	-2.26069
AT1TE39820	0.606367	0	0	-0.606367	-0.606367
AT1TE39830	4.25831	0.772002	0.950704	-3.48631	-3.30761
AT1TE39835	8.48287	0	1.93452	-8.48287	-6.54835
AT1TE39840	3.56347	0	2.72109	-3.56347	-0.84238
AT1TE39855	0.96432	0	0.391389	-0.96432	-0.572931
AT1TE39860	0	0	0	0	0
AT1TE39865	1.3597	0	0	-1.3597	-1.3597
AT1TE39870	0	0	0	0	0
AT1TE39875	0.824176	2.11039	0.419727	1.28621	-0.404449
AT1TE39880	3.26481	0.441122	0	-2.82369	-3.26481
AT1TE39885	0	0	0	0	0
AT1TE39900	0	0	0	0	0
AT1TE39905	0	0.322234	0	0.322234	0
AT1TE39915	7.02925	0.633484	8.78317	-6.39577	1.75392
AT1TE39930	0	0	0.10274	0	0.10274
AT1TE39940	0.269724	0	0	-0.269724	-0.269724
AT1TE39950	2.52683	0	0.9113	-2.52683	-1.61553
AT1TE39960	0	0	0	0	0
AT1TE39970	4.62754	1.3431	2.11982	-3.28444	-2.50772
AT1TE39975	3.19934	0.806452	1.35048	-2.39289	-1.84886
AT1TE39990	4.88048	0.451128	3.08914	-4.42935	-1.79134
AT1TE40000	1.95911	0	1.32709	-1.95911	-0.63202
AT1TE40005	0	0	0	0	0
AT1TE40010	46.2598	2.24439	19.6129	-44.0154	-26.6469
AT1TE40020	0.140105	0	0	-0.140105	-0.140105
AT1TE40030	0	0	0	0	0
AT1TE40060	0	0	0	0	0
AT1TE40075	0.178359	0	0	-0.178359	-0.178359
AT1TE40080	0	0	0	0	0
AT1TE40090	5.12884	0.0963391	0.125287	-5.0325	-5.00355
AT1TE40095	0.706714	0.721154	0	0.01444	-0.706714
AT1TE40120	4.86835	0.195051	2.26553	-4.6733	-2.60282
AT1TE40145	0	0	0	0	0
AT1TE40155	0	0	0	0	0
AT1TE40165	0	0	0	0	0
AT1TE40170	0	0	0.31348	0	0.31348
AT1TE40230	4.5986	2.0073	6.25738	-2.5913	1.65878
AT1TE40240	4.30894	0.0767165	1.77105	-4.23222	-2.53789
AT1TE40255	0	0	0	0	0
AT1TE40260	0	0	0	0	0
AT1TE40265	1.92698	0	0.738916	-1.92698	-1.18806
AT1TE40280	0	0	0	0	0
AT1TE40285	0.394218	0	0.497512	-0.394218	0.103294
AT1TE40295	4.6729	0	0	-4.6729	-4.6729
AT1TE40300	0	0	0	0	0
AT1TE40305	0.470219	1.65746	0.696864	1.18724	0.226645
AT1TE40340	6.87546	0.686248	0	-6.18921	-6.87546
AT1TE40345	8.12065	2.05047	0	-6.07018	-8.12065
AT1TE40355	10.5654	8.88396	0	-1.68144	-10.5654
AT1TE40360	0.672115	1.05618	0.0807646	0.384065	-0.59135
AT1TE40365	0	0.980829	0.101868	0.980829	0.101868
AT1TE40375	0.1443	0	0	-0.1443	-0.1443
AT1TE40380	0	0	0	0	0
AT1TE40400	2.52723	0	0	-2.52723	-2.52723
AT1TE40415	0.970018	0	0.168634	-0.970018	-0.801384
AT1TE40465	0	0	0	0	0
AT1TE40470	0.485437	0	1.42653	-0.485437	0.941093
AT1TE40520	1.26582	0	0.505902	-1.26582	-0.759918
AT1TE40525	12.5577	0	12.9644	-12.5577	0.4067
AT1TE40530	0	0	0	0	0
AT1TE40560	5.50996	0.703844	6.91107	-4.80612	1.40111
AT1TE40565	4.60653	1.84805	9.67458	-2.75848	5.06805
AT1TE40570	8.47804	8.65905	14.6823	0.18101	6.20426
AT1TE40595	1.83758	1.68269	8.04553	-0.15489	6.20795
AT1TE40605	3.85356	1.89104	8.38192	-1.96252	4.52836
AT1TE40610	0	0	0	0	0
AT1TE40615	0.331004	0	0.206897	-0.331004	-0.124107
AT1TE40620	1.67189	0.228833	2.17451	-1.44306	0.50262
AT1TE40630	0	0	0	0	0
AT1TE40635	0.275862	0	0.411946	-0.275862	0.136084
AT1TE40640	10.3493	0	8.48233	-10.3493	-1.86697
AT1TE40645	0	0	0.176991	0	0.176991
AT1TE40675	0	0.767263	0	0.767263	0
AT1TE40680	0	0	0	0	0
AT1TE40685	0.309917	0	0	-0.309917	-0.309917
AT1TE40690	4.89362	0	0.220751	-4.89362	-4.67287
AT1TE40695	0	0	0.0691722	0	0.0691722
AT1TE40700	0.828014	0	0.202338	-0.828014	-0.625676
AT1TE40705	0	0	0	0	0
AT1TE40725	4.62287	0.954329	2.70864	-3.66854	-1.91423
AT1TE40770	8.87154	0.498575	4.36205	-8.37296	-4.50949
AT1TE40775	5.27383	0	5.5618	-5.27383	0.28797
AT1TE40780	0.714286	0	0	-0.714286	-0.714286
AT1TE40800	0.199336	0	0.561601	-0.199336	0.362265
AT1TE40865	0	0	0	0	0
AT1TE40870	2.59516	0	0.358423	-2.59516	-2.23674
AT1TE40885	0.124688	0.136861	0	0.012173	-0.124688
AT1TE40900	0.911458	0	0	-0.911458	-0.911458
AT1TE40925	2.95763	0.188578	0.624628	-2.76905	-2.333
AT1TE40930	3.67776	0	1.54639	-3.67776	-2.13137
AT1TE40935	26.5823	0	14.4242	-26.5823	-12.1581
AT1TE40940	5.14193	0.0935454	0.200938	-5.04838	-4.94099
AT1TE40950	6.68524	1.76991	9.92218	-4.91533	3.23694
AT1TE40955	3.90914	0	0.344168	-3.90914	-3.56497
AT1TE40960	2.73684	0.890208	4.63122	-1.84663	1.89438
AT1TE40975	1.87075	0	0.516351	-1.87075	-1.3544
AT1TE40980	3.36862	0	2.7611	-3.36862	-0.60752
AT1TE40985	0	0	3	0	3
AT1TE40990	1.60142	0	4.73934	-1.60142	3.13792
AT1TE41000	0	0	0.134288	0	0.134288
AT1TE41005	0	0	0	0	0
AT1TE41020	3.22581	0	0.693132	-3.22581	-2.53268
AT1TE41025	16.7638	1.46699	4.79134	-15.2968	-11.9725
AT1TE41030	10.0115	1.33883	2.38693	-8.67267	-7.62457
AT1TE41040	30.914	1.12782	17.6471	-29.7862	-13.2669
AT1TE41045	2.28484	0	3.21384	-2.28484	0.929
AT1TE41070	0	0	0	0	0
AT1TE41080	10.1551	0	6.42857	-10.1551	-3.72653
AT1TE41090	0	0	0	0	0
AT1TE41115	3.37302	0	4.56731	-3.37302	1.19429
AT1TE41120	0.390625	0	0	-0.390625	-0.390625
AT1TE41130	0	0	0	0	0
AT1TE41140	0.884956	0	0	-0.884956	-0.884956
AT1TE41145	0	0	0	0	0
AT1TE41170	2.6908	0	1.54321	-2.6908	-1.14759
AT1TE41180	0	0	0	0	0
AT1TE41185	0.241047	0	0	-0.241047	-0.241047
AT1TE41200	0	0	0	0	0
AT1TE41210	0	0	0	0	0
AT1TE41215	0	0	0	0	0
AT1TE41220	0	0	0	0	0
AT1TE41230	5.84084	0.03314	0.0777907	-5.8077	-5.76305
AT1TE41240	1.42077	0	0.324149	-1.42077	-1.09662
AT1TE41245	0	0	0	0	0
AT1TE41250	1.29683	0	0	-1.29683	-1.29683
AT1TE41255	0	0	0	0	0
AT1TE41260	0.498874	0.0861141	0	-0.41276	-0.498874
AT1TE41265	2.90503	0	2.90758	-2.90503	0.00255
AT1TE41280	0.103093	1.28659	0	1.1835	-0.103093
AT1TE41290	0	0	0	0	0
AT1TE41300	0	1.71569	0.570613	1.71569	0.570613
AT1TE41310	2.20588	0	5.37353	-2.20588	3.16765
AT1TE41315	2.57104	0	2.58481	-2.57104	0.01377
AT1TE41345	6.08388	0.0789889	0.053233	-6.00489	-6.03065
AT1TE41350	8.486	1.43763	0.647956	-7.04837	-7.83804
AT1TE41365	0	0	0	0	0
AT1TE41375	0	0	0.218341	0	0.218341
AT1TE41390	9.67742	0	1.93548	-9.67742	-7.74194
AT1TE41395	0	0	0	0	0
AT1TE41400	0	0	0	0	0
AT1TE41415	3.7037	1.84203	0.309076	-1.86167	-3.39462
AT1TE41420	0	0	0	0	0
AT1TE41435	0	0	0	0	0
AT1TE41445	0	0	0	0	0
AT1TE41460	5.54604	0.0501118	0.0862525	-5.49593	-5.45979
AT1TE41465	1.07198	0.290276	0	-0.781704	-1.07198
AT1TE41470	29.7654	1.60891	13.7871	-28.1565	-15.9783
AT1TE41480	1.49477	0.902527	0	-0.592243	-1.49477
AT1TE41485	3.5503	0	0	-3.5503	-3.5503
AT1TE41490	12.2667	1.23636	24.7557	-11.0303	12.489
AT1TE41500	6.62438	4.62164	6.83606	-2.00274	0.21168
AT1TE41505	9.45674	0	11.6105	-9.45674	2.15376
AT1TE41510	1.85058	0	0	-1.85058	-1.85058
AT1TE41525	8.56692	0.133583	4.44537	-8.43334	-4.12155
AT1TE41540	0	0	0	0	0
AT1TE41545	0	0	0	0	0
AT1TE41550	0	0	0	0	0
AT1TE41565	0	0	0	0	0
AT1TE41575	2.4358	0.0764965	0.104012	-2.3593	-2.33179
AT1TE41580	1.74823	0.140944	0.0276817	-1.60729	-1.72055
AT1TE41585	3.23224	0	6.29672	-3.23224	3.06448
AT1TE41590	0	0	0	0	0
AT1TE41600	0	0	0	0	0
AT1TE41605	0	0	0	0	0
AT1TE41610	1.31492	0.460476	0.377358	-0.854444	-0.937562
AT1TE41615	1.26468	0.641026	0.531915	-0.623654	-0.732765
AT1TE41625	2.35978	1.01342	2.14697	-1.34636	-0.21281
AT1TE41630	1.77638	0.506757	1.39319	-1.26962	-0.38319
AT1TE41670	1.18919	0.234926	0.285987	-0.954264	-0.903203
AT1TE41680	0	0.575816	2.82293	0.575816	2.82293
AT1TE41710	0.266904	0	0	-0.266904	-0.266904
AT1TE41725	0.176471	0.159363	0.758294	-0.017108	0.581823
AT1TE41730	0	0	0	0	0
AT1TE41735	1.55889	0.163867	0.439046	-1.39502	-1.11984
AT1TE41745	5.05903	2.94014	1.59087	-2.11889	-3.46816
AT1TE41750	4.81551	2.62117	1.98556	-2.19434	-2.82995
AT1TE41765	2.9923	3.86043	0.744786	0.86813	-2.24751
AT1TE41790	0	0.34965	0.316901	0.34965	0.316901
AT1TE41800	0.0826384	0.0246731	1.32671	-0.0579653	1.24407
AT1TE41805	0	0	4.7619	0	4.7619
AT1TE41815	12.8052	1.78019	9.85023	-11.025	-2.95497
AT1TE41820	3.18262	3.9255	2.67762	0.74288	-0.505
AT1TE41830	19.6162	4.89433	12.766	-14.7219	-6.8502
AT1TE41835	8.15074	0.780742	9.37913	-7.37	1.22839
AT1TE41850	9.58773	2.55528	4.00943	-7.03245	-5.5783
AT1TE41860	9.15381	5.55161	0.015852	-3.6022	-9.13796
AT1TE41865	5.05051	0.661813	0.381679	-4.3887	-4.66883
AT1TE41875	3.70085	0	1.81661	-3.70085	-1.88424
AT1TE41895	0	0	0	0	0
AT1TE41905	5	0.670479	0.971023	-4.32952	-4.02898
AT1TE41910	0	0	0	0	0
AT1TE41930	0	0	0	0	0
AT1TE41935	0	0	0	0	0
AT1TE41940	0	0.536481	0	0.536481	0
AT1TE41945	0.996329	0.557461	0	-0.438868	-0.996329
AT1TE41960	0.4914	0	0	-0.4914	-0.4914
AT1TE41965	0	0	0	0	0
AT1TE41980	7.33083	0	0.401606	-7.33083	-6.92922
AT1TE41985	6.03248	0	0	-6.03248	-6.03248
AT1TE41995	14.5757	0	10.6407	-14.5757	-3.935
AT1TE42010	0.173837	0	0.270544	-0.173837	0.096707
AT1TE42015	0	0	1.67598	0	1.67598
AT1TE42025	4.2618	0	2.75482	-4.2618	-1.50698
AT1TE42030	4.40529	0	3.69004	-4.40529	-0.71525
AT1TE42035	3.59589	1.21396	1.46252	-2.38193	-2.13337
AT1TE42050	1.02894	0	0.713315	-1.02894	-0.315625
AT1TE42055	1.66667	0.368098	0.300601	-1.29857	-1.36607
AT1TE42080	21.6071	1.14192	18.3499	-20.4652	-3.2572
AT1TE42100	0	0	0	0	0
AT1TE42115	0	0	0	0	0
AT1TE42125	0.668896	0.733048	0	0.064152	-0.668896
AT1TE42140	0.902062	0	1.96516	-0.902062	1.0631
AT1TE42145	4.43623	0	2.89608	-4.43623	-1.54015
AT1TE42150	5.72451	0	5.6926	-5.72451	-0.03191
AT1TE42160	0.353357	0	5.89302	-0.353357	5.53966
AT1TE42165	1.3267	0	7.06861	-1.3267	5.74191
AT1TE42170	4.72855	0.495868	6.08782	-4.23268	1.35927
AT1TE42175	0	0	0	0	0
AT1TE42190	0	0.24855	0	0.24855	0
AT1TE42205	5.89372	0.494438	14.9046	-5.39928	9.01088
AT1TE42210	4.29429	2.112	0.446696	-2.18229	-3.84759
AT1TE42220	0	0	0	0	0
AT1TE42225	4.84944	1.39881	1.15791	-3.45063	-3.69153
AT1TE42235	0.837989	0	0	-0.837989	-0.837989
AT1TE42245	9.14573	1.67264	1.40713	-7.47309	-7.7386
AT1TE42250	1.73913	0	4.67128	-1.73913	2.93215
AT1TE42255	0.477707	0	0	-0.477707	-0.477707
AT1TE42270	0	0	0	0	0
AT1TE42275	1.80818	0.236035	0.255102	-1.57214	-1.55308
AT1TE42285	0	0	0.457317	0	0.457317
AT1TE42290	1.89258	0	4.45946	-1.89258	2.56688
AT1TE42310	0	0	0.344432	0	0.344432
AT1TE42315	4.89853	0	0.243506	-4.89853	-4.65502
AT1TE42335	3.2567	0	5.58767	-3.2567	2.33097
AT1TE42345	0	0	0	0	0
AT1TE42355	0	0	0	0	0
AT1TE42370	2.68657	0.360144	4.18848	-2.32643	1.50191
AT1TE42385	1.72414	0	0	-1.72414	-1.72414
AT1TE42395	4.89287	7.32782	0	2.43495	-4.89287
AT1TE42400	6.46509	5.85624	0.11957	-0.60885	-6.34552
AT1TE42410	6.32634	3.16857	0.600781	-3.15777	-5.72556
AT1TE42415	5.8689	5.56539	0.500742	-0.30351	-5.36816
AT1TE42430	3.04285	0.11609	0.673767	-2.92676	-2.36908
AT1TE42445	9.09483	1.63024	0.198373	-7.46459	-8.89646
AT1TE42465	8.31584	0.293974	0.269946	-8.02187	-8.04589
AT1TE42485	0	0	0.633914	0	0.633914
AT1TE42490	11.0212	0.496894	4.24178	-10.5243	-6.77942
AT1TE42515	0	0	0.172612	0	0.172612
AT1TE42530	0	0	0	0	0
AT1TE42535	0.639269	0	0	-0.639269	-0.639269
AT1TE42540	0	0	0	0	0
AT1TE42550	0.617708	0	0.343938	-0.617708	-0.27377
AT1TE42555	1.30506	0	1.00287	-1.30506	-0.30219
AT1TE42570	1.43885	0	0	-1.43885	-1.43885
AT1TE42575	0	0	0	0	0
AT1TE42580	0	0	0	0	0
AT1TE42585	0	0	0	0	0
AT1TE42595	0	0	0	0	0
AT1TE42600	14.6087	0	7.19794	-14.6087	-7.41076
AT1TE42605	0	0	0	0	0
AT1TE42620	2.24375	0	2.40608	-2.24375	0.16233
AT1TE42625	0	3.13076	1.42631	3.13076	1.42631
AT1TE42630	11.5007	1.90767	6.65025	-9.59303	-4.85045
AT1TE42635	4.81709	0.143781	1.13248	-4.67331	-3.68461
AT1TE42655	0	0.890208	0.562852	0.890208	0.562852
AT1TE42660	2.05761	0	0.107296	-2.05761	-1.95031
AT1TE42665	1.54015	0	0.261097	-1.54015	-1.27905
AT1TE42670	4.42316	0	1.96721	-4.42316	-2.45595
AT1TE42680	0.152749	0	0	-0.152749	-0.152749
AT1TE42700	13.2145	0	5.85106	-13.2145	-7.36344
AT1TE42705	0	0	0	0	0
AT1TE42710	1.88341	0	0	-1.88341	-1.88341
AT1TE42725	0.662252	0	0	-0.662252	-0.662252
AT1TE42740	2.81065	0	2.19436	-2.81065	-0.61629
AT1TE42745	4.21941	0.571429	2.57511	-3.64798	-1.6443
AT1TE42750	8.69212	3.05899	7.2898	-5.63313	-1.40232
AT1TE42755	6.94234	0.468131	2.64386	-6.47421	-4.29848
AT1TE42790	1.09244	0	0.868984	-1.09244	-0.223456
AT1TE42800	1.91245	5.81374	0.0920867	3.90129	-1.82036
AT1TE42810	0	0	0.417014	0	0.417014
AT1TE42820	0.887199	0	0.545455	-0.887199	-0.341744
AT1TE42825	14.1026	19.3265	33.29	5.2239	19.1874
AT1TE42835	2.34438	0	0.827912	-2.34438	-1.51647
AT1TE42840	4.74419	0	1.68895	-4.74419	-3.05524
AT1TE42850	1.10312	0	0.200938	-1.10312	-0.902182
AT1TE42865	2.04604	0	2.32172	-2.04604	0.27568
AT1TE42875	12.527	0	8.23855	-12.527	-4.28845
AT1TE42880	0.446239	0	0.863345	-0.446239	0.417106
AT1TE42890	7.80714	1.02139	3.74835	-6.78575	-4.05879
AT1TE42900	0	0	0	0	0
AT1TE42915	7.24824	3.76956	9.34614	-3.47868	2.0979
AT1TE42920	2.83364	0	2.21445	-2.83364	-0.61919
AT1TE42925	16.7722	0	8.73684	-16.7722	-8.03536
AT1TE42930	15.8918	0.783605	9.97133	-15.1082	-5.92047
AT1TE42935	8.60367	0	3.91378	-8.60367	-4.68989
AT1TE42945	0.629347	0	0	-0.629347	-0.629347
AT1TE42950	0	0	0	0	0
AT1TE42965	1.12782	0	0.184162	-1.12782	-0.943658
AT1TE42970	0	0	0	0	0
AT1TE42975	4.705	2.18805	9.34607	-2.51695	4.64107
AT1TE42995	0.205023	0	0	-0.205023	-0.205023
AT1TE43010	4.69617	0.247969	0.729543	-4.4482	-3.96663
AT1TE43020	3.94913	0.516796	0	-3.43233	-3.94913
AT1TE43025	5.1244	0.249377	1.69231	-4.87502	-3.43209
AT1TE43030	2.2824	0.369914	0.119284	-1.91249	-2.16312
AT1TE43040	4.5835	1.68277	0.0475323	-2.90073	-4.53597
AT1TE43050	9.67713	1.11315	1.29507	-8.56398	-8.38206
AT1TE43070	0	0	0.683371	0	0.683371
AT1TE43080	0	0	0.587084	0	0.587084
AT1TE43085	0	NA	0	NA	0
AT1TE43100	0.653595	0	0	-0.653595	-0.653595
AT1TE43115	0	0	0	0	0
AT1TE43120	0	0	0	0	0
AT1TE43135	0	0	0	0	0
AT1TE43140	0	0	0	0	0
AT1TE43145	0.269334	0	0	-0.269334	-0.269334
AT1TE43150	0	0	0	0	0
AT1TE43155	0	0	0	0	0
AT1TE43170	1.86125	0	0	-1.86125	-1.86125
AT1TE43180	0	0	0.356718	0	0.356718
AT1TE43190	1.91693	0	0.874636	-1.91693	-1.04229
AT1TE43195	10.2484	0	2.02703	-10.2484	-8.22137
AT1TE43225	6.42703	1.29259	1.2564	-5.13444	-5.17063
AT1TE43230	2.70979	0	0.556174	-2.70979	-2.15362
AT1TE43240	0.806109	0	0.136426	-0.806109	-0.669683
AT1TE43245	2.5788	0	0	-2.5788	-2.5788
AT1TE43250	2.72247	0	0	-2.72247	-2.72247
AT1TE43265	4.51467	0	0	-4.51467	-4.51467
AT1TE43275	7.28543	3.8874	6.36132	-3.39803	-0.92411
AT1TE43295	0.0952381	0	0.0931749	-0.0952381	-0.0020632
AT1TE43305	2.36613	0.237632	0.119284	-2.1285	-2.24685
AT1TE43315	0.128315	0	0	-0.128315	-0.128315
AT1TE43320	0	0	0.1619	0	0.1619
AT1TE43325	4.6285	0.343348	2.6428	-4.28515	-1.9857
AT1TE43330	0	0	0	0	0
AT1TE43340	17.4036	6.17978	16.8655	-11.2238	-0.5381
AT1TE43350	0.805074	0	0	-0.805074	-0.805074
AT1TE43355	6.40632	0.625231	0.871152	-5.78109	-5.53517
AT1TE43360	0	0	0	0	0
AT1TE43375	4.75	0	1.81347	-4.75	-2.93653
AT1TE43380	4.84891	0	3.71775	-4.84891	-1.13116
AT1TE43395	0.945626	0	0	-0.945626	-0.945626
AT1TE43400	1.25874	0	0	-1.25874	-1.25874
AT1TE43410	3.74753	0.468165	1.03093	-3.27937	-2.7166
AT1TE43420	7.90905	4.95784	9.24525	-2.95121	1.3362
AT1TE43430	7.52538	5.50064	1.42857	-2.02474	-6.09681
AT1TE43440	3.41815	1.22832	0	-2.18983	-3.41815
AT1TE43445	7.51752	4.18077	2.77047	-3.33675	-4.74705
AT1TE43455	3.8961	0.797872	0.763359	-3.09823	-3.13274
AT1TE43460	3.36186	0.619469	0.387898	-2.74239	-2.97396
AT1TE43470	3.03767	1.1583	0	-1.87937	-3.03767
AT1TE43480	0	0.582524	0	0.582524	0
AT1TE43490	1.82232	0	0	-1.82232	-1.82232
AT1TE43495	0	0.295858	0.328407	0.295858	0.328407
AT1TE43505	0.889248	1.14613	0.666667	0.256882	-0.222581
AT1TE43510	3.84334	0.391007	2.24231	-3.45233	-1.60103
AT1TE43530	3.8493	1.25628	3.54785	-2.59302	-0.30145
AT1TE43545	0	0	0	0	0
AT1TE43555	0	0	0	0	0
AT1TE43565	0	0	0.137994	0	0.137994
AT1TE43580	4.40415	0	0.970874	-4.40415	-3.43328
AT1TE43585	8.12273	0.766596	0.171904	-7.35613	-7.95083
AT1TE43605	6.5601	6.04722	0.0286999	-0.51288	-6.5314
AT1TE43610	0.972763	0	0	-0.972763	-0.972763
AT1TE43615	0	0	0.468384	0	0.468384
AT1TE43625	0	0	0	0	0
AT1TE43630	0.189514	0	0	-0.189514	-0.189514
AT1TE43635	0.581573	0	1.57873	-0.581573	0.997157
AT1TE43640	4.46735	0.113921	1.28391	-4.35343	-3.18344
AT1TE43645	1.39186	0	0.875796	-1.39186	-0.516064
AT1TE43655	0	0	0	0	0
AT1TE43660	0	0	0.906736	0	0.906736
AT1TE43670	0.114416	0	0.131363	-0.114416	0.016947
AT1TE43680	10.0299	2.28571	16.9895	-7.74419	6.9596
AT1TE43690	2.3709	0	1.28928	-2.3709	-1.08162
AT1TE43705	1.12233	0	0	-1.12233	-1.12233
AT1TE43715	0	0	0	0	0
AT1TE43720	0	0	0	0	0
AT1TE43725	0.17331	0	0	-0.17331	-0.17331
AT1TE43730	0	0	0.121605	0	0.121605
AT1TE43735	0	0	0	0	0
AT1TE43740	3.87827	2.43445	0.182	-1.44382	-3.69627
AT1TE43770	2.00154	0	0.492341	-2.00154	-1.5092
AT1TE43775	0.476515	0	0.162822	-0.476515	-0.313693
AT1TE43780	3.70955	0.230643	0.0390371	-3.47891	-3.67051
AT1TE43790	5.76923	1.27971	0	-4.48952	-5.76923
AT1TE43795	2.20791	0.276498	2.95931	-1.93141	0.7514
AT1TE43805	5.66362	4.718	3.50398	-0.94562	-2.15964
AT1TE43810	4.54376	3.40705	1.23726	-1.13671	-3.3065
AT1TE43820	5.14325	4.61631	3.90158	-0.52694	-1.24167
AT1TE43825	0.715564	0	0	-0.715564	-0.715564
AT1TE43830	0	0	0	0	0
AT1TE43845	4.93421	0.548589	4.11972	-4.38562	-0.81449
AT1TE43865	6.11062	2.85964	0.136539	-3.25098	-5.97408
AT1TE43880	4.01366	2.45028	0.0738607	-1.56338	-3.9398
AT1TE43885	0	0	1.64835	0	1.64835
AT1TE43895	1.96292	0	0.932836	-1.96292	-1.03008
AT1TE43900	0.484392	0	0.241963	-0.484392	-0.242429
AT1TE43905	1.33588	0	0	-1.33588	-1.33588
AT1TE43910	4.64354	0.748312	0.268236	-3.89523	-4.3753
AT1TE43925	2.61969	0	1.62963	-2.61969	-0.99006
AT1TE43930	2.11554	3.59281	2.38764	1.47727	0.2721
AT1TE43950	4.85714	0	13.2812	-4.85714	8.42406
AT1TE43960	1.35903	0.591911	1.81818	-0.767119	0.45915
AT1TE43975	6.43807	5.74192	1.54735	-0.69615	-4.89072
AT1TE43985	3.21637	0	0.506146	-3.21637	-2.71022
AT1TE43990	5.32044	0	0	-5.32044	-5.32044
AT1TE44005	0.460829	0	0	-0.460829	-0.460829
AT1TE44010	0.436681	0	0	-0.436681	-0.436681
AT1TE44020	0	0	0	0	0
AT1TE44030	0	0	0	0	0
AT1TE44045	0.364742	0	0.703183	-0.364742	0.338441
AT1TE44050	1.36054	0	0	-1.36054	-1.36054
AT1TE44055	0.161812	0	0.0905524	-0.161812	-0.0712596
AT1TE44060	0.289575	0	0.132567	-0.289575	-0.157008
AT1TE44080	0	0	0	0	0
AT1TE44085	0.672646	0	0.163934	-0.672646	-0.508712
AT1TE44100	0.180072	0	0.429618	-0.180072	0.249546
AT1TE44105	1.22249	0	0.0920471	-1.22249	-1.13044
AT1TE44115	1.40237	0	0	-1.40237	-1.40237
AT1TE44120	0	0	0	0	0
AT1TE44125	6.61287	0.125288	0.296251	-6.48758	-6.31662
AT1TE44130	5.53936	0.705882	0	-4.83348	-5.53936
AT1TE44155	5.6621	5.65401	7.5693	-0.00809	1.9072
AT1TE44165	0	0	0	0	0
AT1TE44175	3.04276	1.18726	3.60412	-1.8555	0.56136
AT1TE44180	1.82102	1.77332	0	-0.0477	-1.82102
AT1TE44195	0	0	0	0	0
AT1TE44200	4.13895	3.29181	2.80592	-0.84714	-1.33303
AT1TE44205	2.14753	2.16306	0.771775	0.01553	-1.37575
AT1TE44215	4.61739	0.92835	0.313414	-3.68904	-4.30398
AT1TE44220	4.4964	1.56863	2.29592	-2.92777	-2.20048
AT1TE44225	9.92248	7.14286	4.70588	-2.77962	-5.2166
AT1TE44230	9.32642	6.74872	5.59016	-2.5777	-3.73626
AT1TE44235	6.38349	5.9872	11.7242	-0.39629	5.34071
AT1TE44250	6.54933	6.51241	1.71528	-0.03692	-4.83405
AT1TE44255	2.36635	1.00895	1.33708	-1.3574	-1.02927
AT1TE44260	3.47625	1.07957	1.84564	-2.39668	-1.63061
AT1TE44265	3.32902	0.994223	1.54709	-2.3348	-1.78193
AT1TE44270	1.06762	0	0	-1.06762	-1.06762
AT1TE44275	0	0	0	0	0
AT1TE44280	0	0	0	0	0
AT1TE44290	0	0	0.204499	0	0.204499
AT1TE44345	1.08349	0	0.308748	-1.08349	-0.774742
AT1TE44380	9.18168	2.98178	0.0554563	-6.1999	-9.12622
AT1TE44385	7.02934	0	4.34573	-7.02934	-2.68361
AT1TE44395	7.00473	0.156986	6.04396	-6.84774	-0.96077
AT1TE44420	0.867052	0	0	-0.867052	-0.867052
AT1TE44425	0.25729	0	0	-0.25729	-0.25729
AT1TE44430	1.08827	0	0.438596	-1.08827	-0.649674
AT1TE44435	4.80869	0.125261	5.06844	-4.68343	0.25975
AT1TE44440	3.2345	0.705882	3.68098	-2.52862	0.44648
AT1TE44450	5.55556	0	0.0398883	-5.55556	-5.51567
AT1TE44455	3.69662	1.47202	6.49084	-2.2246	2.79422
AT1TE44470	0.426212	0	0.144858	-0.426212	-0.281354
AT1TE44475	2.22772	0	4.83405	-2.22772	2.60633
AT1TE44485	2.85285	0	6.48796	-2.85285	3.63511
AT1TE44490	1.41196	0	3.07314	-1.41196	1.66118
AT1TE44495	0	0	0	0	0
AT1TE44520	0.746269	0	21.1604	-0.746269	20.4141
AT1TE44525	5.09216	3.46584	3.12112	-1.62632	-1.97104
AT1TE44530	4.8218	1.5544	0.434783	-3.2674	-4.38702
AT1TE44535	4.10207	3.48494	4.97549	-0.61713	0.87342
AT1TE44540	5.5058	1.06838	3.73134	-4.43742	-1.77446
AT1TE44555	0.823469	0	0	-0.823469	-0.823469
AT1TE44575	7.03026	1.3468	0.499251	-5.68346	-6.53101
AT1TE44585	4.16667	1.3363	0	-2.83037	-4.16667
AT1TE44590	0	0	0	0	0
AT1TE44595	0.818331	0	12.3711	-0.818331	11.5528
AT1TE44600	0.969529	0	0	-0.969529	-0.969529
AT1TE44605	2.93222	1.79962	0.796677	-1.1326	-2.13554
AT1TE44615	3.6724	1.92719	2.11121	-1.74521	-1.56119
AT1TE44625	3.28947	1.69811	6.37931	-1.59136	3.08984
AT1TE44630	5.04217	0.468541	3.51764	-4.57363	-1.52453
AT1TE44660	1.17302	0	0.291545	-1.17302	-0.881475
AT1TE44670	2.27273	2.58856	3.40729	0.31583	1.13456
AT1TE44675	0	2.0979	2.21607	2.0979	2.21607
AT1TE44680	1.36014	2.41379	0.152362	1.05365	-1.20778
AT1TE44690	4.89833	2.31534	2.76449	-2.58299	-2.13384
AT1TE44700	1.4433	5.19126	5.41728	3.74796	3.97398
AT1TE44705	0.893471	0.265018	1.31857	-0.628453	0.425099
AT1TE44715	2.88945	0	1.02171	-2.88945	-1.86774
AT1TE44720	8.26949	5.75911	9.03816	-2.51038	0.76867
AT1TE44725	2.73684	0	1.64127	-2.73684	-1.09557
AT1TE44730	1.84564	0	1.98444	-1.84564	0.1388
AT1TE44750	3.94737	0	0.929054	-3.94737	-3.01832
AT1TE44755	2.08105	0	4.09889	-2.08105	2.01784
AT1TE44760	1.36986	1.98198	2.17096	0.61212	0.8011
AT1TE44765	2.21654	2.55474	4.56827	0.3382	2.35173
AT1TE44770	5.12449	7.13381	0.205849	2.00932	-4.91864
AT1TE44775	9.5165	5.16304	11.8138	-4.35346	2.2973
AT1TE44785	0	0	0	0	0
AT1TE44790	0	0	0	0	0
AT1TE44795	0.971548	0	0	-0.971548	-0.971548
AT1TE44805	0	0	0	0	0
AT1TE44810	0	0	0	0	0
AT1TE44825	2.77851	0.754717	0	-2.02379	-2.77851
AT1TE44855	0	0	0	0	0
AT1TE44875	7.6813	1.16819	7.59124	-6.51311	-0.09006
AT1TE44885	2.49433	0	1.983	-2.49433	-0.51133
AT1TE44890	5.94369	0	0.825397	-5.94369	-5.11829
AT1TE44895	6.40532	1.97838	12.6558	-4.42694	6.25048
AT1TE44905	7.51143	0.504891	3.48238	-7.00654	-4.02905
AT1TE44910	5.97962	0.0999251	1.58296	-5.87969	-4.39666
AT1TE44915	14.2304	1.05374	13.8649	-13.1767	-0.3655
AT1TE44925	0.71599	0	0.78125	-0.71599	0.06526
AT1TE44930	2.44271	0.0881834	0.468783	-2.35453	-1.97393
AT1TE44935	0	0	0	0	0
AT1TE44940	0.521042	0	0	-0.521042	-0.521042
AT1TE44945	4.95469	3.63264	2.66044	-1.32205	-2.29425
AT1TE44950	2.51397	0.995025	0.436681	-1.51894	-2.07729
AT1TE44965	5.70382	4.35787	0	-1.34595	-5.70382
AT1TE44975	3.2833	4.68594	3.41463	1.40264	0.13133
AT1TE44980	1.89108	1.49604	0.288562	-0.39504	-1.60252
AT1TE44985	1.96645	0.309598	0.234926	-1.65685	-1.73152
AT1TE44990	0.59676	0	0.310078	-0.59676	-0.286682
AT1TE45010	2.55203	0.725323	1.29539	-1.82671	-1.25664
AT1TE45020	4.91498	1.40104	2.10961	-3.51394	-2.80537
AT1TE45025	0	0	2.1682	0	2.1682
AT1TE45030	0.459418	0	0	-0.459418	-0.459418
AT1TE45035	0	1.76211	1.86335	1.76211	1.86335
AT1TE45045	2.50696	0	4.84496	-2.50696	2.338
AT1TE45050	0.761905	1.06007	1.41011	0.298165	0.648205
AT1TE45060	0	0	0	0	0
AT1TE45075	0.722394	0.367309	0.311769	-0.355085	-0.410625
AT1TE45080	3.11741	3.99599	1.24472	0.87858	-1.87269
AT1TE45090	2.91019	3.98156	1.83831	1.07137	-1.07188
AT1TE45095	0.811359	0	0	-0.811359	-0.811359
AT1TE45100	0	0	0	0	0
AT1TE45110	0.290698	0.189125	0	-0.101573	-0.290698
AT1TE45120	2.33883	0.138313	0.606265	-2.20052	-1.73257
AT1TE45130	10.8434	8.79121	2.22743	-2.05219	-8.61597
AT1TE45135	8.46621	6.14659	4.08897	-2.31962	-4.37724
AT1TE45145	8.13608	5.57058	5.31115	-2.5655	-2.82493
AT1TE45150	11.8564	6.10778	19.0853	-5.74862	7.2289
AT1TE45155	8.13569	8.16733	7.37494	0.03164	-0.76075
AT1TE45160	7.96746	9.60038	1.76613	1.63292	-6.20133
AT1TE45165	9.29259	8.38174	16.9051	-0.91085	7.61251
AT1TE45170	7.10769	3.80325	6.05028	-3.30444	-1.05741
AT1TE45175	7.31012	4.45874	3.70637	-2.85138	-3.60375
AT1TE45180	2.6862	2.90121	0.482133	0.21501	-2.20407
AT1TE45185	3.56125	3.56164	0.674433	0.00039	-2.88682
AT1TE45200	5.00051	2.68799	4.99699	-2.31252	-0.00352
AT1TE45205	5.78327	7.87217	0.946372	2.0889	-4.8369
AT1TE45210	7.88628	8.02246	1.23679	0.13618	-6.64949
AT1TE45220	4.54833	3.22193	0.754562	-1.3264	-3.79377
AT1TE45240	0.55205	0	0.28463	-0.55205	-0.26742
AT1TE45245	0	0	0.487013	0	0.487013
AT1TE45260	0.21751	0	0	-0.21751	-0.21751
AT1TE45265	6.83417	0	1.88442	-6.83417	-4.94975
AT1TE45280	3.72306	0.216138	0.4313	-3.50692	-3.29176
AT1TE45285	1.48976	1.52672	1.10585	0.03696	-0.38391
AT1TE45295	0.594059	0.454545	1.54362	-0.139514	0.949561
AT1TE45315	4.62693	3.66772	0.0990344	-0.95921	-4.5279
AT1TE45330	3.33826	2.37749	0.41721	-0.96077	-2.92105
AT1TE45335	4.59906	1.48026	0.161464	-3.1188	-4.4376
AT1TE45350	4.8466	4.34243	0.43709	-0.50417	-4.40951
AT1TE45355	8.05357	2.72766	0.557198	-5.32591	-7.49637
AT1TE45360	4.63261	3.75035	0.0775194	-0.88226	-4.55509
AT1TE45365	5.69885	5.33697	0	-0.36188	-5.69885
AT1TE45380	5.49273	1.10947	0	-4.38326	-5.49273
AT1TE45390	8.78694	1.23839	0.848896	-7.54855	-7.93804
AT1TE45395	6.57737	6.60301	0.0729699	0.02564	-6.5044
AT1TE45410	4.03458	0	1.59722	-4.03458	-2.43736
AT1TE45415	24.8745	0.754907	24.5707	-24.1196	-0.3038
AT1TE45425	12.0424	2.31003	17.3874	-9.73237	5.345
AT1TE45430	2.29592	0	1.8225	-2.29592	-0.47342
AT1TE45435	1.00733	0.293542	0.231481	-0.713788	-0.775849
AT1TE45445	1.22349	0.364631	0.679117	-0.858859	-0.544373
AT1TE45465	0.261324	0	0	-0.261324	-0.261324
AT1TE45475	3.38983	1.70259	3.00551	-1.68724	-0.38432
AT1TE45480	0.897666	0	0.37961	-0.897666	-0.518056
AT1TE45490	2.10697	0	0.818554	-2.10697	-1.28842
AT1TE45495	1.5919	1.21495	3.97412	-0.37695	2.38222
AT1TE45500	1.01351	0.838926	0.672646	-0.174584	-0.340864
AT1TE45510	4.67836	0	0.84507	-4.67836	-3.83329
AT1TE45515	4.03562	0.069869	0.785924	-3.96575	-3.2497
AT1TE45520	0	0	0	0	0
AT1TE45530	0.654545	0	1.0219	-0.654545	0.367355
AT1TE45545	2.07175	0.866426	0.870147	-1.20532	-1.2016
AT1TE45555	1.88679	5.1458	1.88383	3.25901	-0.00296
AT1TE45560	5.91703	6.61568	1.93727	0.69865	-3.97976
AT1TE45570	3.72671	1.82899	13.7223	-1.89772	9.99559
AT1TE45575	0.602929	0	0.152053	-0.602929	-0.450876
AT1TE45590	0	0	0	0	0
AT1TE45595	0	0	0.182482	0	0.182482
AT1TE45600	0.44843	0	0	-0.44843	-0.44843
AT1TE45610	3.10825	0	0	-3.10825	-3.10825
AT1TE45615	12.4694	5.72917	9.12621	-6.74023	-3.34319
AT1TE45620	9.89802	0	5.53037	-9.89802	-4.36765
AT1TE45625	5.97177	0	7.22892	-5.97177	1.25715
AT1TE45630	10.9072	5.24809	4.96183	-5.65911	-5.94537
AT1TE45635	10.2684	3.90318	6.0743	-6.36522	-4.1941
AT1TE45640	5.14139	0	3.44545	-5.14139	-1.69594
AT1TE45655	2.68657	0	0.431655	-2.68657	-2.25492
AT1TE45665	4.9569	0.278138	2.35368	-4.67876	-2.60322
AT1TE45670	5.60116	6.69557	4.68457	1.09441	-0.91659
AT1TE45675	3.34728	1.99063	0.904977	-1.35665	-2.4423
AT1TE45680	6.0844	6.06604	0.189805	-0.01836	-5.8946
AT1TE45695	5.69868	5.42285	0.489914	-0.27583	-5.20877
AT1TE45705	8.82353	7.29335	7.1208	-1.53018	-1.70273
AT1TE45710	7.85401	3.94456	3.11861	-3.90945	-4.7354
AT1TE45715	7.53646	4.40926	0.408256	-3.1272	-7.1282
AT1TE45720	2.1928	2.28202	2.81288	0.08922	0.62008
AT1TE45730	3.15934	0	1.95562	-3.15934	-1.20372
AT1TE45735	4.98932	2.56662	3.71514	-2.4227	-1.27418
AT1TE45740	6.51931	2.70694	0.0863558	-3.81237	-6.43295
AT1TE45745	7.78993	4.49264	0	-3.29729	-7.78993
AT1TE45750	4.33686	1.34852	3.95274	-2.98834	-0.38412
AT1TE45760	3.02506	0	2.37275	-3.02506	-0.65231
AT1TE45770	7.34317	3.62595	0.197128	-3.71722	-7.14604
AT1TE45775	8.85229	3.16456	0	-5.68773	-8.85229
AT1TE45780	7.7764	4.9445	4.50319	-2.8319	-3.27321
AT1TE45785	5.89669	5.27541	5.07488	-0.62128	-0.82181
AT1TE45790	5.96758	3.38901	2.77258	-2.57857	-3.195
AT1TE45795	4.41802	0.209205	0.243037	-4.20882	-4.17498
AT1TE45800	5.53789	1.2365	0.123244	-4.30139	-5.41465
AT1TE45805	6.83576	4.78064	0.0208943	-2.05512	-6.81487
AT1TE45815	3.53373	0.386772	0.319596	-3.14696	-3.21413
AT1TE45820	4.6683	0	1.66415	-4.6683	-3.00415
AT1TE45845	3.16851	0	2.71801	-3.16851	-0.4505
AT1TE45850	4.3956	1.57895	0.366972	-2.81665	-4.02863
AT1TE45855	4.26969	0.198065	1.94923	-4.07163	-2.32046
AT1TE45860	3.19533	0	0.482285	-3.19533	-2.71304
AT1TE45870	3.1947	0	0	-3.1947	-3.1947
AT1TE45885	44.9451	4.21053	18.1287	-40.7346	-26.8164
AT1TE45895	0.532104	0	2.84833	-0.532104	2.31623
AT1TE45910	0.503356	0	0	-0.503356	-0.503356
AT1TE45930	0	0	0	0	0
AT1TE45955	0	0	0.198807	0	0.198807
AT1TE45960	0	NA	0.329308	NA	0.329308
AT1TE45965	1.22072	0	0	-1.22072	-1.22072
AT1TE45970	2.0671	0.237906	0.258799	-1.82919	-1.8083
AT1TE45975	0	0	0	0	0
AT1TE45990	0	0.848896	0	0.848896	0
AT1TE45995	0	0	0	0	0
AT1TE46000	0	0	0	0	0
AT1TE46020	0.387097	0	0.669643	-0.387097	0.282546
AT1TE46025	14.7208	1.54062	7.33138	-13.1802	-7.38942
AT1TE46030	0.909422	0.0862565	1.88307	-0.823165	0.973648
AT1TE46035	0	0	0	0	0
AT1TE46045	3.25048	2.3084	1.07345	-0.94208	-2.17703
AT1TE46050	0.550055	0	0.409277	-0.550055	-0.140778
AT1TE46065	3.6135	4.18739	0.0939188	0.57389	-3.51958
AT1TE46085	2.92028	0.261324	3.46898	-2.65896	0.5487
AT1TE46090	3.30138	0.636943	2.86055	-2.66444	-0.44083
AT1TE46095	1.10107	0.0778513	0.286137	-1.02322	-0.814933
AT1TE46120	1.46341	0.554785	1.6795	-0.908625	0.21609
AT1TE46130	0.540541	0.49505	1.70758	-0.045491	1.16704
AT1TE46135	0	0	0	0	0
AT1TE46140	3.72188	2.59112	2.41835	-1.13076	-1.30353
AT1TE46150	1.30354	1.71642	0	0.41288	-1.30354
AT1TE46165	0.379747	0	0	-0.379747	-0.379747
AT1TE46170	1.56467	0.682594	0	-0.882076	-1.56467
AT1TE46180	3.18087	0.190703	0	-2.99017	-3.18087
AT1TE46190	5.83431	2.46479	7.56024	-3.36952	1.72593
AT1TE46195	2.96443	2.8169	1.14286	-0.14753	-1.82157
AT1TE46200	3.89262	0.992908	0	-2.89971	-3.89262
AT1TE46205	5.3125	1.06007	0	-4.25243	-5.3125
AT1TE46215	2.0915	0.959639	0	-1.13186	-2.0915
AT1TE46220	1.70468	0.86741	0	-0.83727	-1.70468
AT1TE46225	2.24719	0	0	-2.24719	-2.24719
AT1TE46230	5.27015	3.95987	1.22815	-1.31028	-4.042
AT1TE46235	3.70989	1.88892	0.105733	-1.82097	-3.60416
AT1TE46245	1.27932	0	0.513779	-1.27932	-0.765541
AT1TE46255	4.54161	5.11966	7.02649	0.57805	2.48488
AT1TE46260	3.40219	3.81207	0.404804	0.40988	-2.99739
AT1TE46265	5.80037	4.5354	1.56875	-1.26497	-4.23162
AT1TE46270	3.9559	1.31219	2.35158	-2.64371	-1.60432
AT1TE46275	2.30924	0	0.600858	-2.30924	-1.70838
AT1TE46290	6.34038	2.09677	1.01437	-4.24361	-5.32601
AT1TE46295	3.91304	5.4247	13.8247	1.51166	9.91166
AT1TE46305	5.78889	3.33835	2.95266	-2.45054	-2.83623
AT1TE46310	6.54357	4.47782	2.51597	-2.06575	-4.0276
AT1TE46315	6.71937	0	0.218182	-6.71937	-6.50119
AT1TE46325	3.19118	1.20846	4.6721	-1.98272	1.48092
AT1TE46330	2.69565	0.737157	0.14301	-1.95849	-2.55264
AT1TE46335	2.28261	0.277008	0.368615	-2.0056	-1.91399
AT1TE46350	5.78358	2.15176	0	-3.63182	-5.78358
AT1TE46355	6.17696	3.89682	0	-2.28014	-6.17696
AT1TE46360	2.93706	0.71048	0	-2.22658	-2.93706
AT1TE46365	4.3628	1.3431	1.6815	-3.0197	-2.6813
AT1TE46370	2.41343	0.560538	1.15658	-1.85289	-1.25685
AT1TE46375	2.82337	2.35362	0.16899	-0.46975	-2.65438
AT1TE46385	3.44013	3.04014	4.55121	-0.39999	1.11108
AT1TE46390	3.79597	6.42804	1.62547	2.63207	-2.1705
AT1TE46395	4.61037	6.86335	1.16129	2.25298	-3.44908
AT1TE46405	6.18871	6.72993	0.0314254	0.54122	-6.15728
AT1TE46415	2.45776	0	0.640342	-2.45776	-1.81742
AT1TE46430	5.30539	0	0.633756	-5.30539	-4.67163
AT1TE46445	4.48675	0.645608	0.153198	-3.84114	-4.33355
AT1TE46455	0.827379	0.15448	3.87469	-0.672899	3.04731
AT1TE46470	0	0	0	0	0
AT1TE46475	0	0	0	0	0
AT1TE46480	0.222469	0.338983	0	0.116514	-0.222469
AT1TE46485	3.43348	0.60241	9.47205	-2.83107	6.03857
AT1TE46490	0	0	0	0	0
AT1TE46495	0	0	0	0	0
AT1TE46500	0	0	0.181378	0	0.181378
AT1TE46510	0.390625	0	0	-0.390625	-0.390625
AT1TE46515	0	0	0	0	0
AT1TE46520	36.5854	0	9.58549	-36.5854	-26.9999
AT1TE46525	0	0	0	0	0
AT1TE46530	0.828157	0	0	-0.828157	-0.828157
AT1TE46540	0.226904	0	0	-0.226904	-0.226904
AT1TE46550	0	0	0	0	0
AT1TE46575	9.01664	1.92122	2.18623	-7.09542	-6.83041
AT1TE46585	2.60586	0	1.1236	-2.60586	-1.48226
AT1TE46590	6.16883	0	0.909091	-6.16883	-5.25974
AT1TE46600	0	0	0	0	0
AT1TE46610	8.30671	0.370028	0.190355	-7.93668	-8.11636
AT1TE46620	3.79939	0	0	-3.79939	-3.79939
AT1TE46625	12.0061	0.0608828	0.0742452	-11.9452	-11.9319
AT1TE46630	8.67769	0.529355	0.153374	-8.14833	-8.52432
AT1TE46635	5.56737	1.67725	3.71677	-3.89012	-1.8506
AT1TE46640	1.93032	3.41853	11.7776	1.48821	9.84728
AT1TE46645	3.87235	3.06594	0.453629	-0.80641	-3.41872
AT1TE46650	3.44828	3.35113	10.884	-0.09715	7.43572
AT1TE46660	2.65184	0.705081	0.94306	-1.94676	-1.70878
AT1TE46665	5.36275	3.82724	4.97275	-1.53551	-0.39
AT1TE46680	4.97738	1.65034	1.06067	-3.32704	-3.91671
AT1TE46685	7.13417	5.46746	3.85895	-1.66671	-3.27522
AT1TE46690	7.49682	4.60308	4.41906	-2.89374	-3.07776
AT1TE46700	7.17546	5.14576	2.40819	-2.0297	-4.76727
AT1TE46710	9.14243	6.62702	2.47739	-2.51541	-6.66504
AT1TE46725	11.3654	3.97276	2.74102	-7.39264	-8.62438
AT1TE46735	7.64549	3.75034	5.6837	-3.89515	-1.96179
AT1TE46755	5.91618	1.71545	4.23057	-4.20073	-1.68561
AT1TE46760	8.86427	4	1.90931	-4.86427	-6.95496
AT1TE46765	5.57276	3.07222	3.85989	-2.50054	-1.71287
AT1TE46770	4.43525	5.60657	2.08822	1.17132	-2.34703
AT1TE46775	3.80853	6.8323	0.260078	3.02377	-3.54845
AT1TE46780	3.05635	8.81943	2.6465	5.76308	-0.40985
AT1TE46785	3.49963	6.70795	4.21975	3.20832	0.72012
AT1TE46790	4.10754	11.9863	23.5977	7.87876	19.4902
AT1TE46795	4.12214	2.67959	11.7998	-1.44255	7.67766
AT1TE46805	3.90723	5.22388	7.54701	1.31665	3.63978
AT1TE46810	4.66803	3.42205	1.32528	-1.24598	-3.34275
AT1TE46825	3.40986	3.88924	0.829782	0.47938	-2.58008
AT1TE46830	2.73264	6.54296	3.23498	3.81032	0.50234
AT1TE46835	3.94425	7.31817	3.43102	3.37392	-0.51323
AT1TE46845	1.92308	0	2.92398	-1.92308	1.0009
AT1TE46850	1.15163	0	0.784753	-1.15163	-0.366877
AT1TE46865	1.26582	0	3.15582	-1.26582	1.89
AT1TE46870	0.495868	0	2.28739	-0.495868	1.79152
AT1TE46880	0	0	0	0	0
AT1TE46885	0	0	0	0	0
AT1TE46890	0	0	0	0	0
AT1TE46900	3.47594	0	0	-3.47594	-3.47594
AT1TE46915	8.98876	0	0	-8.98876	-8.98876
AT1TE46925	5.59306	0	2.13363	-5.59306	-3.45943
AT1TE46940	8.61742	0	9.28105	-8.61742	0.66363
AT1TE46950	4.49633	0.53313	0.875837	-3.9632	-3.62049
AT1TE46960	2.19036	1.16117	0.140449	-1.02919	-2.04991
AT1TE46970	7.15461	1.91781	0.960512	-5.2368	-6.1941
AT1TE46990	0.165426	0	0	-0.165426	-0.165426
AT1TE47005	0	0	0	0	0
AT1TE47010	NA	NA	NA	NA	NA
AT1TE47015	0.909091	0	0	-0.909091	-0.909091
AT1TE47020	3.03951	1.19284	4.94505	-1.84667	1.90554
AT1TE47035	6.47712	2.4629	3.35715	-4.01422	-3.11997
AT1TE47040	1.04987	2.39044	4.34783	1.34057	3.29796
AT1TE47050	6.8437	3.52433	1.88022	-3.31937	-4.96348
AT1TE47075	3.41615	1.51515	1.64319	-1.901	-1.77296
AT1TE47080	6.8326	1.26582	3.28458	-5.56678	-3.54802
AT1TE47085	6.76259	1.46699	5.06757	-5.2956	-1.69502
AT1TE47095	3.91134	2.1928	2.22772	-1.71854	-1.68362
AT1TE47100	4.43864	1.6158	2.59434	-2.82284	-1.8443
AT1TE47105	5.51636	1.41999	2.73181	-4.09637	-2.78455
AT1TE47110	4.14938	0.636943	7.49487	-3.51244	3.34549
AT1TE47115	0	3.71991	7.47782	3.71991	7.47782
AT1TE47125	5.01792	2.59542	3.20776	-2.4225	-1.81016
AT1TE47135	0.759219	0	0	-0.759219	-0.759219
AT1TE47140	NA	NA	NA	NA	NA
AT1TE47145	0.35545	0	0	-0.35545	-0.35545
AT1TE47155	NA	0	0	NA	NA
AT1TE47160	NA	0	0	NA	NA
AT1TE47165	NA	0	0	NA	NA
AT1TE47175	0	0.547445	0	0.547445	0
AT1TE47190	0.52356	1.58103	0	1.05747	-0.52356
AT1TE47195	0	1.04167	0	1.04167	0
AT1TE47200	0.650759	0	0	-0.650759	-0.650759
AT1TE47210	2.47253	0	6.18401	-2.47253	3.71148
AT1TE47215	0	0	1.2931	0	1.2931
AT1TE47220	0.742574	4.41347	2.61168	3.6709	1.86911
AT1TE47225	1.98598	1.2987	10.5759	-0.68728	8.58992
AT1TE47230	5.11111	4.26966	0.699301	-0.84145	-4.41181
AT1TE47235	2.66857	2.72768	3.48977	0.05911	0.8212
AT1TE47240	2.31214	2.24719	0	-0.06495	-2.31214
AT1TE47245	1.66667	0	9.02778	-1.66667	7.36111
AT1TE47255	6.00601	1.31723	0.936037	-4.68878	-5.06997
AT1TE47260	12.3476	5.21739	0	-7.13021	-12.3476
AT1TE47265	4.64789	0	0	-4.64789	-4.64789
AT1TE47275	1.77074	1.22411	0	-0.54663	-1.77074
AT1TE47280	3.61179	4.15735	0.277452	0.54556	-3.33434
AT1TE47285	9.82143	5.26316	0	-4.55827	-9.82143
AT1TE47290	3.13199	7.8125	0	4.68051	-3.13199
AT1TE47295	2.40497	12.522	0	10.117	-2.40497
AT1TE47305	1.1811	1.71103	1.55642	0.52993	0.37532
AT1TE47310	0	3.22581	NA	3.22581	NA
AT1TE47315	1.47275	0	0	-1.47275	-1.47275
AT1TE47320	NA	NA	NA	NA	NA
AT1TE47325	0	0	NA	0	NA
AT1TE47330	1.23967	0	0	-1.23967	-1.23967
AT1TE47340	3.13486	3.87872	0.75594	0.74386	-2.37892
AT1TE47355	4.08516	0.786424	0	-3.29874	-4.08516
AT1TE47360	3.69393	2.01049	0	-1.68344	-3.69393
AT1TE47365	3.0303	2.91131	0.0637755	-0.11899	-2.96652
AT1TE47375	0.543478	3.19905	4.22323	2.65557	3.67975
AT1TE47380	4.5045	0	0	-4.5045	-4.5045
AT1TE47385	5.85366	1.53846	0	-4.3152	-5.85366
AT1TE47395	3.53045	4.71323	0	1.18278	-3.53045
AT1TE47410	2.14592	1.43885	0	-0.70707	-2.14592
AT1TE47415	3.27869	0	0	-3.27869	-3.27869
AT1TE47420	3.90879	0	0	-3.90879	-3.90879
AT1TE47430	0.668151	0	8.32049	-0.668151	7.65234
AT1TE47435	0	0	3.80952	0	3.80952
AT1TE47440	2.85307	2.5	10.6599	-0.35307	7.80683
AT1TE47445	2.88184	1.38568	10.9023	-1.49616	8.02046
AT1TE47450	2.62217	0	0.849858	-2.62217	-1.77231
AT1TE47455	2.66071	1.08893	0.916094	-1.57178	-1.74462
AT1TE47460	7.95848	4.18605	0	-3.77243	-7.95848
AT1TE47465	3.23625	5.26316	6.97674	2.02691	3.74049
AT1TE47475	6.32794	1.38067	3.49727	-4.94727	-2.83067
AT1TE47480	5.66038	2.99065	2.66075	-2.66973	-2.99963
AT1TE47485	3.01703	0.141309	0	-2.87572	-3.01703
AT1TE47495	0	0	0	0	0
AT1TE47500	3.49841	3.91155	1.43017	0.41314	-2.06824
AT1TE47505	4.30108	0.97561	0.864553	-3.32547	-3.43653
AT1TE47510	4.86936	7.09459	1.09769	2.22523	-3.77167
AT1TE47515	4.70588	7.43982	0.9168	2.73394	-3.78908
AT1TE47525	8.6586	5.84917	14.3166	-2.80943	5.658
AT1TE47530	7	1.14192	3.79009	-5.85808	-3.20991
AT1TE47535	6.53304	2.89474	7.67898	-3.6383	1.14594
AT1TE47540	6.14841	4.75101	3.14997	-1.3974	-2.99844
AT1TE47545	7.6214	4.18079	7.59583	-3.44061	-0.02557
AT1TE47550	6.77213	5.4734	2.08893	-1.29873	-4.6832
AT1TE47570	4.66059	0.713521	5.83658	-3.94707	1.17599
AT1TE47575	3.60531	2.58993	4.69405	-1.01538	1.08874
AT1TE47580	4.30063	6.18081	2.36249	1.88018	-1.93814
AT1TE47595	5.22374	1.86574	0.0802568	-3.358	-5.14348
AT1TE47605	7.0768	3.42814	0.188616	-3.64866	-6.88818
AT1TE47610	7.26496	6.23229	0	-1.03267	-7.26496
AT1TE47630	7.27887	0.860642	0.726197	-6.41823	-6.55267
AT1TE47635	4.08922	0	1.21581	-4.08922	-2.87341
AT1TE47640	7.55418	2.13675	9.47712	-5.41743	1.92294
AT1TE47645	5.76037	1.68156	16.1272	-4.07881	10.3668
AT1TE47650	8.15217	3.41981	1.92744	-4.73236	-6.22473
AT1TE47655	6.43457	3.43633	3.95122	-2.99824	-2.48335
AT1TE47660	6.22407	3.69164	0.319489	-2.53243	-5.90458
AT1TE47675	6.22336	4.80982	7.06614	-1.41354	0.84278
AT1TE47680	8.12604	10.7383	8.63422	2.61226	0.50818
AT1TE47685	4.24578	0.718525	0.872705	-3.52725	-3.37308
AT1TE47690	2.32558	0.706714	0.797267	-1.61887	-1.52831
AT1TE47695	4.34783	3.4188	2.6694	-0.92903	-1.67843
AT1TE47700	5.93285	5.11019	1.67055	-0.82266	-4.2623
AT1TE47710	10.2731	6.86638	8.1728	-3.40672	-2.1003
AT1TE47715	6.68548	0.729501	2.11506	-5.95598	-4.57042
AT1TE47720	8.16896	6.48727	7.26243	-1.68169	-0.90653
AT1TE47725	11.0559	6.44354	7.11485	-4.61236	-3.94105
AT1TE47730	7.11916	4.79334	7.53399	-2.32582	0.41483
AT1TE47735	6.82594	4.43925	7.05974	-2.38669	0.2338
AT1TE47740	5.17647	16.0944	33.4054	10.9179	28.2289
AT1TE47745	5.04626	0.959488	3.69203	-4.08677	-1.35423
AT1TE47750	6.96989	2.32741	1.55939	-4.64248	-5.4105
AT1TE47760	4.62287	1.20482	1.48992	-3.41805	-3.13295
AT1TE47765	7.50073	2.18384	2.13207	-5.31689	-5.36866
AT1TE47775	5.27313	2.20059	0.147536	-3.07254	-5.12559
AT1TE47780	4.04809	1.22226	0.580341	-2.82583	-3.46775
AT1TE47880	0	0	0	0	0
AT1TE48020	7.02134	3.03744	0.637668	-3.9839	-6.38367
AT1TE48025	5.96915	0.530786	0	-5.43836	-5.96915
AT1TE48030	4.62916	0.906442	1.92157	-3.72272	-2.70759
AT1TE48035	5.09155	0.696838	1.84832	-4.39471	-3.24323
AT1TE48040	4.02265	6.07039	4.54145	2.04774	0.5188
AT1TE48045	5.53833	2.12766	1.84846	-3.41067	-3.68987
AT1TE48050	0.446157	0.904636	1.23246	0.458479	0.786303
AT1TE48210	NA	NA	NA	NA	NA
AT1TE48220	NA	0	NA	NA	NA
AT1TE48225	0	NA	NA	NA	NA
AT1TE48230	3.91966	1.89847	1.98832	-2.02119	-1.93134
AT1TE48240	3.09973	0	4.25806	-3.09973	1.15833
AT1TE48370	1.49085	4.96992	3.7194	3.47907	2.22855
AT1TE48375	0	12.5954	4.22535	12.5954	4.22535
AT1TE48380	1.13636	2.6087	2.36842	1.47234	1.23206
AT1TE48470	NA	NA	NA	NA	NA
AT1TE48475	0	NA	0	NA	0
AT1TE48660	2.39521	0.255102	0.176574	-2.14011	-2.21864
AT1TE48665	NA	0	14.2857	NA	NA
AT1TE48670	NA	1.10701	0	NA	NA
AT1TE48695	NA	NA	NA	NA	NA
AT1TE48700	NA	0	NA	NA	NA
AT1TE48705	NA	0	0	NA	NA
AT1TE48710	NA	NA	0	NA	NA
AT1TE48720	1.15385	1.63666	0	0.48281	-1.15385
AT1TE48730	1.82401	0.730573	2.74496	-1.09344	0.92095
AT1TE48735	2.8305	0.336134	0	-2.49437	-2.8305
AT1TE48740	2.33918	0.464396	0	-1.87478	-2.33918
AT1TE48745	2.56285	1.85965	0.946671	-0.7032	-1.61618
AT1TE48750	1.89329	2.38402	0	0.49073	-1.89329
AT1TE48760	0.789474	2.57511	NA	1.78564	NA
AT1TE48765	3.96473	4.77016	5.64143	0.80543	1.6767
AT1TE48770	3.31675	2.49377	6.46492	-0.82298	3.14817
AT1TE48775	4.02523	3.81881	3.16369	-0.20642	-0.86154
AT1TE48830	4.79545	3.32697	0.207194	-1.46848	-4.58826
AT1TE48835	5.69296	2.79097	3.76468	-2.90199	-1.92828
AT1TE48850	8.35787	5.12341	2.22875	-3.23446	-6.12912
AT1TE48860	3.69407	0.459184	1.34348	-3.23489	-2.35059
AT1TE48875	0.956938	0	0	-0.956938	-0.956938
AT1TE48880	2.09021	1.02115	0.357143	-1.06906	-1.73307
AT1TE48885	2.10356	0.455063	0	-1.6485	-2.10356
AT1TE48895	0	0.500835	0	0.500835	0
AT1TE48905	5.10582	3.25044	4.68418	-1.85538	-0.42164
AT1TE49140	0.264317	0	0	-0.264317	-0.264317
AT1TE49145	0.758725	0.521739	0	-0.236986	-0.758725
AT1TE49155	3.97149	0.527148	0.0984979	-3.44434	-3.87299
AT1TE49160	4.06674	0	0.383632	-4.06674	-3.68311
AT1TE49165	0.153139	0	0.195059	-0.153139	0.04192
AT1TE49260	6.67291	5.47976	3.24445	-1.19315	-3.42846
AT1TE49265	4.89745	2.16179	0.742897	-2.73566	-4.15455
AT1TE49280	3.99285	0.591424	1.74006	-3.40143	-2.25279
AT1TE49285	4.24122	3.24245	2.87929	-0.99877	-1.36193
AT1TE49295	4.02426	6.12827	7.36804	2.10401	3.34378
AT1TE49300	3.41814	1.57991	3.29196	-1.83823	-0.12618
AT1TE49320	3.52864	7.75905	8.03512	4.23041	4.50648
AT1TE49325	4.61159	3.98929	7.78532	-0.6223	3.17373
AT1TE49330	3.74128	7.71392	4.55492	3.97264	0.81364
AT1TE49335	7.01299	5.22648	0.898876	-1.78651	-6.11411
AT1TE49340	6.77083	5.31646	2.27273	-1.45437	-4.4981
AT1TE49345	3.625	3.59205	0	-0.03295	-3.625
AT1TE49360	0	NA	NA	NA	NA
AT1TE49370	5.79557	2.51121	4.79452	-3.28436	-1.00105
AT1TE49375	6.37336	3.72644	3.95965	-2.64692	-2.41371
AT1TE49385	7.11818	5.94486	5.86189	-1.17332	-1.25629
AT1TE49390	4.85584	5.99455	6.44419	1.13871	1.58835
AT1TE49395	7.84574	2.4961	4.71464	-5.34964	-3.1311
AT1TE49405	8.22961	6.31616	5.68436	-1.91345	-2.54525
AT1TE49410	6.47561	4.79236	4.92231	-1.68325	-1.5533
AT1TE49415	7.44681	4.74517	7.07228	-2.70164	-0.37453
AT1TE49420	4.56248	4.29864	6.61132	-0.26384	2.04884
AT1TE49425	8.66616	6.96928	7.52597	-1.69688	-1.14019
AT1TE49430	8.76207	8.51592	9.33041	-0.24615	0.56834
AT1TE49435	7.01597	3.30777	5.60389	-3.7082	-1.41208
AT1TE49450	7.33092	4.97178	6.26414	-2.35914	-1.06678
AT1TE49455	6.20704	4.54418	5.72544	-1.66286	-0.4816
AT1TE49460	7.67095	1.94226	7.5242	-5.72869	-0.14675
AT1TE49465	5.70004	2.30583	5.41228	-3.39421	-0.28776
AT1TE49470	3.93586	1.2987	3.03422	-2.63716	-0.90164
AT1TE49475	3.54752	1.54597	4.96829	-2.00155	1.42077
AT1TE49480	7.06199	3.75991	4.75405	-3.30208	-2.30794
AT1TE49485	6.08592	1.94932	4.05063	-4.1366	-2.03529
AT1TE49495	3.45679	5.72792	8.67769	2.27113	5.2209
AT1TE49500	8.83274	6.56836	8.14579	-2.26438	-0.68695
AT1TE49510	8.25099	5.92658	5.25672	-2.32441	-2.99427
AT1TE49515	7.90668	6.63391	4.3088	-1.27277	-3.59788
AT1TE49520	8.55803	6.45342	5.01044	-2.10461	-3.54759
AT1TE49525	11.2316	9.64187	9.6473	-1.58973	-1.5843
AT1TE49530	9.82567	7.12817	5.06135	-2.6975	-4.76432
AT1TE49535	11.5598	4.90798	6.16822	-6.65182	-5.39158
AT1TE49540	8.65753	8.2412	6.78674	-0.41633	-1.87079
AT1TE49545	7.80283	9.19712	5.9193	1.39429	-1.88353
AT1TE49550	9.72222	9.85388	7.58123	0.13166	-2.14099
AT1TE49555	8.3177	9.31677	7.29412	0.99907	-1.02358
AT1TE49560	8.27444	8.18889	7.9142	-0.08555	-0.36024
AT1TE49570	9.04561	7.98157	9.28307	-1.06404	0.23746
AT1TE49575	9.51123	6.58874	8.57719	-2.92249	-0.93404
AT1TE49580	7.5997	8.52535	9.45158	0.92565	1.85188
AT1TE49590	8.40566	8.95916	8.89476	0.5535	0.4891
AT1TE49595	8.19031	10.5155	8.34339	2.32519	0.15308
AT1TE49600	8.99054	11.639	10	2.64846	1.00946
AT1TE49605	9.38313	5.61628	10.4724	-3.76685	1.08927
AT1TE49610	10.228	7.09593	9.75988	-3.13207	-0.46812
AT1TE49615	9.23532	5.14905	10.1723	-4.08627	0.93698
AT1TE49630	9.49508	6.69903	9.09278	-2.79605	-0.4023
AT1TE49635	10.6638	8.36431	11.2426	-2.29949	0.5788
AT1TE49640	11.5627	6.99708	9.84496	-4.56562	-1.71774
AT1TE49650	9.6712	7.90995	10.2479	-1.76125	0.5767
AT1TE49655	12.9593	8.48485	8.50928	-4.47445	-4.45002
AT1TE49660	11.6341	9.90695	7.95974	-1.72715	-3.67436
AT1TE49665	9.96252	9.3733	11.3451	-0.58922	1.38258
AT1TE49670	4.53297	0	0.492611	-4.53297	-4.04036
AT1TE49675	6.51745	2.24898	0.225212	-4.26847	-6.29224
AT1TE49680	7.61124	0	0	-7.61124	-7.61124
AT1TE49695	8.16162	9.64742	9.49309	1.4858	1.33147
AT1TE49700	11.3685	9.33333	9.82088	-2.03517	-1.54762
AT1TE49705	7.10441	6.07966	9.47503	-1.02475	2.37062
AT1TE49710	10.8974	6.32812	8.19672	-4.56928	-2.70068
AT1TE49715	7.74056	8.57652	9.57188	0.83596	1.83132
AT1TE49720	6.4951	7.77244	7.20115	1.27734	0.70605
AT1TE49725	6.20347	5.27325	8.47811	-0.93022	2.27464
AT1TE49735	8.19423	5.66893	0.45403	-2.5253	-7.7402
AT1TE49740	7.2599	3.57491	0.319058	-3.68499	-6.94084
AT1TE49755	7.40122	0.494263	0.380984	-6.90696	-7.02024
AT1TE49765	10.2243	5.04978	4.3396	-5.17452	-5.8847
AT1TE49770	7.54476	4.85762	2.09424	-2.68714	-5.45052
AT1TE49775	10.5673	4.45269	3.1362	-6.11461	-7.4311
AT1TE49780	10.3274	4.82331	5.51264	-5.50409	-4.81476
AT1TE49785	10.0144	4.37076	3.4096	-5.64364	-6.6048
AT1TE49790	9.49675	5.81542	6.31854	-3.68133	-3.17821
AT1TE49795	14.1898	7.54717	8.33922	-6.64263	-5.85058
AT1TE49800	8.58794	5.02846	5.78211	-3.55948	-2.80583
AT1TE49805	9.12818	2.96403	5.51031	-6.16415	-3.61787
AT1TE49810	8.70555	6.25203	6.97016	-2.45352	-1.73539
AT1TE49815	8.06916	8.30479	6.4375	0.23563	-1.63166
AT1TE49825	6.69659	7.30891	6.87086	0.61232	0.17427
AT1TE49830	5.60318	4.90236	5.90959	-0.70082	0.30641
AT1TE49835	8.742	4.68085	7.35219	-4.06115	-1.38981
AT1TE49840	3.5057	4.98489	11.6124	1.47919	8.1067
AT1TE49845	5.33588	3.63575	3.5704	-1.70013	-1.76548
[truncated: 16,883 more rows]
