# Supplementary material for: Long-read direct RNA sequencing reveals epigenetic regulation of chimeric gene-transposon transcripts in Arabidopsis thaliana
Source: Nat Commun. 2023 Jun 5;14:3248. doi: 10.1038/s41467-023-38954-z (PMC10241880; doi:10.1038/s41467-023-38954-z)
Supplement: Supplementary file 8 — Supplementary Data 5 [file 41467_2023_38954_MOESM8_ESM.xlsx]

## Sheet: Suppl. Data 5
Supplementary Data 5:	Isoform switch analysis of ATE-G isoform candidates using DRS-AtRTD3 as background.

## Sheet: met1
					DESeq2 Col-0 vs met1		DEXSeq Col-0 vs met1		Sorting (Delta = %mC TE Col-0 - %mC TE met1)			ParasiTE output
Alternative_splicing	Alternative_transcription	TE_id	gene_id	gene_name	log2FoldChange	padj	dIF	isoform_switch_q_value	Delta CGm	Delta CHGm	Delta CHHm	Exon_id	Transcript_id	Gene_id	Gene_ref_id	Total_number_transcripts	Total_transcripts_with_this_TEs	Freq_TE_isoform	exon_chromosome	exon_start	exon_end	TE_id	TE_chromosome	TE_start	TE_end	TE_localisation	method	AS_check	Exon_check_start	Exon_check_end	exon_strand	exon_number	total_exon_number	TE_position_isoform	Alternative_splicing	Alternative_transcription
NA	ATSS	AT4TE24260	AT4G09010	ascorbate peroxidase 4	-1.0642	0.344298	-0.01395	0.025595	-98.7013	-6.97674	0	MSTRG.26513.3_5779242_5779577	MSTRG.26513.3	MSTRG.26513	gene_id MSTRG.26513; transcript_id MSTRG.26513.3; exon_number_id 10	38	37	0.973684	4	5779242	5779577	AT4TE24260	4	5779534	5779760	Intergenic	3	FALSE	FALSE	TRUE	-	10	10	first	NA	ATSS
NA	ATSS	AT3TE02240	AT3G02515	transposable element gene	-5.61219	0.00367516	-0.99485	2.43604e-08	-98.587	-58.1766	-3.53357	MSTRG.17016.5_525574_526530	MSTRG.17016.5	MSTRG.17016	gene_id MSTRG.17016; transcript_id MSTRG.17016.5; exon_number_id 1	5	5	1	3	525574	526530	AT3TE02240	3	525369	526255	Intragenic	3	FALSE	TRUE	FALSE	+	1	1	single	NA	ATSS
NA	ATSS	AT3TE02240	AT3G02510	Regulator of chromosome condensation (RCC1) family protein	8.75074	0.000265703	0.0697	3.051e-05	-98.587	-58.1766	-3.53357	MSTRG.17015.1_524507_525676	MSTRG.17015.1	MSTRG.17015	gene_id MSTRG.17015; transcript_id MSTRG.17015.1; exon_number_id 11	12	11	0.916667	3	524507	525676	AT3TE02240	3	525369	526255	Intragenic	3	FALSE	FALSE	TRUE	-	11	11	first	NA	ATSS
NA	ATSS	AT3TE02240	AT3G02515	transposable element gene	8.29736	0.00220998	0.143	1.35424e-10	-98.587	-58.1766	-3.53357	MSTRG.17016.3_525415_526530	MSTRG.17016.3	MSTRG.17016	gene_id MSTRG.17016; transcript_id MSTRG.17016.3; exon_number_id 1	5	5	1	3	525415	526530	AT3TE02240	3	525369	526255	Intragenic	1	FALSE	TRUE	FALSE	+	1	1	single	NA	ATSS
RI	NA	AT4TE57475	AT4G23730	Galactose mutarotase-like superfamily protein	-7.04536	0.0762473	-0.02455	0.00017001	-96.9163	-56.5946	-33.1851	MSTRG.28731.14_12364334_12365109	MSTRG.28731.14	MSTRG.28731	gene_id MSTRG.28731; transcript_id MSTRG.28731.14; exon_number_id 6	30	21	0.7	4	12364334	12365109	AT4TE57475	4	12365009	12365611	Intragenic	3	FALSE	FALSE	TRUE	+	6	6	last	RI	NA
RI	NA	AT4TE57475	AT4G23730	Galactose mutarotase-like superfamily protein	-6.88426	0.103468	-0.0226	3.23687e-06	-96.9163	-56.5946	-33.1851	MSTRG.28731.15_12364598_12365109	MSTRG.28731.15	MSTRG.28731	gene_id MSTRG.28731; transcript_id MSTRG.28731.15; exon_number_id 7	30	21	0.7	4	12364598	12365109	AT4TE57475	4	12365009	12365611	Intragenic	3	FALSE	FALSE	TRUE	+	7	7	last	RI	NA
RI	NA	AT4TE57475	AT4G23730	Galactose mutarotase-like superfamily protein	7.8592	0.014117	0.02685	0.000172491	-96.9163	-56.5946	-33.1851	MSTRG.28731.2_12364604_12365109	MSTRG.28731.2	MSTRG.28731	gene_id MSTRG.28731; transcript_id MSTRG.28731.2; exon_number_id 7	30	21	0.7	4	12364604	12365109	AT4TE57475	4	12365009	12365611	Intragenic	3	FALSE	FALSE	TRUE	+	7	7	last	RI	NA
NA	ATTS	AT1TE20090	AT1G18060	0	-0.403587	0.939042	-0.0672	0.0155512	-95.3917	-44.7154	-0.664452	MSTRG.2365.4_6211874_6212355	MSTRG.2365.4	MSTRG.2365	gene_id MSTRG.2365; transcript_id MSTRG.2365.4; exon_number_id 1	6	6	1	1	6211874	6212355	AT1TE20090	1	6211688	6211987	Intergenic	3	FALSE	TRUE	FALSE	-	1	2	last	NA	ATTS
NA	ATTS	AT1TE20090	AT1G18060	0	-7.06893	0.0892739	-0.01885	0.00774739	-95.3917	-44.7154	-0.664452	MSTRG.2365.5_6211874_6212355	MSTRG.2365.5	MSTRG.2365	gene_id MSTRG.2365; transcript_id MSTRG.2365.5; exon_number_id 1	6	6	1	1	6211874	6212355	AT1TE20090	1	6211688	6211987	Intergenic	3	FALSE	TRUE	FALSE	-	1	4	last	NA	ATTS
NA	ATTS	AT1TE20090	AT1G18060	0	0.59215	0.632647	0.17625	9.87379e-07	-95.3917	-44.7154	-0.664452	MSTRG.2365.2_6211874_6212355	MSTRG.2365.2	MSTRG.2365	gene_id MSTRG.2365; transcript_id MSTRG.2365.2; exon_number_id 1	6	6	1	1	6211874	6212355	AT1TE20090	1	6211688	6211987	Intergenic	3	FALSE	TRUE	FALSE	-	1	4	last	NA	ATTS
NA	ATTS	AT1TE25655	AT1G22570	Major facilitator superfamily protein	-5.99031	NA	-0.09665	0.0240245	-93.5484	-42.6627	-20.8965	MSTRG.2974.3_7976489_7978054	MSTRG.2974.3	MSTRG.2974	gene_id MSTRG.2974; transcript_id MSTRG.2974.3; exon_number_id 1	12	6	0.5	1	7976489	7978054	AT1TE25655	1	7975861	7976602	Intergenic	3	FALSE	TRUE	FALSE	-	1	2	last	NA	ATTS
NA	ATTS	AT4TE42950	AT4G16900	Disease resistance protein (TIR-NBS-LRR class) family	-7.56515	0.0168568	-0.12805	0.0213937	-93.4804	-36.6307	-5.66449	MSTRG.27757.5_9511864_9513581	MSTRG.27757.5	MSTRG.27757	gene_id MSTRG.27757; transcript_id MSTRG.27757.5; exon_number_id 1	10	8	0.8	4	9511864	9513581	AT4TE42950	4	9508381	9512986	Intergenic	3	TRUE	TRUE	FALSE	-	1	3	last	NA	ATTS
NA	ATSS	AT4TE42950	AT4G16892	other RNA	1.71602	0.824731	0.57015	0.0175028	-93.4804	-36.6307	-5.66449	MSTRG.27755.2_9507825_9509675	MSTRG.27755.2	MSTRG.27755	gene_id MSTRG.27755; transcript_id MSTRG.27755.2; exon_number_id 5	1	1	1	4	9507825	9509675	AT4TE42950	4	9508381	9512986	Intergenic	3	TRUE	FALSE	TRUE	-	5	5	first	NA	ATSS
NA	ATTS	AT3TE85990	AT3G57090	Tetratricopeptide repeat (TPR)-like superfamily protein	-0.0720548	0.999996	-0.0617	0.000563812	-92.7966	-42.1053	-8.8785	MSTRG.23940.2_21129886_21130193	MSTRG.23940.2	MSTRG.23940	gene_id MSTRG.23940; transcript_id MSTRG.23940.2; exon_number_id 4	11	10	0.909091	3	21129886	21130193	AT3TE85990	3	21130157	21130711	Intragenic	3	FALSE	FALSE	TRUE	+	4	4	last	NA	ATTS
NA	ATTS	AT3TE85990	AT3G57090	Tetratricopeptide repeat (TPR)-like superfamily protein	0.924366	0.0930277	0.0857	0.00668204	-92.7966	-42.1053	-8.8785	MSTRG.23940.3_21129886_21130193	MSTRG.23940.3	MSTRG.23940	gene_id MSTRG.23940; transcript_id MSTRG.23940.3; exon_number_id 5	11	10	0.909091	3	21129886	21130193	AT3TE85990	3	21130157	21130711	Intragenic	3	FALSE	FALSE	TRUE	+	5	5	last	NA	ATTS
RI	ALE, ATTS	AT5TE37825	AT5G28442	quinoprotein amine dehydrogenase	-4.5656	0.156658	-0.73675	2.77492e-07	-92.7901	-42.8293	-3.91441	MSTRG.34548.6_10368384_10368783	MSTRG.34548.6	MSTRG.34548	gene_id MSTRG.34548; transcript_id MSTRG.34548.6; exon_number_id 1	1	1	1	5	10368384	10368783	AT5TE37825	5	10365544	10368534	Intergenic	3	TRUE	TRUE	FALSE	-	1	2	last	RI	ALE, ATTS
NA	ATTS	AT3TE42270	AT3G27470	Protein of unknown function (DUF707)	-5.87201	NA	-0.03225	0.0373589	-92.7878	-33.6569	-4.50691	MSTRG.20553.16_10166433_10166830	MSTRG.20553.16	MSTRG.20553	gene_id MSTRG.20553; transcript_id MSTRG.20553.16; exon_number_id 13	29	29	1	3	10166433	10166830	AT3TE42270	3	10166811	10168575	Intergenic	3	TRUE	FALSE	TRUE	+	13	13	last	NA	ATTS
A3SS, RI	ALE, ATTS	AT5TE15240	AT5G13200	GRAM domain family protein	-6.18809	NA	-0.10475	0.000127919	-92.7105	-20.6983	-10.7118	MSTRG.32521.7_4208707_4209106	MSTRG.32521.7	MSTRG.32521	gene_id MSTRG.32521; transcript_id MSTRG.32521.7; exon_number_id 4	10	10	1	5	4208707	4209106	AT5TE15240	5	4208082	4213084	Intergenic	2	TRUE	TRUE	TRUE	+	4	4	last	A3SS, RI	ALE, ATTS
A3SS, RI	ALE, ATTS	AT5TE15240	AT5G13200	GRAM domain family protein	-6.18809	NA	-0.10475	0.000127919	-92.7105	-20.6983	-10.7118	MSTRG.32521.7_4207878_4208106	MSTRG.32521.7	MSTRG.32521	gene_id MSTRG.32521; transcript_id MSTRG.32521.7; exon_number_id 3	10	10	1	5	4207878	4208106	AT5TE15240	5	4208082	4213084	Intergenic	3	TRUE	FALSE	FALSE	+	3	4	middle	A3SS, RI	ALE, ATTS
NA	AFE, ATSS, ATTS	AT4TE48730	AT4G19520	disease resistance protein (TIR-NBS-LRR class) family	-2.84903	0.650916	-0.2172	0.0395766	-91.6256	-73.5471	-16.2044	MSTRG.28141.6_10646630_10647433	MSTRG.28141.6	MSTRG.28141	gene_id MSTRG.28141; transcript_id MSTRG.28141.6; exon_number_id 6	9	7	0.777778	4	10646630	10647433	AT4TE48730	4	10647307	10647656	Intergenic	3	FALSE	FALSE	TRUE	-	6	6	first	NA	AFE, ATSS, ATTS
NA	ATTS	AT1TE82695	AT1G67310	Calmodulin-binding transcription activator protein with CG-1 and Ankyrin domains	-8.74998	8.68145e-05	-0.1202	9.53618e-08	-91.3043	0	0	MSTRG.8307.3_25197786_25198280	MSTRG.8307.3	MSTRG.8307	gene_id MSTRG.8307; transcript_id MSTRG.8307.3; exon_number_id 1	16	15	0.9375	1	25197786	25198280	AT1TE82695	1	25197247	25198112	Intergenic	3	FALSE	TRUE	FALSE	-	1	13	last	NA	ATTS
A5SS, RI	NA	AT5TE58645	AT5G40490	RNA-binding (RRM/RBD/RNP motifs) family protein	-7.42588	0.0552322	-0.0883	0.0309086	-90.4	0	-0.255754	MSTRG.36120.3_16226751_16227214	MSTRG.36120.3	MSTRG.36120	gene_id MSTRG.36120; transcript_id MSTRG.36120.3; exon_number_id 6	4	4	1	5	16226751	16227214	AT5TE58645	5	16227062	16227297	Intragenic	3	TRUE	FALSE	FALSE	+	6	7	middle	A5SS, RI	NA
NA	ATTS	AT2TE07280	AT2G04540	Beta-ketoacyl synthase	-5.45168	NA	-0.03995	0.0480438	-89.4118	-7.72201	-0.830282	MSTRG.10715.21_1581415_1581682	MSTRG.10715.21	MSTRG.10715	gene_id MSTRG.10715; transcript_id MSTRG.10715.21; exon_number_id 1	36	35	0.972222	2	1581415	1581682	AT2TE07280	2	1580002	1581490	Intergenic	3	TRUE	TRUE	FALSE	-	1	13	last	NA	ATTS
NA	ATTS	AT2TE20735	AT2G12460	transposable element gene	0.102406	0.999996	-0.5689	0.0262672	-89.3822	-34.9539	-6.01185	MSTRG.11767.2_5045976_5046684	MSTRG.11767.2	MSTRG.11767	gene_id MSTRG.11767; transcript_id MSTRG.11767.2; exon_number_id 1	1	1	1	2	5045976	5046684	AT2TE20735	2	5040994	5048412	Intergenic	2	TRUE	TRUE	TRUE	-	1	3	last	NA	ATTS
RI	NA	AT2TE20735	AT2G12460	transposable element gene	0.102406	0.999996	-0.5689	0.0262672	-89.3822	-34.9539	-6.01185	MSTRG.11767.2_5046984_5049952	MSTRG.11767.2	MSTRG.11767	gene_id MSTRG.11767; transcript_id MSTRG.11767.2; exon_number_id 3	1	1	1	2	5046984	5049952	AT2TE20735	2	5040994	5048412	Intergenic	3	TRUE	TRUE	FALSE	-	3	3	first	RI	NA
NA	ATTS	AT5TE46165	AT5G34795	0	-5.30672	NA	-0.195	0.0139326	-89.0059	-35.6741	-8.24438	MSTRG.35163.2_12969219_12971143	MSTRG.35163.2	MSTRG.35163	gene_id MSTRG.35163; transcript_id MSTRG.35163.2; exon_number_id 1	2	2	1	5	12969219	12971143	AT5TE46165	5	12970321	12973859	Intergenic	3	TRUE	FALSE	TRUE	+	1	1	single	NA	ATTS
NA	ATTS	AT5TE36530	AT5G28040	DNA-binding storekeeper protein-related transcriptional regulator	6.06561	1.37882e-09	0.3219	4.10806e-39	-88.9222	-24.9217	-1.40458	MSTRG.34463.1_10035542_10036116	MSTRG.34463.1	MSTRG.34463	gene_id MSTRG.34463; transcript_id MSTRG.34463.1; exon_number_id 1	3	2	0.666667	5	10035542	10036116	AT5TE36530	5	10034412	10037202	Intergenic	2	TRUE	TRUE	TRUE	-	1	2	last	NA	ATTS
RI	NA	AT1TE77880	AT1G63750	Disease resistance protein (TIR-NBS-LRR class) family	7.67838	0.0226557	0.1653	0.00903115	-88.3333	-55.1136	-11.9821	MSTRG.7810.1_23650842_23653342	MSTRG.7810.1	MSTRG.7810	gene_id MSTRG.7810; transcript_id MSTRG.7810.1; exon_number_id 1	4	1	0.25	1	23650842	23653342	AT1TE77880	1	23651610	23652016	Intragenic	1	TRUE	FALSE	FALSE	+	1	3	first	RI	NA
A3SS, A5SS, RI	NA	AT3TE09350	AT3G07030	Alba DNA/RNA-binding protein	-6.92235	0.118686	-0.0789	0.0178465	-88.2784	0	-1.19671	MSTRG.17653.1_2223245_2223593	MSTRG.17653.1	MSTRG.17653	gene_id MSTRG.17653; transcript_id MSTRG.17653.1; exon_number_id 2	11	11	1	3	2223245	2223593	AT3TE09350	3	2223064	2223504	Intragenic	3	TRUE	FALSE	FALSE	-	2	9	middle	A3SS, A5SS, RI	NA
RI	NA	AT3TE09350	AT3G07030	Alba DNA/RNA-binding protein	-6.92235	0.118686	-0.0789	0.0178465	-88.2784	0	-1.19671	MSTRG.17653.1_2222525_2223221	MSTRG.17653.1	MSTRG.17653	gene_id MSTRG.17653; transcript_id MSTRG.17653.1; exon_number_id 1	11	11	1	3	2222525	2223221	AT3TE09350	3	2223064	2223504	Intragenic	3	TRUE	FALSE	TRUE	-	1	9	last	RI	NA
NA	ALE, ATTS	AT3TE45620	AT3G28930	AIG2-like (avirulence induced gene) family protein	2.26331	6.02788e-06	0.0319	0.0106604	-87.9915	-15.7857	-4.7594	MSTRG.20791.33_10969186_10970272	MSTRG.20791.33	MSTRG.20791	gene_id MSTRG.20791; transcript_id MSTRG.20791.33; exon_number_id 5	39	23	0.589744	3	10969186	10970272	AT3TE45620	3	10970101	10976062	Intergenic	3	FALSE	FALSE	TRUE	-	5	5	first	NA	ALE, ATTS
NA	ALE, ATTS	AT3TE45620	AT3G28930	AIG2-like (avirulence induced gene) family protein	11.8054	3.11496e-12	0.0433	4.66267e-29	-87.9915	-15.7857	-4.7594	MSTRG.20791.37_10969186_10970272	MSTRG.20791.37	MSTRG.20791	gene_id MSTRG.20791; transcript_id MSTRG.20791.37; exon_number_id 4	39	23	0.589744	3	10969186	10970272	AT3TE45620	3	10970101	10976062	Intergenic	3	FALSE	FALSE	TRUE	-	4	4	first	NA	ALE, ATTS
NA	ATTS	AT3TE47905	AT3G29644	SORF29	-5.50633	NA	-0.103	0.00195964	-87.6712	-15.9719	-0.595805	MSTRG.20953.3_11499179_11499505	MSTRG.20953.3	MSTRG.20953	gene_id MSTRG.20953; transcript_id MSTRG.20953.3; exon_number_id 1	8	8	1	3	11499179	11499505	AT3TE47905	3	11498789	11499221	Intragenic	3	FALSE	TRUE	FALSE	-	1	4	last	NA	ATTS
NA	ATTS	AT2TE48475	AT2G26350	peroxin 10	-6.06287	NA	-0.0553	0.00551944	-87.5	21.8148	-1.24639	MSTRG.13808.2_11217382_11217869	MSTRG.13808.2	MSTRG.13808	gene_id MSTRG.13808; transcript_id MSTRG.13808.2; exon_number_id 1	23	2	0.0869565	2	11217382	11217869	AT2TE48475	2	11217199	11217399	Intergenic	3	FALSE	TRUE	FALSE	-	1	9	last	NA	ATTS
NA	ATTS	AT5TE71005	AT5G48657	defense protein-related	-0.83359	0.999996	-0.3109	6.21966e-06	-85.5828	-4.16667	-0.573614	MSTRG.37261.1_19733883_19734158	MSTRG.37261.1	MSTRG.37261	gene_id MSTRG.37261; transcript_id MSTRG.37261.1; exon_number_id 1	5	4	0.8	5	19733883	19734158	AT5TE71005	5	19733440	19733962	Intergenic	3	FALSE	TRUE	FALSE	-	1	4	last	NA	ATTS
NA	ATSS	AT1TE57460	AT1G47310	AT1G47310 signal peptidase	9.78416	8.45608e-07	0.1824	1.20859e-16	-84.7273	-17.2414	-7.36761	MSTRG.5614.2_17341523_17341858	MSTRG.5614.2	MSTRG.5614	gene_id MSTRG.5614; transcript_id MSTRG.5614.2; exon_number_id 1	8	2	0.25	1	17341523	17341858	AT1TE57460	1	17340981	17341706	Intergenic	3	FALSE	TRUE	FALSE	+	1	4	first	NA	ATSS
NA	ATTS	AT1TE57530	AT1G47370	Toll-Interleukin-Resistance (TIR) domain family protein	5.07688	NA	0.1676	0.00177301	-82.5813	-1.4986	0.36821	MSTRG.5618.1_17365897_17366070	MSTRG.5618.1	MSTRG.5618	gene_id MSTRG.5618; transcript_id MSTRG.5618.1; exon_number_id 1	2	1	0.5	1	17365897	17366070	AT1TE57530	1	17360725	17365910	Intergenic	3	FALSE	TRUE	FALSE	-	1	7	last	NA	ATTS
NA	ATSS	AT5TE04360	AT5G04290	kow domain-containing transcription factor 1	-1.54928	0.0724833	-0.175	0.0077563	-80.9717	0	0.132219	MSTRG.31439.1_1200318_1201446	MSTRG.31439.1	MSTRG.31439	gene_id MSTRG.31439; transcript_id MSTRG.31439.1; exon_number_id 17	3	2	0.666667	5	1200318	1201446	AT5TE04360	5	1201102	1201410	Intragenic	1	FALSE	FALSE	FALSE	+	17	18	middle	NA	ATSS
NA	ATTS	AT1TE63170	AT1G51420	sucrose-phosphatase 1	-1.16631	0.962684	-0.13095	0.0274644	-80.7914	-29.7164	-5.90608	MSTRG.6192.5_19064767_19064938	MSTRG.6192.5	MSTRG.6192	gene_id MSTRG.6192; transcript_id MSTRG.6192.5; exon_number_id 1	6	6	1	1	19064767	19064938	AT1TE63170	1	19061527	19064852	Intergenic	3	FALSE	TRUE	FALSE	-	1	7	last	NA	ATTS
NA	ATTS	AT4TE44650	AT4G17680	SBP (S-ribonuclease binding protein) family protein	-6.82281	0.124534	-0.09015	0.00462033	-74.4674	-21.1961	-3.67217	MSTRG.27860.1_9842584_9843900	MSTRG.27860.1	MSTRG.27860	gene_id MSTRG.27860; transcript_id MSTRG.27860.1; exon_number_id 1	7	2	0.285714	4	9842584	9843900	AT4TE44650	4	9840807	9842607	Intergenic	3	FALSE	TRUE	FALSE	-	1	2	last	NA	ATTS
NA	ATTS	AT2TE75960	AT2G40400	Protein of unknown function (DUF399 and DUF3411)	-5.85892	NA	-0.01245	0.00373858	-74.4017	-13.7298	-14.78	MSTRG.15711.10_16875417_16875697	MSTRG.15711.10	MSTRG.15711	gene_id MSTRG.15711; transcript_id MSTRG.15711.10; exon_number_id 9	30	6	0.2	2	16875417	16875697	AT2TE75960	2	16875597	16877147	Intergenic	3	FALSE	FALSE	TRUE	+	9	9	last	NA	ATTS
RI	NA	AT1TE71770	AT1G58561-AT1G58602	RPP7	7.10845	4.95222e-07	0.05655	0.000271674	-74.344	-14.386	-2.14425	MSTRG.7180.18_21746377_21747964	MSTRG.7180.18	MSTRG.7180	gene_id MSTRG.7180; transcript_id MSTRG.7180.18; exon_number_id 1	12	3	0.25	1	21746377	21747964	AT1TE71770	1	21746739	21747327	Intragenic	1	FALSE	FALSE	FALSE	+	1	2	first	RI	NA
RI	NA	AT1TE71770	AT1G58561-AT1G58602	RPP7	5.19874	1.42042e-28	0.22865	1.26705e-32	-74.344	-14.386	-2.14425	MSTRG.7180.11_21746346_21748674	MSTRG.7180.11	MSTRG.7180	gene_id MSTRG.7180; transcript_id MSTRG.7180.11; exon_number_id 1	12	3	0.25	1	21746346	21748674	AT1TE71770	1	21746739	21747327	Intragenic	1	FALSE	FALSE	FALSE	+	1	1	single	RI	NA
RI	NA	AT5TE67045	AT5G45920	SGNH hydrolase-type esterase superfamily protein	9.19758	2.80954e-05	0.35655	6.07477e-24	-72.2222	NA	-14.0061	MSTRG.36907.1_18624514_18625937	MSTRG.36907.1	MSTRG.36907	gene_id MSTRG.36907; transcript_id MSTRG.36907.1; exon_number_id 6	7	7	1	5	18624514	18625937	AT5TE67045	5	18624756	18625088	Intragenic	1	TRUE	FALSE	FALSE	+	6	6	last	RI	NA
NA	ATSS	AT2TE39520	AT2G21850	Cysteine/Histidine-rich C1 domain family protein	-3.4405	0.69677	-0.1231	0.000583514	-71.2462	-18.8985	-9.98411	MSTRG.13124.3_9315232_9316308	MSTRG.13124.3	MSTRG.13124	gene_id MSTRG.13124; transcript_id MSTRG.13124.3; exon_number_id 1	6	3	0.5	2	9315232	9316308	AT2TE39520	2	9313145	9315252	Intergenic	3	FALSE	TRUE	FALSE	+	1	2	first	NA	ATSS
NA	ALE, ATTS	AT1TE71775	AT1G58561-AT1G58602	RPP7	9.17438	2.90302e-05	0.04015	8.85998e-11	-71.1981	6.1166	-3.39135	MSTRG.7180.12_21748047_21748674	MSTRG.7180.12	MSTRG.7180	gene_id MSTRG.7180; transcript_id MSTRG.7180.12; exon_number_id 3	12	6	0.5	1	21748047	21748674	AT1TE71775	1	21748193	21753388	Intragenic	3	FALSE	FALSE	TRUE	+	3	3	last	NA	ALE, ATTS
NA	ALE, ATTS	AT1TE71775	AT1G58561-AT1G58602	RPP7	9.21562	2.37167e-05	0.04235	2.86039e-11	-71.1981	6.1166	-3.39135	MSTRG.7180.20_21748050_21748674	MSTRG.7180.20	MSTRG.7180	gene_id MSTRG.7180; transcript_id MSTRG.7180.20; exon_number_id 3	12	6	0.5	1	21748050	21748674	AT1TE71775	1	21748193	21753388	Intragenic	3	FALSE	FALSE	TRUE	+	3	3	last	NA	ALE, ATTS
NA	ATTS	AT1TE71775	AT1G58561-AT1G58602	RPP7	7.10845	4.95222e-07	0.05655	0.000271674	-71.1981	6.1166	-3.39135	MSTRG.7180.18_21748050_21748674	MSTRG.7180.18	MSTRG.7180	gene_id MSTRG.7180; transcript_id MSTRG.7180.18; exon_number_id 2	12	6	0.5	1	21748050	21748674	AT1TE71775	1	21748193	21753388	Intragenic	3	FALSE	FALSE	TRUE	+	2	2	last	NA	ATTS
NA	ATTS	AT1TE71775	AT1G58561-AT1G58602	RPP7	5.19874	1.42042e-28	0.22865	1.26705e-32	-71.1981	6.1166	-3.39135	MSTRG.7180.11_21746346_21748674	MSTRG.7180.11	MSTRG.7180	gene_id MSTRG.7180; transcript_id MSTRG.7180.11; exon_number_id 1	12	6	0.5	1	21746346	21748674	AT1TE71775	1	21748193	21753388	Intragenic	3	FALSE	FALSE	TRUE	+	1	1	single	NA	ATTS
NA	ALE, ATTS	AT1TE71775	AT1G58561-AT1G58602	RPP7	5.03443	3.13772e-25	0.28405	4.38993e-23	-71.1981	6.1166	-3.39135	MSTRG.7180.19_21747400_21748674	MSTRG.7180.19	MSTRG.7180	gene_id MSTRG.7180; transcript_id MSTRG.7180.19; exon_number_id 2	12	6	0.5	1	21747400	21748674	AT1TE71775	1	21748193	21753388	Intragenic	3	FALSE	FALSE	TRUE	+	2	2	last	NA	ALE, ATTS
NA	ATTS	AT2TE48795	AT2G26540	uroporphyrinogen-III synthase family protein	-2.89929	0.751335	-0.0516	0.0462793	-71.0634	-30.2105	-10.7943	MSTRG.13832.10_11287394_11287735	MSTRG.13832.10	MSTRG.13832	gene_id MSTRG.13832; transcript_id MSTRG.13832.10; exon_number_id 1	26	23	0.884615	2	11287394	11287735	AT2TE48795	2	11285066	11287457	Intergenic	3	FALSE	TRUE	FALSE	-	1	9	last	NA	ATTS
A5SS, SE	NA	AT4TE63170	AT4G26630	DEK domain-containing chromatin associated protein	-8.03597	0.00328872	-0.027	4.09549e-07	-70.2247	0	0	MSTRG.29129.17_13433842_13434925	MSTRG.29129.17	MSTRG.29129	gene_id MSTRG.29129; transcript_id MSTRG.29129.17; exon_number_id 8	18	17	0.944444	4	13433842	13434925	AT4TE63170	4	13433939	13434466	Intragenic	1	FALSE	FALSE	FALSE	-	8	9	middle	A5SS, SE	NA
NA	AFE, ATSS	AT5TE50900	AT5G36170	high chlorophyll fluorescent 109	-8.33655	0.000651305	-0.04925	1.57362e-14	-68.5567	-26.9089	-0.4833	MSTRG.35483.20_14237808_14238056	MSTRG.35483.20	MSTRG.35483	gene_id MSTRG.35483; transcript_id MSTRG.35483.20; exon_number_id 6	22	21	0.954545	5	14237808	14238056	AT5TE50900	5	14238050	14238793	Intergenic	3	FALSE	FALSE	TRUE	-	6	6	first	NA	AFE, ATSS
NA	AFE, ATSS	AT5TE50900	AT5G36170	high chlorophyll fluorescent 109	-7.92495	0.00402498	-0.03275	1.7738e-08	-68.5567	-26.9089	-0.4833	MSTRG.35483.9_14237808_14238056	MSTRG.35483.9	MSTRG.35483	gene_id MSTRG.35483; transcript_id MSTRG.35483.9; exon_number_id 5	22	21	0.954545	5	14237808	14238056	AT5TE50900	5	14238050	14238793	Intergenic	3	FALSE	FALSE	TRUE	-	5	5	first	NA	AFE, ATSS
NA	ATTS	AT5TE80740	AT5G55310	DNA topoisomerase 1 beta	-8.01212	0.0028798	-0.061	0.000180781	-68.4466	0	0	MSTRG.38189.4_22430157_22430718	MSTRG.38189.4	MSTRG.38189	gene_id MSTRG.38189; transcript_id MSTRG.38189.4; exon_number_id 1	11	11	1	5	22430157	22430718	AT5TE80740	5	22429616	22430228	Intergenic	3	FALSE	TRUE	FALSE	-	1	14	last	NA	ATTS
NA	AFE, ATSS	AT5TE31855	AT5G25360	0	1.08939	0.676073	0.05235	0.00779699	-68.254	-52.3077	-8.45771	MSTRG.34088.2_8802733_8803003	MSTRG.34088.2	MSTRG.34088	gene_id MSTRG.34088; transcript_id MSTRG.34088.2; exon_number_id 7	21	3	0.142857	5	8802733	8803003	AT5TE31855	5	8802832	8803061	Intergenic	3	FALSE	FALSE	TRUE	-	7	7	first	NA	AFE, ATSS
A3SS, RI	ATSS	AT5TE96750	AT5G67320	WD-40 repeat family protein	-6.1032	NA	-0.0184	0.0234363	-68.2051	0	0.307929	MSTRG.39835.3_26857986_26858485	MSTRG.39835.3	MSTRG.39835	gene_id MSTRG.39835; transcript_id MSTRG.39835.3; exon_number_id 3	13	12	0.923077	5	26857986	26858485	AT5TE96750	5	26858060	26858401	Intragenic	1	TRUE	FALSE	FALSE	+	3	15	middle	A3SS, RI	ATSS
NA	ATTS	AT2TE40090	AT2G22190	Haloacid dehalogenase-like hydrolase (HAD) superfamily protein	-6.61009	0.177979	-0.05655	0.00136032	-66.6259	-23.9473	-2.44431	MSTRG.13170.2_9433617_9433953	MSTRG.13170.2	MSTRG.13170	gene_id MSTRG.13170; transcript_id MSTRG.13170.2; exon_number_id 1	21	21	1	2	9433617	9433953	AT2TE40090	2	9432662	9433854	Intergenic	3	FALSE	TRUE	FALSE	-	1	12	last	NA	ATTS
NA	ATTS	AT4TE02995	AT4G01395	NA	0.0210053	0.999996	0.0175	0.0114337	-62.3998	-27.8067	-9.7254	MSTRG.25045.1_572996_573727	MSTRG.25045.1	MSTRG.25045	gene_id MSTRG.25045; transcript_id MSTRG.25045.1; exon_number_id 1	2	1	0.5	4	572996	573727	AT4TE02995	4	571979	573028	Intergenic	3	FALSE	TRUE	FALSE	-	1	2	last	NA	ATTS
NA	ATTS	AT2TE56845	AT2G30470	high-level expression of sugar-inducible gene 2	-7.94968	0.0043053	-0.08425	0.00079332	-62.1429	9.33392	-0.36305	MSTRG.14336.5_12980520_12981481	MSTRG.14336.5	MSTRG.14336	gene_id MSTRG.14336; transcript_id MSTRG.14336.5; exon_number_id 1	7	6	0.857143	2	12980520	12981481	AT2TE56845	2	12979088	12980532	Intergenic	3	FALSE	TRUE	FALSE	-	1	11	last	NA	ATTS
NA	ATTS	AT4TE10285	AT4G02825	novel_transcribed_region	0.454576	NA	0.7624	1.43533e-07	-62.1302	-6.35838	-0.208044	MSTRG.25575.2_2181629_2182182	MSTRG.25575.2	MSTRG.25575	gene_id MSTRG.25575; transcript_id MSTRG.25575.2; exon_number_id 3	3	2	0.666667	4	2181629	2182182	AT4TE10285	4	2181738	2183709	Intergenic	2	FALSE	FALSE	TRUE	+	3	3	last	NA	ATTS
RI	NA	AT4TE83080	AT4G36515	0	-7.50497	0.0191708	-0.0186	0.0159403	-62	0	0	MSTRG.30479.17_17231488_17233129	MSTRG.30479.17	MSTRG.30479	gene_id MSTRG.30479; transcript_id MSTRG.30479.17; exon_number_id 6	20	13	0.65	4	17231488	17233129	AT4TE83080	4	17232789	17233031	Intragenic	1	FALSE	FALSE	FALSE	-	6	8	middle	RI	NA
NA	ALE, ATTS	AT1TE96780	AT1G78650-AT1G78660	DNA-directed DNA polymerases	0.677756	0.963151	0.0159	0.0372545	-61.6667	-18.4466	0	MSTRG.9877.5_29588065_29588338	MSTRG.9877.5	MSTRG.9877	gene_id MSTRG.9877; transcript_id MSTRG.9877.5; exon_number_id 12	54	26	0.481481	1	29588065	29588338	AT1TE96780	1	29588227	29588826	Intergenic	3	FALSE	FALSE	TRUE	+	12	12	last	NA	ALE, ATTS
NA	ALE, ATTS	AT1TE96780	AT1G78650-AT1G78660	DNA-directed DNA polymerases	0.645539	0.999996	0.01755	0.00522353	-61.6667	-18.4466	0	MSTRG.9877.18_29588065_29588338	MSTRG.9877.18	MSTRG.9877	gene_id MSTRG.9877; transcript_id MSTRG.9877.18; exon_number_id 10	54	26	0.481481	1	29588065	29588338	AT1TE96780	1	29588227	29588826	Intergenic	3	FALSE	FALSE	TRUE	+	10	10	last	NA	ALE, ATTS
NA	ALE, ATTS	AT1TE96780	AT1G78650-AT1G78660	DNA-directed DNA polymerases	0.787592	0.891543	0.0212	0.00159808	-61.6667	-18.4466	0	MSTRG.9877.9_29588065_29588338	MSTRG.9877.9	MSTRG.9877	gene_id MSTRG.9877; transcript_id MSTRG.9877.9; exon_number_id 11	54	26	0.481481	1	29588065	29588338	AT1TE96780	1	29588227	29588826	Intergenic	3	FALSE	FALSE	TRUE	+	11	11	last	NA	ALE, ATTS
NA	ATSS	AT4TE83085	AT4G36515	0	-7.50497	0.0191708	-0.0186	0.0159403	-60.6742	0	0.458015	MSTRG.30479.17_17233163_17234905	MSTRG.30479.17	MSTRG.30479	gene_id MSTRG.30479; transcript_id MSTRG.30479.17; exon_number_id 7	20	12	0.6	4	17233163	17234905	AT4TE83085	4	17233035	17233463	Intragenic	3	TRUE	FALSE	FALSE	-	7	8	middle	NA	ATSS
RI	ATSS, ATTS	AT4TE83085	AT4G36515	0	-7.50497	0.0191708	-0.0186	0.0159403	-60.6742	0	0.458015	MSTRG.30479.17_17231488_17233129	MSTRG.30479.17	MSTRG.30479	gene_id MSTRG.30479; transcript_id MSTRG.30479.17; exon_number_id 6	20	12	0.6	4	17231488	17233129	AT4TE83085	4	17233035	17233463	Intragenic	3	TRUE	FALSE	FALSE	-	6	8	middle	RI	ATSS, ATTS
A5SS	ATSS	AT2TE47585	AT2G25900	Zinc finger C-x8-C-x5-C-x3-H type family protein	-7.39051	0.028466	-0.022	0.00432644	-59.4059	-25.4753	-0.954654	MSTRG.13736.2_11041330_11041363	MSTRG.13736.2	MSTRG.13736	gene_id MSTRG.13736; transcript_id MSTRG.13736.2; exon_number_id 1	3	2	0.666667	2	11041330	11041363	AT2TE47585	2	11040545	11041374	Intergenic	2	TRUE	TRUE	TRUE	+	1	2	first	A5SS	ATSS
NA	ATSS	AT1TE56040	AT1G44820	Peptidase M20/M25/M40 family protein	-6.81009	0.122675	-0.0339	0.00352743	-59.2233	0	-0.824176	MSTRG.5473.3_16926308_16927014	MSTRG.5473.3	MSTRG.5473	gene_id MSTRG.5473; transcript_id MSTRG.5473.3; exon_number_id 1	6	5	0.833333	1	16926308	16927014	AT1TE56040	1	16925672	16926338	Intergenic	3	FALSE	TRUE	FALSE	+	1	4	first	NA	ATSS
NA	ATTS	AT1TE92540	AT1G75380	bifunctional nuclease in basal defense response 1	-0.269879	0.999996	0.01075	0.0474928	-58.4795	-5.60748	-0.178784	MSTRG.9394.1_28281194_28281377	MSTRG.9394.1	MSTRG.9394	gene_id MSTRG.9394; transcript_id MSTRG.9394.1; exon_number_id 1	36	2	0.0555556	1	28281194	28281377	AT1TE92540	1	28280131	28281255	Intergenic	3	FALSE	TRUE	FALSE	-	1	12	last	NA	ATTS
NA	ATTS	AT3TE63320	AT3G43790	zinc induced facilitator-like 2	2.03916	NA	0.5444	0.0140451	-57.4803	-43.9394	-3.73281	MSTRG.22020.9_15658759_15659539	MSTRG.22020.9	MSTRG.22020	gene_id MSTRG.22020; transcript_id MSTRG.22020.9; exon_number_id 15	10	5	0.5	3	15658759	15659539	AT3TE63320	3	15659132	15659422	Intragenic	1	FALSE	FALSE	FALSE	+	15	15	last	NA	ATTS
NA	AFE, ATSS	AT5TE31850	AT5G25360	0	1.08939	0.676073	0.05235	0.00779699	-56.5789	-43.038	-4.81586	MSTRG.34088.2_8802733_8803003	MSTRG.34088.2	MSTRG.34088	gene_id MSTRG.34088; transcript_id MSTRG.34088.2; exon_number_id 7	21	3	0.142857	5	8802733	8803003	AT5TE31850	5	8802708	8803123	Intergenic	2	TRUE	TRUE	TRUE	-	7	7	first	NA	AFE, ATSS
NA	ATTS	AT1TE82845	AT1G67400	ELMO/CED-12 family protein	-7.08369	0.0703749	-0.2439	2.84336e-06	-56.338	NA	-3.61111	MSTRG.8321.3_25247944_25248197	MSTRG.8321.3	MSTRG.8321	gene_id MSTRG.8321; transcript_id MSTRG.8321.3; exon_number_id 1	9	7	0.777778	1	25247944	25248197	AT1TE82845	1	25247502	25248117	Intergenic	3	FALSE	TRUE	FALSE	-	1	7	last	NA	ATTS
NA	ATTS	AT1TE82845	AT1G67400	ELMO/CED-12 family protein	1.31686	0.918541	0.19975	0.0475827	-56.338	NA	-3.61111	MSTRG.8321.7_25248001_25248197	MSTRG.8321.7	MSTRG.8321	gene_id MSTRG.8321; transcript_id MSTRG.8321.7; exon_number_id 1	9	7	0.777778	1	25248001	25248197	AT1TE82845	1	25247502	25248117	Intergenic	3	FALSE	TRUE	FALSE	-	1	8	last	NA	ATTS
RI	NA	AT3TE07330	AT3G05840	Protein kinase superfamily protein	-0.529396	0.999996	-0.0272	0.00602378	-52.2986	0	-0.059673	MSTRG.17484.10_1742844_1743423	MSTRG.17484.10	MSTRG.17484	gene_id MSTRG.17484; transcript_id MSTRG.17484.10; exon_number_id 12	17	17	1	3	1742844	1743423	AT3TE07330	3	1743412	1746785	Intergenic	3	TRUE	FALSE	TRUE	+	12	12	last	RI	NA
NA	ATSS	AT1TE75350	AT1G61850	phospholipases;galactolipases	-7.19567	0.0477232	-0.0593	0.0397471	-51.8519	-17.7966	-6.19608	MSTRG.7528.2_22855759_22855827	MSTRG.7528.2	MSTRG.7528	gene_id MSTRG.7528; transcript_id MSTRG.7528.2; exon_number_id 1	24	7	0.291667	1	22855759	22855827	AT1TE75350	1	22855427	22855824	Intergenic	2	FALSE	TRUE	FALSE	+	1	19	first	NA	ATSS
RI	NA	AT4TE11855	AT4G04960	Concanavalin A-like lectin protein kinase family protein	-8.04813	0.00328862	-0.23505	2.38608e-06	-50.495	0	-0.929615	MSTRG.25672.1_2533819_2535386	MSTRG.25672.1	MSTRG.25672	gene_id MSTRG.25672; transcript_id MSTRG.25672.1; exon_number_id 3	9	9	1	4	2533819	2535386	AT4TE11855	4	2533950	2534177	Intragenic	1	TRUE	FALSE	FALSE	+	3	3	last	RI	NA
RI	NA	AT4TE11855	AT4G04960	Concanavalin A-like lectin protein kinase family protein	8.1167	0.005109	0.1359	5.31073e-07	-50.495	0	-0.929615	MSTRG.25672.2_2533000_2534800	MSTRG.25672.2	MSTRG.25672	gene_id MSTRG.25672; transcript_id MSTRG.25672.2; exon_number_id 1	9	9	1	4	2533000	2534800	AT4TE11855	4	2533950	2534177	Intragenic	1	TRUE	FALSE	FALSE	+	1	2	first	RI	NA
RI	NA	AT1TE43360	AT1G35780	0	-7.66829	0.021201	-0.03685	0.00804444	-49.0683	0	0	MSTRG.4748.5_13278466_13279566	MSTRG.4748.5	MSTRG.4748	gene_id MSTRG.4748; transcript_id MSTRG.4748.5; exon_number_id 3	13	5	0.384615	1	13278466	13279566	AT1TE43360	1	13278778	13279032	Intragenic	1	FALSE	FALSE	FALSE	-	3	4	middle	RI	NA
NA	ATTS	AT2TE11075	AT2G06210	binding	-0.11972	0.999996	0.16995	0.00920167	-47.5638	-20.7447	-10.2232	MSTRG.10964.3_2428903_2429281	MSTRG.10964.3	MSTRG.10964	gene_id MSTRG.10964; transcript_id MSTRG.10964.3; exon_number_id 1	6	6	1	2	2428903	2429281	AT2TE11075	2	2428200	2428942	Intergenic	3	FALSE	TRUE	FALSE	-	1	24	last	NA	ATTS
RI	NA	AT1TE95555	AT1G77700	Pathogenesis-related thaumatin superfamily protein	0.212301	0.999996	-0.05075	0.0198719	-38.5542	0	0	MSTRG.9736.7_29207812_29208149	MSTRG.9736.7	MSTRG.9736	gene_id MSTRG.9736; transcript_id MSTRG.9736.7; exon_number_id 4	12	8	0.666667	1	29207812	29208149	AT1TE95555	1	29208023	29208346	Intragenic	3	FALSE	FALSE	TRUE	+	4	4	last	RI	NA
NA	ATSS	AT5TE81110	AT5G55660	DEK domain-containing chromatin associated protein	7.86109	0.0161628	0.1188	1.12763e-08	-37.9121	0	0.274725	MSTRG.38233.11_22540268_22540448	MSTRG.38233.11	MSTRG.38233	gene_id MSTRG.38233; transcript_id MSTRG.38233.11; exon_number_id 1	11	11	1	5	22540268	22540448	AT5TE81110	5	22539608	22540276	Intragenic	3	FALSE	TRUE	FALSE	+	1	9	first	NA	ATSS
A3SS, RI	NA	AT2TE41390	AT2G22795	0	8.47019	0.000992438	0.09315	6.99965e-13	-35.0649	0	-0.854125	MSTRG.13257.2_9698894_9699597	MSTRG.13257.2	MSTRG.13257	gene_id MSTRG.13257; transcript_id MSTRG.13257.2; exon_number_id 2	7	7	1	2	9698894	9699597	AT2TE41390	2	9698612	9699363	Intragenic	3	TRUE	FALSE	FALSE	-	2	3	middle	A3SS, RI	NA
A3SS, RI	NA	AT2TE41390	AT2G22795	0	8.47019	0.000992438	0.09315	6.99965e-13	-35.0649	0	-0.854125	MSTRG.13257.2_9697141_9698783	MSTRG.13257.2	MSTRG.13257	gene_id MSTRG.13257; transcript_id MSTRG.13257.2; exon_number_id 1	7	7	1	2	9697141	9698783	AT2TE41390	2	9698612	9699363	Intragenic	3	TRUE	FALSE	TRUE	-	1	3	last	A3SS, RI	NA
A5SS	NA	AT2TE11165	AT2G06255	ELF4-like 3	0.727889	0.999996	0.04005	0.0289294	-33.43	-7.70725	-1.15527	MSTRG.10969.2_2457571_2457793	MSTRG.10969.2	MSTRG.10969	gene_id MSTRG.10969; transcript_id MSTRG.10969.2; exon_number_id 1	3	3	1	2	2457571	2457793	AT2TE11165	2	2454756	2460915	Intergenic	2	TRUE	TRUE	TRUE	+	1	2	first	A5SS	NA
NA	ATTS	AT2TE11165	AT2G06255	ELF4-like 3	0.727889	0.999996	0.04005	0.0289294	-33.43	-7.70725	-1.15527	MSTRG.10969.2_2459329_2459874	MSTRG.10969.2	MSTRG.10969	gene_id MSTRG.10969; transcript_id MSTRG.10969.2; exon_number_id 2	3	3	1	2	2459329	2459874	AT2TE11165	2	2454756	2460915	Intergenic	2	TRUE	TRUE	TRUE	+	2	2	last	NA	ATTS
RI	NA	AT1TE54835	AT1G07203	novel_transcribed_region	-7.39909	0.0279834	-0.1319	0.0104292	-33.2873	0	-0.130685	MSTRG.5395.4_16637788_16639558	MSTRG.5395.4	MSTRG.5395	gene_id MSTRG.5395; transcript_id MSTRG.5395.4; exon_number_id 1	7	4	0.571429	1	16637788	16639558	AT1TE54835	1	16639093	16640684	Intragenic	3	TRUE	FALSE	TRUE	-	1	2	last	RI	NA
RI	NA	AT1TE54835	AT1G07203	TE	-7.39909	0.0279834	-0.1319	0.0104292	-33.2873	0	-0.130685	MSTRG.5395.4_16639847_16643561	MSTRG.5395.4	MSTRG.5395	gene_id MSTRG.5395; transcript_id MSTRG.5395.4; exon_number_id 2	7	4	0.571429	1	16639847	16643561	AT1TE54835	1	16639093	16640684	Intragenic	3	TRUE	TRUE	FALSE	-	2	2	first	RI	NA
RI	NA	AT1TE17050	AT1G15340	methyl-CPG-binding domain 10	-2.76368	2.0652e-05	-0.0637	2.49882e-06	-32.0513	0.475624	0	MSTRG.1967.8_5275694_5276804	MSTRG.1967.8	MSTRG.1967	gene_id MSTRG.1967; transcript_id MSTRG.1967.8; exon_number_id 1	10	10	1	1	5275694	5276804	AT1TE17050	1	5275964	5276773	Intragenic	1	TRUE	FALSE	FALSE	-	1	2	last	RI	NA
RI, SE	NA	AT1TE17050	AT1G15340	methyl-CPG-binding domain 10	-9.0434	0.000213807	-0.03395	0.00144618	-32.0513	0.475624	0	MSTRG.1967.9_5275703_5276986	MSTRG.1967.9	MSTRG.1967	gene_id MSTRG.1967; transcript_id MSTRG.1967.9; exon_number_id 1	10	10	1	1	5275703	5276986	AT1TE17050	1	5275964	5276773	Intragenic	1	TRUE	FALSE	FALSE	-	1	3	last	RI, SE	NA
RI	NA	AT1TE17050	AT1G15340	methyl-CPG-binding domain 10	8.62929	0.00060868	0.0483	1.65994e-13	-32.0513	0.475624	0	MSTRG.1967.10_5275703_5276713	MSTRG.1967.10	MSTRG.1967	gene_id MSTRG.1967; transcript_id MSTRG.1967.10; exon_number_id 1	10	10	1	1	5275703	5276713	AT1TE17050	1	5275964	5276773	Intragenic	1	TRUE	FALSE	TRUE	-	1	3	last	RI	NA
RI	NA	AT1TE54845	AT1G07203	TE	-7.39909	0.0279834	-0.1319	0.0104292	-28.5714	51.2195	0.840336	MSTRG.5395.4_16639847_16643561	MSTRG.5395.4	MSTRG.5395	gene_id MSTRG.5395; transcript_id MSTRG.5395.4; exon_number_id 2	7	4	0.571429	1	16639847	16643561	AT1TE54845	1	16640766	16641070	Intragenic	1	FALSE	FALSE	FALSE	-	2	2	first	RI	NA
NA	ATSS	AT4TE02165	AT4G00970	cysteine-rich RLK (RECEPTOR-like protein kinase) 41	6.66032	0.245964	0.1259	0.00863985	-28.1734	-16.1337	-13.8197	MSTRG.24991.10_418395_419259	MSTRG.24991.10	MSTRG.24991	gene_id MSTRG.24991; transcript_id MSTRG.24991.10; exon_number_id 1	14	11	0.785714	4	418395	419259	AT4TE02165	4	417304	418414	Intergenic	3	FALSE	TRUE	FALSE	+	1	5	first	NA	ATSS
RI	NA	AT5TE55245	AT5G38220	alpha/beta-Hydrolases superfamily protein	-6.16992	NA	-0.03675	0.0368297	-25	-2.61438	0	MSTRG.35779.8_15270747_15271381	MSTRG.35779.8	MSTRG.35779	gene_id MSTRG.35779; transcript_id MSTRG.35779.8; exon_number_id 4	15	15	1	5	15270747	15271381	AT5TE55245	5	15271168	15271399	Intragenic	1	TRUE	FALSE	TRUE	+	4	4	last	RI	NA
NA	ATTS	AT2TE77560	AT2G41260	glycine-rich protein / late embryogenesis abundant protein (M17)	-5.0683	NA	-0.27875	0.0110111	-22.8571	0	0	MSTRG.15834.2_17206740_17207698	MSTRG.15834.2	MSTRG.15834	gene_id MSTRG.15834; transcript_id MSTRG.15834.2; exon_number_id 2	11	8	0.727273	2	17206740	17207698	AT2TE77560	2	17207626	17207957	Intergenic	3	TRUE	FALSE	TRUE	+	2	2	last	NA	ATTS
NA	ATSS	AT1TE08415	AT1G08230	Transmembrane amino acid transporter family protein	0.720912	0.893646	0.15775	0.0176727	-19.403	-4.34783	0	MSTRG.974.12_2586612_2586969	MSTRG.974.12	MSTRG.974	gene_id MSTRG.974; transcript_id MSTRG.974.12; exon_number_id 2	12	10	0.833333	1	2586612	2586969	AT1TE08415	1	2586819	2587142	Intergenic	3	FALSE	FALSE	TRUE	-	2	2	first	NA	ATSS
NA	ATSS	AT5TE34380	AT5G26910	0	-8.03865	0.00250958	-0.1279	0.000393682	-17.5676	0	0	MSTRG.34272.9_9469812_9470451	MSTRG.34272.9	MSTRG.34272	gene_id MSTRG.34272; transcript_id MSTRG.34272.9; exon_number_id 5	10	9	0.9	5	9469812	9470451	AT5TE34380	5	9470414	9471278	Intergenic	3	FALSE	FALSE	TRUE	-	5	5	first	NA	ATSS
NA	ATSS	AT5TE34380	AT5G26910	0	-7.99301	0.00299749	-0.11625	0.000882766	-17.5676	0	0	MSTRG.34272.8_9469414_9470451	MSTRG.34272.8	MSTRG.34272	gene_id MSTRG.34272; transcript_id MSTRG.34272.8; exon_number_id 5	10	9	0.9	5	9469414	9470451	AT5TE34380	5	9470414	9471278	Intergenic	3	FALSE	FALSE	TRUE	-	5	5	first	NA	ATSS
A3SS, A5SS	NA	AT5TE14570	AT5G12410	THUMP domain-containing protein	-1.22299	0.229793	-0.17385	0.00105733	-16.5049	0	0	MSTRG.32452.3_4022825_4023299	MSTRG.32452.3	MSTRG.32452	gene_id MSTRG.32452; transcript_id MSTRG.32452.3; exon_number_id 5	6	6	1	5	4022825	4023299	AT5TE14570	5	4022806	4023204	Intragenic	1	TRUE	FALSE	FALSE	-	5	7	middle	A3SS, A5SS	NA
RI	NA	AT1TE54825	AT1G07203	novel_transcribed_region	-7.39909	0.0279834	-0.1319	0.0104292	-16.25	0	0	MSTRG.5395.4_16637788_16639558	MSTRG.5395.4	MSTRG.5395	gene_id MSTRG.5395; transcript_id MSTRG.5395.4; exon_number_id 1	7	4	0.571429	1	16637788	16639558	AT1TE54825	1	16638815	16639056	Intragenic	1	FALSE	FALSE	FALSE	-	1	2	last	RI	NA
NA	ALE, ATTS	AT3TE45615	AT3G28930	AIG2-like (avirulence induced gene) family protein	2.26331	6.02788e-06	0.0319	0.0106604	-14.4928	8.33333	0	MSTRG.20791.33_10969186_10970272	MSTRG.20791.33	MSTRG.20791	gene_id MSTRG.20791; transcript_id MSTRG.20791.33; exon_number_id 5	39	23	0.589744	3	10969186	10970272	AT3TE45615	3	10969413	10970093	Intergenic	1	FALSE	FALSE	FALSE	-	5	5	first	NA	ALE, ATTS
NA	ALE, ATTS	AT3TE45615	AT3G28930	AIG2-like (avirulence induced gene) family protein	11.8054	3.11496e-12	0.0433	4.66267e-29	-14.4928	8.33333	0	MSTRG.20791.37_10969186_10970272	MSTRG.20791.37	MSTRG.20791	gene_id MSTRG.20791; transcript_id MSTRG.20791.37; exon_number_id 4	39	23	0.589744	3	10969186	10970272	AT3TE45615	3	10969413	10970093	Intergenic	1	FALSE	FALSE	FALSE	-	4	4	first	NA	ALE, ATTS
NA	AFE, ATSS	AT3TE61790	AT3G43220	Phosphoinositide phosphatase family protein	6.72468	0.249447	0.0318	0.0384077	-12.5682	0	0	MSTRG.21891.19_15202578_15203140	MSTRG.21891.19	MSTRG.21891	gene_id MSTRG.21891; transcript_id MSTRG.21891.19; exon_number_id 15	26	21	0.807692	3	15202578	15203140	AT3TE61790	3	15203100	15204287	Intergenic	3	FALSE	FALSE	TRUE	-	15	15	first	NA	AFE, ATSS
NA	ATTS	AT4TE25370	AT4G09520	Cofactor-independent phosphoglycerate mutase	3.82819	0.511942	0.0577	0.0323319	-10.1449	0	0	MSTRG.26600.2_6024783_6025445	MSTRG.26600.2	MSTRG.26600	gene_id MSTRG.26600; transcript_id MSTRG.26600.2; exon_number_id 1	10	3	0.3	4	6024783	6025445	AT4TE25370	4	6024300	6024797	Intergenic	3	FALSE	TRUE	FALSE	-	1	5	last	NA	ATTS
NA	ATSS	AT5TE52600	AT5G37000	Exostosin family protein	6.50152	NA	0.3298	0.000482855	-9.70149	0	0	MSTRG.35590.1_14617891_14618625	MSTRG.35590.1	MSTRG.35590	gene_id MSTRG.35590; transcript_id MSTRG.35590.1; exon_number_id 1	6	1	0.166667	5	14617891	14618625	AT5TE52600	5	14617083	14617917	Intergenic	3	FALSE	TRUE	FALSE	+	1	6	first	NA	ATSS
RI	ATSS	AT2TE12510	AT2G05035-AT2G06950	NA	-3.22355	NA	-0.02115	0.0355977	-8.86076	3.34708	0.683201	MSTRG.11077.2_2857983_2858977	MSTRG.11077.2	MSTRG.11077	gene_id MSTRG.11077; transcript_id MSTRG.11077.2; exon_number_id 1	1	1	1	2	2857983	2858977	AT2TE12510	2	2858587	2864201	Intergenic	3	TRUE	FALSE	TRUE	-	1	1	single	RI	ATSS
NA	ATSS	AT4TE02990	AT4G01380-AT4G01390	plastocyanin-like domain-containing protein	-7.54655	0.0205324	-0.0497	0.0228577	-8.3871	-5.72034	0	MSTRG.25049.10_571570_571655	MSTRG.25049.10	MSTRG.25049	gene_id MSTRG.25049; transcript_id MSTRG.25049.10; exon_number_id 4	13	12	0.923077	4	571570	571655	AT4TE02990	4	571608	571979	Intergenic	3	FALSE	FALSE	TRUE	-	4	4	first	NA	ATSS
NA	ATTS	AT1TE38755	AT1G33060	NAC 014	-6.93623	0.108559	-0.1129	0.011044	-7.28477	0	0	MSTRG.4327.7_11975457_11975715	MSTRG.4327.7	MSTRG.4327	gene_id MSTRG.4327; transcript_id MSTRG.4327.7; exon_number_id 1	8	7	0.875	1	11975457	11975715	AT1TE38755	1	11974524	11975469	Intergenic	3	FALSE	TRUE	FALSE	-	1	7	last	NA	ATTS
NA	ATTS	AT1TE38755	AT1G33060	NAC 014	-6.15002	NA	-0.06035	0.00529315	-7.28477	0	0	MSTRG.4327.5_11975451_11975715	MSTRG.4327.5	MSTRG.4327	gene_id MSTRG.4327; transcript_id MSTRG.4327.5; exon_number_id 1	8	7	0.875	1	11975451	11975715	AT1TE38755	1	11974524	11975469	Intergenic	3	FALSE	TRUE	FALSE	-	1	6	last	NA	ATTS
NA	ATSS	AT4TE28860	AT4G10970	0	3.79106	0.522378	0.02005	0.0207399	-6.09756	0	0	MSTRG.26812.2_6721815_6722317	MSTRG.26812.2	MSTRG.26812	gene_id MSTRG.26812; transcript_id MSTRG.26812.2; exon_number_id 6	21	19	0.904762	4	6721815	6722317	AT4TE28860	4	6722293	6723138	Intergenic	3	FALSE	FALSE	TRUE	-	6	6	first	NA	ATSS
RI	NA	AT2TE26110	AT2G14890	arabinogalactan protein 9	-2.14369	0.00735626	-0.24925	2.6578e-24	-2.69058	0	0	MSTRG.12140.1_6399620_6400188	MSTRG.12140.1	MSTRG.12140	gene_id MSTRG.12140; transcript_id MSTRG.12140.1; exon_number_id 1	5	5	1	2	6399620	6400188	AT2TE26110	2	6399690	6400267	Intragenic	1	TRUE	FALSE	TRUE	+	1	2	first	RI	NA
RI	NA	AT2TE26110	AT2G14890	arabinogalactan protein 9	-0.27121	0.999996	0.16075	0.0484802	-2.69058	0	0	MSTRG.12140.2_6399620_6401071	MSTRG.12140.2	MSTRG.12140	gene_id MSTRG.12140; transcript_id MSTRG.12140.2; exon_number_id 1	5	5	1	2	6399620	6401071	AT2TE26110	2	6399690	6400267	Intragenic	1	TRUE	FALSE	FALSE	+	1	1	single	RI	NA
RI	NA	AT1TE54850	AT1G07203	TE	-7.39909	0.0279834	-0.1319	0.0104292	-2.5974	15.493	1.13314	MSTRG.5395.4_16639847_16643561	MSTRG.5395.4	MSTRG.5395	gene_id MSTRG.5395; transcript_id MSTRG.5395.4; exon_number_id 2	7	4	0.571429	1	16639847	16643561	AT1TE54850	1	16641355	16641748	Intragenic	1	FALSE	FALSE	FALSE	-	2	2	first	RI	NA
NA	ATSS	AT2TE84260	AT2G45000	structural constituent of nuclear pore	-7.94162	0.0053706	-0.0502	1.60629e-06	-1.52267	0	0.527964	MSTRG.16376.1_18564011_18565626	MSTRG.16376.1	MSTRG.16376	gene_id MSTRG.16376; transcript_id MSTRG.16376.1; exon_number_id 1	13	7	0.538462	2	18564011	18565626	AT2TE84260	2	18564209	18564761	Intragenic	1	TRUE	FALSE	FALSE	+	1	6	first	NA	ATSS
NA	ATSS	AT2TE84260	AT2G45000	structural constituent of nuclear pore	-0.266566	0.999996	-0.0393	0.0199983	-1.52267	0	0.527964	MSTRG.16376.6_18564069_18565626	MSTRG.16376.6	MSTRG.16376	gene_id MSTRG.16376; transcript_id MSTRG.16376.6; exon_number_id 1	13	7	0.538462	2	18564069	18565626	AT2TE84260	2	18564209	18564761	Intragenic	1	TRUE	FALSE	FALSE	+	1	12	first	NA	ATSS
NA	AFE, ATSS	AT5TE75530	AT5G51620	Uncharacterised protein family (UPF0172)	-0.0872794	0.999996	-0.04015	0.0162628	-1.35747	0	0	MSTRG.37683.11_20967073_20967174	MSTRG.37683.11	MSTRG.37683	gene_id MSTRG.37683; transcript_id MSTRG.37683.11; exon_number_id 1	24	24	1	5	20967073	20967174	AT5TE75530	5	20966887	20967554	Intergenic	2	TRUE	TRUE	TRUE	+	1	3	first	NA	AFE, ATSS
A3SS, A5SS, RI	NA	AT5TE75530	AT5G51620	Uncharacterised protein family (UPF0172)	-0.0872794	0.999996	-0.04015	0.0162628	-1.35747	0	0	MSTRG.37683.11_20967503_20967765	MSTRG.37683.11	MSTRG.37683	gene_id MSTRG.37683; transcript_id MSTRG.37683.11; exon_number_id 2	24	24	1	5	20967503	20967765	AT5TE75530	5	20966887	20967554	Intergenic	3	TRUE	FALSE	FALSE	+	2	3	middle	A3SS, A5SS, RI	NA
NA	ATSS	AT5TE75530	AT5G51620	Uncharacterised protein family (UPF0172)	2.6328	0.375467	0.01945	0.00982278	-1.35747	0	0	MSTRG.37683.19_20967101_20967765	MSTRG.37683.19	MSTRG.37683	gene_id MSTRG.37683; transcript_id MSTRG.37683.19; exon_number_id 1	24	24	1	5	20967101	20967765	AT5TE75530	5	20966887	20967554	Intergenic	3	TRUE	TRUE	FALSE	+	1	2	first	NA	ATSS
A3SS, RI	NA	AT3TE32730	AT3G22120	cell wall-plasma membrane linker protein	0.419851	0.999996	0.11435	9.37403e-06	-0.60125	0	-0.063156	MSTRG.19751.1_7794973_7795785	MSTRG.19751.1	MSTRG.19751	gene_id MSTRG.19751; transcript_id MSTRG.19751.1; exon_number_id 1	5	5	1	3	7794973	7795785	AT3TE32730	3	7795544	7795980	Intragenic	3	TRUE	FALSE	TRUE	-	1	2	last	A3SS, RI	NA
A3SS, RI	NA	AT3TE32730	AT3G22120	cell wall-plasma membrane linker protein	2.37839	7.60227e-05	0.12395	0.000701035	-0.60125	0	-0.063156	MSTRG.19751.2_7794973_7795659	MSTRG.19751.2	MSTRG.19751	gene_id MSTRG.19751; transcript_id MSTRG.19751.2; exon_number_id 1	5	5	1	3	7794973	7795659	AT3TE32730	3	7795544	7795980	Intragenic	3	TRUE	FALSE	TRUE	-	1	2	last	A3SS, RI	NA
A5SS, RI, SE	ALE, ATTS	AT1TE67460	AT1G54730	Major facilitator superfamily protein	-6.05708	NA	-0.025	0.0411714	-0.23831	0	0.435414	MSTRG.6680.40_20428387_20428447	MSTRG.6680.40	MSTRG.6680	gene_id MSTRG.6680; transcript_id MSTRG.6680.40; exon_number_id 13	49	48	0.979592	1	20428387	20428447	AT1TE67460	1	20427943	20428845	Intragenic	2	TRUE	FALSE	FALSE	+	13	15	middle	A5SS, RI, SE	ALE, ATTS
RI, SE	ALE, ATTS	AT1TE67460	AT1G54730	Major facilitator superfamily protein	-6.05708	NA	-0.025	0.0411714	-0.23831	0	0.435414	MSTRG.6680.40_20428788_20428842	MSTRG.6680.40	MSTRG.6680	gene_id MSTRG.6680; transcript_id MSTRG.6680.40; exon_number_id 14	49	48	0.979592	1	20428788	20428842	AT1TE67460	1	20427943	20428845	Intragenic	2	TRUE	FALSE	FALSE	+	14	15	middle	RI, SE	ALE, ATTS
A5SS, RI	ALE, ATSS, ATTS	AT1TE67460	AT1G54730	Major facilitator superfamily protein	-6.05708	NA	-0.025	0.0411714	-0.23831	0	0.435414	MSTRG.6680.40_20427299_20428111	MSTRG.6680.40	MSTRG.6680	gene_id MSTRG.6680; transcript_id MSTRG.6680.40; exon_number_id 12	49	48	0.979592	1	20427299	20428111	AT1TE67460	1	20427943	20428845	Intragenic	3	TRUE	FALSE	FALSE	+	12	15	middle	A5SS, RI	ALE, ATSS, ATTS
NA	ATTS	AT4TE25335	AT4G09490	Polynucleotidyl transferase, ribonuclease H-like superfamily protein	-7.38706	0.0296656	-0.6857	3.22315e-18	0	0	0	MSTRG.26594.2_6015559_6016340	MSTRG.26594.2	MSTRG.26594	gene_id MSTRG.26594; transcript_id MSTRG.26594.2; exon_number_id 1	3	3	1	4	6015559	6016340	AT4TE25335	4	6015545	6015747	Intragenic	1	FALSE	TRUE	FALSE	-	1	1	single	NA	ATTS
NA	ATSS	AT3TE44620	AT3G28650	NA	-8.85639	5.16381e-05	-0.50415	1.30905e-49	0	0	0	MSTRG.20723.5_10737923_10738690	MSTRG.20723.5	MSTRG.20723	gene_id MSTRG.20723; transcript_id MSTRG.20723.5; exon_number_id 1	5	5	1	3	10737923	10738690	AT3TE44620	3	10737761	10738131	Intragenic	3	TRUE	TRUE	FALSE	+	1	1	single	NA	ATSS
NA	ATTS	AT3TE37080	AT3G24420	alpha/beta-Hydrolases superfamily protein	-7.83226	0.00836793	-0.3952	5.96181e-07	0	NA	0	MSTRG.20095.1_8862875_8865192	MSTRG.20095.1	MSTRG.20095	gene_id MSTRG.20095; transcript_id MSTRG.20095.1; exon_number_id 1	4	4	1	3	8862875	8865192	AT3TE37080	3	8862833	8863086	Intragenic	1	FALSE	TRUE	FALSE	-	1	1	single	NA	ATTS
RI	NA	AT3TE43945	AT3G28300	Protein of unknown function (DUF677)	-8.62461	0.000221818	-0.31605	5.8834e-07	0	0	0	MSTRG.20674.1_10565736_10565805	MSTRG.20674.1	MSTRG.20674	gene_id MSTRG.20674; transcript_id MSTRG.20674.1; exon_number_id 1	2	2	1	3	10565736	10565805	AT3TE43945	3	10565601	10566027	Intergenic	2	TRUE	TRUE	TRUE	+	1	2	first	RI	NA
NA	ATTS	AT5TE36550	AT5G28040	DNA-binding storekeeper protein-related transcriptional regulator	-1.01125	0.315363	-0.3065	0.0319189	0	0	0	MSTRG.34463.3_10037314_10039027	MSTRG.34463.3	MSTRG.34463	gene_id MSTRG.34463; transcript_id MSTRG.34463.3; exon_number_id 1	3	2	0.666667	5	10037314	10039027	AT5TE36550	5	10037202	10037458	Intragenic	3	FALSE	TRUE	FALSE	-	1	1	single	NA	ATTS
RI	ATSS, ATTS	AT3TE44620	AT3G28650	NA	-7.06652	0.0674663	-0.2734	6.3876e-24	0	0	0	MSTRG.20723.2_10737908_10738115	MSTRG.20723.2	MSTRG.20723	gene_id MSTRG.20723; transcript_id MSTRG.20723.2; exon_number_id 1	5	5	1	3	10737908	10738115	AT3TE44620	3	10737761	10738131	Intragenic	2	TRUE	TRUE	TRUE	+	1	2	first	RI	ATSS, ATTS
NA	ATTS	AT2TE57460	AT2G30770	NA	0.576852	NA	-0.25105	0.00781657	0	0	0	MSTRG.14375.4_13109807_13110816	MSTRG.14375.4	MSTRG.14375	gene_id MSTRG.14375; transcript_id MSTRG.14375.4; exon_number_id 1	6	6	1	2	13109807	13110816	AT2TE57460	2	13109478	13109859	Intragenic	3	FALSE	TRUE	FALSE	-	1	3	last	NA	ATTS
NA	ATTS	AT3TE75275	AT3G50050	Eukaryotic aspartyl protease family protein	-6.72369	0.148221	-0.24705	0.000156043	0	0	0	MSTRG.22976.4_18553985_18554300	MSTRG.22976.4	MSTRG.22976	gene_id MSTRG.22976; transcript_id MSTRG.22976.4; exon_number_id 1	10	10	1	3	18553985	18554300	AT3TE75275	3	18553490	18554038	Intergenic	3	FALSE	TRUE	FALSE	-	1	12	last	NA	ATTS
NA	ATTS	AT3TE29320	AT3G20020	protein arginine methyltransferase 6	-7.3787	0.0356436	-0.1541	2.83519e-05	0	0	0	MSTRG.19446.1_6983701_6984097	MSTRG.19446.1	MSTRG.19446	gene_id MSTRG.19446; transcript_id MSTRG.19446.1; exon_number_id 1	7	6	0.857143	3	6983701	6984097	AT3TE29320	3	6983190	6983757	Intergenic	3	FALSE	TRUE	FALSE	-	1	13	last	NA	ATTS
RI	NA	AT1TE75055	AT1G61667	Protein of unknown function, DUF538	-0.814496	0.999996	-0.14125	0.0146454	0	-0.821918	0	MSTRG.7496.1_22768213_22768602	MSTRG.7496.1	MSTRG.7496	gene_id MSTRG.7496; transcript_id MSTRG.7496.1; exon_number_id 3	3	3	1	1	22768213	22768602	AT1TE75055	1	22768458	22770022	Intergenic	3	TRUE	FALSE	TRUE	+	3	3	last	RI	NA
A3SS, RI	NA	AT1TE15370	AT1G13870	calmodulin binding;purine nucleotide binding	-7.48422	0.0226021	-0.13905	5.50328e-08	0	0	0	MSTRG.1766.1_4747194_4748364	MSTRG.1766.1	MSTRG.1766	gene_id MSTRG.1766; transcript_id MSTRG.1766.1; exon_number_id 1	4	4	1	1	4747194	4748364	AT1TE15370	1	4748156	4748407	Intragenic	1	TRUE	FALSE	TRUE	-	1	2	last	A3SS, RI	NA
NA	ATTS	AT5TE49430	AT5G35700	fimbrin-like protein 2	-0.749854	0.988336	-0.13125	0.0398125	0	0	0	MSTRG.35377.4_13872644_13873087	MSTRG.35377.4	MSTRG.35377	gene_id MSTRG.35377; transcript_id MSTRG.35377.4; exon_number_id 1	5	5	1	5	13872644	13873087	AT5TE49430	5	13872074	13872682	Intergenic	3	FALSE	TRUE	FALSE	-	1	7	last	NA	ATTS
RI	NA	AT1TE11950	AT1G11000	Seven transmembrane MLO family protein	-7.04904	0.0758063	-0.1308	0.000583514	0	0	0	MSTRG.1354.3_3672636_3672704	MSTRG.1354.3	MSTRG.1354	gene_id MSTRG.1354; transcript_id MSTRG.1354.3; exon_number_id 3	8	8	1	1	3672636	3672704	AT1TE11950	1	3672592	3673012	Intragenic	2	TRUE	FALSE	FALSE	-	3	15	middle	RI	NA
NA	ATSS	AT2TE47790	AT2G26000	zinc finger (C3HC4-type RING finger) family protein	-6.66403	0.168154	-0.12955	0.000929714	0	0	0	MSTRG.13758.2_11081264_11081333	MSTRG.13758.2	MSTRG.13758	gene_id MSTRG.13758; transcript_id MSTRG.13758.2; exon_number_id 1	15	15	1	2	11081264	11081333	AT2TE47790	2	11081249	11081712	Intragenic	2	TRUE	TRUE	TRUE	+	1	13	first	NA	ATSS
NA	AFE, ATSS	AT1TE11020	AT1G10320	Zinc finger C-x8-C-x5-C-x3-H type family protein	-6.64907	0.166606	-0.12765	0.0282033	0	0	0	MSTRG.1259.3_3387968_3388398	MSTRG.1259.3	MSTRG.1259	gene_id MSTRG.1259; transcript_id MSTRG.1259.3; exon_number_id 11	13	12	0.923077	1	3387968	3388398	AT1TE11020	1	3388027	3388400	Intragenic	1	FALSE	FALSE	TRUE	-	11	11	first	NA	AFE, ATSS
NA	ATTS	AT5TE11670	AT5G10230	annexin 7	-1.46709	0.868351	-0.1238	0.0103201	0	0	0	MSTRG.32188.1_3209539_3210247	MSTRG.32188.1	MSTRG.32188	gene_id MSTRG.32188; transcript_id MSTRG.32188.1; exon_number_id 1	2	2	1	5	3209539	3210247	AT5TE11670	5	3208866	3209723	Intergenic	3	FALSE	TRUE	FALSE	-	1	4	last	NA	ATTS
NA	ATSS	AT1TE31955	AT1G28310	Dof-type zinc finger DNA-binding family protein	-4.31015	0.169817	-0.12285	0.00231148	0	0	0	MSTRG.3660.2_9913649_9913975	MSTRG.3660.2	MSTRG.3660	gene_id MSTRG.3660; transcript_id MSTRG.3660.2; exon_number_id 2	4	3	0.75	1	9913649	9913975	AT1TE31955	1	9913884	9914254	Intergenic	3	FALSE	FALSE	TRUE	-	2	2	first	NA	ATSS
SE	NA	AT3TE68930	AT3G46280	protein kinase-related	1.4203	0.0469602	-0.1199	0.00926739	0	0	0	MSTRG.22440.4_17006567_17006606	MSTRG.22440.4	MSTRG.22440	gene_id MSTRG.22440; transcript_id MSTRG.22440.4; exon_number_id 3	6	5	0.833333	3	17006567	17006606	AT3TE68930	3	17006061	17006851	Intragenic	2	TRUE	FALSE	FALSE	-	3	5	middle	SE	NA
NA	ALE, ATTS	AT1TE75260	AT1G61810	beta-glucosidase 45	-1.55931	NA	-0.1064	0.0414665	0	0	0	MSTRG.7518.9_22832614_22832980	MSTRG.7518.9	MSTRG.7518	gene_id MSTRG.7518; transcript_id MSTRG.7518.9; exon_number_id 9	18	16	0.888889	1	22832614	22832980	AT1TE75260	1	22832847	22833502	Intragenic	3	FALSE	FALSE	TRUE	+	9	9	last	NA	ALE, ATTS
RI	ATSS	AT1TE40170	AT1G33960	P-loop containing nucleoside triphosphate hydrolases superfamily protein	-4.66181	NA	-0.09725	0.000532614	0	0	0	MSTRG.4449.19_12346239_12347434	MSTRG.4449.19	MSTRG.4449	gene_id MSTRG.4449; transcript_id MSTRG.4449.19; exon_number_id 1	20	20	1	1	12346239	12347434	AT1TE40170	1	12345962	12346447	Intergenic	3	TRUE	TRUE	FALSE	+	1	4	first	RI	ATSS
NA	ATSS, ATTS	AT2TE33965	AT2G18876	Afadin/alpha-actinin-binding protein	-1.40009	0.707739	-0.0937	0.0162542	0	0	0	MSTRG.12714.2_8172197_8172507	MSTRG.12714.2	MSTRG.12714	gene_id MSTRG.12714; transcript_id MSTRG.12714.2; exon_number_id 13	10	8	0.8	2	8172197	8172507	AT2TE33965	2	8172335	8172739	Intragenic	3	FALSE	FALSE	TRUE	+	13	13	last	NA	ATSS, ATTS
NA	ATTS	AT3TE29320	AT3G20020	protein arginine methyltransferase 6	-2.95443	0.819519	-0.0896	0.0368297	0	0	0	MSTRG.19446.5_6983710_6984097	MSTRG.19446.5	MSTRG.19446	gene_id MSTRG.19446; transcript_id MSTRG.19446.5; exon_number_id 1	7	6	0.857143	3	6983710	6984097	AT3TE29320	3	6983190	6983757	Intergenic	3	FALSE	TRUE	FALSE	-	1	12	last	NA	ATTS
NA	ATSS	AT1TE65640	AT1G53250	0	-6.0031	NA	-0.08835	6.13109e-05	0	0	0.301205	MSTRG.6446.8_19857390_19857481	MSTRG.6446.8	MSTRG.6446	gene_id MSTRG.6446; transcript_id MSTRG.6446.8; exon_number_id 1	8	8	1	1	19857390	19857481	AT1TE65640	1	19857262	19857632	Intragenic	2	TRUE	TRUE	TRUE	+	1	7	first	NA	ATSS
NA	AFE, ATSS	AT4TE27975	AT4G10590	ubiquitin-specific protease 10	-7.64751	0.0116011	-0.08515	0.00219974	0	0	0	MSTRG.26751.1_6544101_6544915	MSTRG.26751.1	MSTRG.26751	gene_id MSTRG.26751; transcript_id MSTRG.26751.1; exon_number_id 14	11	2	0.181818	4	6544101	6544915	AT4TE27975	4	6544840	6546186	Intergenic	3	TRUE	FALSE	TRUE	-	14	14	first	NA	AFE, ATSS
NA	ATSS	AT4TE01420	AT4G00660	RNAhelicase-like 8	-7.78014	0.0103954	-0.07935	0.0174649	0	0	0	MSTRG.24933.10_274338_274945	MSTRG.24933.10	MSTRG.24933	gene_id MSTRG.24933; transcript_id MSTRG.24933.10; exon_number_id 1	10	10	1	4	274338	274945	AT4TE01420	4	274129	274347	Intergenic	3	FALSE	TRUE	FALSE	+	1	9	first	NA	ATSS
RI, SE	NA	AT4TE62865	AT4G26480	RNA-binding KH domain-containing protein	-1.41194	0.503061	-0.07885	0.000194464	0	0	0	MSTRG.29109.1_13374882_13374968	MSTRG.29109.1	MSTRG.29109	gene_id MSTRG.29109; transcript_id MSTRG.29109.1; exon_number_id 6	10	10	1	4	13374882	13374968	AT4TE62865	4	13374709	13374986	Intragenic	2	TRUE	FALSE	FALSE	-	6	7	middle	RI, SE	NA
NA	ATSS	AT5TE31840	AT5G25350	EIN3-binding F box protein 2	-1.15652	0.181742	-0.0781	0.0023188	0	0	0	MSTRG.34084.1_8796857_8797308	MSTRG.34084.1	MSTRG.34084	gene_id MSTRG.34084; transcript_id MSTRG.34084.1; exon_number_id 2	8	5	0.625	5	8796857	8797308	AT5TE31840	5	8797177	8798010	Intergenic	3	FALSE	FALSE	TRUE	-	2	2	first	NA	ATSS
RI	NA	AT4TE74540	AT4G32360	Pyridine nucleotide-disulphide oxidoreductase family protein	-5.81828	NA	-0.07485	0.0262253	0	7.80669	0	MSTRG.29929.13_15624489_15625026	MSTRG.29929.13	MSTRG.29929	gene_id MSTRG.29929; transcript_id MSTRG.29929.13; exon_number_id 13	26	26	1	4	15624489	15625026	AT4TE74540	4	15624805	15625794	Intergenic	3	TRUE	FALSE	TRUE	+	13	13	last	RI	NA
NA	ATSS	AT2TE47790	AT2G26000	zinc finger (C3HC4-type RING finger) family protein	-5.51805	NA	-0.07385	0.0217163	0	0	0	MSTRG.13758.8_11081275_11081333	MSTRG.13758.8	MSTRG.13758	gene_id MSTRG.13758; transcript_id MSTRG.13758.8; exon_number_id 1	15	15	1	2	11081275	11081333	AT2TE47790	2	11081249	11081712	Intragenic	2	TRUE	TRUE	TRUE	+	1	11	first	NA	ATSS
NA	ATSS	AT3TE26560	AT3G18390	CRS1 / YhbY (CRM) domain-containing protein	-3.55801	0.247653	-0.07315	0.0353143	0	0	0	MSTRG.19210.2_6313471_6314492	MSTRG.19210.2	MSTRG.19210	gene_id MSTRG.19210; transcript_id MSTRG.19210.2; exon_number_id 1	8	7	0.875	3	6313471	6314492	AT3TE26560	3	6314023	6314262	Intragenic	1	FALSE	FALSE	FALSE	+	1	7	first	NA	ATSS
RI	NA	AT1TE77510	AT1G63480	AT hook motif DNA-binding family protein	-6.04817	NA	-0.07265	0.0338375	0	0	-0.258176	MSTRG.7768.10_23540548_23540833	MSTRG.7768.10	MSTRG.7768	gene_id MSTRG.7768; transcript_id MSTRG.7768.10; exon_number_id 3	12	12	1	1	23540548	23540833	AT1TE77510	1	23540753	23541144	Intragenic	3	TRUE	FALSE	FALSE	-	3	4	middle	RI	NA
NA	ATSS	AT1TE77520	AT1G63480	AT hook motif DNA-binding family protein	-6.04817	NA	-0.07265	0.0338375	0	0	0	MSTRG.7768.10_23541240_23542342	MSTRG.7768.10	MSTRG.7768	gene_id MSTRG.7768; transcript_id MSTRG.7768.10; exon_number_id 4	12	8	0.666667	1	23541240	23542342	AT1TE77520	1	23542303	23543421	Intergenic	3	FALSE	FALSE	TRUE	-	4	4	first	NA	ATSS
A3SS	ATSS	AT4TE12425	AT4G05150	Octicosapeptide/Phox/Bem1p family protein	-2.91063	0.00197599	-0.07165	4.69768e-09	0	0	0	MSTRG.25717.2_2661442_2662908	MSTRG.25717.2	MSTRG.25717	gene_id MSTRG.25717; transcript_id MSTRG.25717.2; exon_number_id 2	5	1	0.2	4	2661442	2662908	AT4TE12425	4	2660916	2661515	Intragenic	3	TRUE	TRUE	FALSE	+	2	2	last	A3SS	ATSS
RI	NA	AT3TE05960	AT3G05060	NOP56-like pre RNA processing ribonucleoprotein	-8.50907	0.000281286	-0.0705	1.97815e-15	0	-1.69492	0	MSTRG.17359.7_1413012_1413326	MSTRG.17359.7	MSTRG.17359	gene_id MSTRG.17359; transcript_id MSTRG.17359.7; exon_number_id 1	10	10	1	3	1413012	1413326	AT3TE05960	3	1413149	1413432	Intragenic	3	TRUE	FALSE	TRUE	-	1	10	last	RI	NA
RI	NA	AT3TE05960	AT3G05060	NOP56-like pre RNA processing ribonucleoprotein	-8.50907	0.000281286	-0.0705	1.97815e-15	0	-1.69492	0	MSTRG.17359.7_1413380_1413473	MSTRG.17359.7	MSTRG.17359	gene_id MSTRG.17359; transcript_id MSTRG.17359.7; exon_number_id 2	10	10	1	3	1413380	1413473	AT3TE05960	3	1413149	1413432	Intragenic	3	TRUE	FALSE	FALSE	-	2	10	middle	RI	NA
NA	ATSS	AT4TE03560	AT4G01593	other RNA	-5.76609	NA	-0.06405	0.00411787	0	0	0	MSTRG.25083.4_690709_690908	MSTRG.25083.4	MSTRG.25083	gene_id MSTRG.25083; transcript_id MSTRG.25083.4; exon_number_id 1	12	12	1	4	690709	690908	AT4TE03560	4	690519	690767	Intergenic	3	FALSE	TRUE	FALSE	+	1	4	first	NA	ATSS
RI	ATTS	AT1TE30235	AT1G27030	0	-7.9155	0.00407919	-0.0619	1.78489e-10	0	-12.2449	-1.70213	MSTRG.3492.7_9383625_9384021	MSTRG.3492.7	MSTRG.3492	gene_id MSTRG.3492; transcript_id MSTRG.3492.7; exon_number_id 6	13	12	0.923077	1	9383625	9384021	AT1TE30235	1	9383800	9384155	Intergenic	3	TRUE	FALSE	TRUE	+	6	6	last	RI	ATTS
NA	ATTS	AT1TE86120	AT1G69840	SPFH/Band 7/PHB domain-containing membrane-associated protein family	0.417205	0.999996	-0.0591	0.0125907	0	0	0	MSTRG.8685.8_26293675_26294293	MSTRG.8685.8	MSTRG.8685	gene_id MSTRG.8685; transcript_id MSTRG.8685.8; exon_number_id 1	15	12	0.8	1	26293675	26294293	AT1TE86120	1	26293271	26293710	Intergenic	3	FALSE	TRUE	FALSE	-	1	6	last	NA	ATTS
NA	ATTS	AT5TE88485	AT5G61130	NA	-0.415573	0.999996	-0.0585	3.10984e-05	0	0	0	MSTRG.38949.3_24587212_24587717	MSTRG.38949.3	MSTRG.38949	gene_id MSTRG.38949; transcript_id MSTRG.38949.3; exon_number_id 1	9	9	1	5	24587212	24587717	AT5TE88485	5	24587191	24587395	Intragenic	1	FALSE	TRUE	FALSE	-	1	4	last	NA	ATTS
NA	ATTS	AT1TE67210	AT1G54460	TPX2 (targeting protein for Xklp2) protein family	-7.09928	0.0884776	-0.05615	0.00587995	0	0	0	MSTRG.6624.4_20340599_20341206	MSTRG.6624.4	MSTRG.6624	gene_id MSTRG.6624; transcript_id MSTRG.6624.4; exon_number_id 1	9	9	1	1	20340599	20341206	AT1TE67210	1	20339966	20340796	Intergenic	3	FALSE	TRUE	FALSE	-	1	7	last	NA	ATTS
NA	ATSS	AT1TE58260	AT1G47710	Serine protease inhibitor (SERPIN) family protein	-2.89104	0.737142	-0.04985	0.00590304	0	0	0	MSTRG.5684.2_17557086_17557161	MSTRG.5684.2	MSTRG.5684	gene_id MSTRG.5684; transcript_id MSTRG.5684.2; exon_number_id 1	4	2	0.5	1	17557086	17557161	AT1TE58260	1	17556770	17557113	Intergenic	3	FALSE	TRUE	FALSE	+	1	3	first	NA	ATSS
A3SS	AFE, ATSS	AT1TE36605	AT1G31600	RNA-binding (RRM/RBD/RNP motifs) family protein	-6.29627	0.301743	-0.0486	0.00185914	0	3.02457	0.107875	MSTRG.4129.27_11316402_11316507	MSTRG.4129.27	MSTRG.4129	gene_id MSTRG.4129; transcript_id MSTRG.4129.27; exon_number_id 8	27	25	0.925926	1	11316402	11316507	AT1TE36605	1	11315040	11316663	Intragenic	2	TRUE	TRUE	TRUE	-	8	8	first	A3SS	AFE, ATSS
A3SS, RI, SE	AFE, ATSS	AT1TE36605	AT1G31600	RNA-binding (RRM/RBD/RNP motifs) family protein	-6.29627	0.301743	-0.0486	0.00185914	0	3.02457	0.107875	MSTRG.4129.27_11315568_11315640	MSTRG.4129.27	MSTRG.4129	gene_id MSTRG.4129; transcript_id MSTRG.4129.27; exon_number_id 7	27	25	0.925926	1	11315568	11315640	AT1TE36605	1	11315040	11316663	Intragenic	2	TRUE	FALSE	FALSE	-	7	8	middle	A3SS, RI, SE	AFE, ATSS
NA	ATTS	AT1TE67210	AT1G54460	TPX2 (targeting protein for Xklp2) protein family	-6.66161	0.16463	-0.0476	3.18858e-06	0	0	0	MSTRG.6624.3_20340599_20341206	MSTRG.6624.3	MSTRG.6624	gene_id MSTRG.6624; transcript_id MSTRG.6624.3; exon_number_id 1	9	9	1	1	20340599	20341206	AT1TE67210	1	20339966	20340796	Intergenic	3	FALSE	TRUE	FALSE	-	1	5	last	NA	ATTS
NA	ATSS	AT3TE78030	AT3G51850	calcium-dependent protein kinase 13	-3.59912	0.325891	-0.0445	0.00291038	0	0	0	MSTRG.23218.1_19232357_19233291	MSTRG.23218.1	MSTRG.23218	gene_id MSTRG.23218; transcript_id MSTRG.23218.1; exon_number_id 1	9	1	0.111111	3	19232357	19233291	AT3TE78030	3	19231658	19232368	Intergenic	3	FALSE	TRUE	FALSE	+	1	7	first	NA	ATSS
RI	NA	AT1TE30555	AT1G27290	0	-7.20439	0.0528	-0.04285	6.73349e-08	0	0	0	MSTRG.3529.2_9481531_9482199	MSTRG.3529.2	MSTRG.3529	gene_id MSTRG.3529; transcript_id MSTRG.3529.2; exon_number_id 1	4	4	1	1	9481531	9482199	AT1TE30555	1	9481853	9482068	Intragenic	1	TRUE	FALSE	FALSE	+	1	3	first	RI	NA
RI	ATTS	AT1TE30235	AT1G27030	0	-7.44392	0.0227359	-0.0423	1.30227e-10	0	-12.2449	-1.70213	MSTRG.3492.11_9383625_9384021	MSTRG.3492.11	MSTRG.3492	gene_id MSTRG.3492; transcript_id MSTRG.3492.11; exon_number_id 5	13	12	0.923077	1	9383625	9384021	AT1TE30235	1	9383800	9384155	Intergenic	3	TRUE	FALSE	TRUE	+	5	5	last	RI	ATTS
NA	ATSS	AT1TE55400	AT1G07243-AT1G44100	NA	-6.79211	0.126592	-0.0415	7.57103e-05	0	NA	0	MSTRG.5429.1_16767535_16767685	MSTRG.5429.1	MSTRG.5429	gene_id MSTRG.5429; transcript_id MSTRG.5429.1; exon_number_id 6	14	5	0.357143	1	16767535	16767685	AT1TE55400	1	16767627	16768674	Intergenic	3	FALSE	FALSE	TRUE	-	6	6	first	NA	ATSS
RI	ATSS	AT5TE74920	AT5G51180	alpha/beta-Hydrolases superfamily protein	-6.18714	NA	-0.04085	0.000438408	0	0	0	MSTRG.37636.11_20797304_20797496	MSTRG.37636.11	MSTRG.37636	gene_id MSTRG.37636; transcript_id MSTRG.37636.11; exon_number_id 2	27	26	0.962963	5	20797304	20797496	AT5TE74920	5	20797316	20797627	Intragenic	2	TRUE	FALSE	FALSE	+	2	11	middle	RI	ATSS
NA	ATSS	AT5TE74920	AT5G51180	alpha/beta-Hydrolases superfamily protein	-6.18714	NA	-0.04085	0.000438408	0	0	0	MSTRG.37636.11_20797604_20797672	MSTRG.37636.11	MSTRG.37636	gene_id MSTRG.37636; transcript_id MSTRG.37636.11; exon_number_id 3	27	26	0.962963	5	20797604	20797672	AT5TE74920	5	20797316	20797627	Intragenic	3	TRUE	FALSE	FALSE	+	3	11	middle	NA	ATSS
A3SS	AFE, ATSS	AT1TE36605	AT1G31600	RNA-binding (RRM/RBD/RNP motifs) family protein	-6.67135	0.160914	-0.03995	0.00483508	0	3.02457	0.107875	MSTRG.4129.21_11316402_11316507	MSTRG.4129.21	MSTRG.4129	gene_id MSTRG.4129; transcript_id MSTRG.4129.21; exon_number_id 6	27	25	0.925926	1	11316402	11316507	AT1TE36605	1	11315040	11316663	Intragenic	2	TRUE	TRUE	TRUE	-	6	6	first	A3SS	AFE, ATSS
A3SS, RI	AFE, ATSS	AT1TE36605	AT1G31600	RNA-binding (RRM/RBD/RNP motifs) family protein	-6.67135	0.160914	-0.03995	0.00483508	0	3.02457	0.107875	MSTRG.4129.21_11314341_11315640	MSTRG.4129.21	MSTRG.4129	gene_id MSTRG.4129; transcript_id MSTRG.4129.21; exon_number_id 5	27	25	0.925926	1	11314341	11315640	AT1TE36605	1	11315040	11316663	Intragenic	3	TRUE	FALSE	FALSE	-	5	6	middle	A3SS, RI	AFE, ATSS
NA	ATSS	AT4TE28400	AT4G10770	oligopeptide transporter 7	-8.12207	0.00174	-0.0387	0.00084701	0	NA	0	MSTRG.26778.6_6632486_6632628	MSTRG.26778.6	MSTRG.26778	gene_id MSTRG.26778; transcript_id MSTRG.26778.6; exon_number_id 7	11	10	0.909091	4	6632486	6632628	AT4TE28400	4	6632619	6633029	Intergenic	3	FALSE	FALSE	TRUE	-	7	7	first	NA	ATSS
NA	ATTS	AT2TE22590	AT2G13440	glucose-inhibited division family A protein	-6.48685	0.221244	-0.0379	0.0341292	0	NA	0	MSTRG.11928.17_5593021_5593464	MSTRG.11928.17	MSTRG.11928	gene_id MSTRG.11928; transcript_id MSTRG.11928.17; exon_number_id 1	25	23	0.92	2	5593021	5593464	AT2TE22590	2	5592863	5593106	Intergenic	3	FALSE	TRUE	FALSE	-	1	13	last	NA	ATTS
NA	ATTS	AT3TE13760	AT3G10520	haemoglobin 2	0.634916	0.925272	-0.03	0.000466293	0	0	0	MSTRG.18047.1_3276290_3276656	MSTRG.18047.1	MSTRG.18047	gene_id MSTRG.18047; transcript_id MSTRG.18047.1; exon_number_id 1	6	6	1	3	3276290	3276656	AT3TE13760	3	3275684	3276403	Intergenic	3	FALSE	TRUE	FALSE	-	1	3	last	NA	ATTS
NA	ATSS	AT4TE05880	AT4G02640	bZIP transcription factor family protein	-6.3951	0.29115	-0.0278	0.0210968	0	0	0	MSTRG.25247.3_1153976_1154441	MSTRG.25247.3	MSTRG.25247	gene_id MSTRG.25247; transcript_id MSTRG.25247.3; exon_number_id 1	18	6	0.333333	4	1153976	1154441	AT4TE05880	4	1153525	1153985	Intergenic	3	FALSE	TRUE	FALSE	+	1	5	first	NA	ATSS
A5SS, RI, SE	NA	AT5TE33550	AT5G26667	P-loop containing nucleoside triphosphate hydrolases superfamily protein	-0.16599	0.999996	-0.02575	0.00383907	0	0	0	MSTRG.34227.6_9276006_9276056	MSTRG.34227.6	MSTRG.34227	gene_id MSTRG.34227; transcript_id MSTRG.34227.6; exon_number_id 1	21	21	1	5	9276006	9276056	AT5TE33550	5	9276033	9276357	Intragenic	3	TRUE	FALSE	TRUE	+	1	9	first	A5SS, RI, SE	NA
RI	NA	AT1TE67475	AT1G54730	Major facilitator superfamily protein	-6.05708	NA	-0.025	0.0411714	0	NA	0	MSTRG.6680.40_20429313_20430446	MSTRG.6680.40	MSTRG.6680	gene_id MSTRG.6680; transcript_id MSTRG.6680.40; exon_number_id 15	49	47	0.959184	1	20429313	20430446	AT1TE67475	1	20430095	20430351	Intragenic	1	FALSE	FALSE	FALSE	+	15	15	last	RI	NA
A3SS	AFE, ATSS	AT1TE36605	AT1G31600	RNA-binding (RRM/RBD/RNP motifs) family protein	-5.23203	NA	-0.0234	0.0260971	0	3.02457	0.107875	MSTRG.4129.6_11316402_11316507	MSTRG.4129.6	MSTRG.4129	gene_id MSTRG.4129; transcript_id MSTRG.4129.6; exon_number_id 8	27	25	0.925926	1	11316402	11316507	AT1TE36605	1	11315040	11316663	Intragenic	2	TRUE	TRUE	TRUE	-	8	8	first	A3SS	AFE, ATSS
NA	AFE, ATSS	AT1TE36605	AT1G31600	RNA-binding (RRM/RBD/RNP motifs) family protein	-5.23203	NA	-0.0234	0.0260971	0	3.02457	0.107875	MSTRG.4129.6_11315568_11315640	MSTRG.4129.6	MSTRG.4129	gene_id MSTRG.4129; transcript_id MSTRG.4129.6; exon_number_id 7	27	25	0.925926	1	11315568	11315640	AT1TE36605	1	11315040	11316663	Intragenic	2	TRUE	FALSE	FALSE	-	7	8	middle	NA	AFE, ATSS
RI	AFE, ATSS	AT5TE59170	AT5G40890	chloride channel A	-7.83698	0.00598554	-0.0216	2.72865e-05	0	0	0	MSTRG.36169.16_16384318_16384625	MSTRG.36169.16	MSTRG.36169	gene_id MSTRG.36169; transcript_id MSTRG.36169.16; exon_number_id 7	16	7	0.4375	5	16384318	16384625	AT5TE59170	5	16384182	16384827	Intragenic	2	TRUE	TRUE	TRUE	-	7	7	first	RI	AFE, ATSS
RI	NA	AT1TE67380	AT1G54630	acyl carrier protein 3	0.107239	0.999996	-0.0215	0.000837788	0	0	0	MSTRG.6648.4_20402256_20403130	MSTRG.6648.4	MSTRG.6648	gene_id MSTRG.6648; transcript_id MSTRG.6648.4; exon_number_id 2	8	8	1	1	20402256	20403130	AT1TE67380	1	20402684	20402902	Intragenic	1	TRUE	FALSE	FALSE	-	2	2	first	RI	NA
NA	AFE, ATSS	AT5TE67460	AT5G46210	cullin4	-7.03074	0.078982	-0.0206	0.0160669	0	0	0	MSTRG.36945.13_18736406_18736815	MSTRG.36945.13	MSTRG.36945	gene_id MSTRG.36945; transcript_id MSTRG.36945.13; exon_number_id 15	17	14	0.823529	5	18736406	18736815	AT5TE67460	5	18736793	18737332	Intergenic	3	FALSE	FALSE	TRUE	-	15	15	first	NA	AFE, ATSS
NA	ATSS	AT3TE93620	AT3G61990-AT3G62000	S-adenosyl-L-methionine-dependent methyltransferases superfamily protein	-7.43195	0.0246522	-0.0199	0.000187199	0	0	0.393443	MSTRG.24620.12_22960931_22961321	MSTRG.24620.12	MSTRG.24620	gene_id MSTRG.24620; transcript_id MSTRG.24620.12; exon_number_id 15	22	15	0.681818	3	22960931	22961321	AT3TE93620	3	22961314	22962073	Intergenic	3	FALSE	FALSE	TRUE	-	15	15	first	NA	ATSS
NA	ATSS	AT5TE27865	AT5G23010	methylthioalkylmalate synthase 1	-4.0659	0.128999	-0.01895	0.00227535	0	0	0	MSTRG.33760.13_7703095_7703616	MSTRG.33760.13	MSTRG.33760	gene_id MSTRG.33760; transcript_id MSTRG.33760.13; exon_number_id 1	18	14	0.777778	5	7703095	7703616	AT5TE27865	5	7702786	7703115	Intergenic	3	FALSE	TRUE	FALSE	+	1	8	first	NA	ATSS
A5SS, RI, SE	NA	AT5TE33550	AT5G26667	P-loop containing nucleoside triphosphate hydrolases superfamily protein	-0.280073	0.999996	-0.018	0.00293557	0	0	0	MSTRG.34227.15_9276006_9276056	MSTRG.34227.15	MSTRG.34227	gene_id MSTRG.34227; transcript_id MSTRG.34227.15; exon_number_id 1	21	21	1	5	9276006	9276056	AT5TE33550	5	9276033	9276357	Intragenic	3	TRUE	FALSE	TRUE	+	1	8	first	A5SS, RI, SE	NA
NA	AFE, ATSS	AT1TE16370	AT1G14700	purple acid phosphatase 3	-6.75586	0.135105	-0.01635	0.00171774	0	0	-0.320856	MSTRG.1889.6_5058720_5058967	MSTRG.1889.6	MSTRG.1889	gene_id MSTRG.1889; transcript_id MSTRG.1889.6; exon_number_id 1	26	11	0.423077	1	5058720	5058967	AT1TE16370	1	5058196	5058727	Intergenic	3	FALSE	TRUE	FALSE	+	1	8	first	NA	AFE, ATSS
NA	ALE, ATTS	AT5TE24520	AT5G20010	RAS-related nuclear protein-1	-0.239471	0.999996	-0.01535	5.43036e-06	0	0	0	MSTRG.33433.17_6761329_6762723	MSTRG.33433.17	MSTRG.33433	gene_id MSTRG.33433; transcript_id MSTRG.33433.17; exon_number_id 5	32	22	0.6875	5	6761329	6762723	AT5TE24520	5	6762054	6762327	Intragenic	1	FALSE	FALSE	FALSE	+	5	5	last	NA	ALE, ATTS
RI	NA	AT5TE24520	AT5G20010	RAS-related nuclear protein-1	-0.569436	0.999996	-0.01515	0.0129328	0	0	0	MSTRG.33433.21_6761370_6762723	MSTRG.33433.21	MSTRG.33433	gene_id MSTRG.33433; transcript_id MSTRG.33433.21; exon_number_id 5	32	22	0.6875	5	6761370	6762723	AT5TE24520	5	6762054	6762327	Intragenic	1	FALSE	FALSE	FALSE	+	5	5	last	RI	NA
RI	NA	AT3TE29990	AT3G20470	glycine-rich protein 5	-6.96948	0.113239	-0.0137	0.00782099	0	5.4321	0	MSTRG.19500.1_7140935_7141228	MSTRG.19500.1	MSTRG.19500	gene_id MSTRG.19500; transcript_id MSTRG.19500.1; exon_number_id 2	7	7	1	3	7140935	7141228	AT3TE29990	3	7140617	7141006	Intragenic	3	TRUE	TRUE	FALSE	-	2	2	first	RI	NA
RI	NA	AT3TE29990	AT3G20470	glycine-rich protein 5	-6.96948	0.113239	-0.0137	0.00782099	0	5.4321	0	MSTRG.19500.1_7140293_7140737	MSTRG.19500.1	MSTRG.19500	gene_id MSTRG.19500; transcript_id MSTRG.19500.1; exon_number_id 1	7	7	1	3	7140293	7140737	AT3TE29990	3	7140617	7141006	Intragenic	3	TRUE	FALSE	TRUE	-	1	2	last	RI	NA
RI	NA	AT5TE81510	AT5G55940	Uncharacterised protein family (UPF0172)	-5.7721	NA	-0.01325	0.00748202	0	0	-0.275989	MSTRG.38274.5_22657672_22658099	MSTRG.38274.5	MSTRG.38274	gene_id MSTRG.38274; transcript_id MSTRG.38274.5; exon_number_id 5	6	6	1	5	22657672	22658099	AT5TE81510	5	22657292	22657692	Intragenic	3	TRUE	TRUE	FALSE	-	5	5	first	RI	NA
A3SS, RI	NA	AT5TE81510	AT5G55940	Uncharacterised protein family (UPF0172)	-5.7721	NA	-0.01325	0.00748202	0	0	-0.275989	MSTRG.38274.5_22657196_22657343	MSTRG.38274.5	MSTRG.38274	gene_id MSTRG.38274; transcript_id MSTRG.38274.5; exon_number_id 4	6	6	1	5	22657196	22657343	AT5TE81510	5	22657292	22657692	Intragenic	3	TRUE	FALSE	FALSE	-	4	5	middle	A3SS, RI	NA
A3SS, RI	NA	AT5TE18970	AT5G16030	0	-1.85554	0.151676	-0.0132	0.0477512	0	-3.06122	0	MSTRG.32898.10_5238679_5239293	MSTRG.32898.10	MSTRG.32898	gene_id MSTRG.32898; transcript_id MSTRG.32898.10; exon_number_id 3	20	20	1	5	5238679	5239293	AT5TE18970	5	5239267	5239598	Intragenic	3	TRUE	FALSE	FALSE	+	3	4	middle	A3SS, RI	NA
RI	NA	AT1TE95230	AT1G77490	thylakoidal ascorbate peroxidase	-4.3789	0.208928	-0.0104	0.00252029	0	0	0.509338	MSTRG.9709.10_29117621_29118072	MSTRG.9709.10	MSTRG.9709	gene_id MSTRG.9709; transcript_id MSTRG.9709.10; exon_number_id 1	20	18	0.9	1	29117621	29118072	AT1TE95230	1	29117635	29117868	Intragenic	1	FALSE	FALSE	FALSE	+	1	9	first	RI	NA
A3SS, RI	NA	AT1TE88825	AT1G72150	PATELLIN 1	0.112907	0.999996	0.01275	0.00928185	0	0	0	MSTRG.8987.2_27149152_27149775	MSTRG.8987.2	MSTRG.8987	gene_id MSTRG.8987; transcript_id MSTRG.8987.2; exon_number_id 3	18	16	0.888889	1	27149152	27149775	AT1TE88825	1	27148923	27149184	Intragenic	3	TRUE	FALSE	FALSE	+	3	6	middle	A3SS, RI	NA
NA	ATSS	AT4TE22125	AT4G08390	stromal ascorbate peroxidase	1.76387	0.166899	0.0163	0.0124427	0	0	0	MSTRG.26404.38_5315079_5315232	MSTRG.26404.38	MSTRG.26404	gene_id MSTRG.26404; transcript_id MSTRG.26404.38; exon_number_id 1	44	43	0.977273	4	5315079	5315232	AT4TE22125	4	5315073	5315314	Intragenic	2	TRUE	TRUE	TRUE	+	1	10	first	NA	ATSS
A5SS, RI	NA	AT1TE56700	AT1G45201	triacylglycerol lipase-like 1	-0.561476	0.587415	0.02055	0.0208229	0	0	0	MSTRG.5539.4_17126776_17126888	MSTRG.5539.4	MSTRG.5539	gene_id MSTRG.5539; transcript_id MSTRG.5539.4; exon_number_id 4	20	19	0.95	1	17126776	17126888	AT1TE56700	1	17126245	17126795	Intragenic	3	TRUE	FALSE	FALSE	+	4	6	middle	A5SS, RI	NA
RI, SE	ATSS, ATTS	AT1TE06650	AT1G06630	F-box/RNI-like superfamily protein	-0.168016	0.999996	0.02875	0.00883154	0	0.338983	0	MSTRG.759.18_2031090_2031168	MSTRG.759.18	MSTRG.759	gene_id MSTRG.759; transcript_id MSTRG.759.18; exon_number_id 2	29	10	0.344828	1	2031090	2031168	AT1TE06650	1	2029751	2031696	Intragenic	2	TRUE	FALSE	FALSE	+	2	5	middle	RI, SE	ATSS, ATTS
SE	ATSS	AT1TE06650	AT1G06630	F-box/RNI-like superfamily protein	-0.168016	0.999996	0.02875	0.00883154	0	0.338983	0	MSTRG.759.18_2029957_2030207	MSTRG.759.18	MSTRG.759	gene_id MSTRG.759; transcript_id MSTRG.759.18; exon_number_id 1	29	10	0.344828	1	2029957	2030207	AT1TE06650	1	2029751	2031696	Intragenic	2	TRUE	TRUE	TRUE	+	1	5	first	SE	ATSS
RI	NA	AT5TE90145	AT5G62390	BCL-2-associated athanogene 7	0.501803	0.999996	0.02985	0.00857394	0	0	-0.595238	MSTRG.39121.9_25053324_25054301	MSTRG.39121.9	MSTRG.39121	gene_id MSTRG.39121; transcript_id MSTRG.39121.9; exon_number_id 2	9	9	1	5	25053324	25054301	AT5TE90145	5	25053513	25053819	Intragenic	1	TRUE	FALSE	FALSE	-	2	2	first	RI	NA
NA	ATSS	AT5TE60645	AT5G41990	with no lysine (K) kinase 8	7.43895	0.0471243	0.0324	5.52208e-05	0	0	0	MSTRG.36323.25_16797747_16798091	MSTRG.36323.25	MSTRG.36323	gene_id MSTRG.36323; transcript_id MSTRG.36323.25; exon_number_id 8	26	25	0.961538	5	16797747	16798091	AT5TE60645	5	16798001	16798274	Intergenic	3	FALSE	FALSE	TRUE	-	8	8	first	NA	ATSS
NA	ATTS	AT4TE86440	AT4G38062	NA	0.0705258	0.999996	0.03385	4.16502e-05	0	0	0.179695	MSTRG.30719.1_17876501_17879863	MSTRG.30719.1	MSTRG.30719	gene_id MSTRG.30719; transcript_id MSTRG.30719.1; exon_number_id 2	6	1	0.166667	4	17876501	17879863	AT4TE86440	4	17879742	17880655	Intragenic	3	FALSE	FALSE	TRUE	+	2	2	last	NA	ATTS
NA	ATTS	AT5TE34440	AT5G26980	syntaxin of plants 41	5.5955	NA	0.0358	0.0129463	0	0	0	MSTRG.34285.3_9488113_9488361	MSTRG.34285.3	MSTRG.34285	gene_id MSTRG.34285; transcript_id MSTRG.34285.3; exon_number_id 1	23	21	0.913043	5	9488113	9488361	AT5TE34440	5	9487451	9488211	Intergenic	3	FALSE	TRUE	FALSE	-	1	9	last	NA	ATTS
NA	ATSS	AT1TE95230	AT1G77490	thylakoidal ascorbate peroxidase	0.36383	0.999996	0.03585	0.000324276	0	0	0.509338	MSTRG.9709.5_29117553_29118072	MSTRG.9709.5	MSTRG.9709	gene_id MSTRG.9709; transcript_id MSTRG.9709.5; exon_number_id 1	20	18	0.9	1	29117553	29118072	AT1TE95230	1	29117635	29117868	Intragenic	1	FALSE	FALSE	FALSE	+	1	11	first	NA	ATSS
A3SS, RI	NA	AT1TE88825	AT1G72150	PATELLIN 1	-0.397184	0.999996	0.0398	0.00207374	0	0	0	MSTRG.8987.1_27148993_27149775	MSTRG.8987.1	MSTRG.8987	gene_id MSTRG.8987; transcript_id MSTRG.8987.1; exon_number_id 2	18	16	0.888889	1	27148993	27149775	AT1TE88825	1	27148923	27149184	Intragenic	3	TRUE	FALSE	FALSE	+	2	5	middle	A3SS, RI	NA
RI	NA	AT1TE67380	AT1G54630	acyl carrier protein 3	1.27408	0.000621189	0.0426	0.000158766	0	0	0	MSTRG.6648.5_20402862_20403130	MSTRG.6648.5	MSTRG.6648	gene_id MSTRG.6648; transcript_id MSTRG.6648.5; exon_number_id 3	8	8	1	1	20402862	20403130	AT1TE67380	1	20402684	20402902	Intragenic	3	TRUE	TRUE	FALSE	-	3	3	first	RI	NA
A5SS, RI, SE	NA	AT5TE33550	AT5G26667	P-loop containing nucleoside triphosphate hydrolases superfamily protein	1.51363	0.127137	0.0448	1.92787e-08	0	0	0	MSTRG.34227.18_9276006_9276056	MSTRG.34227.18	MSTRG.34227	gene_id MSTRG.34227; transcript_id MSTRG.34227.18; exon_number_id 1	21	21	1	5	9276006	9276056	AT5TE33550	5	9276033	9276357	Intragenic	3	TRUE	FALSE	TRUE	+	1	8	first	A5SS, RI, SE	NA
RI	NA	AT1TE71765	AT1G58561-AT1G58602	RPP7	7.10845	4.95222e-07	0.05655	0.000271674	0	NA	-1.52439	MSTRG.7180.18_21746377_21747964	MSTRG.7180.18	MSTRG.7180	gene_id MSTRG.7180; transcript_id MSTRG.7180.18; exon_number_id 1	12	3	0.25	1	21746377	21747964	AT1TE71765	1	21746511	21746739	Intragenic	1	TRUE	FALSE	FALSE	+	1	2	first	RI	NA
NA	ATSS	AT1TE71525	AT1G58360	amino acid permease 1	-0.116426	0.999996	0.06775	0.0175203	0	NA	0	MSTRG.7151.5_21676529_21676971	MSTRG.7151.5	MSTRG.7151	gene_id MSTRG.7151; transcript_id MSTRG.7151.5; exon_number_id 1	12	7	0.583333	1	21676529	21676971	AT1TE71525	1	21676322	21676540	Intergenic	3	FALSE	TRUE	FALSE	+	1	6	first	NA	ATSS
A5SS	NA	AT5TE10430	AT5G09225	0	2.30044	0.368615	0.0699	0.0268929	0	0	0	MSTRG.32049.2_2871119_2871223	MSTRG.32049.2	MSTRG.32049	gene_id MSTRG.32049; transcript_id MSTRG.32049.2; exon_number_id 4	5	5	1	5	2871119	2871223	AT5TE10430	5	2870845	2871212	Intragenic	2	TRUE	TRUE	FALSE	-	4	4	first	A5SS	NA
A5SS	NA	AT5TE10430	AT5G09225	0	0.633673	0.714592	0.0728	0.0327614	0	0	0	MSTRG.32049.4_2871119_2871223	MSTRG.32049.4	MSTRG.32049	gene_id MSTRG.32049; transcript_id MSTRG.32049.4; exon_number_id 2	5	5	1	5	2871119	2871223	AT5TE10430	5	2870845	2871212	Intragenic	2	TRUE	TRUE	FALSE	-	2	2	first	A5SS	NA
A3SS, RI, SE	NA	AT4TE33200	AT4G12990	0	7.15143	0.111896	0.0839	2.57206e-11	0	0	-0.108825	MSTRG.27094.14_7595238_7595535	MSTRG.27094.14	MSTRG.27094	gene_id MSTRG.27094; transcript_id MSTRG.27094.14; exon_number_id 2	15	15	1	4	7595238	7595535	AT4TE33200	4	7594248	7596565	Intergenic	2	TRUE	FALSE	FALSE	-	2	3	middle	A3SS, RI, SE	NA
A3SS, RI, SE	NA	AT4TE33200	AT4G12990	0	7.15143	0.111896	0.0839	2.57206e-11	0	0	-0.108825	MSTRG.27094.14_7595823_7596123	MSTRG.27094.14	MSTRG.27094	gene_id MSTRG.27094; transcript_id MSTRG.27094.14; exon_number_id 3	15	15	1	4	7595823	7596123	AT4TE33200	4	7594248	7596565	Intergenic	2	TRUE	TRUE	TRUE	-	3	3	first	A3SS, RI, SE	NA
SE	ATTS	AT4TE33200	AT4G12990	0	7.15143	0.111896	0.0839	2.57206e-11	0	0	-0.108825	MSTRG.27094.14_7594616_7594839	MSTRG.27094.14	MSTRG.27094	gene_id MSTRG.27094; transcript_id MSTRG.27094.14; exon_number_id 1	15	15	1	4	7594616	7594839	AT4TE33200	4	7594248	7596565	Intergenic	2	TRUE	TRUE	TRUE	-	1	3	last	SE	ATTS
RI	NA	AT2TE35695	AT2G19800	myo-inositol oxygenase 2	2.53666	0.0502127	0.091	0.0477512	0	0	0	MSTRG.12845.1_8531217_8531299	MSTRG.12845.1	MSTRG.12845	gene_id MSTRG.12845; transcript_id MSTRG.12845.1; exon_number_id 2	9	9	1	2	8531217	8531299	AT2TE35695	2	8530188	8531377	Intergenic	2	TRUE	FALSE	FALSE	-	2	11	middle	RI	NA
NA	ATTS	AT2TE35695	AT2G19800	myo-inositol oxygenase 2	2.53666	0.0502127	0.091	0.0477512	0	0	0	MSTRG.12845.1_8530894_8531132	MSTRG.12845.1	MSTRG.12845	gene_id MSTRG.12845; transcript_id MSTRG.12845.1; exon_number_id 1	9	9	1	2	8530894	8531132	AT2TE35695	2	8530188	8531377	Intergenic	2	TRUE	TRUE	TRUE	-	1	11	last	NA	ATTS
NA	ATSS	AT2TE47790	AT2G26000	zinc finger (C3HC4-type RING finger) family protein	6.3277	NA	0.0928	0.00338498	0	0	0	MSTRG.13758.4_11081265_11081333	MSTRG.13758.4	MSTRG.13758	gene_id MSTRG.13758; transcript_id MSTRG.13758.4; exon_number_id 1	15	15	1	2	11081265	11081333	AT2TE47790	2	11081249	11081712	Intragenic	2	TRUE	TRUE	TRUE	+	1	14	first	NA	ATSS
NA	ATSS	AT3TE26560	AT3G18390	CRS1 / YhbY (CRM) domain-containing protein	0.353797	0.999996	0.09465	0.00889571	0	0	0	MSTRG.19210.7_6313701_6314492	MSTRG.19210.7	MSTRG.19210	gene_id MSTRG.19210; transcript_id MSTRG.19210.7; exon_number_id 1	8	7	0.875	3	6313701	6314492	AT3TE26560	3	6314023	6314262	Intragenic	1	FALSE	FALSE	FALSE	+	1	7	first	NA	ATSS
NA	ATSS	AT2TE62705	AT2G33490	hydroxyproline-rich glycoprotein family protein	7.6992	0.030138	0.11715	0.00452134	0	0	0	MSTRG.14752.7_14183353_14183662	MSTRG.14752.7	MSTRG.14752	gene_id MSTRG.14752; transcript_id MSTRG.14752.7; exon_number_id 1	11	11	1	2	14183353	14183662	AT2TE62705	2	14182562	14183400	Intergenic	3	FALSE	TRUE	FALSE	+	1	11	first	NA	ATSS
NA	ATTS	AT2TE35695	AT2G19800	myo-inositol oxygenase 2	8.87588	0.000133901	0.1212	0.000272217	0	0	0	MSTRG.12845.9_8530903_8531132	MSTRG.12845.9	MSTRG.12845	gene_id MSTRG.12845; transcript_id MSTRG.12845.9; exon_number_id 1	9	9	1	2	8530903	8531132	AT2TE35695	2	8530188	8531377	Intergenic	2	TRUE	TRUE	TRUE	-	1	10	last	NA	ATTS
RI	NA	AT2TE35695	AT2G19800	myo-inositol oxygenase 2	8.87588	0.000133901	0.1212	0.000272217	0	0	0	MSTRG.12845.9_8531217_8531482	MSTRG.12845.9	MSTRG.12845	gene_id MSTRG.12845; transcript_id MSTRG.12845.9; exon_number_id 2	9	9	1	2	8531217	8531482	AT2TE35695	2	8530188	8531377	Intergenic	3	TRUE	FALSE	FALSE	-	2	10	middle	RI	NA
NA	ATTS	AT5TE11670	AT5G10230	annexin 7	-0.19663	0.999996	0.1238	0.00457719	0	0	0	MSTRG.32188.2_3209617_3210247	MSTRG.32188.2	MSTRG.32188	gene_id MSTRG.32188; transcript_id MSTRG.32188.2; exon_number_id 1	2	2	1	5	3209617	3210247	AT5TE11670	5	3208866	3209723	Intergenic	3	FALSE	TRUE	FALSE	-	1	4	last	NA	ATTS
NA	ALE, ATTS	AT1TE75260	AT1G61810	beta-glucosidase 45	7.30439	0.0945335	0.12925	0.0128446	0	0	0	MSTRG.7518.15_22832614_22832980	MSTRG.7518.15	MSTRG.7518	gene_id MSTRG.7518; transcript_id MSTRG.7518.15; exon_number_id 9	18	16	0.888889	1	22832614	22832980	AT1TE75260	1	22832847	22833502	Intragenic	3	FALSE	FALSE	TRUE	+	9	9	last	NA	ALE, ATTS
NA	ATSS	AT1TE65640	AT1G53250	0	7.23097	0.0884776	0.13035	1.78231e-05	0	0	0.301205	MSTRG.6446.3_19857340_19857481	MSTRG.6446.3	MSTRG.6446	gene_id MSTRG.6446; transcript_id MSTRG.6446.3; exon_number_id 1	8	8	1	1	19857340	19857481	AT1TE65640	1	19857262	19857632	Intragenic	2	TRUE	TRUE	TRUE	+	1	6	first	NA	ATSS
NA	ATSS	AT4TE03560	AT4G01593	other RNA	7.34799	0.108047	0.14395	0.0190026	0	0	0	MSTRG.25083.8_690709_690908	MSTRG.25083.8	MSTRG.25083	gene_id MSTRG.25083; transcript_id MSTRG.25083.8; exon_number_id 1	12	12	1	4	690709	690908	AT4TE03560	4	690519	690767	Intergenic	3	FALSE	TRUE	FALSE	+	1	4	first	NA	ATSS
NA	ATSS	AT5TE30060	AT5G24360	inositol requiring 1-1	7.86053	0.0146789	0.1537	0.00216791	0	0	0	MSTRG.33953.1_8316300_8316757	MSTRG.33953.1	MSTRG.33953	gene_id MSTRG.33953; transcript_id MSTRG.33953.1; exon_number_id 1	10	2	0.2	5	8316300	8316757	AT5TE30060	5	8315335	8316426	Intergenic	3	FALSE	TRUE	FALSE	+	1	6	first	NA	ATSS
NA	ATSS	AT5TE29740	AT5G24230	Lipase class 3-related protein	6.31433	NA	0.17955	0.0247327	0	0	0	MSTRG.33931.2_8228838_8228974	MSTRG.33931.2	MSTRG.33931	gene_id MSTRG.33931; transcript_id MSTRG.33931.2; exon_number_id 1	4	2	0.5	5	8228838	8228974	AT5TE29740	5	8227702	8228844	Intergenic	3	FALSE	TRUE	FALSE	+	1	3	first	NA	ATSS
A3SS, RI	NA	AT1TE15370	AT1G13870	calmodulin binding;purine nucleotide binding	1.17298	0.148647	0.18285	0.000170042	0	0	0	MSTRG.1766.3_4747261_4748360	MSTRG.1766.3	MSTRG.1766	gene_id MSTRG.1766; transcript_id MSTRG.1766.3; exon_number_id 1	4	4	1	1	4747261	4748360	AT1TE15370	1	4748156	4748407	Intragenic	1	TRUE	FALSE	TRUE	-	1	2	last	A3SS, RI	NA
RI	NA	AT1TE31380	AT1G27960	evolutionarily conserved C-terminal region 9	6.87389	0.188278	0.1945	0.00146237	0	0	-0.161725	MSTRG.3613.4_9745126_9745184	MSTRG.3613.4	MSTRG.3613	gene_id MSTRG.3613; transcript_id MSTRG.3613.4; exon_number_id 6	7	7	1	1	9745126	9745184	AT1TE31380	1	9744856	9745492	Intragenic	2	TRUE	FALSE	FALSE	-	6	8	middle	RI	NA
SE	NA	AT3TE68930	AT3G46280	protein kinase-related	10.8048	2.66894e-09	0.2221	5.95572e-40	0	0	0	MSTRG.22440.6_17006567_17006606	MSTRG.22440.6	MSTRG.22440	gene_id MSTRG.22440; transcript_id MSTRG.22440.6; exon_number_id 3	6	5	0.833333	3	17006567	17006606	AT3TE68930	3	17006061	17006851	Intragenic	2	TRUE	FALSE	FALSE	-	3	6	middle	SE	NA
RI	NA	AT1TE71765	AT1G58561-AT1G58602	RPP7	5.19874	1.42042e-28	0.22865	1.26705e-32	0	NA	-1.52439	MSTRG.7180.11_21746346_21748674	MSTRG.7180.11	MSTRG.7180	gene_id MSTRG.7180; transcript_id MSTRG.7180.11; exon_number_id 1	12	3	0.25	1	21746346	21748674	AT1TE71765	1	21746511	21746739	Intragenic	1	TRUE	FALSE	FALSE	+	1	1	single	RI	NA
NA	ATTS	AT3TE75275	AT3G50050	Eukaryotic aspartyl protease family protein	6.80712	0.197454	0.27155	0.0406305	0	0	0	MSTRG.22976.9_18553989_18554300	MSTRG.22976.9	MSTRG.22976	gene_id MSTRG.22976; transcript_id MSTRG.22976.9; exon_number_id 1	10	10	1	3	18553989	18554300	AT3TE75275	3	18553490	18554038	Intergenic	3	FALSE	TRUE	FALSE	-	1	12	last	NA	ATTS
RI	NA	AT3TE43945	AT3G28300	Protein of unknown function (DUF677)	-1.89495	0.0241247	0.31605	1.95421e-07	0	0	0	MSTRG.20674.2_10565736_10567584	MSTRG.20674.2	MSTRG.20674	gene_id MSTRG.20674; transcript_id MSTRG.20674.2; exon_number_id 1	2	2	1	3	10565736	10567584	AT3TE43945	3	10565601	10566027	Intergenic	3	TRUE	TRUE	FALSE	+	1	1	single	RI	NA
NA	ATTS	AT2TE57460	AT2G30770	NA	9.18204	2.54559e-05	0.32955	0.0030581	0	0	0	MSTRG.14375.3_13109790_13110238	MSTRG.14375.3	MSTRG.14375	gene_id MSTRG.14375; transcript_id MSTRG.14375.3; exon_number_id 1	6	6	1	2	13109790	13110238	AT2TE57460	2	13109478	13109859	Intragenic	3	FALSE	TRUE	FALSE	-	1	5	last	NA	ATTS
A3SS	NA	AT5TE67040	AT5G45920	SGNH hydrolase-type esterase superfamily protein	9.19758	2.80954e-05	0.35655	6.07477e-24	0	0	0	MSTRG.36907.1_18623122_18623350	MSTRG.36907.1	MSTRG.36907	gene_id MSTRG.36907; transcript_id MSTRG.36907.1; exon_number_id 3	7	7	1	5	18623122	18623350	AT5TE67040	5	18623331	18624037	Intragenic	3	TRUE	FALSE	FALSE	+	3	6	middle	A3SS	NA
NA	ATSS	AT3TE44620	AT3G28650	NA	7.51275	0.0578243	0.3841	2.40973e-28	0	0	0	MSTRG.20723.4_10737920_10738115	MSTRG.20723.4	MSTRG.20723	gene_id MSTRG.20723; transcript_id MSTRG.20723.4; exon_number_id 1	5	5	1	3	10737920	10738115	AT3TE44620	3	10737761	10738131	Intragenic	2	TRUE	TRUE	TRUE	+	1	2	first	NA	ATSS
RI	NA	AT3TE44620	AT3G28650	NA	1.25983	0.911105	0.3909	1.25448e-14	0	0	0	MSTRG.20723.3_10737908_10738690	MSTRG.20723.3	MSTRG.20723	gene_id MSTRG.20723; transcript_id MSTRG.20723.3; exon_number_id 1	5	5	1	3	10737908	10738690	AT3TE44620	3	10737761	10738131	Intragenic	3	TRUE	TRUE	FALSE	+	1	1	single	RI	NA
NA	ATTS	AT1TE10995	AT1G10300	Nucleolar GTP-binding protein	0.250333	0.999996	0.4156	0.0060742	0	0	0	MSTRG.1251.4_3380394_3380770	MSTRG.1251.4	MSTRG.1251	gene_id MSTRG.1251; transcript_id MSTRG.1251.4; exon_number_id 3	5	4	0.8	1	3380394	3380770	AT1TE10995	1	3380594	3381483	Intergenic	3	FALSE	FALSE	TRUE	+	3	3	last	NA	ATTS
RI	NA	AT5TE61030	AT5G42280	Cysteine/Histidine-rich C1 domain family protein	-0.299031	0.999996	0.4837	0.00834216	0	NA	0	MSTRG.36364.3_16905202_16908059	MSTRG.36364.3	MSTRG.36364	gene_id MSTRG.36364; transcript_id MSTRG.36364.3; exon_number_id 1	4	4	1	5	16905202	16908059	AT5TE61030	5	16907150	16907427	Intragenic	1	TRUE	FALSE	FALSE	-	1	1	single	RI	NA
NA	ATTS	AT2TE57460	AT2G30770	NA	9.98461	4.64273e-07	0.5283	3.80992e-06	0	0	0	MSTRG.14375.1_13109790_13110238	MSTRG.14375.1	MSTRG.14375	gene_id MSTRG.14375; transcript_id MSTRG.14375.1; exon_number_id 1	6	6	1	2	13109790	13110238	AT2TE57460	2	13109478	13109859	Intragenic	3	FALSE	TRUE	FALSE	-	1	4	last	NA	ATTS
NA	ATTS	AT1TE59005	AT1G07477	NA	-0.115993	NA	0.57775	0.00508486	0	0	0	MSTRG.5754.1_17768966_17769602	MSTRG.5754.1	MSTRG.5754	gene_id MSTRG.5754; transcript_id MSTRG.5754.1; exon_number_id 1	2	1	0.5	1	17768966	17769602	AT1TE59005	1	17768604	17769057	Intragenic	3	TRUE	TRUE	FALSE	-	1	1	single	NA	ATTS
NA	ATSS	AT1TE15840	AT1G14330	Galactose oxidase/kelch repeat superfamily protein	8.44628	0.00108123	0.1268	3.42546e-09	0.33386	0	0	MSTRG.1827.3_4892100_4892316	MSTRG.1827.3	MSTRG.1827	gene_id MSTRG.1827; transcript_id MSTRG.1827.3; exon_number_id 2	7	6	0.857143	1	4892100	4892316	AT1TE15840	1	4892276	4893055	Intergenic	3	FALSE	FALSE	TRUE	-	2	2	first	NA	ATSS
A3SS	NA	AT3TE43175	AT3G27990	other RNA	1.96384	0.813061	0.3555	0.00190044	0.42587	1.9425	0.033181	MSTRG.20622.22_10396981_10397067	MSTRG.20622.22	MSTRG.20622	gene_id MSTRG.20622; transcript_id MSTRG.20622.22; exon_number_id 4	22	22	1	3	10396981	10397067	AT3TE43175	3	10396326	10397920	Intragenic	2	TRUE	FALSE	FALSE	-	4	5	middle	A3SS	NA
NA	AFE, ATSS	AT3TE43175	AT3G27990	other RNA	1.96384	0.813061	0.3555	0.00190044	0.42587	1.9425	0.033181	MSTRG.20622.22_10397172_10397336	MSTRG.20622.22	MSTRG.20622	gene_id MSTRG.20622; transcript_id MSTRG.20622.22; exon_number_id 5	22	22	1	3	10397172	10397336	AT3TE43175	3	10396326	10397920	Intragenic	2	TRUE	TRUE	TRUE	-	5	5	first	NA	AFE, ATSS
NA	ATTS	AT4TE06950	AT4G03090	sequence-specific DNA binding;sequence-specific DNA binding transcription factors	-7.00998	0.0884475	-0.0998	0.0276293	NA	-32.8295	-31.3697	MSTRG.25313.1_1366052_1366379	MSTRG.25313.1	MSTRG.25313	gene_id MSTRG.25313; transcript_id MSTRG.25313.1; exon_number_id 1	8	1	0.125	4	1366052	1366379	AT4TE06950	4	1365782	1366187	Intergenic	3	FALSE	TRUE	FALSE	-	1	16	last	NA	ATTS
RI	NA	AT2TE31130	AT2G17420	NADPH-dependent thioredoxin reductase A	0.654886	0.441346	0.05515	0.000984439	NA	0	-1.12045	MSTRG.12517.7_7566361_7566601	MSTRG.12517.7	MSTRG.12517	gene_id MSTRG.12517; transcript_id MSTRG.12517.7; exon_number_id 3	13	8	0.615385	2	7566361	7566601	AT2TE31130	2	7566283	7566548	Intragenic	3	TRUE	TRUE	FALSE	+	3	3	last	RI	NA
RI	NA	AT2TE31130	AT2G17420	NADPH-dependent thioredoxin reductase A	0.495083	0.66723	0.0767	0.00109397	NA	0	-1.12045	MSTRG.12517.3_7566148_7566601	MSTRG.12517.3	MSTRG.12517	gene_id MSTRG.12517; transcript_id MSTRG.12517.3; exon_number_id 2	13	8	0.615385	2	7566148	7566601	AT2TE31130	2	7566283	7566548	Intragenic	1	TRUE	FALSE	FALSE	+	2	2	last	RI	NA
NA	ATSS	AT2TE57390	AT2G30740	Protein kinase superfamily protein	-6.6697	0.162789	-0.02565	0.00708196	NA	-9.67742	-7.32486	MSTRG.14372.7_13095355_13095484	MSTRG.14372.7	MSTRG.14372	gene_id MSTRG.14372; transcript_id MSTRG.14372.7; exon_number_id 1	22	8	0.363636	2	13095355	13095484	AT2TE57390	2	13095115	13095389	Intergenic	3	FALSE	TRUE	FALSE	+	1	9	first	NA	ATSS
NA	ATSS	AT4TE00090	AT4G00050	basic helix-loop-helix (bHLH) DNA-binding superfamily protein	-7.73718	0.00958159	-0.06115	1.7592e-06	NA	NA	-3.25843	MSTRG.24834.12_17823_17954	MSTRG.24834.12	MSTRG.24834	gene_id MSTRG.24834; transcript_id MSTRG.24834.12; exon_number_id 1	17	17	1	4	17823	17954	AT4TE00090	4	17542	17859	Intergenic	3	FALSE	TRUE	FALSE	+	1	6	first	NA	ATSS
NA	ATSS	AT4TE00090	AT4G00050	basic helix-loop-helix (bHLH) DNA-binding superfamily protein	-7.00799	0.120398	-0.03885	0.00513625	NA	NA	-3.25843	MSTRG.24834.15_17825_17954	MSTRG.24834.15	MSTRG.24834	gene_id MSTRG.24834; transcript_id MSTRG.24834.15; exon_number_id 1	17	17	1	4	17825	17954	AT4TE00090	4	17542	17859	Intergenic	3	FALSE	TRUE	FALSE	+	1	5	first	NA	ATSS
NA	ATSS	AT5TE57985	AT5G40140	RING/U-box superfamily protein with ARM repeat domain	-9.97725	8.99271e-08	-0.9265	0.0287507	NA	NA	0	MSTRG.36066.3_16057173_16059357	MSTRG.36066.3	MSTRG.36066	gene_id MSTRG.36066; transcript_id MSTRG.36066.3; exon_number_id 1	3	3	1	5	16057173	16059357	AT5TE57985	5	16056927	16057196	Intergenic	3	FALSE	TRUE	FALSE	+	1	1	single	NA	ATSS
NA	ATSS	AT5TE01705	AT5G02310	proteolysis 6	-1.6281	0.00481505	-0.3289	9.92645e-10	NA	0	0	MSTRG.31168.2_473899_474014	MSTRG.31168.2	MSTRG.31168	gene_id MSTRG.31168; transcript_id MSTRG.31168.2; exon_number_id 1	3	2	0.666667	5	473899	474014	AT5TE01705	5	473163	473902	Intergenic	3	FALSE	TRUE	FALSE	+	1	18	first	NA	ATSS
NA	ALE, ATTS	AT5TE20970	AT5G17580	TatD related DNase	-8.05214	0.00234222	-0.2512	1.4064e-05	NA	NA	NA	MSTRG.33090.8_5795450_5797944	MSTRG.33090.8	MSTRG.33090	gene_id MSTRG.33090; transcript_id MSTRG.33090.8; exon_number_id 11	12	5	0.416667	5	5795450	5797944	AT5TE20970	5	5796724	5796933	Intragenic	1	FALSE	FALSE	FALSE	+	11	11	last	NA	ALE, ATTS
NA	ATTS	AT1TE41910	AT1G35180	TRAM, LAG1 and CLN8 (TLC) lipid-sensing domain containing protein	-1.04916	0.670824	-0.2102	0.0358373	NA	0	0	MSTRG.4619.1_12877106_12878141	MSTRG.4619.1	MSTRG.4619	gene_id MSTRG.4619; transcript_id MSTRG.4619.1; exon_number_id 1	4	4	1	1	12877106	12878141	AT1TE41910	1	12876830	12877158	Intergenic	3	FALSE	TRUE	FALSE	-	1	2	last	NA	ATTS
NA	ATTS	AT1TE17560	AT1G15790	0	-6.35712	0.285126	-0.12825	7.17129e-12	NA	0	0	MSTRG.2034.1_5438182_5438521	MSTRG.2034.1	MSTRG.2034	gene_id MSTRG.2034; transcript_id MSTRG.2034.1; exon_number_id 1	14	1	0.0714286	1	5438182	5438521	AT1TE17560	1	5437872	5438207	Intergenic	3	FALSE	TRUE	FALSE	-	1	7	last	NA	ATTS
NA	AFE, ATSS	AT1TE63970	AT1G51940	protein kinase family protein / peptidoglycan-binding LysM domain-containing protein	-7.8331	0.0135137	-0.12145	8.2058e-05	NA	0	0	MSTRG.6258.7_19298370_19299189	MSTRG.6258.7	MSTRG.6258	gene_id MSTRG.6258; transcript_id MSTRG.6258.7; exon_number_id 11	13	11	0.846154	1	19298370	19299189	AT1TE63970	1	19299173	19299793	Intergenic	3	FALSE	FALSE	TRUE	-	11	11	first	NA	AFE, ATSS
NA	AFE, ATSS	AT1TE63970	AT1G51940	protein kinase family protein / peptidoglycan-binding LysM domain-containing protein	-7.42675	0.0271479	-0.10645	0.00434368	NA	0	0	MSTRG.6258.4_19298370_19299189	MSTRG.6258.4	MSTRG.6258	gene_id MSTRG.6258; transcript_id MSTRG.6258.4; exon_number_id 10	13	11	0.846154	1	19298370	19299189	AT1TE63970	1	19299173	19299793	Intergenic	3	FALSE	FALSE	TRUE	-	10	10	first	NA	AFE, ATSS
RI	NA	AT1TE86740	AT1G70320	ubiquitin-protein ligase 2	-10.6452	6.66336e-07	-0.0886	0.0485372	NA	0	0	MSTRG.8750.2_26492792_26497083	MSTRG.8750.2	MSTRG.8750	gene_id MSTRG.8750; transcript_id MSTRG.8750.2; exon_number_id 12	5	4	0.8	1	26492792	26497083	AT1TE86740	1	26494214	26494503	Intragenic	1	FALSE	FALSE	FALSE	-	12	16	middle	RI	NA
NA	AFE, ATSS	AT2TE56870	AT2G30470	high-level expression of sugar-inducible gene 2	-7.94968	0.0043053	-0.08425	0.00079332	NA	NA	0	MSTRG.14336.5_12984596_12985317	MSTRG.14336.5	MSTRG.14336	gene_id MSTRG.14336; transcript_id MSTRG.14336.5; exon_number_id 11	7	6	0.857143	2	12984596	12985317	AT2TE56870	2	12985211	12985618	Intergenic	3	FALSE	FALSE	TRUE	-	11	11	first	NA	AFE, ATSS
A5SS, RI	ATSS	AT1TE43120	AT1G35670	calcium-dependent protein kinase 2	-1.11056	0.75778	-0.08315	0.000513769	NA	0	0	MSTRG.4722.2_13205373_13205996	MSTRG.4722.2	MSTRG.4722	gene_id MSTRG.4722; transcript_id MSTRG.4722.2; exon_number_id 1	6	4	0.666667	1	13205373	13205996	AT1TE43120	1	13205857	13206348	Intragenic	3	TRUE	FALSE	TRUE	+	1	6	first	A5SS, RI	ATSS
NA	ATTS	AT4TE59920	AT4G24930	thylakoid lumenal 17.9 kDa protein, chloroplast	-0.850911	0.999996	-0.0412	0.00088205	NA	NA	0	MSTRG.28884.1_12821204_12821402	MSTRG.28884.1	MSTRG.28884	gene_id MSTRG.28884; transcript_id MSTRG.28884.1; exon_number_id 1	5	1	0.2	4	12821204	12821402	AT4TE59920	4	12820984	12821320	Intergenic	3	FALSE	TRUE	FALSE	-	1	5	last	NA	ATTS
NA	ATTS	AT5TE75535	AT5G51620	Uncharacterised protein family (UPF0172)	-0.0872794	0.999996	-0.04015	0.0162628	NA	NA	0	MSTRG.37683.11_20967950_20968538	MSTRG.37683.11	MSTRG.37683	gene_id MSTRG.37683; transcript_id MSTRG.37683.11; exon_number_id 3	24	23	0.958333	5	20967950	20968538	AT5TE75535	5	20968486	20968757	Intergenic	3	FALSE	FALSE	TRUE	+	3	3	last	NA	ATTS
NA	ATSS	AT2TE60850	AT2G32530	cellulose synthase-like B3	-0.255239	0.999996	-0.03905	0.0214295	NA	NA	0	MSTRG.14627.27_13814638_13814948	MSTRG.14627.27	MSTRG.14627	gene_id MSTRG.14627; transcript_id MSTRG.14627.27; exon_number_id 1	30	6	0.2	2	13814638	13814948	AT2TE60850	2	13814381	13814646	Intergenic	3	FALSE	TRUE	FALSE	+	1	8	first	NA	ATSS
NA	ATSS	AT2TE49950	AT2G26990	proteasome family protein	-0.521377	0.999996	-0.03725	0.0281211	NA	0	0	MSTRG.13893.7_11522402_11522613	MSTRG.13893.7	MSTRG.13893	gene_id MSTRG.13893; transcript_id MSTRG.13893.7; exon_number_id 9	12	11	0.916667	2	11522402	11522613	AT2TE49950	2	11522542	11523084	Intergenic	3	FALSE	FALSE	TRUE	-	9	9	first	NA	ATSS
NA	ATSS	AT4TE64730	AT4G27490	3'-5'-exoribonuclease family protein	-4.8697	NA	-0.0325	0.0316427	NA	NA	0	MSTRG.29250.6_13739747_13739835	MSTRG.29250.6	MSTRG.29250	gene_id MSTRG.29250; transcript_id MSTRG.29250.6; exon_number_id 1	24	10	0.416667	4	13739747	13739835	AT4TE64730	4	13739368	13739779	Intergenic	3	FALSE	TRUE	FALSE	+	1	5	first	NA	ATSS
NA	ATTS	AT5TE06060	AT5G05610	alfin-like 1	-1.92558	0.554835	-0.0315	3.07186e-05	NA	0	-0.474684	MSTRG.31627.9_1676987_1677223	MSTRG.31627.9	MSTRG.31627	gene_id MSTRG.31627; transcript_id MSTRG.31627.9; exon_number_id 1	22	18	0.818182	5	1676987	1677223	AT5TE06060	5	1676824	1677050	Intergenic	3	FALSE	TRUE	FALSE	-	1	7	last	NA	ATTS
SE	NA	AT2TE43240	AT2G23760	BEL1-like homeodomain 4	-6.82944	0.130448	-0.0259	0.0429164	NA	0	0	MSTRG.13419.2_10107708_10108424	MSTRG.13419.2	MSTRG.13419	gene_id MSTRG.13419; transcript_id MSTRG.13419.2; exon_number_id 1	14	14	1	2	10107708	10108424	AT2TE43240	2	10108407	10109100	Intragenic	3	TRUE	FALSE	TRUE	-	1	5	last	SE	NA
A5SS, RI, SE	ALE, ATTS	AT1TE67465	AT1G54730	Major facilitator superfamily protein	-6.05708	NA	-0.025	0.0411714	NA	0	1.26227	MSTRG.6680.40_20428387_20428447	MSTRG.6680.40	MSTRG.6680	gene_id MSTRG.6680; transcript_id MSTRG.6680.40; exon_number_id 13	49	45	0.918367	1	20428387	20428447	AT1TE67465	1	20428428	20428771	Intragenic	3	TRUE	FALSE	FALSE	+	13	15	middle	A5SS, RI, SE	ALE, ATTS
NA	ATSS	AT5TE64990	AT5G44650	0	-1.02982	0.360606	-0.0237	0.00275551	NA	NA	0	MSTRG.36732.5_18013161_18013740	MSTRG.36732.5	MSTRG.36732	gene_id MSTRG.36732; transcript_id MSTRG.36732.5; exon_number_id 1	9	5	0.555556	5	18013161	18013740	AT5TE64990	5	18012750	18013172	Intergenic	3	FALSE	TRUE	FALSE	+	1	5	first	NA	ATSS
NA	ATTS	AT3TE92210	AT3G61130	galacturonosyltransferase 1	-1.42561	0.364497	-0.02145	0.00397463	NA	0	0	MSTRG.24489.7_22625238_22625845	MSTRG.24489.7	MSTRG.24489	gene_id MSTRG.24489; transcript_id MSTRG.24489.7; exon_number_id 9	23	19	0.826087	3	22625238	22625845	AT3TE92210	3	22625557	22626150	Intergenic	3	FALSE	FALSE	TRUE	+	9	9	last	NA	ATTS
RI	NA	AT3TE30150	AT3G20550	SMAD/FHA domain-containing protein	-5.97154	NA	-0.01835	0.030706	NA	0	0	MSTRG.19526.5_7177225_7177971	MSTRG.19526.5	MSTRG.19526	gene_id MSTRG.19526; transcript_id MSTRG.19526.5; exon_number_id 9	19	19	1	3	7177225	7177971	AT3TE30150	3	7177302	7177561	Intragenic	1	TRUE	FALSE	FALSE	-	9	9	first	RI	NA
NA	ATTS	AT1TE16330	AT1G14685	basic pentacysteine 2	-6.60082	0.195977	-0.0165	0.0098965	NA	0	0	MSTRG.1885.2_5045311_5045615	MSTRG.1885.2	MSTRG.1885	gene_id MSTRG.1885; transcript_id MSTRG.1885.2; exon_number_id 2	11	3	0.272727	1	5045311	5045615	AT1TE16330	1	5045303	5045665	Intragenic	1	TRUE	TRUE	TRUE	+	2	2	last	NA	ATTS
RI	NA	AT5TE18975	AT5G16030	0	-1.85554	0.151676	-0.0132	0.0477512	NA	NA	0	MSTRG.32898.10_5240311_5240833	MSTRG.32898.10	MSTRG.32898	gene_id MSTRG.32898; transcript_id MSTRG.32898.10; exon_number_id 4	20	20	1	5	5240311	5240833	AT5TE18975	5	5240254	5240470	Intragenic	3	TRUE	TRUE	FALSE	+	4	4	last	RI	NA
NA	ATSS	AT5TE09570	AT5G08180	NA	-0.581902	0.999996	-0.01135	0.0458107	NA	0	0	MSTRG.31977.12_2635133_2635748	MSTRG.31977.12	MSTRG.31977	gene_id MSTRG.31977; transcript_id MSTRG.31977.12; exon_number_id 4	37	26	0.702703	5	2635133	2635748	AT5TE09570	5	2635397	2635733	Intergenic	1	FALSE	FALSE	FALSE	-	4	4	first	NA	ATSS
NA	ALE, ATTS	AT2TE41765	AT2G22970	serine carboxypeptidase-like 11	0.229936	0.999996	0.01065	0.00182869	NA	0	0	MSTRG.13505.9_9778143_9778535	MSTRG.13505.9	MSTRG.13505	gene_id MSTRG.13505; transcript_id MSTRG.13505.9; exon_number_id 14	290	26	0.0896552	2	9778143	9778535	AT2TE41765	2	9778365	9778642	Intergenic	3	FALSE	FALSE	TRUE	+	14	14	last	NA	ALE, ATTS
NA	ATTS	AT5TE75535	AT5G51620	Uncharacterised protein family (UPF0172)	2.6328	0.375467	0.01945	0.00982278	NA	NA	0	MSTRG.37683.19_20967874_20968538	MSTRG.37683.19	MSTRG.37683	gene_id MSTRG.37683; transcript_id MSTRG.37683.19; exon_number_id 2	24	23	0.958333	5	20967874	20968538	AT5TE75535	5	20968486	20968757	Intergenic	3	FALSE	FALSE	TRUE	+	2	2	last	NA	ATTS
NA	ATSS	AT4TE11705	AT4G04925	0	0.13174	0.999996	0.02605	0.0137655	NA	0	0.291545	MSTRG.25666.2_2506119_2508052	MSTRG.25666.2	MSTRG.25666	gene_id MSTRG.25666; transcript_id MSTRG.25666.2; exon_number_id 1	2	2	1	4	2506119	2508052	AT4TE11705	4	2505505	2506163	Intergenic	3	FALSE	TRUE	FALSE	+	1	1	single	NA	ATSS
NA	ATSS	AT4TE48500	AT4G19450	Major facilitator superfamily protein	0.654147	0.899267	0.05765	0.0401441	NA	0	0	MSTRG.28130.1_10606375_10606846	MSTRG.28130.1	MSTRG.28130	gene_id MSTRG.28130; transcript_id MSTRG.28130.1; exon_number_id 1	11	3	0.272727	4	10606375	10606846	AT4TE48500	4	10605713	10606425	Intergenic	3	FALSE	TRUE	FALSE	+	1	4	first	NA	ATSS
NA	ATTS	AT1TE36545	AT1G31550	GDSL-like Lipase/Acylhydrolase superfamily protein	7.41891	0.0501879	0.0797	1.08241e-05	NA	0	0	MSTRG.4121.4_11295524_11295912	MSTRG.4121.4	MSTRG.4121	gene_id MSTRG.4121; transcript_id MSTRG.4121.4; exon_number_id 1	12	12	1	1	11295524	11295912	AT1TE36545	1	11295413	11295628	Intergenic	3	FALSE	TRUE	FALSE	-	1	5	last	NA	ATTS
A5SS, SE	NA	AT2TE41665	AT2G22920	serine carboxypeptidase-like 12	5.65732	NA	0.1033	0.0186108	NA	23.5955	0.417246	MSTRG.13289.11_9757203_9757249	MSTRG.13289.11	MSTRG.13289	gene_id MSTRG.13289; transcript_id MSTRG.13289.11; exon_number_id 12	16	16	1	2	9757203	9757249	AT2TE41665	2	9757155	9757460	Intragenic	2	TRUE	FALSE	FALSE	+	12	13	middle	A5SS, SE	NA
SE	NA	AT2TE41665	AT2G22920	serine carboxypeptidase-like 12	5.65732	NA	0.1033	0.0186108	NA	23.5955	0.417246	MSTRG.13289.11_9757339_9757607	MSTRG.13289.11	MSTRG.13289	gene_id MSTRG.13289; transcript_id MSTRG.13289.11; exon_number_id 13	16	16	1	2	9757339	9757607	AT2TE41665	2	9757155	9757460	Intragenic	3	TRUE	TRUE	FALSE	+	13	13	last	SE	NA
NA	ATSS	AT5TE64990	AT5G44650	0	0.450193	0.760254	0.11115	2.10028e-05	NA	NA	0	MSTRG.36732.1_18013148_18013740	MSTRG.36732.1	MSTRG.36732	gene_id MSTRG.36732; transcript_id MSTRG.36732.1; exon_number_id 1	9	5	0.555556	5	18013148	18013740	AT5TE64990	5	18012750	18013172	Intergenic	3	FALSE	TRUE	FALSE	+	1	6	first	NA	ATSS
NA	ATTS	AT3TE79820	AT3G53010	Domain of unknown function (DUF303)	0.325498	0.999996	0.40865	0.0485525	NA	0	0	MSTRG.23394.3_19656518_19658094	MSTRG.23394.3	MSTRG.23394	gene_id MSTRG.23394; transcript_id MSTRG.23394.3; exon_number_id 1	3	3	1	3	19656518	19658094	AT3TE79820	3	19656099	19656672	Intergenic	3	FALSE	TRUE	FALSE	-	1	1	single	NA	ATTS
RI	NA	AT5TE81775	AT5G56140	RNA-binding KH domain-containing protein	1.4727	0.506691	0.0257	0.00935982	NA	7.37705	0	MSTRG.38297.12_22726166_22726252	MSTRG.38297.12	MSTRG.38297	gene_id MSTRG.38297; transcript_id MSTRG.38297.12; exon_number_id 2	23	18	0.782609	5	22726166	22726252	AT5TE81775	5	22726164	22726373	Intragenic	2	TRUE	FALSE	FALSE	+	2	6	middle	RI	NA
NA	ATTS	AT5TE12180	AT5G10605	methyltransferases	-4.18422	0.180092	-0.4877	6.9285e-06	NA	NA	0	MSTRG.32240.1_3351027_3352783	MSTRG.32240.1	MSTRG.32240	gene_id MSTRG.32240; transcript_id MSTRG.32240.1; exon_number_id 1	6	2	0.333333	5	3351027	3352783	AT5TE12180	5	3350646	3351098	Intergenic	3	FALSE	TRUE	FALSE	-	1	3	last	NA	ATTS
NA	ATTS	AT2TE83420	AT2G44570	glycosyl hydrolase 9B12	-5.06145	NA	-0.38745	0.0093748	NA	0	0	MSTRG.16304.1_18394177_18395219	MSTRG.16304.1	MSTRG.16304	gene_id MSTRG.16304; transcript_id MSTRG.16304.1; exon_number_id 1	3	1	0.333333	2	18394177	18395219	AT2TE83420	2	18393936	18394213	Intergenic	3	FALSE	TRUE	FALSE	-	1	3	last	NA	ATTS
NA	ATTS	AT3TE70570	AT3G47250	Plant protein of unknown function (DUF247)	-1.20739	0.0655652	-0.0704	0.000158408	NA	0	0	MSTRG.22590.1_17399876_17400510	MSTRG.22590.1	MSTRG.22590	gene_id MSTRG.22590; transcript_id MSTRG.22590.1; exon_number_id 1	7	6	0.857143	3	17399876	17400510	AT3TE70570	3	17399608	17400005	Intergenic	3	FALSE	TRUE	FALSE	-	1	3	last	NA	ATTS
A3SS, RI, SE	ATTS	AT3TE43480	AT3G28130	nodulin MtN21 /EamA-like transporter family protein	-2.85963	0.744431	-0.06385	0.0410982	NA	NA	0	MSTRG.20646.4_10467731_10467978	MSTRG.20646.4	MSTRG.20646	gene_id MSTRG.20646; transcript_id MSTRG.20646.4; exon_number_id 4	26	23	0.884615	3	10467731	10467978	AT3TE43480	3	10467464	10467738	Intragenic	3	TRUE	FALSE	FALSE	+	4	7	middle	A3SS, RI, SE	ATTS
NA	ATSS	AT2TE26845	AT2G15128	other RNA	-1.73229	0.115175	-0.05925	0.0150382	NA	NA	0.658376	MSTRG.12188.1_6563332_6565019	MSTRG.12188.1	MSTRG.12188	gene_id MSTRG.12188; transcript_id MSTRG.12188.1; exon_number_id 1	2	1	0.5	2	6563332	6565019	AT2TE26845	2	6563188	6563522	Intergenic	3	FALSE	TRUE	FALSE	+	1	1	single	NA	ATSS
A3SS, A5SS, RI	NA	AT2TE37450	AT2G20625	Protein of unknown function (DUF626)	-0.929536	0.632733	-0.04715	0.000635993	NA	0	0	MSTRG.12955.11_8898662_8898899	MSTRG.12955.11	MSTRG.12955	gene_id MSTRG.12955; transcript_id MSTRG.12955.11; exon_number_id 3	13	11	0.846154	2	8898662	8898899	AT2TE37450	2	8898890	8899234	Intragenic	3	TRUE	FALSE	FALSE	-	3	4	middle	A3SS, A5SS, RI	NA
NA	ATTS	AT1TE10600	AT1G09995	DNA repair DEAD helicase RAD3/XP-D subfamily protein	-5.2893	NA	-0.03125	0.0107643	NA	NA	0	MSTRG.1214.8_3262279_3262452	MSTRG.1214.8	MSTRG.1214	gene_id MSTRG.1214; transcript_id MSTRG.1214.8; exon_number_id 1	10	8	0.8	1	3262279	3262452	AT1TE10600	1	3262076	3262304	Intergenic	3	FALSE	TRUE	FALSE	-	1	2	last	NA	ATTS
A3SS, RI, SE	NA	AT3TE43480	AT3G28130	nodulin MtN21 /EamA-like transporter family protein	-6.43225	0.263822	-0.029	0.020573	NA	NA	0	MSTRG.20646.1_10467731_10467978	MSTRG.20646.1	MSTRG.20646	gene_id MSTRG.20646; transcript_id MSTRG.20646.1; exon_number_id 4	26	23	0.884615	3	10467731	10467978	AT3TE43480	3	10467464	10467738	Intragenic	3	TRUE	FALSE	FALSE	+	4	7	middle	A3SS, RI, SE	NA
RI, SE	NA	AT3TE43380	AT3G28050	nodulin MtN21 /EamA-like transporter family protein	-0.212987	0.999996	-0.0245	0.0467029	NA	0	0	MSTRG.20626.9_10443838_10443952	MSTRG.20626.9	MSTRG.20626	gene_id MSTRG.20626; transcript_id MSTRG.20626.9; exon_number_id 3	13	13	1	3	10443838	10443952	AT3TE43380	3	10443359	10443882	Intragenic	3	TRUE	FALSE	FALSE	+	3	6	middle	RI, SE	NA
NA	ALE, ATTS	AT2TE02680	AT2G02380	glutathione S-transferase (class zeta) 2	0.281127	0.999996	-0.02085	0.0142613	NA	NA	-51.0323	MSTRG.10395.40_630847_631241	MSTRG.10395.40	MSTRG.10395	gene_id MSTRG.10395; transcript_id MSTRG.10395.40; exon_number_id 9	67	25	0.373134	2	630847	631241	AT2TE02680	2	631072	631344	Intragenic	3	FALSE	FALSE	TRUE	+	9	9	last	NA	ALE, ATTS
A5SS, RI, SE	NA	AT3TE43380	AT3G28050	nodulin MtN21 /EamA-like transporter family protein	-7.15732	0.0625188	-0.0136	2.28371e-05	NA	0	0	MSTRG.20626.11_10443838_10443952	MSTRG.20626.11	MSTRG.20626	gene_id MSTRG.20626; transcript_id MSTRG.20626.11; exon_number_id 3	13	13	1	3	10443838	10443952	AT3TE43380	3	10443359	10443882	Intragenic	3	TRUE	FALSE	FALSE	+	3	5	middle	A5SS, RI, SE	NA
NA	ALE, ATTS	AT2TE02680	AT2G02380	glutathione S-transferase (class zeta) 2	1.31245	0.148018	0.0231	0.0408196	NA	NA	-51.0323	MSTRG.10395.33_630847_631241	MSTRG.10395.33	MSTRG.10395	gene_id MSTRG.10395; transcript_id MSTRG.10395.33; exon_number_id 10	67	25	0.373134	2	630847	631241	AT2TE02680	2	631072	631344	Intragenic	3	FALSE	FALSE	TRUE	+	10	10	last	NA	ALE, ATTS
A5SS, RI	NA	AT2TE37450	AT2G20625	Protein of unknown function (DUF626)	1.2558	0.567396	0.0323	5.57547e-06	NA	0	0	MSTRG.12955.13_8898748_8898899	MSTRG.12955.13	MSTRG.12955	gene_id MSTRG.12955; transcript_id MSTRG.12955.13; exon_number_id 4	13	11	0.846154	2	8898748	8898899	AT2TE37450	2	8898890	8899234	Intragenic	3	TRUE	FALSE	FALSE	-	4	5	middle	A5SS, RI	NA
A3SS, A5SS, RI	NA	AT2TE37450	AT2G20625	Protein of unknown function (DUF626)	0.537759	0.87963	0.08755	0.00271771	NA	0	0	MSTRG.12955.6_8898662_8898899	MSTRG.12955.6	MSTRG.12955	gene_id MSTRG.12955; transcript_id MSTRG.12955.6; exon_number_id 4	13	11	0.846154	2	8898662	8898899	AT2TE37450	2	8898890	8899234	Intragenic	3	TRUE	FALSE	FALSE	-	4	6	middle	A3SS, A5SS, RI	NA
NA	ATSS	AT3TE40825	AT3G26700	Protein kinase superfamily protein	8.06645	0.00793085	0.16505	1.4472e-07	NA	-7.31707	0.079957	MSTRG.20413.1_9809581_9810425	MSTRG.20413.1	MSTRG.20413	gene_id MSTRG.20413; transcript_id MSTRG.20413.1; exon_number_id 1	10	1	0.1	3	9809581	9810425	AT3TE40825	3	9809189	9809626	Intergenic	3	FALSE	TRUE	FALSE	+	1	8	first	NA	ATSS

## Sheet: ddm1
					DESeq2 Col-0 vs ddm1		DEXSeq Col-0 vs ddm1		Sorting (Delta = %mC TE Col-0 - %mC TE ddm1)			ParasiTE output
Alternative_splicing	Alternative_transcription	TE_id	gene_id	gene_name	log2FoldChange	padj	dIF	isoform_switch_q_value	Delta CGm	Delta CHGm	Delta CHHm	Exon_id	Transcript_id	Gene_id	Gene_ref_id	Total_number_transcripts	Total_transcripts_with_this_TEs	Freq_TE_isoform	exon_chromosome	exon_start	exon_end	TE_id	TE_chromosome	TE_start	TE_end	TE_localisation	method	AS_check	Exon_check_start	Exon_check_end	exon_strand	exon_number	total_exon_number	TE_position_isoform	Alternative_splicing	Alternative_transcription
NA	ATTS	AT4TE42860	AT4G16857	RPP4	-1.52347	0.880816	-0.0372	0.00443919	-89.0498	-35.6183	-3.9107	MSTRG.27750.9_9486864_9489851	MSTRG.27750.9	MSTRG.27750	gene_id MSTRG.27750; transcript_id MSTRG.27750.9; exon_number_id 1	23	14	0.608696	4	9486864	9489851	AT4TE42860	4	9483835	9488588	Intergenic	3	TRUE	TRUE	FALSE	-	1	4	last	NA	ATTS
NA	ALE, ATTS	AT2TE26610	AT2G15040	0	-6.19565	NA	-0.1194	0.0136619	-87.1821	-25.9422	-2.81753	MSTRG.12170.1_6507970_6510840	MSTRG.12170.1	MSTRG.12170	gene_id MSTRG.12170; transcript_id MSTRG.12170.1; exon_number_id 2	9	7	0.777778	2	6507970	6510840	AT2TE26610	2	6508852	6510920	Intragenic	1	FALSE	FALSE	TRUE	+	2	2	last	NA	ALE, ATTS
A3SS	NA	AT2TE26610	AT2G15040	0	7.8903	0.0124942	0.1104	0.027728	-87.1821	-25.9422	-2.81753	MSTRG.12170.8_6507970_6512343	MSTRG.12170.8	MSTRG.12170	gene_id MSTRG.12170; transcript_id MSTRG.12170.8; exon_number_id 2	9	7	0.777778	2	6507970	6512343	AT2TE26610	2	6508852	6510920	Intragenic	1	FALSE	FALSE	FALSE	+	2	3	middle	A3SS	NA
NA	ATSS	AT5TE14290	AT5G12210	RAB geranylgeranyl transferase beta subunit 1	0.874579	0.999994	0.03445	0.0259848	-86.4962	-44.5483	-5.48357	MSTRG.32436.9_3947136_3947277	MSTRG.32436.9	MSTRG.32436	gene_id MSTRG.32436; transcript_id MSTRG.32436.9; exon_number_id 1	16	11	0.6875	5	3947136	3947277	AT5TE14290	5	3944942	3947148	Intergenic	3	FALSE	TRUE	FALSE	+	1	10	first	NA	ATSS
NA	ALE, ATTS	AT3TE43460	AT3G28100	nodulin MtN21 /EamA-like transporter family protein	-5.62044	NA	-0.026	0.00361764	-84.1823	-58.391	-11.4861	MSTRG.20633.10_10460686_10461003	MSTRG.20633.10	MSTRG.20633	gene_id MSTRG.20633; transcript_id MSTRG.20633.10; exon_number_id 5	20	14	0.7	3	10460686	10461003	AT3TE43460	3	10460989	10463046	Intergenic	3	FALSE	FALSE	TRUE	+	5	5	last	NA	ALE, ATTS
NA	ATTS	AT3TE43460	AT3G28100	nodulin MtN21 /EamA-like transporter family protein	6.78754	0.323244	0.0242	0.0528483	-84.1823	-58.391	-11.4861	MSTRG.20633.1_10460694_10461003	MSTRG.20633.1	MSTRG.20633	gene_id MSTRG.20633; transcript_id MSTRG.20633.1; exon_number_id 6	20	14	0.7	3	10460694	10461003	AT3TE43460	3	10460989	10463046	Intergenic	3	FALSE	FALSE	TRUE	+	6	6	last	NA	ATTS
NA	ATTS	AT1TE71775	AT1G58561-AT1G58602	RPP7	9.36498	2.97578e-05	0.0262	0.00785354	-82.6484	-60.9594	-8.69691	MSTRG.7180.21_21748047_21748674	MSTRG.7180.21	MSTRG.7180	gene_id MSTRG.7180; transcript_id MSTRG.7180.21; exon_number_id 2	12	6	0.5	1	21748047	21748674	AT1TE71775	1	21748193	21753388	Intragenic	3	FALSE	FALSE	TRUE	+	2	2	last	NA	ATTS
NA	ATTS	AT1TE71775	AT1G58561-AT1G58602	RPP7	6.94666	1.71229e-06	0.04895	0.00213825	-82.6484	-60.9594	-8.69691	MSTRG.7180.18_21748050_21748674	MSTRG.7180.18	MSTRG.7180	gene_id MSTRG.7180; transcript_id MSTRG.7180.18; exon_number_id 2	12	6	0.5	1	21748050	21748674	AT1TE71775	1	21748193	21753388	Intragenic	3	FALSE	FALSE	TRUE	+	2	2	last	NA	ATTS
NA	ALE, ATTS	AT1TE71775	AT1G58561-AT1G58602	RPP7	9.5776	1.75539e-06	0.05225	8.52492e-10	-82.6484	-60.9594	-8.69691	MSTRG.7180.12_21748047_21748674	MSTRG.7180.12	MSTRG.7180	gene_id MSTRG.7180; transcript_id MSTRG.7180.12; exon_number_id 3	12	6	0.5	1	21748047	21748674	AT1TE71775	1	21748193	21753388	Intragenic	3	FALSE	FALSE	TRUE	+	3	3	last	NA	ALE, ATTS
NA	ALE, ATTS	AT1TE71775	AT1G58561-AT1G58602	RPP7	10.5283	8.26945e-09	0.1046	1.03264e-10	-82.6484	-60.9594	-8.69691	MSTRG.7180.20_21748050_21748674	MSTRG.7180.20	MSTRG.7180	gene_id MSTRG.7180; transcript_id MSTRG.7180.20; exon_number_id 3	12	6	0.5	1	21748050	21748674	AT1TE71775	1	21748193	21753388	Intragenic	3	FALSE	FALSE	TRUE	+	3	3	last	NA	ALE, ATTS
NA	ATTS	AT1TE71775	AT1G58561-AT1G58602	RPP7	5.50516	4.83227e-38	0.28225	2.21345e-35	-82.6484	-60.9594	-8.69691	MSTRG.7180.11_21746346_21748674	MSTRG.7180.11	MSTRG.7180	gene_id MSTRG.7180; transcript_id MSTRG.7180.11; exon_number_id 1	12	6	0.5	1	21746346	21748674	AT1TE71775	1	21748193	21753388	Intragenic	3	FALSE	FALSE	TRUE	+	1	1	single	NA	ATTS
NA	ALE, ATTS	AT1TE71775	AT1G58561-AT1G58602	RPP7	5.44136	5.24873e-43	0.38335	3.27579e-76	-82.6484	-60.9594	-8.69691	MSTRG.7180.19_21747400_21748674	MSTRG.7180.19	MSTRG.7180	gene_id MSTRG.7180; transcript_id MSTRG.7180.19; exon_number_id 2	12	6	0.5	1	21747400	21748674	AT1TE71775	1	21748193	21753388	Intragenic	3	FALSE	FALSE	TRUE	+	2	2	last	NA	ALE, ATTS
NA	ATSS	AT1TE59755	AT1G48700	2-oxoglutarate (2OG) and Fe(II)-dependent oxygenase superfamily protein	5.15354	NA	0.91955	0.0474442	-81.8119	-10.1902	-3.53287	MSTRG.5836.6_18013073_18013257	MSTRG.5836.6	MSTRG.5836	gene_id MSTRG.5836; transcript_id MSTRG.5836.6; exon_number_id 9	6	5	0.833333	1	18013073	18013257	AT1TE59755	1	18013161	18018435	Intergenic	3	FALSE	FALSE	TRUE	-	9	9	first	NA	ATSS
RI	NA	AT2TE45520	AT2G24980	Proline-rich extensin-like family protein	-1.51111	0.0801348	-0.33245	3.70533e-11	-76.7046	-27.1428	0.27767	MSTRG.13596.1_10622395_10624387	MSTRG.13596.1	MSTRG.13596	gene_id MSTRG.13596; transcript_id MSTRG.13596.1; exon_number_id 1	3	2	0.666667	2	10622395	10624387	AT2TE45520	2	10623572	10623924	Intragenic	1	FALSE	FALSE	FALSE	+	1	1	single	RI	NA
RI	NA	AT2TE45520	AT2G24980	Proline-rich extensin-like family protein	-1.32278	0.248676	-0.16205	6.16178e-07	-76.7046	-27.1428	0.27767	MSTRG.13596.2_10622878_10624387	MSTRG.13596.2	MSTRG.13596	gene_id MSTRG.13596; transcript_id MSTRG.13596.2; exon_number_id 2	3	2	0.666667	2	10622878	10624387	AT2TE45520	2	10623572	10623924	Intragenic	1	FALSE	FALSE	FALSE	+	2	2	last	RI	NA
NA	ATTS	AT2TE20735	AT2G12460	transposable element gene	2.30526	0.0171544	-0.6024	3.56786e-09	-75.716	-41.1152	-3.44332	MSTRG.11767.2_5045976_5046684	MSTRG.11767.2	MSTRG.11767	gene_id MSTRG.11767; transcript_id MSTRG.11767.2; exon_number_id 1	1	1	1	2	5045976	5046684	AT2TE20735	2	5040994	5048412	Intergenic	2	TRUE	TRUE	TRUE	-	1	3	last	NA	ATTS
RI	NA	AT2TE20735	AT2G12460	transposable element gene	2.30526	0.0171544	-0.6024	3.56786e-09	-75.716	-41.1152	-3.44332	MSTRG.11767.2_5046984_5049952	MSTRG.11767.2	MSTRG.11767	gene_id MSTRG.11767; transcript_id MSTRG.11767.2; exon_number_id 3	1	1	1	2	5046984	5049952	AT2TE20735	2	5040994	5048412	Intergenic	3	TRUE	TRUE	FALSE	-	3	3	first	RI	NA
NA	ATTS	AT4TE42950	AT4G16900	Disease resistance protein (TIR-NBS-LRR class) family	-7.66797	0.0143332	-0.12805	0.00107749	-72.2972	-35.4671	-5.09864	MSTRG.27757.5_9511864_9513581	MSTRG.27757.5	MSTRG.27757	gene_id MSTRG.27757; transcript_id MSTRG.27757.5; exon_number_id 1	10	8	0.8	4	9511864	9513581	AT4TE42950	4	9508381	9512986	Intergenic	3	TRUE	TRUE	FALSE	-	1	3	last	NA	ATTS
NA	ATTS	AT2TE08285	AT2G05070	photosystem II light harvesting complex gene 2.2	-0.242093	0.999994	0.02165	1.32437e-07	-70.4466	-27.7118	-0.968054	MSTRG.10777.1_1797531_1797552	MSTRG.10777.1	MSTRG.10777	gene_id MSTRG.10777; transcript_id MSTRG.10777.1; exon_number_id 1	3	1	0.333333	2	1797531	1797552	AT2TE08285	2	1797232	1797810	Intergenic	2	TRUE	TRUE	TRUE	-	1	3	last	NA	ATTS
NA	ALE, ATTS	AT3TE45620	AT3G28930	AIG2-like (avirulence induced gene) family protein	0.0268559	0.999994	-0.0609	0.0241496	-70.4439	-45.8264	-6.31093	MSTRG.20791.26_10969186_10970272	MSTRG.20791.26	MSTRG.20791	gene_id MSTRG.20791; transcript_id MSTRG.20791.26; exon_number_id 5	39	23	0.589744	3	10969186	10970272	AT3TE45620	3	10970101	10976062	Intergenic	3	FALSE	FALSE	TRUE	-	5	5	first	NA	ALE, ATTS
NA	ALE, ATTS	AT3TE45620	AT3G28930	AIG2-like (avirulence induced gene) family protein	9.89881	3.6131e-07	0.027	1.3311e-21	-70.4439	-45.8264	-6.31093	MSTRG.20791.37_10969186_10970272	MSTRG.20791.37	MSTRG.20791	gene_id MSTRG.20791; transcript_id MSTRG.20791.37; exon_number_id 4	39	23	0.589744	3	10969186	10970272	AT3TE45620	3	10970101	10976062	Intergenic	3	FALSE	FALSE	TRUE	-	4	4	first	NA	ALE, ATTS
A3SS, RI	NA	AT3TE22200	AT3G15590	Tetratricopeptide repeat (TPR)-like superfamily protein	1.11816	0.734667	0.24045	0.000214979	-68.9248	-34.0182	-5.4509	MSTRG.18803.1_5277629_5277995	MSTRG.18803.1	MSTRG.18803	gene_id MSTRG.18803; transcript_id MSTRG.18803.1; exon_number_id 3	4	4	1	3	5277629	5277995	AT3TE22200	3	5277961	5286732	Intergenic	3	TRUE	FALSE	TRUE	-	3	3	first	A3SS, RI	NA
RI	AFE, ATSS	AT2TE42810	AT2G23470	Protein of unknown function, DUF647	-5.80062	NA	-0.15085	0.0448562	-68.772	-32.9113	-3.57392	MSTRG.13377.18_10000933_10001547	MSTRG.13377.18	MSTRG.13377	gene_id MSTRG.13377; transcript_id MSTRG.13377.18; exon_number_id 9	22	21	0.954545	2	10000933	10001547	AT2TE42810	2	10001479	10009658	Intergenic	3	TRUE	FALSE	TRUE	-	9	9	first	RI	AFE, ATSS
RI	AFE, ATSS	AT2TE42810	AT2G23470	Protein of unknown function, DUF647	-5.48814	NA	-0.12405	0.0297668	-68.772	-32.9113	-3.57392	MSTRG.13377.22_10000933_10001547	MSTRG.13377.22	MSTRG.13377	gene_id MSTRG.13377; transcript_id MSTRG.13377.22; exon_number_id 9	22	21	0.954545	2	10000933	10001547	AT2TE42810	2	10001479	10009658	Intergenic	3	TRUE	FALSE	TRUE	-	9	9	first	RI	AFE, ATSS
RI	AFE, ATSS	AT2TE42810	AT2G23470	Protein of unknown function, DUF647	5.94518	NA	0.144	0.0152028	-68.772	-32.9113	-3.57392	MSTRG.13377.20_10000933_10001547	MSTRG.13377.20	MSTRG.13377	gene_id MSTRG.13377; transcript_id MSTRG.13377.20; exon_number_id 9	22	21	0.954545	2	10000933	10001547	AT2TE42810	2	10001479	10009658	Intergenic	3	TRUE	FALSE	TRUE	-	9	9	first	RI	AFE, ATSS
NA	ATTS	AT2TE07280	AT2G04540	Beta-ketoacyl synthase	-6.04184	NA	-0.0505	0.0142708	-66.9862	-6.57697	-0.849015	MSTRG.10715.3_1581383_1581682	MSTRG.10715.3	MSTRG.10715	gene_id MSTRG.10715; transcript_id MSTRG.10715.3; exon_number_id 1	36	35	0.972222	2	1581383	1581682	AT2TE07280	2	1580002	1581490	Intergenic	3	TRUE	TRUE	FALSE	-	1	14	last	NA	ATTS
NA	ATTS	AT3TE55055	AT3G32980	Peroxidase superfamily protein	0.826538	0.408398	0.0371	0.00058394	-65.3712	-11.2903	-1.00013	MSTRG.21487.1_13526096_13526660	MSTRG.21487.1	MSTRG.21487	gene_id MSTRG.21487; transcript_id MSTRG.21487.1; exon_number_id 1	13	2	0.153846	3	13526096	13526660	AT3TE55055	3	13525655	13526203	Intergenic	3	FALSE	TRUE	FALSE	-	1	5	last	NA	ATTS
A3SS, RI	NA	AT4TE33010	AT4G12917	other RNA	-2.90832	0.580047	-0.0538	1.11308e-06	-61.1691	-18.9884	-1.31253	MSTRG.27088.17_7563274_7563663	MSTRG.27088.17	MSTRG.27088	gene_id MSTRG.27088; transcript_id MSTRG.27088.17; exon_number_id 2	23	23	1	4	7563274	7563663	AT4TE33010	4	7561309	7563713	Intragenic	2	TRUE	FALSE	FALSE	-	2	3	middle	A3SS, RI	NA
NA	ALE, ATTS	AT4TE33010	AT4G12917	other RNA	-2.90832	0.580047	-0.0538	1.11308e-06	-61.1691	-18.9884	-1.31253	MSTRG.27088.17_7561560_7561918	MSTRG.27088.17	MSTRG.27088	gene_id MSTRG.27088; transcript_id MSTRG.27088.17; exon_number_id 1	23	23	1	4	7561560	7561918	AT4TE33010	4	7561309	7563713	Intragenic	2	TRUE	TRUE	TRUE	-	1	3	last	NA	ALE, ATTS
A3SS, A5SS, RI	NA	AT4TE33010	AT4G12917	other RNA	-5.5507	NA	-0.0144	0.0253369	-61.1691	-18.9884	-1.31253	MSTRG.27088.14_7563274_7563632	MSTRG.27088.14	MSTRG.27088	gene_id MSTRG.27088; transcript_id MSTRG.27088.14; exon_number_id 2	23	23	1	4	7563274	7563632	AT4TE33010	4	7561309	7563713	Intragenic	2	TRUE	FALSE	FALSE	-	2	3	middle	A3SS, A5SS, RI	NA
A3SS, RI	NA	AT4TE33010	AT4G12917	other RNA	-5.5507	NA	-0.0144	0.0253369	-61.1691	-18.9884	-1.31253	MSTRG.27088.14_7561091_7561900	MSTRG.27088.14	MSTRG.27088	gene_id MSTRG.27088; transcript_id MSTRG.27088.14; exon_number_id 1	23	23	1	4	7561091	7561900	AT4TE33010	4	7561309	7563713	Intragenic	3	TRUE	FALSE	TRUE	-	1	3	last	A3SS, RI	NA
A3SS, A5SS, RI	NA	AT4TE33010	AT4G12917	other RNA	-5.6305	NA	-0.01355	0.0122993	-61.1691	-18.9884	-1.31253	MSTRG.27088.13_7563274_7563632	MSTRG.27088.13	MSTRG.27088	gene_id MSTRG.27088; transcript_id MSTRG.27088.13; exon_number_id 2	23	23	1	4	7563274	7563632	AT4TE33010	4	7561309	7563713	Intragenic	2	TRUE	FALSE	FALSE	-	2	3	middle	A3SS, A5SS, RI	NA
RI	NA	AT1TE71770	AT1G58561-AT1G58602	RPP7	6.94666	1.71229e-06	0.04895	0.00213825	-60.85	-14.386	-2.14425	MSTRG.7180.18_21746377_21747964	MSTRG.7180.18	MSTRG.7180	gene_id MSTRG.7180; transcript_id MSTRG.7180.18; exon_number_id 1	12	3	0.25	1	21746377	21747964	AT1TE71770	1	21746739	21747327	Intragenic	1	FALSE	FALSE	FALSE	+	1	2	first	RI	NA
RI	NA	AT1TE71770	AT1G58561-AT1G58602	RPP7	5.50516	4.83227e-38	0.28225	2.21345e-35	-60.85	-14.386	-2.14425	MSTRG.7180.11_21746346_21748674	MSTRG.7180.11	MSTRG.7180	gene_id MSTRG.7180; transcript_id MSTRG.7180.11; exon_number_id 1	12	3	0.25	1	21746346	21748674	AT1TE71770	1	21746739	21747327	Intragenic	1	FALSE	FALSE	FALSE	+	1	1	single	RI	NA
NA	AFE, ATSS	AT5TE50900	AT5G36170	high chlorophyll fluorescent 109	-1.55146	0.922051	-0.02135	0.0150064	-59.0705	-31.8683	-0.907029	MSTRG.35483.9_14237808_14238056	MSTRG.35483.9	MSTRG.35483	gene_id MSTRG.35483; transcript_id MSTRG.35483.9; exon_number_id 5	22	21	0.954545	5	14237808	14238056	AT5TE50900	5	14238050	14238793	Intergenic	3	FALSE	FALSE	TRUE	-	5	5	first	NA	AFE, ATSS
NA	AFE, ATSS	AT5TE50900	AT5G36170	high chlorophyll fluorescent 109	0.950278	0.999994	0.03955	0.000628939	-59.0705	-31.8683	-0.907029	MSTRG.35483.8_14237808_14238056	MSTRG.35483.8	MSTRG.35483	gene_id MSTRG.35483; transcript_id MSTRG.35483.8; exon_number_id 7	22	21	0.954545	5	14237808	14238056	AT5TE50900	5	14238050	14238793	Intergenic	3	FALSE	FALSE	TRUE	-	7	7	first	NA	AFE, ATSS
A5SS, RI	ATSS	AT3TE69355	AT3G46490	2-oxoglutarate (2OG) and Fe(II)-dependent oxygenase superfamily protein	7.27753	0.102232	0.14445	8.82861e-05	-56.3077	-47.4632	-1.3363	MSTRG.22473.16_17116302_17116900	MSTRG.22473.16	MSTRG.22473	gene_id MSTRG.22473; transcript_id MSTRG.22473.16; exon_number_id 4	19	8	0.421053	3	17116302	17116900	AT3TE69355	3	17116581	17116870	Intragenic	1	TRUE	FALSE	FALSE	+	4	12	middle	A5SS, RI	ATSS
A5SS, SE	NA	AT3TE43425	AT3G28080	nodulin MtN21 /EamA-like transporter family protein	7.19694	0.131043	0.02205	0.0290792	-55.5219	-10.6667	0.52168	MSTRG.20632.19_10453377_10454605	MSTRG.20632.19	MSTRG.20632	gene_id MSTRG.20632; transcript_id MSTRG.20632.19; exon_number_id 4	23	4	0.173913	3	10453377	10454605	AT3TE43425	3	10453641	10454350	Intragenic	1	FALSE	FALSE	FALSE	+	4	6	middle	A5SS, SE	NA
A5SS, RI	ATSS	AT2TE77015	AT2G40960	Single-stranded nucleic acid binding R3H protein	7.96436	0.0111341	0.12325	2.00676e-06	-54.9394	-41.2791	-2.10136	MSTRG.15787.6_17095373_17095458	MSTRG.15787.6	MSTRG.15787	gene_id MSTRG.15787; transcript_id MSTRG.15787.6; exon_number_id 1	7	7	1	2	17095373	17095458	AT2TE77015	2	17095129	17095512	Intergenic	2	TRUE	TRUE	TRUE	+	1	6	first	A5SS, RI	ATSS
NA	AFE, ATSS	AT5TE59735	AT5G41340	ubiquitin conjugating enzyme 4	-1.47826	0.999994	-0.0354	0.000244525	-54.219	0	0	MSTRG.36228.20_16539912_16540174	MSTRG.36228.20	MSTRG.36228	gene_id MSTRG.36228; transcript_id MSTRG.36228.20; exon_number_id 5	27	20	0.740741	5	16539912	16540174	AT5TE59735	5	16540151	16540839	Intragenic	3	FALSE	FALSE	TRUE	-	5	5	first	NA	AFE, ATSS
NA	AFE, ATSS	AT5TE59735	AT5G41340	ubiquitin conjugating enzyme 4	5.91462	NA	0.01315	0.0126406	-54.219	0	0	MSTRG.36228.15_16539733_16540174	MSTRG.36228.15	MSTRG.36228	gene_id MSTRG.36228; transcript_id MSTRG.36228.15; exon_number_id 5	27	20	0.740741	5	16539733	16540174	AT5TE59735	5	16540151	16540839	Intragenic	3	FALSE	FALSE	TRUE	-	5	5	first	NA	AFE, ATSS
NA	AFE, ATSS	AT5TE59735	AT5G41340	ubiquitin conjugating enzyme 4	1.07898	0.999994	0.05955	2.10066e-05	-54.219	0	0	MSTRG.36228.5_16539733_16540174	MSTRG.36228.5	MSTRG.36228	gene_id MSTRG.36228; transcript_id MSTRG.36228.5; exon_number_id 5	27	20	0.740741	5	16539733	16540174	AT5TE59735	5	16540151	16540839	Intragenic	3	FALSE	FALSE	TRUE	-	5	5	first	NA	AFE, ATSS
NA	ATTS	AT5TE36530	AT5G28040	DNA-binding storekeeper protein-related transcriptional regulator	6.00072	6.43284e-09	0.29365	4.27491e-10	-52.8023	-14.4211	-1.03802	MSTRG.34463.1_10035542_10036116	MSTRG.34463.1	MSTRG.34463	gene_id MSTRG.34463; transcript_id MSTRG.34463.1; exon_number_id 1	3	2	0.666667	5	10035542	10036116	AT5TE36530	5	10034412	10037202	Intergenic	2	TRUE	TRUE	TRUE	-	1	2	last	NA	ATTS
NA	ATTS	AT5TE36530	AT5G28040	DNA-binding storekeeper protein-related transcriptional regulator	1.18439	0.0869091	0.3396	4.03334e-05	-52.8023	-14.4211	-1.03802	MSTRG.34463.2_10037181_10039027	MSTRG.34463.2	MSTRG.34463	gene_id MSTRG.34463; transcript_id MSTRG.34463.2; exon_number_id 1	3	2	0.666667	5	10037181	10039027	AT5TE36530	5	10034412	10037202	Intergenic	3	TRUE	TRUE	FALSE	-	1	1	single	NA	ATTS
NA	ATTS	AT4TE22760	AT4G08540	DNA-directed RNA polymerase II protein	-6.34767	NA	-0.0376	0.0273292	-41.5094	0	-0.151362	MSTRG.26430.2_5437068_5437292	MSTRG.26430.2	MSTRG.26430	gene_id MSTRG.26430; transcript_id MSTRG.26430.2; exon_number_id 12	32	2	0.0625	4	5437068	5437292	AT4TE22760	4	5437216	5438404	Intragenic	3	FALSE	FALSE	TRUE	+	12	12	last	NA	ATTS
NA	ATTS	AT4TE22760	AT4G08540	DNA-directed RNA polymerase II protein	6.1656	NA	0.02695	0.0229233	-41.5094	0	-0.151362	MSTRG.26430.1_5437068_5437292	MSTRG.26430.1	MSTRG.26430	gene_id MSTRG.26430; transcript_id MSTRG.26430.1; exon_number_id 12	32	2	0.0625	4	5437068	5437292	AT4TE22760	4	5437216	5438404	Intragenic	3	FALSE	FALSE	TRUE	+	12	12	last	NA	ATTS
NA	ATTS	AT3TE66765	AT3G45030	Ribosomal protein S10p/S20e family protein	0.261197	0.999994	-0.0411	0.000100917	-41.1838	-8.54701	-6.92144	MSTRG.22248.3_16471507_16471748	MSTRG.22248.3	MSTRG.22248	gene_id MSTRG.22248; transcript_id MSTRG.22248.3; exon_number_id 1	3	3	1	3	16471507	16471748	AT3TE66765	3	16470339	16471533	Intergenic	3	FALSE	TRUE	FALSE	-	1	2	last	NA	ATTS
NA	ATTS	AT3TE66765	AT3G45030	Ribosomal protein S10p/S20e family protein	1.41182	0.130549	0.11075	1.31078e-12	-41.1838	-8.54701	-6.92144	MSTRG.22248.1_16471490_16471748	MSTRG.22248.1	MSTRG.22248	gene_id MSTRG.22248; transcript_id MSTRG.22248.1; exon_number_id 1	3	3	1	3	16471490	16471748	AT3TE66765	3	16470339	16471533	Intergenic	3	FALSE	TRUE	FALSE	-	1	3	last	NA	ATTS
NA	AFE, ATSS	AT1TE02175	AT1G02960	0	-6.35603	NA	-0.09255	0.00973449	-40.4762	-4.16667	-0.441952	MSTRG.270.13_669749_669925	MSTRG.270.13	MSTRG.270	gene_id MSTRG.270; transcript_id MSTRG.270.13; exon_number_id 12	27	26	0.962963	1	669749	669925	AT1TE02175	1	669866	670631	Intergenic	3	FALSE	FALSE	TRUE	-	12	12	first	NA	AFE, ATSS
NA	ATSS	AT4TE25440	AT4G09550	AtGCP3 interacting protein 1	0.0301601	0.999994	-0.13	7.90532e-08	-40.0349	-12.5935	-0.052275	MSTRG.26601.1_6039082_6039925	MSTRG.26601.1	MSTRG.26601	gene_id MSTRG.26601; transcript_id MSTRG.26601.1; exon_number_id 1	4	2	0.5	4	6039082	6039925	AT4TE25440	4	6037931	6039098	Intergenic	3	FALSE	TRUE	FALSE	+	1	2	first	NA	ATSS
NA	ATTS	AT1TE69270	AT1G56080	0	-2.03909	0.999994	-0.81655	0.054954	-36.9053	-15.8255	-3.31293	MSTRG.6862.2_20974238_20974546	MSTRG.6862.2	MSTRG.6862	gene_id MSTRG.6862; transcript_id MSTRG.6862.2; exon_number_id 1	3	2	0.666667	1	20974238	20974546	AT1TE69270	1	20972073	20974323	Intergenic	3	FALSE	TRUE	FALSE	-	1	9	last	NA	ATTS
NA	ATTS	AT5TE59075	AT5G40840	Rad21/Rec8-like family protein	0.982682	0.999994	0.44775	0.0304182	-36.681	-14.3437	-2.68966	MSTRG.36159.1_16359368_16359706	MSTRG.36159.1	MSTRG.36159	gene_id MSTRG.36159; transcript_id MSTRG.36159.1; exon_number_id 1	5	5	1	5	16359368	16359706	AT5TE59075	5	16356371	16359539	Intergenic	3	FALSE	TRUE	FALSE	-	1	13	last	NA	ATTS
NA	ATTS	AT1TE82695	AT1G67310	Calmodulin-binding transcription activator protein with CG-1 and Ankyrin domains	-7.6855	0.012981	-0.0524	0.000577755	-36.1319	2.73224	0.155925	MSTRG.8307.5_25197792_25198280	MSTRG.8307.5	MSTRG.8307	gene_id MSTRG.8307; transcript_id MSTRG.8307.5; exon_number_id 1	16	15	0.9375	1	25197792	25198280	AT1TE82695	1	25197247	25198112	Intergenic	3	FALSE	TRUE	FALSE	-	1	13	last	NA	ATTS
NA	ATTS	AT1TE82695	AT1G67310	Calmodulin-binding transcription activator protein with CG-1 and Ankyrin domains	7.66585	0.0238265	0.05285	0.000283457	-36.1319	2.73224	0.155925	MSTRG.8307.14_25197953_25198280	MSTRG.8307.14	MSTRG.8307	gene_id MSTRG.8307; transcript_id MSTRG.8307.14; exon_number_id 1	16	15	0.9375	1	25197953	25198280	AT1TE82695	1	25197247	25198112	Intergenic	3	FALSE	TRUE	FALSE	-	1	5	last	NA	ATTS
NA	ATTS	AT1TE82695	AT1G67310	Calmodulin-binding transcription activator protein with CG-1 and Ankyrin domains	1.21018	0.999994	0.0833	0.0319481	-36.1319	2.73224	0.155925	MSTRG.8307.6_25197792_25198280	MSTRG.8307.6	MSTRG.8307	gene_id MSTRG.8307; transcript_id MSTRG.8307.6; exon_number_id 1	16	15	0.9375	1	25197792	25198280	AT1TE82695	1	25197247	25198112	Intergenic	3	FALSE	TRUE	FALSE	-	1	13	last	NA	ATTS
NA	ATTS	AT4TE34655	AT4G13575	0	0.419606	0.999994	0.0824	0.000747669	-36.0672	-6.54206	-0.404934	MSTRG.27209.10_7886861_7887196	MSTRG.27209.10	MSTRG.27209	gene_id MSTRG.27209; transcript_id MSTRG.27209.10; exon_number_id 1	31	2	0.0645161	4	7886861	7887196	AT4TE34655	4	7886095	7887103	Intergenic	3	FALSE	TRUE	FALSE	-	1	4	last	NA	ATTS
A5SS	ATSS	AT2TE47585	AT2G25900	Zinc finger C-x8-C-x5-C-x3-H type family protein	-7.50019	0.0253493	-0.022	2.76924e-07	-35.3836	-16.089	-0.674542	MSTRG.13736.2_11041330_11041363	MSTRG.13736.2	MSTRG.13736	gene_id MSTRG.13736; transcript_id MSTRG.13736.2; exon_number_id 1	3	2	0.666667	2	11041330	11041363	AT2TE47585	2	11040545	11041374	Intergenic	2	TRUE	TRUE	TRUE	+	1	2	first	A5SS	ATSS
NA	ATSS	AT4TE28690	AT4G10890	0	-6.42821	0.360744	-0.07225	0.0220538	-34.5518	-3.8241	1.84344	MSTRG.26796.2_6689214_6689487	MSTRG.26796.2	MSTRG.26796	gene_id MSTRG.26796; transcript_id MSTRG.26796.2; exon_number_id 2	7	3	0.428571	4	6689214	6689487	AT4TE28690	4	6688782	6689667	Intragenic	2	TRUE	FALSE	FALSE	+	2	11	middle	NA	ATSS
NA	ATSS	AT4TE28690	AT4G10890	0	-6.42821	0.360744	-0.07225	0.0220538	-34.5518	-3.8241	1.84344	MSTRG.26796.2_6688832_6689043	MSTRG.26796.2	MSTRG.26796	gene_id MSTRG.26796; transcript_id MSTRG.26796.2; exon_number_id 1	7	3	0.428571	4	6688832	6689043	AT4TE28690	4	6688782	6689667	Intragenic	2	TRUE	TRUE	TRUE	+	1	11	first	NA	ATSS
NA	ATSS	AT4TE24230	AT4G08991	0	-4.62486	NA	-0.25225	0.00141184	-34.0594	-21.5358	-1.07426	MSTRG.26509.12_5771770_5772053	MSTRG.26509.12	MSTRG.26509	gene_id MSTRG.26509; transcript_id MSTRG.26509.12; exon_number_id 5	20	18	0.9	4	5771770	5772053	AT4TE24230	4	5771968	5773031	Intergenic	3	FALSE	FALSE	TRUE	-	5	5	first	NA	ATSS
RI	NA	AT5TE67045	AT5G45920	SGNH hydrolase-type esterase superfamily protein	8.05459	0.00531631	0.14145	2.19621e-09	-33.4467	NA	-13.6154	MSTRG.36907.1_18624514_18625937	MSTRG.36907.1	MSTRG.36907	gene_id MSTRG.36907; transcript_id MSTRG.36907.1; exon_number_id 6	7	7	1	5	18624514	18625937	AT5TE67045	5	18624756	18625088	Intragenic	1	TRUE	FALSE	FALSE	+	6	6	last	RI	NA
NA	ATTS	AT4TE02995	AT4G01395	NA	0.167391	0.999994	0.02	0.000231024	-33.3908	-27.8109	-5.73816	MSTRG.25045.1_572996_573727	MSTRG.25045.1	MSTRG.25045	gene_id MSTRG.25045; transcript_id MSTRG.25045.1; exon_number_id 1	2	1	0.5	4	572996	573727	AT4TE02995	4	571979	573028	Intergenic	3	FALSE	TRUE	FALSE	-	1	2	last	NA	ATTS
NA	ATSS	AT1TE31660	AT1G28150	0	1.01664	0.999994	0.05995	0.00589181	-32.7014	-13.103	-5.27985	MSTRG.3643.1_9836000_9836212	MSTRG.3643.1	MSTRG.3643	gene_id MSTRG.3643; transcript_id MSTRG.3643.1; exon_number_id 4	3	1	0.333333	1	9836000	9836212	AT1TE31660	1	9836130	9837644	Intergenic	3	FALSE	FALSE	TRUE	-	4	4	first	NA	ATSS
NA	ATSS	AT2TE45795	AT2G25100	Polynucleotidyl transferase, ribonuclease H-like superfamily protein	-6.88915	0.163429	-0.1225	0.000442257	-32.3298	0	-3.71821	MSTRG.13625.3_10681903_10682072	MSTRG.13625.3	MSTRG.13625	gene_id MSTRG.13625; transcript_id MSTRG.13625.3; exon_number_id 9	11	10	0.909091	2	10681903	10682072	AT2TE45795	2	10682021	10682597	Intergenic	3	FALSE	FALSE	TRUE	-	9	9	first	NA	ATSS
NA	ATTS	AT4TE00950	AT4G00430	plasma membrane intrinsic protein 1;4	0.829588	0.999994	0.0313	0.0116793	-32.2876	-2.9709	-0.18126	MSTRG.24904.2_185449_186238	MSTRG.24904.2	MSTRG.24904	gene_id MSTRG.24904; transcript_id MSTRG.24904.2; exon_number_id 1	14	4	0.285714	4	185449	186238	AT4TE00950	4	184374	185512	Intergenic	3	FALSE	TRUE	FALSE	-	1	4	last	NA	ATTS
NA	ATTS	AT4TE00085	AT4G00030-AT4G00040	NA	9.58678	3.96987e-06	0.1029	3.02973e-12	-32.0818	-20.0036	-2.26996	MSTRG.24832.2_14920_16061	MSTRG.24832.2	MSTRG.24832	gene_id MSTRG.24832; transcript_id MSTRG.24832.2; exon_number_id 4	8	7	0.875	4	14920	16061	AT4TE00085	4	15964	17542	Intergenic	3	FALSE	FALSE	TRUE	+	4	4	last	NA	ATTS
NA	ATTS	AT4TE10285	AT4G02825	Novel transcribed region	3.67528	0.0172763	0.7255	1.2625e-26	-31.3796	-3.29716	-0.048129	MSTRG.25575.2_2181629_2182182	MSTRG.25575.2	MSTRG.25575	gene_id MSTRG.25575; transcript_id MSTRG.25575.2; exon_number_id 3	3	2	0.666667	4	2181629	2182182	AT4TE10285	4	2181738	2183709	Intergenic	2	FALSE	FALSE	TRUE	+	3	3	last	NA	ATTS
NA	ATTS	AT1TE20090	AT1G18060	0	0.122312	0.999994	-0.10115	0.00528122	-30.2176	-14.1184	-0.664452	MSTRG.2365.4_6211874_6212355	MSTRG.2365.4	MSTRG.2365	gene_id MSTRG.2365; transcript_id MSTRG.2365.4; exon_number_id 1	6	6	1	1	6211874	6212355	AT1TE20090	1	6211688	6211987	Intergenic	3	FALSE	TRUE	FALSE	-	1	2	last	NA	ATTS
NA	ATTS	AT1TE20090	AT1G18060	0	0.812786	0.999994	0.08035	0.0336357	-30.2176	-14.1184	-0.664452	MSTRG.2365.2_6211874_6212355	MSTRG.2365.2	MSTRG.2365	gene_id MSTRG.2365; transcript_id MSTRG.2365.2; exon_number_id 1	6	6	1	1	6211874	6212355	AT1TE20090	1	6211688	6211987	Intergenic	3	FALSE	TRUE	FALSE	-	1	4	last	NA	ATTS
A5SS, RI	NA	AT3TE48910	AT3G29970	B12D protein	3.2094	0.00134463	0.0608	0.0377593	-29.7847	-3.93421	-1.10524	MSTRG.21021.3_11745210_11746083	MSTRG.21021.3	MSTRG.21021	gene_id MSTRG.21021; transcript_id MSTRG.21021.3; exon_number_id 1	4	4	1	3	11745210	11746083	AT3TE48910	3	11745514	11746336	Intragenic	3	TRUE	FALSE	TRUE	+	1	2	first	A5SS, RI	NA
A3SS	NA	AT1TE60725	AT1G49500	0	2.10698	2.69165e-09	0.13955	1.95004e-10	-29.0792	NA	-7.3315	MSTRG.5941.3_18320535_18320676	MSTRG.5941.3	MSTRG.5941	gene_id MSTRG.5941; transcript_id MSTRG.5941.3; exon_number_id 1	4	3	0.75	1	18320535	18320676	AT1TE60725	1	18320669	18321177	Intragenic	3	TRUE	FALSE	TRUE	-	1	2	last	A3SS	NA
NA	ALE, ATTS	AT4TE11295	AT4G04750	Major facilitator superfamily protein	-7.02781	0.0987126	-0.07225	1.48316e-05	-26.4121	-0.873362	-0.516296	MSTRG.25642.12_2422481_2423036	MSTRG.25642.12	MSTRG.25642	gene_id MSTRG.25642; transcript_id MSTRG.25642.12; exon_number_id 17	19	18	0.947368	4	2422481	2423036	AT4TE11295	4	2422382	2424145	Intergenic	2	TRUE	TRUE	TRUE	+	17	17	last	NA	ALE, ATTS
NA	ATTS	AT3TE42270	AT3G27470	Protein of unknown function (DUF707)	-5.98277	NA	-0.03225	0.0190383	-25.5319	-4.6873	2.65609	MSTRG.20553.16_10166433_10166830	MSTRG.20553.16	MSTRG.20553	gene_id MSTRG.20553; transcript_id MSTRG.20553.16; exon_number_id 13	29	29	1	3	10166433	10166830	AT3TE42270	3	10166811	10168575	Intergenic	3	TRUE	FALSE	TRUE	+	13	13	last	NA	ATTS
NA	ATTS	AT2TE40090	AT2G22190	Haloacid dehalogenase-like hydrolase (HAD) superfamily protein	-6.04112	NA	-0.0451	0.00189447	-25.2199	-6.9196	1.22176	MSTRG.13170.18_9433764_9433953	MSTRG.13170.18	MSTRG.13170	gene_id MSTRG.13170; transcript_id MSTRG.13170.18; exon_number_id 1	21	21	1	2	9433764	9433953	AT2TE40090	2	9432662	9433854	Intergenic	3	FALSE	TRUE	FALSE	-	1	11	last	NA	ATTS
NA	ATTS	AT1TE68660	AT1G55630	Pentatricopeptide repeat (PPR) superfamily protein	-1.16416	0.999994	-0.2654	0.0521616	-24.8927	-0.2381	-0.564972	MSTRG.6796.1_20791623_20793569	MSTRG.6796.1	MSTRG.6796	gene_id MSTRG.6796; transcript_id MSTRG.6796.1; exon_number_id 1	2	1	0.5	1	20791623	20793569	AT1TE68660	1	20791407	20791700	Intergenic	3	FALSE	TRUE	FALSE	-	1	1	single	NA	ATTS
A3SS, RI	NA	AT5TE84790	AT5G58320	Kinase interacting (KIP1-like) family protein	3.84829	0.868584	0.09255	0.000774882	-24.196	-2.63158	0	MSTRG.38587.1_23578091_23579429	MSTRG.38587.1	MSTRG.38587	gene_id MSTRG.38587; transcript_id MSTRG.38587.1; exon_number_id 4	8	8	1	5	23578091	23579429	AT5TE84790	5	23579256	23579535	Intragenic	3	TRUE	FALSE	FALSE	+	4	5	middle	A3SS, RI	NA
A3SS, RI	NA	AT5TE84790	AT5G58320	Kinase interacting (KIP1-like) family protein	3.84829	0.868584	0.09255	0.000774882	-24.196	-2.63158	0	MSTRG.38587.1_23579528_23579824	MSTRG.38587.1	MSTRG.38587	gene_id MSTRG.38587; transcript_id MSTRG.38587.1; exon_number_id 5	8	8	1	5	23579528	23579824	AT5TE84790	5	23579256	23579535	Intragenic	3	TRUE	TRUE	FALSE	+	5	5	last	A3SS, RI	NA
NA	ATSS	AT1TE57460	AT1G47310	0	7.47893	0.0480296	0.0345	0.000190305	-24.0775	-5.9081	-0.32536	MSTRG.5614.2_17341523_17341858	MSTRG.5614.2	MSTRG.5614	gene_id MSTRG.5614; transcript_id MSTRG.5614.2; exon_number_id 1	8	2	0.25	1	17341523	17341858	AT1TE57460	1	17340981	17341706	Intergenic	3	FALSE	TRUE	FALSE	+	1	4	first	NA	ATSS
NA	ATTS	AT3TE47905	AT3G29644	other RNA	-1.49538	0.999994	-0.21815	0.00148392	-23.8781	3.3169	0.51522	MSTRG.20953.1_11499165_11499505	MSTRG.20953.1	MSTRG.20953	gene_id MSTRG.20953; transcript_id MSTRG.20953.1; exon_number_id 1	8	8	1	3	11499165	11499505	AT3TE47905	3	11498789	11499221	Intragenic	3	FALSE	TRUE	FALSE	-	1	3	last	NA	ATTS
NA	ATTS	AT3TE47905	AT3G29644	other RNA	-5.64144	NA	-0.103	0.000763938	-23.8781	3.3169	0.51522	MSTRG.20953.3_11499179_11499505	MSTRG.20953.3	MSTRG.20953	gene_id MSTRG.20953; transcript_id MSTRG.20953.3; exon_number_id 1	8	8	1	3	11499179	11499505	AT3TE47905	3	11498789	11499221	Intragenic	3	FALSE	TRUE	FALSE	-	1	4	last	NA	ATTS
NA	ATTS	AT3TE47905	AT3G29644	other RNA	0.685638	0.999994	0.15515	0.019774	-23.8781	3.3169	0.51522	MSTRG.20953.4_11499184_11499505	MSTRG.20953.4	MSTRG.20953	gene_id MSTRG.20953; transcript_id MSTRG.20953.4; exon_number_id 1	8	8	1	3	11499184	11499505	AT3TE47905	3	11498789	11499221	Intragenic	3	FALSE	TRUE	FALSE	-	1	3	last	NA	ATTS
NA	ATTS	AT2TE77560	AT2G41260	glycine-rich protein / late embryogenesis abundant protein (M17)	-5.18994	NA	-0.27875	0.00476169	-22.8571	0	0	MSTRG.15834.2_17206740_17207698	MSTRG.15834.2	MSTRG.15834	gene_id MSTRG.15834; transcript_id MSTRG.15834.2; exon_number_id 2	11	8	0.727273	2	17206740	17207698	AT2TE77560	2	17207626	17207957	Intergenic	3	TRUE	FALSE	TRUE	+	2	2	last	NA	ATTS
NA	ATTS	AT2TE77560	AT2G41260	glycine-rich protein / late embryogenesis abundant protein (M17)	5.30999	NA	0.29775	0.00246045	-22.8571	0	0	MSTRG.15834.8_17206740_17207698	MSTRG.15834.8	MSTRG.15834	gene_id MSTRG.15834; transcript_id MSTRG.15834.8; exon_number_id 2	11	8	0.727273	2	17206740	17207698	AT2TE77560	2	17207626	17207957	Intergenic	3	TRUE	FALSE	TRUE	+	2	2	last	NA	ATTS
NA	ATTS	AT2TE48795	AT2G26540	uroporphyrinogen-III synthase family protein	6.16131	NA	0.01695	0.0132607	-22.7602	-21.3557	-7.66504	MSTRG.13832.12_11287397_11287735	MSTRG.13832.12	MSTRG.13832	gene_id MSTRG.13832; transcript_id MSTRG.13832.12; exon_number_id 1	26	23	0.884615	2	11287397	11287735	AT2TE48795	2	11285066	11287457	Intergenic	3	FALSE	TRUE	FALSE	-	1	7	last	NA	ATTS
NA	ATTS	AT2TE56845	AT2G30470	high-level expression of sugar-inducible gene 2	-2.1838	0.172963	-0.14455	0.00656973	-20.2448	-4.48718	-0.213087	MSTRG.14336.3_12980520_12981481	MSTRG.14336.3	MSTRG.14336	gene_id MSTRG.14336; transcript_id MSTRG.14336.3; exon_number_id 1	7	6	0.857143	2	12980520	12981481	AT2TE56845	2	12979088	12980532	Intergenic	3	FALSE	TRUE	FALSE	-	1	7	last	NA	ATTS
NA	ATTS	AT2TE56845	AT2G30470	high-level expression of sugar-inducible gene 2	-7.4356	0.0293331	-0.0579	0.00741738	-20.2448	-4.48718	-0.213087	MSTRG.14336.2_12980519_12981481	MSTRG.14336.2	MSTRG.14336	gene_id MSTRG.14336; transcript_id MSTRG.14336.2; exon_number_id 1	7	6	0.857143	2	12980519	12981481	AT2TE56845	2	12979088	12980532	Intergenic	3	FALSE	TRUE	FALSE	-	1	12	last	NA	ATTS
NA	ATSS	AT4TE83085	AT4G36515	0	-7.6087	0.016374	-0.0186	0.00444341	-20.1834	0	0	MSTRG.30479.17_17233163_17234905	MSTRG.30479.17	MSTRG.30479	gene_id MSTRG.30479; transcript_id MSTRG.30479.17; exon_number_id 7	20	12	0.6	4	17233163	17234905	AT4TE83085	4	17233035	17233463	Intragenic	3	TRUE	FALSE	FALSE	-	7	8	middle	NA	ATSS
RI	ATSS, ATTS	AT4TE83085	AT4G36515	0	-7.6087	0.016374	-0.0186	0.00444341	-20.1834	0	0	MSTRG.30479.17_17231488_17233129	MSTRG.30479.17	MSTRG.30479	gene_id MSTRG.30479; transcript_id MSTRG.30479.17; exon_number_id 6	20	12	0.6	4	17231488	17233129	AT4TE83085	4	17233035	17233463	Intragenic	3	TRUE	FALSE	FALSE	-	6	8	middle	RI	ATSS, ATTS
RI, SE	NA	AT1TE17050	AT1G15340	methyl-CPG-binding domain 10	-9.14933	0.000134334	-0.03395	0.000157389	-19.8376	0	0	MSTRG.1967.9_5275703_5276986	MSTRG.1967.9	MSTRG.1967	gene_id MSTRG.1967; transcript_id MSTRG.1967.9; exon_number_id 1	10	10	1	1	5275703	5276986	AT1TE17050	1	5275964	5276773	Intragenic	1	TRUE	FALSE	FALSE	-	1	3	last	RI, SE	NA
NA	ATTS	AT5TE13805	AT5G01915-AT5G11790	NA	-1.22731	0.999994	-0.026	0.0277982	-19.3055	4.28571	1.3245	MSTRG.32389.23_3802283_3802932	MSTRG.32389.23	MSTRG.32389	gene_id MSTRG.32389; transcript_id MSTRG.32389.23; exon_number_id 10	23	23	1	5	3802283	3802932	AT5TE13805	5	3802890	3803134	Intragenic	3	FALSE	FALSE	TRUE	+	10	10	last	NA	ATTS
NA	ALE, ATTS	AT1TE42100	AT1G35220	0	-7.50101	0.0253024	-0.09245	0.00142012	-17.971	0	0	MSTRG.4637.14_12914432_12914873	MSTRG.4637.14	MSTRG.4637	gene_id MSTRG.4637; transcript_id MSTRG.4637.14; exon_number_id 12	17	16	0.941176	1	12914432	12914873	AT1TE42100	1	12914789	12915273	Intergenic	3	FALSE	FALSE	TRUE	+	12	12	last	NA	ALE, ATTS
NA	ATTS	AT1TE94200	AT1G76710	SET domain group 26	-6.45049	0.341479	-0.0879	0.00453301	-17.7513	-7.05882	-1.67377	MSTRG.9589.6_28789743_28790856	MSTRG.9589.6	MSTRG.9589	gene_id MSTRG.9589; transcript_id MSTRG.9589.6; exon_number_id 1	13	13	1	1	28789743	28790856	AT1TE94200	1	28788492	28789862	Intragenic	3	FALSE	TRUE	FALSE	-	1	9	last	NA	ATTS
NA	ATTS	AT1TE94200	AT1G76710	SET domain group 26	6.66153	NA	0.0857	0.00260291	-17.7513	-7.05882	-1.67377	MSTRG.9589.12_28789765_28790162	MSTRG.9589.12	MSTRG.9589	gene_id MSTRG.9589; transcript_id MSTRG.9589.12; exon_number_id 1	13	13	1	1	28789765	28790162	AT1TE94200	1	28788492	28789862	Intragenic	3	FALSE	TRUE	FALSE	-	1	10	last	NA	ATTS
NA	ATTS	AT2TE26620	AT2G15040	0	7.8903	0.0124942	0.1104	0.027728	-17.1698	-1.34529	-0.201309	MSTRG.12170.8_6512418_6512641	MSTRG.12170.8	MSTRG.12170	gene_id MSTRG.12170; transcript_id MSTRG.12170.8; exon_number_id 3	9	5	0.555556	2	6512418	6512641	AT2TE26620	2	6512567	6513788	Intergenic	3	FALSE	FALSE	TRUE	+	3	3	last	NA	ATTS
NA	ATTS	AT2TE48475	AT2G26350	peroxin 10	-6.17477	NA	-0.0553	0.00111408	-16.4157	5.9563	-1.71243	MSTRG.13808.2_11217382_11217869	MSTRG.13808.2	MSTRG.13808	gene_id MSTRG.13808; transcript_id MSTRG.13808.2; exon_number_id 1	23	2	0.0869565	2	11217382	11217869	AT2TE48475	2	11217199	11217399	Intergenic	3	FALSE	TRUE	FALSE	-	1	9	last	NA	ATTS
NA	ATTS	AT3TE92720	AT3G61470	photosystem I light harvesting complex gene 2	0.381537	0.999994	0.01005	2.09658e-10	-16.3847	-10.3031	-0.861233	MSTRG.24544.11_22747014_22747314	MSTRG.24544.11	MSTRG.24544	gene_id MSTRG.24544; transcript_id MSTRG.24544.11; exon_number_id 4	15	8	0.533333	3	22747014	22747314	AT3TE92720	3	22747218	22747905	Intergenic	3	TRUE	FALSE	TRUE	+	4	4	last	NA	ATTS
NA	ATTS	AT3TE92720	AT3G61470	photosystem I light harvesting complex gene 2	0.535803	0.764151	0.022	0.00352298	-16.3847	-10.3031	-0.861233	MSTRG.24544.6_22747014_22747314	MSTRG.24544.6	MSTRG.24544	gene_id MSTRG.24544; transcript_id MSTRG.24544.6; exon_number_id 4	15	8	0.533333	3	22747014	22747314	AT3TE92720	3	22747218	22747905	Intergenic	3	TRUE	FALSE	TRUE	+	4	4	last	NA	ATTS
RI	NA	AT3TE05950	AT3G05050	Protein kinase superfamily protein	-7.69768	0.0117745	-0.06505	2.48514e-06	-15.9073	0	0	MSTRG.17357.12_1410395_1410680	MSTRG.17357.12	MSTRG.17357	gene_id MSTRG.17357; transcript_id MSTRG.17357.12; exon_number_id 6	20	20	1	3	1410395	1410680	AT3TE05950	3	1410120	1410588	Intragenic	3	TRUE	FALSE	FALSE	-	6	9	middle	RI	NA
RI	NA	AT3TE05950	AT3G05050	Protein kinase superfamily protein	-7.69768	0.0117745	-0.06505	2.48514e-06	-15.9073	0	0	MSTRG.17357.12_1409997_1410315	MSTRG.17357.12	MSTRG.17357	gene_id MSTRG.17357; transcript_id MSTRG.17357.12; exon_number_id 5	20	20	1	3	1409997	1410315	AT3TE05950	3	1410120	1410588	Intragenic	3	TRUE	FALSE	FALSE	-	5	9	middle	RI	NA
RI	NA	AT3TE05950	AT3G05050	Protein kinase superfamily protein	-7.54128	0.020717	-0.05125	1.98193e-05	-15.9073	0	0	MSTRG.17357.7_1410395_1410680	MSTRG.17357.7	MSTRG.17357	gene_id MSTRG.17357; transcript_id MSTRG.17357.7; exon_number_id 6	20	20	1	3	1410395	1410680	AT3TE05950	3	1410120	1410588	Intragenic	3	TRUE	FALSE	FALSE	-	6	8	middle	RI	NA
RI	NA	AT3TE05950	AT3G05050	Protein kinase superfamily protein	-7.54128	0.020717	-0.05125	1.98193e-05	-15.9073	0	0	MSTRG.17357.7_1409997_1410315	MSTRG.17357.7	MSTRG.17357	gene_id MSTRG.17357; transcript_id MSTRG.17357.7; exon_number_id 5	20	20	1	3	1409997	1410315	AT3TE05950	3	1410120	1410588	Intragenic	3	TRUE	FALSE	FALSE	-	5	8	middle	RI	NA
NA	ALE, ATTS	AT3TE92735	AT3G61470	photosystem I light harvesting complex gene 2	-0.0938088	0.999994	-0.01505	0.000494116	-15.2371	0	0.249584	MSTRG.24544.2_22749590_22749618	MSTRG.24544.2	MSTRG.24544	gene_id MSTRG.24544; transcript_id MSTRG.24544.2; exon_number_id 6	15	1	0.0666667	3	22749590	22749618	AT3TE92735	3	22749192	22749776	Intergenic	2	TRUE	TRUE	TRUE	+	6	6	last	NA	ALE, ATTS
A5SS, RI	NA	AT5TE58645	AT5G40490	RNA-binding (RRM/RBD/RNP motifs) family protein	-7.54528	0.0558689	-0.0883	0.0162831	-15.1525	0	0.087103	MSTRG.36120.3_16226751_16227214	MSTRG.36120.3	MSTRG.36120	gene_id MSTRG.36120; transcript_id MSTRG.36120.3; exon_number_id 6	4	4	1	5	16226751	16227214	AT5TE58645	5	16227062	16227297	Intragenic	3	TRUE	FALSE	FALSE	+	6	7	middle	A5SS, RI	NA
RI	NA	AT2TE26660	AT2G15050	lipid transfer protein	-8.13647	0.00201135	-0.026	2.53564e-10	-14.8735	0	0	MSTRG.12180.4_6520245_6520640	MSTRG.12180.4	MSTRG.12180	gene_id MSTRG.12180; transcript_id MSTRG.12180.4; exon_number_id 2	19	4	0.210526	2	6520245	6520640	AT2TE26660	2	6520284	6520607	Intragenic	1	FALSE	FALSE	FALSE	+	2	2	last	RI	NA
NA	ATTS	AT1TE92970	AT1G75690	DnaJ/Hsp40 cysteine-rich domain superfamily protein	-4.53568	0.230205	-0.0104	0.000142943	-14.8422	-16.9414	-2.64159	MSTRG.9431.1_28421055_28421108	MSTRG.9431.1	MSTRG.9431	gene_id MSTRG.9431; transcript_id MSTRG.9431.1; exon_number_id 1	8	1	0.125	1	28421055	28421108	AT1TE92970	1	28420782	28421844	Intergenic	2	TRUE	TRUE	TRUE	-	1	6	last	NA	ATTS
RI	NA	AT4TE11855	AT4G04960	Concanavalin A-like lectin protein kinase family protein	7.37896	0.0621073	0.10925	1.47886e-05	-14.6254	0	-0.330813	MSTRG.25672.2_2533000_2534800	MSTRG.25672.2	MSTRG.25672	gene_id MSTRG.25672; transcript_id MSTRG.25672.2; exon_number_id 1	9	9	1	4	2533000	2534800	AT4TE11855	4	2533950	2534177	Intragenic	1	TRUE	FALSE	FALSE	+	1	2	first	RI	NA
NA	ALE, ATTS	AT3TE45615	AT3G28930	AIG2-like (avirulence induced gene) family protein	0.0268559	0.999994	-0.0609	0.0241496	-14.4928	0	0	MSTRG.20791.26_10969186_10970272	MSTRG.20791.26	MSTRG.20791	gene_id MSTRG.20791; transcript_id MSTRG.20791.26; exon_number_id 5	39	23	0.589744	3	10969186	10970272	AT3TE45615	3	10969413	10970093	Intergenic	1	FALSE	FALSE	FALSE	-	5	5	first	NA	ALE, ATTS
NA	ALE, ATTS	AT3TE45615	AT3G28930	AIG2-like (avirulence induced gene) family protein	9.89881	3.6131e-07	0.027	1.3311e-21	-14.4928	0	0	MSTRG.20791.37_10969186_10970272	MSTRG.20791.37	MSTRG.20791	gene_id MSTRG.20791; transcript_id MSTRG.20791.37; exon_number_id 4	39	23	0.589744	3	10969186	10970272	AT3TE45615	3	10969413	10970093	Intergenic	1	FALSE	FALSE	FALSE	-	4	4	first	NA	ALE, ATTS
A3SS, A5SS	NA	AT5TE14570	AT5G12410	THUMP domain-containing protein	-3.01798	0.097431	-0.0585	1.70684e-06	-13.0566	0	0	MSTRG.32452.5_4022825_4023299	MSTRG.32452.5	MSTRG.32452	gene_id MSTRG.32452; transcript_id MSTRG.32452.5; exon_number_id 4	6	6	1	5	4022825	4023299	AT5TE14570	5	4022806	4023204	Intragenic	1	TRUE	FALSE	FALSE	-	4	6	middle	A3SS, A5SS	NA
SE	NA	AT4TE21415	AT4G08160	glycosyl hydrolase family 10 protein / carbohydrate-binding domain-containing protein	0.278056	0.999994	0.2075	0.0126357	-12.9915	-4.71698	-0.820345	MSTRG.26350.2_5159074_5159500	MSTRG.26350.2	MSTRG.26350	gene_id MSTRG.26350; transcript_id MSTRG.26350.2; exon_number_id 1	3	3	1	4	5159074	5159500	AT4TE21415	4	5159488	5160308	Intragenic	3	TRUE	FALSE	TRUE	-	1	6	last	SE	NA
NA	ALE, ATTS	AT1TE42250	AT1G35320	0	-6.08279	NA	-0.02735	4.21352e-07	-12.2762	-2.0932	2.93215	MSTRG.4652.18_12959572_12959768	MSTRG.4652.18	MSTRG.4652	gene_id MSTRG.4652; transcript_id MSTRG.4652.18; exon_number_id 1	35	31	0.885714	1	12959572	12959768	AT1TE42250	1	12959521	12959966	Intragenic	2	TRUE	TRUE	TRUE	-	1	3	last	NA	ALE, ATTS
NA	ATSS	AT1TE56040	AT1G44820	Peptidase M20/M25/M40 family protein	-6.91873	0.131933	-0.0339	7.05892e-05	-11.9365	4.69799	-0.140999	MSTRG.5473.3_16926308_16927014	MSTRG.5473.3	MSTRG.5473	gene_id MSTRG.5473; transcript_id MSTRG.5473.3; exon_number_id 1	6	5	0.833333	1	16926308	16927014	AT1TE56040	1	16925672	16926338	Intergenic	3	FALSE	TRUE	FALSE	+	1	4	first	NA	ATSS
NA	ATTS	AT2TE37850	AT2G20850	STRUBBELIG-receptor family 1	6.23212	NA	0.0708	0.0192156	-8.8452	-0.69299	-0.472193	MSTRG.12986.14_8975424_8975789	MSTRG.12986.14	MSTRG.12986	gene_id MSTRG.12986; transcript_id MSTRG.12986.14; exon_number_id 1	22	14	0.636364	2	8975424	8975789	AT2TE37850	2	8974573	8975430	Intergenic	3	FALSE	TRUE	FALSE	-	1	14	last	NA	ATTS
NA	ALE, ATTS	AT5TE27610	AT5G22860	Serine carboxypeptidase S28 family protein	5.28423	NA	0.0156	0.0528529	-8.09524	0	0	MSTRG.33754.81_7639819_7639990	MSTRG.33754.81	MSTRG.33754	gene_id MSTRG.33754; transcript_id MSTRG.33754.81; exon_number_id 1	88	86	0.977273	5	7639819	7639990	AT5TE27610	5	7639965	7640704	Intragenic	3	TRUE	FALSE	TRUE	-	1	7	last	NA	ALE, ATTS
NA	ATSS	AT3TE69475	AT3G46590	TRF-like 1	-6.27392	NA	-0.02055	0.0244436	-7.5016	-2.54717	-1.49276	MSTRG.22499.32_17155055_17155702	MSTRG.22499.32	MSTRG.22499	gene_id MSTRG.22499; transcript_id MSTRG.22499.32; exon_number_id 1	3	3	1	3	17155055	17155702	AT3TE69475	3	17143390	17157692	Intergenic	2	TRUE	TRUE	TRUE	+	1	2	first	NA	ATSS
A3SS, RI	NA	AT3TE69475	AT3G46590	TRF-like 1	-6.27392	NA	-0.02055	0.0244436	-7.5016	-2.54717	-1.49276	MSTRG.22499.32_17155772_17156227	MSTRG.22499.32	MSTRG.22499	gene_id MSTRG.22499; transcript_id MSTRG.22499.32; exon_number_id 2	3	3	1	3	17155772	17156227	AT3TE69475	3	17143390	17157692	Intergenic	2	TRUE	TRUE	TRUE	+	2	2	last	A3SS, RI	NA
NA	AFE, ATSS, ATTS	AT3TE11165	AT3G08720	serine/threonine protein kinase 2	-7.0679	0.0923389	-0.0119	0.0113649	-7.5014	0.36966	-1.27533	MSTRG.17812.9_2648509_2648933	MSTRG.17812.9	MSTRG.17812	gene_id MSTRG.17812; transcript_id MSTRG.17812.9; exon_number_id 1	22	9	0.409091	3	2648509	2648933	AT3TE11165	3	2647189	2648520	Intergenic	3	FALSE	TRUE	FALSE	-	1	5	last	NA	AFE, ATSS, ATTS
RI	NA	AT1TE95555	AT1G77700	Pathogenesis-related thaumatin superfamily protein	0.318635	0.999994	-0.06555	6.28114e-09	-7.4731	0	0	MSTRG.9736.7_29207812_29208149	MSTRG.9736.7	MSTRG.9736	gene_id MSTRG.9736; transcript_id MSTRG.9736.7; exon_number_id 4	12	8	0.666667	1	29207812	29208149	AT1TE95555	1	29208023	29208346	Intragenic	3	FALSE	FALSE	TRUE	+	4	4	last	RI	NA
RI	NA	AT1TE95555	AT1G77700	Pathogenesis-related thaumatin superfamily protein	-0.401276	0.999994	-0.0293	6.5675e-08	-7.4731	0	0	MSTRG.9736.11_29207812_29208149	MSTRG.9736.11	MSTRG.9736	gene_id MSTRG.9736; transcript_id MSTRG.9736.11; exon_number_id 3	12	8	0.666667	1	29207812	29208149	AT1TE95555	1	29208023	29208346	Intragenic	3	FALSE	FALSE	TRUE	+	3	3	last	RI	NA
RI	NA	AT1TE95555	AT1G77700	Pathogenesis-related thaumatin superfamily protein	1.00931	0.376914	0.0452	1.12543e-07	-7.4731	0	0	MSTRG.9736.8_29207812_29208149	MSTRG.9736.8	MSTRG.9736	gene_id MSTRG.9736; transcript_id MSTRG.9736.8; exon_number_id 4	12	8	0.666667	1	29207812	29208149	AT1TE95555	1	29208023	29208346	Intragenic	3	FALSE	FALSE	TRUE	+	4	4	last	RI	NA
RI	NA	AT1TE95555	AT1G77700	Pathogenesis-related thaumatin superfamily protein	0.775466	0.529192	0.05645	9.11613e-06	-7.4731	0	0	MSTRG.9736.12_29207812_29208149	MSTRG.9736.12	MSTRG.9736	gene_id MSTRG.9736; transcript_id MSTRG.9736.12; exon_number_id 3	12	8	0.666667	1	29207812	29208149	AT1TE95555	1	29208023	29208346	Intragenic	3	FALSE	FALSE	TRUE	+	3	3	last	RI	NA
A5SS	NA	AT5TE74560	AT5G50860	Protein kinase superfamily protein	-6.54128	0.321506	-0.0499	0.026111	-7.1743	-0.746269	0	MSTRG.37595.6_20696205_20696490	MSTRG.37595.6	MSTRG.37595	gene_id MSTRG.37595; transcript_id MSTRG.37595.6; exon_number_id 6	8	8	1	5	20696205	20696490	AT5TE74560	5	20695443	20696425	Intragenic	3	TRUE	FALSE	FALSE	-	6	7	middle	A5SS	NA
A3SS, RI	NA	AT5TE74560	AT5G50860	Protein kinase superfamily protein	-6.54128	0.321506	-0.0499	0.026111	-7.1743	-0.746269	0	MSTRG.37595.6_20695320_20695638	MSTRG.37595.6	MSTRG.37595	gene_id MSTRG.37595; transcript_id MSTRG.37595.6; exon_number_id 5	8	8	1	5	20695320	20695638	AT5TE74560	5	20695443	20696425	Intragenic	3	TRUE	FALSE	FALSE	-	5	7	middle	A3SS, RI	NA
NA	ATTS	AT3TE85990	AT3G57090	Tetratricopeptide repeat (TPR)-like superfamily protein	0.131368	0.999994	-0.04655	0.019644	-6.731	-16.1794	-6.28369	MSTRG.23940.2_21129886_21130193	MSTRG.23940.2	MSTRG.23940	gene_id MSTRG.23940; transcript_id MSTRG.23940.2; exon_number_id 4	11	10	0.909091	3	21129886	21130193	AT3TE85990	3	21130157	21130711	Intragenic	3	FALSE	FALSE	TRUE	+	4	4	last	NA	ATTS
NA	ATTS	AT3TE85990	AT3G57090	Tetratricopeptide repeat (TPR)-like superfamily protein	0.886946	0.0211476	0.0776	0.0128998	-6.731	-16.1794	-6.28369	MSTRG.23940.3_21129886_21130193	MSTRG.23940.3	MSTRG.23940	gene_id MSTRG.23940; transcript_id MSTRG.23940.3; exon_number_id 5	11	10	0.909091	3	21129886	21130193	AT3TE85990	3	21130157	21130711	Intragenic	3	FALSE	FALSE	TRUE	+	5	5	last	NA	ATTS
NA	ATSS	AT3TE02240	AT3G02510	Regulator of chromosome condensation (RCC1) family protein	9.14001	5.43616e-05	0.09105	9.51222e-05	-6.5832	10.3351	8.41963	MSTRG.17015.1_524507_525676	MSTRG.17015.1	MSTRG.17015	gene_id MSTRG.17015; transcript_id MSTRG.17015.1; exon_number_id 11	12	11	0.916667	3	524507	525676	AT3TE02240	3	525369	526255	Intragenic	3	FALSE	FALSE	TRUE	-	11	11	first	NA	ATSS
NA	ATTS	AT2TE48470	AT2G26340	0	-6.67693	0.235219	-0.01855	3.4583e-05	-6.1754	-0.6607	-5.3589	MSTRG.13807.1_11216945_11217033	MSTRG.13807.1	MSTRG.13807	gene_id MSTRG.13807; transcript_id MSTRG.13807.1; exon_number_id 7	19	1	0.0526316	2	11216945	11217033	AT2TE48470	2	11216938	11217199	Intergenic	2	TRUE	TRUE	TRUE	+	7	7	last	NA	ATTS
RI	NA	AT2TE41390	AT2G22795	0	-2.14168	0.00860817	-0.0954	0.00162727	-6.022	0	-0.554852	MSTRG.13257.5_9697174_9699954	MSTRG.13257.5	MSTRG.13257	gene_id MSTRG.13257; transcript_id MSTRG.13257.5; exon_number_id 1	7	7	1	2	9697174	9699954	AT2TE41390	2	9698612	9699363	Intragenic	1	TRUE	FALSE	FALSE	-	1	1	single	RI	NA
A3SS, RI	NA	AT2TE41390	AT2G22795	0	8.88911	9.35086e-05	0.13165	8.118e-18	-6.022	0	-0.554852	MSTRG.13257.2_9698894_9699597	MSTRG.13257.2	MSTRG.13257	gene_id MSTRG.13257; transcript_id MSTRG.13257.2; exon_number_id 2	7	7	1	2	9698894	9699597	AT2TE41390	2	9698612	9699363	Intragenic	3	TRUE	FALSE	FALSE	-	2	3	middle	A3SS, RI	NA
A3SS, RI	NA	AT2TE41390	AT2G22795	0	8.88911	9.35086e-05	0.13165	8.118e-18	-6.022	0	-0.554852	MSTRG.13257.2_9697141_9698783	MSTRG.13257.2	MSTRG.13257	gene_id MSTRG.13257; transcript_id MSTRG.13257.2; exon_number_id 1	7	7	1	2	9697141	9698783	AT2TE41390	2	9698612	9699363	Intragenic	3	TRUE	FALSE	TRUE	-	1	3	last	A3SS, RI	NA
RI	NA	AT1TE65385	AT1G53050	Protein kinase superfamily protein	-8.26348	0.00106136	-0.09435	2.07281e-05	-5.9993	0	0	MSTRG.6415.9_19773643_19773961	MSTRG.6415.9	MSTRG.6415	gene_id MSTRG.6415; transcript_id MSTRG.6415.9; exon_number_id 3	9	9	1	1	19773643	19773961	AT1TE65385	1	19773333	19773782	Intragenic	3	TRUE	FALSE	FALSE	+	3	7	middle	RI	NA
RI	NA	AT4TE83080	AT4G36515	0	-7.6087	0.016374	-0.0186	0.00444341	-5.1818	0	0	MSTRG.30479.17_17231488_17233129	MSTRG.30479.17	MSTRG.30479	gene_id MSTRG.30479; transcript_id MSTRG.30479.17; exon_number_id 6	20	13	0.65	4	17231488	17233129	AT4TE83080	4	17232789	17233031	Intragenic	1	FALSE	FALSE	FALSE	-	6	8	middle	RI	NA
NA	AFE, ATSS	AT3TE61790	AT3G43220	Phosphoinositide phosphatase family protein	7.06881	0.136958	0.0287	0.0026631	-4.1079	0	0.245184	MSTRG.21891.19_15202578_15203140	MSTRG.21891.19	MSTRG.21891	gene_id MSTRG.21891; transcript_id MSTRG.21891.19; exon_number_id 15	26	21	0.807692	3	15202578	15203140	AT3TE61790	3	15203100	15204287	Intergenic	3	FALSE	FALSE	TRUE	-	15	15	first	NA	AFE, ATSS
RI	NA	AT5TE77640	AT5G53150	DNAJ heat shock N-terminal domain-containing protein	-8.18571	0.00156952	-0.11085	2.4264e-05	-3.1723	0	0	MSTRG.37897.5_21556093_21557540	MSTRG.37897.5	MSTRG.37897	gene_id MSTRG.37897; transcript_id MSTRG.37897.5; exon_number_id 2	7	7	1	5	21556093	21557540	AT5TE77640	5	21556083	21556320	Intragenic	1	TRUE	TRUE	FALSE	+	2	2	last	RI	NA
NA	AFE, ATSS	AT1TE59510	AT1G48490	Protein kinase superfamily protein	-7.81961	0.0078234	-0.06185	0.000701268	-3.0204	4.50375	0.338028	MSTRG.5805.18_17928053_17928930	MSTRG.5805.18	MSTRG.5805	gene_id MSTRG.5805; transcript_id MSTRG.5805.18; exon_number_id 18	23	21	0.913043	1	17928053	17928930	AT1TE59510	1	17928868	17929873	Intergenic	3	FALSE	FALSE	TRUE	-	18	18	first	NA	AFE, ATSS
RI	NA	AT1TE90350	AT1G73440	calmodulin-related	-1.22667	0.999994	-0.0739	0.0426182	-2.85714	0	0	MSTRG.9136.3_27611362_27613419	MSTRG.9136.3	MSTRG.9136	gene_id MSTRG.9136; transcript_id MSTRG.9136.3; exon_number_id 1	4	3	0.75	1	27611362	27613419	AT1TE90350	1	27612749	27613258	Intragenic	1	FALSE	FALSE	FALSE	+	1	1	single	RI	NA
RI	NA	AT1TE23520	AT1G20920	P-loop containing nucleoside triphosphate hydrolases superfamily protein	-8.16577	0.00164196	-0.0731	4.06338e-05	-2.85714	0	0.005216	MSTRG.2739.4_7285239_7288843	MSTRG.2739.4	MSTRG.2739	gene_id MSTRG.2739; transcript_id MSTRG.2739.4; exon_number_id 2	16	12	0.75	1	7285239	7288843	AT1TE23520	1	7285420	7286126	Intragenic	1	TRUE	FALSE	FALSE	+	2	3	middle	RI	NA
RI	NA	AT4TE54820	AT4G22505	Bifunctional inhibitor/lipid-transfer protein/seed storage 2S albumin superfamily protein	-3.06365	0.00472813	-0.232	0.0493236	-2.53968	0	0.158181	MSTRG.28550.4_11851219_11853019	MSTRG.28550.4	MSTRG.28550	gene_id MSTRG.28550; transcript_id MSTRG.28550.4; exon_number_id 1	6	6	1	4	11851219	11853019	AT4TE54820	4	11852106	11852590	Intragenic	1	TRUE	FALSE	FALSE	-	1	1	single	RI	NA
RI	NA	AT4TE54820	AT4G22505	Bifunctional inhibitor/lipid-transfer protein/seed storage 2S albumin superfamily protein	-8.65942	0.00139555	-0.1143	0.000114405	-2.53968	0	0.158181	MSTRG.28550.1_11852521_11853019	MSTRG.28550.1	MSTRG.28550	gene_id MSTRG.28550; transcript_id MSTRG.28550.1; exon_number_id 2	6	6	1	4	11852521	11853019	AT4TE54820	4	11852106	11852590	Intragenic	3	TRUE	TRUE	FALSE	-	2	2	first	RI	NA
A3SS, RI	NA	AT4TE54820	AT4G22505	Bifunctional inhibitor/lipid-transfer protein/seed storage 2S albumin superfamily protein	-8.65942	0.00139555	-0.1143	0.000114405	-2.53968	0	0.158181	MSTRG.28550.1_11851125_11852377	MSTRG.28550.1	MSTRG.28550	gene_id MSTRG.28550; transcript_id MSTRG.28550.1; exon_number_id 1	6	6	1	4	11851125	11852377	AT4TE54820	4	11852106	11852590	Intragenic	3	TRUE	FALSE	TRUE	-	1	2	last	A3SS, RI	NA
RI	NA	AT4TE54820	AT4G22505	Bifunctional inhibitor/lipid-transfer protein/seed storage 2S albumin superfamily protein	8.14715	0.00420528	0.38585	1.08009e-29	-2.53968	0	0.158181	MSTRG.28550.2_11852521_11853019	MSTRG.28550.2	MSTRG.28550	gene_id MSTRG.28550; transcript_id MSTRG.28550.2; exon_number_id 2	6	6	1	4	11852521	11853019	AT4TE54820	4	11852106	11852590	Intragenic	3	TRUE	TRUE	FALSE	-	2	2	first	RI	NA
NA	ATTS	AT3TE64205	AT3G44100-AT3G44110	NA	0.469471	0.999994	0.0135	0.0150297	-2.1918	0	0	MSTRG.22080.10_15868825_15869443	MSTRG.22080.10	MSTRG.22080	gene_id MSTRG.22080; transcript_id MSTRG.22080.10; exon_number_id 1	31	21	0.677419	3	15868825	15869443	AT3TE64205	3	15868705	15868948	Intragenic	3	FALSE	TRUE	FALSE	-	1	5	last	NA	ATTS
A3SS, RI	ATTS	AT2TE01080	AT2G01590	chlororespiratory reduction 3	-7.0782	0.0872819	-0.02175	3.69087e-09	-2.0434	-6.37383	-3.35329	MSTRG.10268.2_267553_267831	MSTRG.10268.2	MSTRG.10268	gene_id MSTRG.10268; transcript_id MSTRG.10268.2; exon_number_id 4	10	7	0.7	2	267553	267831	AT2TE01080	2	267515	267807	Intragenic	1	TRUE	TRUE	FALSE	+	4	4	last	A3SS, RI	ATTS
RI	NA	AT2TE01080	AT2G01590	chlororespiratory reduction 3	0.528741	0.999994	0.0459	0.00194589	-2.0434	-6.37383	-3.35329	MSTRG.10268.8_267254_267831	MSTRG.10268.8	MSTRG.10268	gene_id MSTRG.10268; transcript_id MSTRG.10268.8; exon_number_id 3	10	7	0.7	2	267254	267831	AT2TE01080	2	267515	267807	Intragenic	1	TRUE	FALSE	FALSE	+	3	3	last	RI	NA
NA	ATTS	AT4TE57475	AT4G23730	Galactose mutarotase-like superfamily protein	-7.45793	0.027467	-0.0284	3.07144e-09	-1.9924	-10.948	-17.584	MSTRG.28731.10_12364622_12365109	MSTRG.28731.10	MSTRG.28731	gene_id MSTRG.28731; transcript_id MSTRG.28731.10; exon_number_id 6	30	21	0.7	4	12364622	12365109	AT4TE57475	4	12365009	12365611	Intragenic	3	FALSE	FALSE	TRUE	+	6	6	last	NA	ATTS
NA	ATSS	AT2TE84260	AT2G45000	structural constituent of nuclear pore	-8.04741	0.00420273	-0.0502	2.54926e-05	-1.66185	0	0.37572	MSTRG.16376.1_18564011_18565626	MSTRG.16376.1	MSTRG.16376	gene_id MSTRG.16376; transcript_id MSTRG.16376.1; exon_number_id 1	13	7	0.538462	2	18564011	18565626	AT2TE84260	2	18564209	18564761	Intragenic	1	TRUE	FALSE	FALSE	+	1	6	first	NA	ATSS
NA	ATSS	AT1TE04835	AT1G05135	0	0.643699	0.226058	0.0379	0.0404451	-1.30293	0	0	MSTRG.550.1_1477473_1478070	MSTRG.550.1	MSTRG.550	gene_id MSTRG.550; transcript_id MSTRG.550.1; exon_number_id 1	5	4	0.8	1	1477473	1478070	AT1TE04835	1	1477672	1478083	Intragenic	1	TRUE	FALSE	TRUE	-	1	1	single	NA	ATSS
NA	ATSS	AT1TE54375	AT1G43690	ubiquitin interaction motif-containing protein	-6.29664	NA	-0.0188	0.0184082	-1.2077	10.4666	0	MSTRG.5350.2_16478204_16478925	MSTRG.5350.2	MSTRG.5350	gene_id MSTRG.5350; transcript_id MSTRG.5350.2; exon_number_id 1	6	6	1	1	16478204	16478925	AT1TE54375	1	16478045	16478334	Intergenic	3	FALSE	TRUE	FALSE	+	1	7	first	NA	ATSS
NA	ATSS	AT4TE02990	AT4G01380-AT4G01390	NA	8.4459	0.00165289	0.0412	0.00117543	-1.19756	-5.97826	0	MSTRG.25049.3_571570_571655	MSTRG.25049.3	MSTRG.25049	gene_id MSTRG.25049; transcript_id MSTRG.25049.3; exon_number_id 6	13	12	0.923077	4	571570	571655	AT4TE02990	4	571608	571979	Intergenic	3	FALSE	FALSE	TRUE	-	6	6	first	NA	ATSS
A3SS, SE, RI	NA	AT3TE43175	AT3G27990	other RNA	-6.31688	NA	-0.0802	0.0391147	-0.955706	0.262467	0.032322	MSTRG.20622.11_10397605_10397683	MSTRG.20622.11	MSTRG.20622	gene_id MSTRG.20622; transcript_id MSTRG.20622.11; exon_number_id 7	22	22	1	3	10397605	10397683	AT3TE43175	3	10396326	10397920	Intragenic	2	TRUE	FALSE	FALSE	-	7	8	middle	A3SS, SE, RI	NA
A3SS, SE	NA	AT3TE43175	AT3G27990	other RNA	-6.31688	NA	-0.0802	0.0391147	-0.955706	0.262467	0.032322	MSTRG.20622.11_10396680_10396736	MSTRG.20622.11	MSTRG.20622	gene_id MSTRG.20622; transcript_id MSTRG.20622.11; exon_number_id 3	22	22	1	3	10396680	10396736	AT3TE43175	3	10396326	10397920	Intragenic	2	TRUE	FALSE	FALSE	-	3	8	middle	A3SS, SE	NA
A3SS, SE	NA	AT3TE43175	AT3G27990	other RNA	-6.31688	NA	-0.0802	0.0391147	-0.955706	0.262467	0.032322	MSTRG.20622.11_10396981_10397067	MSTRG.20622.11	MSTRG.20622	gene_id MSTRG.20622; transcript_id MSTRG.20622.11; exon_number_id 5	22	22	1	3	10396981	10397067	AT3TE43175	3	10396326	10397920	Intragenic	2	TRUE	FALSE	FALSE	-	5	8	middle	A3SS, SE	NA
SE	NA	AT3TE43175	AT3G27990	other RNA	-6.31688	NA	-0.0802	0.0391147	-0.955706	0.262467	0.032322	MSTRG.20622.11_10396840_10396888	MSTRG.20622.11	MSTRG.20622	gene_id MSTRG.20622; transcript_id MSTRG.20622.11; exon_number_id 4	22	22	1	3	10396840	10396888	AT3TE43175	3	10396326	10397920	Intragenic	2	TRUE	FALSE	FALSE	-	4	8	middle	SE	NA
A3SS, SE, RI	NA	AT3TE43175	AT3G27990	other RNA	-6.31688	NA	-0.0802	0.0391147	-0.955706	0.262467	0.032322	MSTRG.20622.11_10397172_10397498	MSTRG.20622.11	MSTRG.20622	gene_id MSTRG.20622; transcript_id MSTRG.20622.11; exon_number_id 6	22	22	1	3	10397172	10397498	AT3TE43175	3	10396326	10397920	Intragenic	2	TRUE	FALSE	FALSE	-	6	8	middle	A3SS, SE, RI	NA
RI	NA	AT3TE43175	AT3G27990	other RNA	-6.31688	NA	-0.0802	0.0391147	-0.955706	0.262467	0.032322	MSTRG.20622.11_10397771_10398221	MSTRG.20622.11	MSTRG.20622	gene_id MSTRG.20622; transcript_id MSTRG.20622.11; exon_number_id 8	22	22	1	3	10397771	10398221	AT3TE43175	3	10396326	10397920	Intragenic	3	TRUE	TRUE	FALSE	-	8	8	first	RI	NA
A3SS, RI	NA	AT3TE43175	AT3G27990	other RNA	1.62159	0.938229	0.1241	0.00360734	-0.955706	0.262467	0.032322	MSTRG.20622.1_10397605_10397683	MSTRG.20622.1	MSTRG.20622	gene_id MSTRG.20622; transcript_id MSTRG.20622.1; exon_number_id 7	22	22	1	3	10397605	10397683	AT3TE43175	3	10396326	10397920	Intragenic	2	TRUE	FALSE	FALSE	-	7	8	middle	A3SS, RI	NA
A3SS	NA	AT3TE43175	AT3G27990	other RNA	1.62159	0.938229	0.1241	0.00360734	-0.955706	0.262467	0.032322	MSTRG.20622.1_10396680_10396736	MSTRG.20622.1	MSTRG.20622	gene_id MSTRG.20622; transcript_id MSTRG.20622.1; exon_number_id 3	22	22	1	3	10396680	10396736	AT3TE43175	3	10396326	10397920	Intragenic	2	TRUE	FALSE	FALSE	-	3	8	middle	A3SS	NA
A3SS	NA	AT3TE43175	AT3G27990	other RNA	1.62159	0.938229	0.1241	0.00360734	-0.955706	0.262467	0.032322	MSTRG.20622.1_10396981_10397070	MSTRG.20622.1	MSTRG.20622	gene_id MSTRG.20622; transcript_id MSTRG.20622.1; exon_number_id 5	22	22	1	3	10396981	10397070	AT3TE43175	3	10396326	10397920	Intragenic	2	TRUE	FALSE	FALSE	-	5	8	middle	A3SS	NA
A3SS, RI	NA	AT3TE43175	AT3G27990	other RNA	1.62159	0.938229	0.1241	0.00360734	-0.955706	0.262467	0.032322	MSTRG.20622.1_10397172_10397498	MSTRG.20622.1	MSTRG.20622	gene_id MSTRG.20622; transcript_id MSTRG.20622.1; exon_number_id 6	22	22	1	3	10397172	10397498	AT3TE43175	3	10396326	10397920	Intragenic	2	TRUE	FALSE	FALSE	-	6	8	middle	A3SS, RI	NA
RI	NA	AT3TE43175	AT3G27990	other RNA	1.62159	0.938229	0.1241	0.00360734	-0.955706	0.262467	0.032322	MSTRG.20622.1_10397771_10398221	MSTRG.20622.1	MSTRG.20622	gene_id MSTRG.20622; transcript_id MSTRG.20622.1; exon_number_id 8	22	22	1	3	10397771	10398221	AT3TE43175	3	10396326	10397920	Intragenic	3	TRUE	TRUE	FALSE	-	8	8	first	RI	NA
RI	NA	AT4TE00955	AT4G00430	plasma membrane intrinsic protein 1;4	0.829588	0.999994	0.0313	0.0116793	-0.88206	0	0	MSTRG.24904.2_185449_186238	MSTRG.24904.2	MSTRG.24904	gene_id MSTRG.24904; transcript_id MSTRG.24904.2; exon_number_id 1	14	6	0.428571	4	185449	186238	AT4TE00955	4	185512	185957	Intragenic	1	FALSE	FALSE	FALSE	-	1	4	last	RI	NA
RI	NA	AT2TE26110	AT2G14890	arabinogalactan protein 9	-1.4965	0.000101122	-0.19085	1.36636e-23	-0.70547	0	0	MSTRG.12140.1_6399620_6400188	MSTRG.12140.1	MSTRG.12140	gene_id MSTRG.12140; transcript_id MSTRG.12140.1; exon_number_id 1	5	5	1	2	6399620	6400188	AT2TE26110	2	6399690	6400267	Intragenic	1	TRUE	FALSE	TRUE	+	1	2	first	RI	NA
NA	ATSS	AT1TE15840	AT1G14330	Galactose oxidase/kelch repeat superfamily protein	1.29316	0.757018	0.2029	0.000391363	-0.38305	0	0.156576	MSTRG.1827.2_4891132_4892316	MSTRG.1827.2	MSTRG.1827	gene_id MSTRG.1827; transcript_id MSTRG.1827.2; exon_number_id 2	7	6	0.857143	1	4891132	4892316	AT1TE15840	1	4892276	4893055	Intergenic	3	FALSE	FALSE	TRUE	-	2	2	first	NA	ATSS
NA	ATTS	AT4TE25335	AT4G09490	Polynucleotidyl transferase, ribonuclease H-like superfamily protein	-7.51257	0.0256775	-0.6857	1.29875e-26	0	0	0	MSTRG.26594.2_6015559_6016340	MSTRG.26594.2	MSTRG.26594	gene_id MSTRG.26594; transcript_id MSTRG.26594.2; exon_number_id 1	3	3	1	4	6015559	6016340	AT4TE25335	4	6015545	6015747	Intragenic	1	FALSE	TRUE	FALSE	-	1	1	single	NA	ATTS
NA	ATSS	AT5TE31660	AT5G25250	SPFH/Band 7/PHB domain-containing membrane-associated protein family	-7.3661	0.0597368	-0.49	0.00313712	0	NA	0	MSTRG.34070.1_8749721_8750134	MSTRG.34070.1	MSTRG.34070	gene_id MSTRG.34070; transcript_id MSTRG.34070.1; exon_number_id 1	5	5	1	5	8749721	8750134	AT5TE31660	5	8749501	8749778	Intergenic	3	FALSE	TRUE	FALSE	+	1	2	first	NA	ATSS
NA	ATTS	AT4TE31435	AT4G12050	Predicted AT-hook DNA-binding family protein	-1.48745	0.999478	-0.48305	0.0433001	0	0	0	MSTRG.26963.1_7219728_7221655	MSTRG.26963.1	MSTRG.26963	gene_id MSTRG.26963; transcript_id MSTRG.26963.1; exon_number_id 1	5	1	0.2	4	7219728	7221655	AT4TE31435	4	7219233	7219778	Intergenic	3	FALSE	TRUE	FALSE	-	1	1	single	NA	ATTS
NA	ATTS	AT3TE37080	AT3G24420	alpha/beta-Hydrolases superfamily protein	-7.94428	0.00684215	-0.3952	2.08634e-06	0	NA	0	MSTRG.20095.1_8862875_8865192	MSTRG.20095.1	MSTRG.20095	gene_id MSTRG.20095; transcript_id MSTRG.20095.1; exon_number_id 1	4	4	1	3	8862875	8865192	AT3TE37080	3	8862833	8863086	Intragenic	1	FALSE	TRUE	FALSE	-	1	1	single	NA	ATTS
NA	ATTS	AT2TE50880	AT2G27370	Uncharacterised protein family (UPF0497)	-1.12619	0.999994	-0.2902	0.00148	0	0	0	MSTRG.13941.2_11708456_11709236	MSTRG.13941.2	MSTRG.13941	gene_id MSTRG.13941; transcript_id MSTRG.13941.2; exon_number_id 1	2	2	1	2	11708456	11709236	AT2TE50880	2	11708095	11708603	Intergenic	3	FALSE	TRUE	FALSE	-	1	2	last	NA	ATTS
RI	NA	AT1TE64505	AT1G52320	0	-9.61972	5.8748e-07	-0.23875	8.93929e-18	0	0	0	MSTRG.6311.3_19484358_19485848	MSTRG.6311.3	MSTRG.6311	gene_id MSTRG.6311; transcript_id MSTRG.6311.3; exon_number_id 1	6	3	0.5	1	19484358	19485848	AT1TE64505	1	19484519	19484802	Intragenic	1	FALSE	FALSE	FALSE	+	1	3	first	RI	NA
NA	ATTS	AT1TE83925	AT1G68260	Thioesterase superfamily protein	-1.51643	0.708054	-0.2065	2.73832e-05	0	NA	0	MSTRG.8439.2_25585822_25586095	MSTRG.8439.2	MSTRG.8439	gene_id MSTRG.8439; transcript_id MSTRG.8439.2; exon_number_id 1	4	4	1	1	25585822	25586095	AT1TE83925	1	25585313	25585927	Intergenic	3	FALSE	TRUE	FALSE	-	1	5	last	NA	ATTS
NA	ATSS	AT2TE84250	AT2G44995	0	-5.01281	NA	-0.205	0.0296958	0	0	0	MSTRG.16374.2_18562101_18562386	MSTRG.16374.2	MSTRG.16374	gene_id MSTRG.16374; transcript_id MSTRG.16374.2; exon_number_id 1	2	2	1	2	18562101	18562386	AT2TE84250	2	18561893	18562133	Intergenic	3	FALSE	TRUE	FALSE	+	1	3	first	NA	ATSS
NA	ATTS	AT3TE79010	AT3G52500	Eukaryotic aspartyl protease family protein	-0.52606	0.999994	-0.17565	6.67545e-06	0	0	0	MSTRG.23313.2_19465547_19467391	MSTRG.23313.2	MSTRG.23313	gene_id MSTRG.23313; transcript_id MSTRG.23313.2; exon_number_id 1	2	2	1	3	19465547	19467391	AT3TE79010	3	19465095	19465568	Intergenic	3	FALSE	TRUE	FALSE	-	1	1	single	NA	ATTS
NA	ATTS	AT3TE73180	AT3G48740	Nodulin MtN3 family protein	-0.627286	0.225394	-0.16775	3.64817e-13	0	0	0	MSTRG.22797.3_18052603_18053101	MSTRG.22797.3	MSTRG.22797	gene_id MSTRG.22797; transcript_id MSTRG.22797.3; exon_number_id 1	3	3	1	3	18052603	18053101	AT3TE73180	3	18052272	18052673	Intergenic	3	FALSE	TRUE	FALSE	-	1	5	last	NA	ATTS
RI	NA	AT1TE75055	AT1G61667	Protein of unknown function, DUF538	-1.28559	0.999994	-0.16525	0.0396319	0	-0.821918	0	MSTRG.7496.1_22768213_22768602	MSTRG.7496.1	MSTRG.7496	gene_id MSTRG.7496; transcript_id MSTRG.7496.1; exon_number_id 3	3	3	1	1	22768213	22768602	AT1TE75055	1	22768458	22770022	Intergenic	3	TRUE	FALSE	TRUE	+	3	3	last	RI	NA
NA	ATTS	AT5TE17795	AT5G15160	BANQUO 2	0.0219386	0.999994	-0.1497	0.0120179	0	0	-0.2849	MSTRG.32776.1_4921264_4921642	MSTRG.32776.1	MSTRG.32776	gene_id MSTRG.32776; transcript_id MSTRG.32776.1; exon_number_id 1	3	3	1	5	4921264	4921642	AT5TE17795	5	4920664	4921403	Intergenic	3	FALSE	TRUE	FALSE	-	1	2	last	NA	ATTS
NA	ATTS	AT1TE73940	AT1G60860	ARF-GAP domain 2	-7.42172	0.0368265	-0.1099	0.00068565	0	0	0	MSTRG.7373.5_22400921_22401358	MSTRG.7373.5	MSTRG.7373	gene_id MSTRG.7373; transcript_id MSTRG.7373.5; exon_number_id 1	10	10	1	1	22400921	22401358	AT1TE73940	1	22400914	22401145	Intragenic	1	FALSE	TRUE	FALSE	-	1	16	last	NA	ATTS
NA	ATTS	AT5TE81005	AT5G55550	RNA-binding (RRM/RBD/RNP motifs) family protein	-7.68363	0.0125861	-0.1094	4.66759e-08	0	0	0	MSTRG.38221.2_22501534_22501918	MSTRG.38221.2	MSTRG.38221	gene_id MSTRG.38221; transcript_id MSTRG.38221.2; exon_number_id 1	16	4	0.25	5	22501534	22501918	AT5TE81005	5	22500599	22501556	Intergenic	3	FALSE	TRUE	FALSE	-	1	6	last	NA	ATTS
NA	ATSS	AT4TE75430	AT4G32730	Homeodomain-like protein	-7.2231	0.0602618	-0.09585	0.0221574	0	0	0	MSTRG.29971.6_15790364_15790584	MSTRG.29971.6	MSTRG.29971	gene_id MSTRG.29971; transcript_id MSTRG.29971.6; exon_number_id 1	13	12	0.923077	4	15790364	15790584	AT4TE75430	4	15790300	15790513	Intergenic	3	FALSE	TRUE	FALSE	+	1	11	first	NA	ATSS
A5SS, RI, SE	NA	AT2TE82150	AT2G43780	0	-0.504907	0.999994	-0.09425	0.0171397	0	0	0	MSTRG.16204.4_18136946_18137570	MSTRG.16204.4	MSTRG.16204	gene_id MSTRG.16204; transcript_id MSTRG.16204.4; exon_number_id 2	6	3	0.5	2	18136946	18137570	AT2TE82150	2	18136862	18137127	Intragenic	3	TRUE	TRUE	FALSE	-	2	2	first	A5SS, RI, SE	NA
NA	ATSS	AT1TE65640	AT1G53250	0	-6.11967	NA	-0.08835	0.000161098	0	0	0	MSTRG.6446.8_19857390_19857481	MSTRG.6446.8	MSTRG.6446	gene_id MSTRG.6446; transcript_id MSTRG.6446.8; exon_number_id 1	8	8	1	1	19857390	19857481	AT1TE65640	1	19857262	19857632	Intragenic	2	TRUE	TRUE	TRUE	+	1	7	first	NA	ATSS
NA	ATSS	AT3TE43180	AT3G27990	other RNA	-6.31688	NA	-0.0802	0.0391147	0	0	0	MSTRG.20622.11_10397771_10398221	MSTRG.20622.11	MSTRG.20622	gene_id MSTRG.20622; transcript_id MSTRG.20622.11; exon_number_id 8	22	21	0.954545	3	10397771	10398221	AT3TE43180	3	10398063	10398408	Intergenic	3	FALSE	FALSE	TRUE	-	8	8	first	NA	ATSS
NA	ATTS	AT4TE44655	AT4G17680	SBP (S-ribonuclease binding protein) family protein	-1.78357	0.999994	-0.08005	0.00341489	0	0	0	MSTRG.27860.4_9842616_9843427	MSTRG.27860.4	MSTRG.27860	gene_id MSTRG.27860; transcript_id MSTRG.27860.4; exon_number_id 1	7	7	1	4	9842616	9843427	AT4TE44655	4	9842607	9842841	Intragenic	1	FALSE	TRUE	FALSE	-	1	2	last	NA	ATTS
NA	ATSS	AT3TE79080	AT3G52526	NA	-1.24311	0.999994	-0.07855	0.000387866	0	0	-0.110092	MSTRG.23328.3_19484377_19484462	MSTRG.23328.3	MSTRG.23328	gene_id MSTRG.23328; transcript_id MSTRG.23328.3; exon_number_id 1	14	10	0.714286	3	19484377	19484462	AT3TE79080	3	19483184	19484428	Intergenic	3	FALSE	TRUE	FALSE	+	1	3	first	NA	ATSS
NA	ATSS	AT4TE28400	AT4G10770	oligopeptide transporter 7	-0.997974	0.783573	-0.0695	0.0083198	0	NA	0	MSTRG.26778.9_6632486_6632628	MSTRG.26778.9	MSTRG.26778	gene_id MSTRG.26778; transcript_id MSTRG.26778.9; exon_number_id 8	11	10	0.909091	4	6632486	6632628	AT4TE28400	4	6632619	6633029	Intergenic	3	FALSE	FALSE	TRUE	-	8	8	first	NA	ATSS
NA	ATSS	AT5TE90620	AT5G62720	Integral membrane HPP family protein	-9.1777	1.48971e-05	-0.0677	5.29102e-19	0	0	0.149533	MSTRG.39167.1_25191838_25192269	MSTRG.39167.1	MSTRG.39167	gene_id MSTRG.39167; transcript_id MSTRG.39167.1; exon_number_id 1	11	3	0.272727	5	25191838	25192269	AT5TE90620	5	25191058	25191888	Intergenic	3	FALSE	TRUE	FALSE	+	1	4	first	NA	ATSS
NA	ATTS	AT5TE21625	AT5G18030	SAUR-like auxin-responsive protein family	-1.11678	0.717236	-0.0664	0.0221055	0	0	0	MSTRG.33154.8_5975939_5976533	MSTRG.33154.8	MSTRG.33154	gene_id MSTRG.33154; transcript_id MSTRG.33154.8; exon_number_id 1	10	2	0.2	5	5975939	5976533	AT5TE21625	5	5976468	5976727	Intergenic	3	FALSE	FALSE	TRUE	+	1	1	single	NA	ATTS
NA	ATSS	AT5TE31840	AT5G25350	EIN3-binding F box protein 2	-0.553682	0.999994	-0.0596	0.0183748	0	0	0	MSTRG.34084.1_8796857_8797308	MSTRG.34084.1	MSTRG.34084	gene_id MSTRG.34084; transcript_id MSTRG.34084.1; exon_number_id 2	8	5	0.625	5	8796857	8797308	AT5TE31840	5	8797177	8798010	Intergenic	3	FALSE	FALSE	TRUE	-	2	2	first	NA	ATSS
NA	ATSS	AT3TE26560	AT3G18390	CRS1 / YhbY (CRM) domain-containing protein	-9.20491	9.15976e-06	-0.05885	8.27851e-12	0	0	0	MSTRG.19210.4_6313471_6314492	MSTRG.19210.4	MSTRG.19210	gene_id MSTRG.19210; transcript_id MSTRG.19210.4; exon_number_id 1	8	7	0.875	3	6313471	6314492	AT3TE26560	3	6314023	6314262	Intragenic	1	FALSE	FALSE	FALSE	+	1	8	first	NA	ATSS
NA	ATTS	AT2TE41840	AT2G23000	serine carboxypeptidase-like 10	-0.941928	0.999994	-0.05885	0.0101245	0	0	0	MSTRG.13292.7_9795660_9795878	MSTRG.13292.7	MSTRG.13292	gene_id MSTRG.13292; transcript_id MSTRG.13292.7; exon_number_id 14	13	12	0.923077	2	9795660	9795878	AT2TE41840	2	9795834	9796075	Intragenic	3	TRUE	FALSE	TRUE	+	14	14	last	NA	ATTS
NA	ATSS	AT1TE58260	AT1G47710	Serine protease inhibitor (SERPIN) family protein	-7.59901	0.0196054	-0.0579	9.23025e-11	0	0	0	MSTRG.5684.2_17557086_17557161	MSTRG.5684.2	MSTRG.5684	gene_id MSTRG.5684; transcript_id MSTRG.5684.2; exon_number_id 1	4	2	0.5	1	17557086	17557161	AT1TE58260	1	17556770	17557113	Intergenic	3	FALSE	TRUE	FALSE	+	1	3	first	NA	ATSS
A3SS, RI	NA	AT4TE33015	AT4G12917	other RNA	-2.90832	0.580047	-0.0538	1.11308e-06	0	0	-10.0831	MSTRG.27088.17_7563727_7563981	MSTRG.27088.17	MSTRG.27088	gene_id MSTRG.27088; transcript_id MSTRG.27088.17; exon_number_id 3	23	23	1	4	7563727	7563981	AT4TE33015	4	7563751	7564069	Intergenic	2	TRUE	FALSE	TRUE	-	3	3	first	A3SS, RI	NA
NA	ATSS	AT3TE66755	AT3G45010	serine carboxypeptidase-like 48	-2.42184	0.216042	-0.044	0.000975564	0	0	0	MSTRG.22249.1_16466168_16466671	MSTRG.22249.1	MSTRG.22249	gene_id MSTRG.22249; transcript_id MSTRG.22249.1; exon_number_id 1	4	3	0.75	3	16466168	16466671	AT3TE66755	3	16465475	16466309	Intergenic	3	FALSE	TRUE	FALSE	+	1	9	first	NA	ATSS
RI	NA	AT1TE30555	AT1G27290	0	-7.32239	0.0503453	-0.04285	3.93365e-09	0	0	0	MSTRG.3529.2_9481531_9482199	MSTRG.3529.2	MSTRG.3529	gene_id MSTRG.3529; transcript_id MSTRG.3529.2; exon_number_id 1	4	4	1	1	9481531	9482199	AT1TE30555	1	9481853	9482068	Intragenic	1	TRUE	FALSE	FALSE	+	1	3	first	RI	NA
RI	ATTS	AT4TE37565	AT4G14746	0	-2.61733	NA	-0.04245	0.0422849	0	NA	0	MSTRG.27396.7_8462575_8462979	MSTRG.27396.7	MSTRG.27396	gene_id MSTRG.27396; transcript_id MSTRG.27396.7; exon_number_id 1	7	7	1	4	8462575	8462979	AT4TE37565	4	8462456	8462882	Intergenic	3	TRUE	TRUE	FALSE	-	1	4	last	RI	ATTS
RI	ATTS	AT1TE30235	AT1G27030	0	-7.5571	0.0196308	-0.0423	5.99959e-14	0	1.3353	0.43252	MSTRG.3492.11_9383625_9384021	MSTRG.3492.11	MSTRG.3492	gene_id MSTRG.3492; transcript_id MSTRG.3492.11; exon_number_id 5	13	12	0.923077	1	9383625	9384021	AT1TE30235	1	9383800	9384155	Intergenic	3	TRUE	FALSE	TRUE	+	5	5	last	RI	ATTS
NA	ATSS	AT1TE55400	AT1G07243-AT1G44100	NA	-3.49836	0.930542	-0.03825	0.00205856	0	NA	0	MSTRG.5429.1_16767535_16767685	MSTRG.5429.1	MSTRG.5429	gene_id MSTRG.5429; transcript_id MSTRG.5429.1; exon_number_id 6	14	5	0.357143	1	16767535	16767685	AT1TE55400	1	16767627	16768674	Intergenic	3	FALSE	FALSE	TRUE	-	6	6	first	NA	ATSS
NA	ATTS	AT2TE22590	AT2G13440	glucose-inhibited division family A protein	-6.59451	0.261211	-0.0379	0.0124228	0	NA	0	MSTRG.11928.17_5593021_5593464	MSTRG.11928.17	MSTRG.11928	gene_id MSTRG.11928; transcript_id MSTRG.11928.17; exon_number_id 1	25	23	0.92	2	5593021	5593464	AT2TE22590	2	5592863	5593106	Intergenic	3	FALSE	TRUE	FALSE	-	1	13	last	NA	ATTS
NA	ATSS	AT4TE42895	AT4G16857	NA	-1.52347	0.880816	-0.0372	0.00443919	0	0	0	MSTRG.27750.9_9495230_9496193	MSTRG.27750.9	MSTRG.27750	gene_id MSTRG.27750; transcript_id MSTRG.27750.9; exon_number_id 4	23	21	0.913043	4	9495230	9496193	AT4TE42895	4	9496122	9496399	Intergenic	3	FALSE	FALSE	TRUE	-	4	4	first	NA	ATSS
RI	NA	AT1TE67380	AT1G54630	acyl carrier protein 3	-1.77708	0.0461369	-0.03465	2.18683e-07	0	0	0	MSTRG.6648.4_20402256_20403130	MSTRG.6648.4	MSTRG.6648	gene_id MSTRG.6648; transcript_id MSTRG.6648.4; exon_number_id 2	8	8	1	1	20402256	20403130	AT1TE67380	1	20402684	20402902	Intragenic	1	TRUE	FALSE	FALSE	-	2	2	first	RI	NA
NA	ATTS	AT3TE13760	AT3G10520	haemoglobin 2	0.474659	0.999994	-0.02955	0.000841217	0	0	0	MSTRG.18047.1_3276290_3276656	MSTRG.18047.1	MSTRG.18047	gene_id MSTRG.18047; transcript_id MSTRG.18047.1; exon_number_id 1	6	6	1	3	3276290	3276656	AT3TE13760	3	3275684	3276403	Intergenic	3	FALSE	TRUE	FALSE	-	1	3	last	NA	ATTS
NA	ATSS	AT4TE05880	AT4G02640	bZIP transcription factor family protein	-6.50172	0.36151	-0.0278	0.0120296	0	0	0	MSTRG.25247.3_1153976_1154441	MSTRG.25247.3	MSTRG.25247	gene_id MSTRG.25247; transcript_id MSTRG.25247.3; exon_number_id 1	18	6	0.333333	4	1153976	1154441	AT4TE05880	4	1153525	1153985	Intergenic	3	FALSE	TRUE	FALSE	+	1	5	first	NA	ATSS
NA	ATSS	AT4TE05880	AT4G02640	bZIP transcription factor family protein	-6.32959	NA	-0.0249	0.00124757	0	0	0	MSTRG.25247.6_1153980_1154441	MSTRG.25247.6	MSTRG.25247	gene_id MSTRG.25247; transcript_id MSTRG.25247.6; exon_number_id 1	18	6	0.333333	4	1153980	1154441	AT4TE05880	4	1153525	1153985	Intergenic	3	FALSE	TRUE	FALSE	+	1	5	first	NA	ATSS
NA	ATTS	AT1TE26610	AT1G23280	MAK16 protein-related	-5.72916	NA	-0.0244	0.0162165	0	0	0	MSTRG.3074.2_8260666_8260918	MSTRG.3074.2	MSTRG.3074	gene_id MSTRG.3074; transcript_id MSTRG.3074.2; exon_number_id 1	5	5	1	1	8260666	8260918	AT1TE26610	1	8260303	8260791	Intergenic	3	FALSE	TRUE	FALSE	-	1	9	last	NA	ATTS
NA	ATTS	AT5TE53585	AT5G37475	Translation initiation factor eIF3 subunit	-6.68103	0.229495	-0.02385	8.68902e-05	0	0	0	MSTRG.35669.7_14866121_14866416	MSTRG.35669.7	MSTRG.35669	gene_id MSTRG.35669; transcript_id MSTRG.35669.7; exon_number_id 1	10	10	1	5	14866121	14866416	AT5TE53585	5	14865870	14866145	Intergenic	3	FALSE	TRUE	FALSE	-	1	7	last	NA	ATTS
NA	ATTS	AT3TE13760	AT3G10520	haemoglobin 2	0.114855	0.999994	-0.0222	0.0242436	0	0	0	MSTRG.18047.6_3276319_3276871	MSTRG.18047.6	MSTRG.18047	gene_id MSTRG.18047; transcript_id MSTRG.18047.6; exon_number_id 1	6	6	1	3	3276319	3276871	AT3TE13760	3	3275684	3276403	Intergenic	3	FALSE	TRUE	FALSE	-	1	3	last	NA	ATTS
NA	ATSS	AT1TE95230	AT1G77490	thylakoidal ascorbate peroxidase	-8.19937	0.00149442	-0.0219	2.74523e-10	0	0	0	MSTRG.9709.4_29117551_29117870	MSTRG.9709.4	MSTRG.9709	gene_id MSTRG.9709; transcript_id MSTRG.9709.4; exon_number_id 1	20	18	0.9	1	29117551	29117870	AT1TE95230	1	29117635	29117868	Intragenic	1	FALSE	FALSE	FALSE	+	1	13	first	NA	ATSS
SE	NA	AT3TE68930	AT3G46280	protein kinase-related	-5.34115	NA	-0.0208	0.0246133	0	0	0	MSTRG.22440.5_17006567_17006606	MSTRG.22440.5	MSTRG.22440	gene_id MSTRG.22440; transcript_id MSTRG.22440.5; exon_number_id 3	6	5	0.833333	3	17006567	17006606	AT3TE68930	3	17006061	17006851	Intragenic	2	TRUE	FALSE	FALSE	-	3	6	middle	SE	NA
NA	ATTS	AT5TE88485	AT5G61130	plasmodesmata callose-binding protein 1	-6.71771	0.206456	-0.0175	0.000258674	0	0	0	MSTRG.38949.5_24587231_24587717	MSTRG.38949.5	MSTRG.38949	gene_id MSTRG.38949; transcript_id MSTRG.38949.5; exon_number_id 1	9	9	1	5	24587231	24587717	AT5TE88485	5	24587191	24587395	Intragenic	1	FALSE	TRUE	FALSE	-	1	3	last	NA	ATTS
NA	AFE, ATSS	AT1TE21785	AT1G19450	Major facilitator superfamily protein	-6.16849	NA	-0.0174	0.00726017	0	0	0	MSTRG.2528.21_6734250_6734988	MSTRG.2528.21	MSTRG.2528	gene_id MSTRG.2528; transcript_id MSTRG.2528.21; exon_number_id 15	26	25	0.961538	1	6734250	6734988	AT1TE21785	1	6734954	6735678	Intergenic	3	FALSE	FALSE	TRUE	-	15	15	first	NA	AFE, ATSS
A3SS, RI	NA	AT5TE18970	AT5G16030	0	-1.25444	0.999994	-0.0159	0.0368033	0	-3.06122	0	MSTRG.32898.10_5238679_5239293	MSTRG.32898.10	MSTRG.32898	gene_id MSTRG.32898; transcript_id MSTRG.32898.10; exon_number_id 3	20	20	1	5	5238679	5239293	AT5TE18970	5	5239267	5239598	Intragenic	3	TRUE	FALSE	FALSE	+	3	4	middle	A3SS, RI	NA
A3SS, A5SS, RI	NA	AT4TE33015	AT4G12917	other RNA	-5.5507	NA	-0.0144	0.0253369	0	0	-10.0831	MSTRG.27088.14_7563770_7563981	MSTRG.27088.14	MSTRG.27088	gene_id MSTRG.27088; transcript_id MSTRG.27088.14; exon_number_id 3	23	23	1	4	7563770	7563981	AT4TE33015	4	7563751	7564069	Intergenic	2	TRUE	TRUE	TRUE	-	3	3	first	A3SS, A5SS, RI	NA
A3SS, A5SS, RI	NA	AT4TE33015	AT4G12917	other RNA	-5.6305	NA	-0.01355	0.0122993	0	0	-10.0831	MSTRG.27088.13_7563770_7563981	MSTRG.27088.13	MSTRG.27088	gene_id MSTRG.27088; transcript_id MSTRG.27088.13; exon_number_id 3	23	23	1	4	7563770	7563981	AT4TE33015	4	7563751	7564069	Intergenic	2	TRUE	TRUE	TRUE	-	3	3	first	A3SS, A5SS, RI	NA
RI	NA	AT5TE81510	AT5G55940	Uncharacterised protein family (UPF0172)	-5.89837	NA	-0.01325	0.00654285	0	0	-0.275989	MSTRG.38274.5_22657672_22658099	MSTRG.38274.5	MSTRG.38274	gene_id MSTRG.38274; transcript_id MSTRG.38274.5; exon_number_id 5	6	6	1	5	22657672	22658099	AT5TE81510	5	22657292	22657692	Intragenic	3	TRUE	TRUE	FALSE	-	5	5	first	RI	NA
A3SS, RI	NA	AT5TE81510	AT5G55940	Uncharacterised protein family (UPF0172)	-5.89837	NA	-0.01325	0.00654285	0	0	-0.275989	MSTRG.38274.5_22657196_22657343	MSTRG.38274.5	MSTRG.38274	gene_id MSTRG.38274; transcript_id MSTRG.38274.5; exon_number_id 4	6	6	1	5	22657196	22657343	AT5TE81510	5	22657292	22657692	Intragenic	3	TRUE	FALSE	FALSE	-	4	5	middle	A3SS, RI	NA
RI	NA	AT1TE95230	AT1G77490	thylakoidal ascorbate peroxidase	-7.3968	0.0333589	-0.01125	2.01361e-07	0	0	0	MSTRG.9709.10_29117621_29118072	MSTRG.9709.10	MSTRG.9709	gene_id MSTRG.9709; transcript_id MSTRG.9709.10; exon_number_id 1	20	18	0.9	1	29117621	29118072	AT1TE95230	1	29117635	29117868	Intragenic	1	FALSE	FALSE	FALSE	+	1	9	first	RI	NA
NA	ALE, ATTS	AT5TE24520	AT5G20010	RAS-related nuclear protein-1	-0.538345	0.999994	-0.01125	0.0122911	0	0	0	MSTRG.33433.17_6761329_6762723	MSTRG.33433.17	MSTRG.33433	gene_id MSTRG.33433; transcript_id MSTRG.33433.17; exon_number_id 5	32	22	0.6875	5	6761329	6762723	AT5TE24520	5	6762054	6762327	Intragenic	1	FALSE	FALSE	FALSE	+	5	5	last	NA	ALE, ATTS
A3SS, RI	NA	AT5TE18970	AT5G16030	0	0.985743	0.999994	0.011	0.0131456	0	-3.06122	0	MSTRG.32898.17_5239084_5239293	MSTRG.32898.17	MSTRG.32898	gene_id MSTRG.32898; transcript_id MSTRG.32898.17; exon_number_id 4	20	20	1	5	5239084	5239293	AT5TE18970	5	5239267	5239598	Intragenic	3	TRUE	FALSE	FALSE	+	4	5	middle	A3SS, RI	NA
A3SS, RI	NA	AT2TE71535	AT2G38130	Acyl-CoA N-acyltransferases (NAT) superfamily protein	2.43973	NA	0.0126	0.0428035	0	0	0	MSTRG.15388.9_15980469_15980503	MSTRG.15388.9	MSTRG.15388	gene_id MSTRG.15388; transcript_id MSTRG.15388.9; exon_number_id 6	9	9	1	2	15980469	15980503	AT2TE71535	2	15980363	15980669	Intragenic	2	TRUE	FALSE	FALSE	-	6	7	middle	A3SS, RI	NA
NA	ATSS	AT5TE60645	AT5G41990	with no lysine (K) kinase 8	6.44261	NA	0.0166	0.0446425	0	0	0	MSTRG.36323.25_16797747_16798091	MSTRG.36323.25	MSTRG.36323	gene_id MSTRG.36323; transcript_id MSTRG.36323.25; exon_number_id 8	26	25	0.961538	5	16797747	16798091	AT5TE60645	5	16798001	16798274	Intergenic	3	FALSE	FALSE	TRUE	-	8	8	first	NA	ATSS
A3SS, RI	NA	AT1TE88825	AT1G72150	PATELLIN 1	1.22181	0.999994	0.018	0.0234495	0	0	0	MSTRG.8987.2_27149152_27149775	MSTRG.8987.2	MSTRG.8987	gene_id MSTRG.8987; transcript_id MSTRG.8987.2; exon_number_id 3	18	16	0.888889	1	27149152	27149775	AT1TE88825	1	27148923	27149184	Intragenic	3	TRUE	FALSE	FALSE	+	3	6	middle	A3SS, RI	NA
NA	ALE, ATTS	AT5TE58025	AT5G40160	Ankyrin repeat family protein	8.09473	0.0053941	0.0197	3.90455e-08	0	0	0	MSTRG.36073.19_16065087_16066747	MSTRG.36073.19	MSTRG.36073	gene_id MSTRG.36073; transcript_id MSTRG.36073.19; exon_number_id 1	24	11	0.458333	5	16065087	16066747	AT5TE58025	5	16064944	16065204	Intragenic	3	FALSE	TRUE	FALSE	-	1	2	last	NA	ALE, ATTS
A3SS, RI	NA	AT1TE88825	AT1G72150	PATELLIN 1	0.210456	0.999994	0.02475	0.020406	0	0	0	MSTRG.8987.1_27148993_27149775	MSTRG.8987.1	MSTRG.8987	gene_id MSTRG.8987; transcript_id MSTRG.8987.1; exon_number_id 2	18	16	0.888889	1	27148993	27149775	AT1TE88825	1	27148923	27149184	Intragenic	3	TRUE	FALSE	FALSE	+	2	5	middle	A3SS, RI	NA
NA	ATSS	AT1TE95230	AT1G77490	thylakoidal ascorbate peroxidase	0.85229	0.999994	0.0248	0.00390615	0	0	0	MSTRG.9709.5_29117553_29118072	MSTRG.9709.5	MSTRG.9709	gene_id MSTRG.9709; transcript_id MSTRG.9709.5; exon_number_id 1	20	18	0.9	1	29117553	29118072	AT1TE95230	1	29117635	29117868	Intragenic	1	FALSE	FALSE	FALSE	+	1	11	first	NA	ATSS
NA	ALE, ATTS	AT5TE58025	AT5G40160	Ankyrin repeat family protein	0.600759	0.999994	0.02795	0.0250098	0	0	0	MSTRG.36073.13_16064969_16066750	MSTRG.36073.13	MSTRG.36073	gene_id MSTRG.36073; transcript_id MSTRG.36073.13; exon_number_id 1	24	11	0.458333	5	16064969	16066750	AT5TE58025	5	16064944	16065204	Intragenic	1	FALSE	TRUE	FALSE	-	1	2	last	NA	ALE, ATTS
A3SS	ATTS	AT1TE91810	AT1G74670	Gibberellin-regulated family protein	0.72895	0.999994	0.0285	5.54464e-05	0	0	0	MSTRG.9303.6_28058022_28058039	MSTRG.9303.6	MSTRG.9303	gene_id MSTRG.9303; transcript_id MSTRG.9303.6; exon_number_id 4	11	2	0.181818	1	28058022	28058039	AT1TE91810	1	28057257	28058256	Intergenic	2	TRUE	TRUE	TRUE	+	4	4	last	A3SS	ATTS
A5SS, RI, SE	NA	AT5TE33550	AT5G26667	P-loop containing nucleoside triphosphate hydrolases superfamily protein	1.06828	0.799383	0.0308	0.0490987	0	0	0	MSTRG.34227.18_9276006_9276056	MSTRG.34227.18	MSTRG.34227	gene_id MSTRG.34227; transcript_id MSTRG.34227.18; exon_number_id 1	21	21	1	5	9276006	9276056	AT5TE33550	5	9276033	9276357	Intragenic	3	TRUE	FALSE	TRUE	+	1	8	first	A5SS, RI, SE	NA
RI	NA	AT1TE67380	AT1G54630	acyl carrier protein 3	0.94984	0.22375	0.0339	0.00250863	0	0	0	MSTRG.6648.2_20402256_20403130	MSTRG.6648.2	MSTRG.6648	gene_id MSTRG.6648; transcript_id MSTRG.6648.2; exon_number_id 3	8	8	1	1	20402256	20403130	AT1TE67380	1	20402684	20402902	Intragenic	1	TRUE	FALSE	FALSE	-	3	3	first	RI	NA
A3SS, A5SS, RI, SE	ATSS, ATTS	AT5TE30265	AT5G24510	60S acidic ribosomal protein family	1.34251	0.999994	0.0347	0.0245964	0	0	0	MSTRG.33971.1_8369797_8371000	MSTRG.33971.1	MSTRG.33971	gene_id MSTRG.33971; transcript_id MSTRG.33971.1; exon_number_id 3	15	5	0.333333	5	8369797	8371000	AT5TE30265	5	8369960	8370682	Intergenic	1	TRUE	FALSE	FALSE	-	3	4	middle	A3SS, A5SS, RI, SE	ATSS, ATTS
NA	AFE, ATSS	AT2TE82400	AT2G43910	HARMLESS TO OZONE LAYER 1	0.906563	0.286127	0.03605	2.60053e-10	0	0	0	MSTRG.16221.4_18186851_18187215	MSTRG.16221.4	MSTRG.16221	gene_id MSTRG.16221; transcript_id MSTRG.16221.4; exon_number_id 8	30	29	0.966667	2	18186851	18187215	AT2TE82400	2	18187088	18187974	Intergenic	3	FALSE	FALSE	TRUE	-	8	8	first	NA	AFE, ATSS
RI	NA	AT1TE67380	AT1G54630	acyl carrier protein 3	0.672441	0.528453	0.04175	0.000216076	0	0	0	MSTRG.6648.5_20402862_20403130	MSTRG.6648.5	MSTRG.6648	gene_id MSTRG.6648; transcript_id MSTRG.6648.5; exon_number_id 3	8	8	1	1	20402862	20403130	AT1TE67380	1	20402684	20402902	Intragenic	3	TRUE	TRUE	FALSE	-	3	3	first	RI	NA
RI	NA	AT5TE90145	AT5G62390	BCL-2-associated athanogene 7	0.573391	0.999994	0.0465	0.0487352	0	0	-0.595238	MSTRG.39121.7_25053324_25054301	MSTRG.39121.7	MSTRG.39121	gene_id MSTRG.39121; transcript_id MSTRG.39121.7; exon_number_id 3	9	9	1	5	25053324	25054301	AT5TE90145	5	25053513	25053819	Intragenic	1	TRUE	FALSE	FALSE	-	3	3	first	RI	NA
RI	NA	AT1TE71765	AT1G58561-AT1G58602	RPP7	6.94666	1.71229e-06	0.04895	0.00213825	0	NA	-1.52439	MSTRG.7180.18_21746377_21747964	MSTRG.7180.18	MSTRG.7180	gene_id MSTRG.7180; transcript_id MSTRG.7180.18; exon_number_id 1	12	3	0.25	1	21746377	21747964	AT1TE71765	1	21746511	21746739	Intragenic	1	TRUE	FALSE	FALSE	+	1	2	first	RI	NA
NA	ATTS	AT2TE29890	AT2G16900	Arabidopsis phospholipase-like protein (PEARLI 4) family	1.17686	0.999994	0.04925	0.0495656	0	0	0	MSTRG.12448.3_7323614_7324588	MSTRG.12448.3	MSTRG.12448	gene_id MSTRG.12448; transcript_id MSTRG.12448.3; exon_number_id 1	21	21	1	2	7323614	7324588	AT2TE29890	2	7322418	7323816	Intergenic	3	FALSE	TRUE	FALSE	-	1	4	last	NA	ATTS
NA	ATSS	AT1TE73340	AT1G60200	splicing factor PWI domain-containing protein / RNA recognition motif (RRM)-containing protein	7.83523	0.0156941	0.0494	0.00565274	0	0	-0.15083	MSTRG.7291.4_22205746_22206068	MSTRG.7291.4	MSTRG.7291	gene_id MSTRG.7291; transcript_id MSTRG.7291.4; exon_number_id 8	16	3	0.1875	1	22205746	22206068	AT1TE73340	1	22206029	22206450	Intergenic	3	FALSE	FALSE	TRUE	-	8	8	first	NA	ATSS
RI	NA	AT5TE81510	AT5G55940	Uncharacterised protein family (UPF0172)	0.546962	0.688431	0.0547	0.0145018	0	0	-0.275989	MSTRG.38274.1_22657672_22658099	MSTRG.38274.1	MSTRG.38274	gene_id MSTRG.38274; transcript_id MSTRG.38274.1; exon_number_id 5	6	6	1	5	22657672	22658099	AT5TE81510	5	22657292	22657692	Intragenic	3	TRUE	TRUE	FALSE	-	5	5	first	RI	NA
A3SS, RI	NA	AT5TE81510	AT5G55940	Uncharacterised protein family (UPF0172)	0.546962	0.688431	0.0547	0.0145018	0	0	-0.275989	MSTRG.38274.1_22657196_22657343	MSTRG.38274.1	MSTRG.38274	gene_id MSTRG.38274; transcript_id MSTRG.38274.1; exon_number_id 4	6	6	1	5	22657196	22657343	AT5TE81510	5	22657292	22657692	Intragenic	3	TRUE	FALSE	FALSE	-	4	5	middle	A3SS, RI	NA
NA	ATSS	AT2TE02420	AT2G02170	Remorin family protein	7.3231	0.0720924	0.0652	5.1282e-05	0	0	-0.151822	MSTRG.10355.3_559019_559096	MSTRG.10355.3	MSTRG.10355	gene_id MSTRG.10355; transcript_id MSTRG.10355.3; exon_number_id 7	9	2	0.222222	2	559019	559096	AT2TE02420	2	558986	559748	Intergenic	2	TRUE	TRUE	TRUE	-	7	7	first	NA	ATSS
RI	NA	AT4TE74540	AT4G32360	Pyridine nucleotide-disulphide oxidoreductase family protein	5.9608	NA	0.07255	0.017762	0	0	0	MSTRG.29929.18_15624489_15625026	MSTRG.29929.18	MSTRG.29929	gene_id MSTRG.29929; transcript_id MSTRG.29929.18; exon_number_id 12	26	26	1	4	15624489	15625026	AT4TE74540	4	15624805	15625794	Intergenic	3	TRUE	FALSE	TRUE	+	12	12	last	RI	NA
RI	NA	AT5TE83180	AT5G57120	0	0.574774	0.999994	0.0732	0.000219313	0	0	0	MSTRG.38431.1_23123376_23123706	MSTRG.38431.1	MSTRG.38431	gene_id MSTRG.38431; transcript_id MSTRG.38431.1; exon_number_id 4	5	5	1	5	23123376	23123706	AT5TE83180	5	23123436	23123857	Intragenic	2	TRUE	FALSE	FALSE	-	4	7	middle	RI	NA
RI	NA	AT5TE83180	AT5G57120	0	0.574774	0.999994	0.0732	0.000219313	0	0	0	MSTRG.38431.1_23123796_23123923	MSTRG.38431.1	MSTRG.38431	gene_id MSTRG.38431; transcript_id MSTRG.38431.1; exon_number_id 5	5	5	1	5	23123796	23123923	AT5TE83180	5	23123436	23123857	Intragenic	3	TRUE	FALSE	FALSE	-	5	7	middle	RI	NA
NA	ATSS	AT3TE64375	AT3G44200	NIMA (never in mitosis, gene A)-related 6	-0.358969	0.999994	0.07795	0.0278607	0	0	0.458716	MSTRG.22090.4_15906431_15906885	MSTRG.22090.4	MSTRG.22090	gene_id MSTRG.22090; transcript_id MSTRG.22090.4; exon_number_id 1	4	4	1	3	15906431	15906885	AT3TE64375	3	15905718	15906445	Intergenic	3	FALSE	TRUE	FALSE	+	1	14	first	NA	ATSS
NA	ATTS	AT2TE35695	AT2G19800	myo-inositol oxygenase 2	8.41064	0.0057629	0.07935	0.00481132	0	0	0	MSTRG.12845.9_8530903_8531132	MSTRG.12845.9	MSTRG.12845	gene_id MSTRG.12845; transcript_id MSTRG.12845.9; exon_number_id 1	9	9	1	2	8530903	8531132	AT2TE35695	2	8530188	8531377	Intergenic	2	TRUE	TRUE	TRUE	-	1	10	last	NA	ATTS
RI	NA	AT2TE35695	AT2G19800	myo-inositol oxygenase 2	8.41064	0.0057629	0.07935	0.00481132	0	0	0	MSTRG.12845.9_8531217_8531482	MSTRG.12845.9	MSTRG.12845	gene_id MSTRG.12845; transcript_id MSTRG.12845.9; exon_number_id 2	9	9	1	2	8531217	8531482	AT2TE35695	2	8530188	8531377	Intergenic	3	TRUE	FALSE	FALSE	-	2	10	middle	RI	NA
NA	ATTS	AT5TE81005	AT5G55550	RNA-binding (RRM/RBD/RNP motifs) family protein	7.92629	0.0123605	0.0901	3.49969e-05	0	0	0	MSTRG.38221.1_22501534_22501918	MSTRG.38221.1	MSTRG.38221	gene_id MSTRG.38221; transcript_id MSTRG.38221.1; exon_number_id 1	16	4	0.25	5	22501534	22501918	AT5TE81005	5	22500599	22501556	Intergenic	3	FALSE	TRUE	FALSE	-	1	6	last	NA	ATTS
NA	ATSS	AT2TE47790	AT2G26000	zinc finger (C3HC4-type RING finger) family protein	6.50869	NA	0.09535	0.00244677	0	0	0	MSTRG.13758.10_11081277_11081333	MSTRG.13758.10	MSTRG.13758	gene_id MSTRG.13758; transcript_id MSTRG.13758.10; exon_number_id 1	15	15	1	2	11081277	11081333	AT2TE47790	2	11081249	11081712	Intragenic	2	TRUE	TRUE	TRUE	+	1	12	first	NA	ATSS
NA	ATTS	AT1TE67210	AT1G54460	TPX2 (targeting protein for Xklp2) protein family	0.951742	0.999994	0.103	0.00460468	0	0	0.102494	MSTRG.6624.5_20340603_20341206	MSTRG.6624.5	MSTRG.6624	gene_id MSTRG.6624; transcript_id MSTRG.6624.5; exon_number_id 1	9	9	1	1	20340603	20341206	AT1TE67210	1	20339966	20340796	Intergenic	3	FALSE	TRUE	FALSE	-	1	7	last	NA	ATTS
NA	ATSS, ATTS	AT2TE33965	AT2G18876	Afadin/alpha-actinin-binding protein	0.655673	0.999994	0.10625	0.0521603	0	0	0	MSTRG.12714.3_8172197_8172507	MSTRG.12714.3	MSTRG.12714	gene_id MSTRG.12714; transcript_id MSTRG.12714.3; exon_number_id 13	10	8	0.8	2	8172197	8172507	AT2TE33965	2	8172335	8172739	Intragenic	3	FALSE	FALSE	TRUE	+	13	13	last	NA	ATSS, ATTS
A3SS, RI	ALE, ATTS	AT4TE33200	AT4G12990	0	1.02202	0.999994	0.1099	0.0263694	0	0	-0.115177	MSTRG.27094.18_7595823_7596123	MSTRG.27094.18	MSTRG.27094	gene_id MSTRG.27094; transcript_id MSTRG.27094.18; exon_number_id 2	15	15	1	4	7595823	7596123	AT4TE33200	4	7594248	7596565	Intergenic	2	TRUE	TRUE	TRUE	-	2	2	first	A3SS, RI	ALE, ATTS
NA	ALE, ATTS	AT4TE33200	AT4G12990	0	1.02202	0.999994	0.1099	0.0263694	0	0	-0.115177	MSTRG.27094.18_7594980_7595535	MSTRG.27094.18	MSTRG.27094	gene_id MSTRG.27094; transcript_id MSTRG.27094.18; exon_number_id 1	15	15	1	4	7594980	7595535	AT4TE33200	4	7594248	7596565	Intergenic	2	TRUE	TRUE	TRUE	-	1	2	last	NA	ALE, ATTS
NA	ATTS	AT1TE83925	AT1G68260	Thioesterase superfamily protein	0.3881	0.999994	0.11725	0.0109447	0	NA	0	MSTRG.8439.4_25585924_25586095	MSTRG.8439.4	MSTRG.8439	gene_id MSTRG.8439; transcript_id MSTRG.8439.4; exon_number_id 1	4	4	1	1	25585924	25586095	AT1TE83925	1	25585313	25585927	Intergenic	3	FALSE	TRUE	FALSE	-	1	4	last	NA	ATTS
NA	ATSS	AT3TE43180	AT3G27990	other RNA	1.62159	0.938229	0.1241	0.00360734	0	0	0	MSTRG.20622.1_10397771_10398221	MSTRG.20622.1	MSTRG.20622	gene_id MSTRG.20622; transcript_id MSTRG.20622.1; exon_number_id 8	22	21	0.954545	3	10397771	10398221	AT3TE43180	3	10398063	10398408	Intergenic	3	FALSE	FALSE	TRUE	-	8	8	first	NA	ATSS
NA	ATSS	AT2TE47790	AT2G26000	zinc finger (C3HC4-type RING finger) family protein	6.76745	0.264901	0.1256	0.000232177	0	0	0	MSTRG.13758.4_11081265_11081333	MSTRG.13758.4	MSTRG.13758	gene_id MSTRG.13758; transcript_id MSTRG.13758.4; exon_number_id 1	15	15	1	2	11081265	11081333	AT2TE47790	2	11081249	11081712	Intragenic	2	TRUE	TRUE	TRUE	+	1	14	first	NA	ATSS
RI	NA	AT3TE44620	AT3G28650	Cysteine/Histidine-rich C1 domain family protein	1.03582	0.999994	0.1262	0.000244428	0	0	0	MSTRG.20723.3_10737908_10738690	MSTRG.20723.3	MSTRG.20723	gene_id MSTRG.20723; transcript_id MSTRG.20723.3; exon_number_id 1	5	5	1	3	10737908	10738690	AT3TE44620	3	10737761	10738131	Intragenic	3	TRUE	TRUE	FALSE	+	1	1	single	RI	NA
NA	ATSS	AT3TE26560	AT3G18390	CRS1 / YhbY (CRM) domain-containing protein	0.713745	0.999994	0.12765	1.17374e-06	0	0	0	MSTRG.19210.7_6313701_6314492	MSTRG.19210.7	MSTRG.19210	gene_id MSTRG.19210; transcript_id MSTRG.19210.7; exon_number_id 1	8	7	0.875	3	6313701	6314492	AT3TE26560	3	6314023	6314262	Intragenic	1	FALSE	FALSE	FALSE	+	1	7	first	NA	ATSS
NA	ATSS	AT5TE30060	AT5G24360	inositol requiring 1-1	7.90673	0.00987659	0.13645	4.52328e-05	0	0	0	MSTRG.33953.1_8316300_8316757	MSTRG.33953.1	MSTRG.33953	gene_id MSTRG.33953; transcript_id MSTRG.33953.1; exon_number_id 1	10	2	0.2	5	8316300	8316757	AT5TE30060	5	8315335	8316426	Intergenic	3	FALSE	TRUE	FALSE	+	1	6	first	NA	ATSS
A3SS	NA	AT5TE67040	AT5G45920	SGNH hydrolase-type esterase superfamily protein	8.05459	0.00531631	0.14145	2.19621e-09	0	0	0	MSTRG.36907.1_18623122_18623350	MSTRG.36907.1	MSTRG.36907	gene_id MSTRG.36907; transcript_id MSTRG.36907.1; exon_number_id 3	7	7	1	5	18623122	18623350	AT5TE67040	5	18623331	18624037	Intragenic	3	TRUE	FALSE	FALSE	+	3	6	middle	A3SS	NA
RI	ATTS	AT4TE37565	AT4G14746	0	8.38322	0.00145286	0.14245	2.06533e-14	0	NA	0	MSTRG.27396.2_8462542_8462799	MSTRG.27396.2	MSTRG.27396	gene_id MSTRG.27396; transcript_id MSTRG.27396.2; exon_number_id 1	7	7	1	4	8462542	8462799	AT4TE37565	4	8462456	8462882	Intergenic	2	TRUE	TRUE	TRUE	-	1	5	last	RI	ATTS
NA	ATTS	AT3TE73180	AT3G48740	Nodulin MtN3 family protein	0.821974	0.202268	0.14565	1.02539e-06	0	0	0	MSTRG.22797.1_18052594_18053101	MSTRG.22797.1	MSTRG.22797	gene_id MSTRG.22797; transcript_id MSTRG.22797.1; exon_number_id 1	3	3	1	3	18052594	18053101	AT3TE73180	3	18052272	18052673	Intergenic	3	FALSE	TRUE	FALSE	-	1	6	last	NA	ATTS
NA	ATTS	AT5TE17795	AT5G15160	BANQUO 2	0.861992	0.999994	0.1497	0.0111895	0	0	-0.2849	MSTRG.32776.2_4921271_4922646	MSTRG.32776.2	MSTRG.32776	gene_id MSTRG.32776; transcript_id MSTRG.32776.2; exon_number_id 1	3	3	1	5	4921271	4922646	AT5TE17795	5	4920664	4921403	Intergenic	3	FALSE	TRUE	FALSE	-	1	1	single	NA	ATTS
NA	ATTS	AT3TE29320	AT3G20020	protein arginine methyltransferase 6	1.08579	0.999994	0.15405	0.0462922	0	0	0	MSTRG.19446.1_6983701_6984097	MSTRG.19446.1	MSTRG.19446	gene_id MSTRG.19446; transcript_id MSTRG.19446.1; exon_number_id 1	7	6	0.857143	3	6983701	6984097	AT3TE29320	3	6983190	6983757	Intergenic	3	FALSE	TRUE	FALSE	-	1	13	last	NA	ATTS
NA	ATSS	AT1TE65640	AT1G53250	0	7.05795	0.153176	0.1636	0.000401865	0	0	0	MSTRG.6446.3_19857340_19857481	MSTRG.6446.3	MSTRG.6446	gene_id MSTRG.6446; transcript_id MSTRG.6446.3; exon_number_id 1	8	8	1	1	19857340	19857481	AT1TE65640	1	19857262	19857632	Intragenic	2	TRUE	TRUE	TRUE	+	1	6	first	NA	ATSS
NA	ATSS	AT4TE53540	AT4G21850	methionine sulfoxide reductase B9	1.15801	0.0927172	0.16505	3.6396e-06	0	0	-0.123026	MSTRG.28444.2_11592452_11592645	MSTRG.28444.2	MSTRG.28444	gene_id MSTRG.28444; transcript_id MSTRG.28444.2; exon_number_id 4	4	1	0.25	4	11592452	11592645	AT4TE53540	4	11592608	11594786	Intergenic	3	FALSE	FALSE	TRUE	-	4	4	first	NA	ATSS
NA	ATTS	AT3TE79010	AT3G52500	Eukaryotic aspartyl protease family protein	0.695726	0.608865	0.17565	1.64746e-05	0	0	0	MSTRG.23313.1_19465484_19466760	MSTRG.23313.1	MSTRG.23313	gene_id MSTRG.23313; transcript_id MSTRG.23313.1; exon_number_id 1	2	2	1	3	19465484	19466760	AT3TE79010	3	19465095	19465568	Intergenic	3	FALSE	TRUE	FALSE	-	1	2	last	NA	ATTS
NA	ATSS	AT3TE18510	AT3G13480	0	0.618466	0.999994	0.18245	0.0242892	0	0	0	MSTRG.18476.3_4394219_4394304	MSTRG.18476.3	MSTRG.18476	gene_id MSTRG.18476; transcript_id MSTRG.18476.3; exon_number_id 3	4	3	0.75	3	4394219	4394304	AT3TE18510	3	4394293	4395044	Intergenic	3	FALSE	FALSE	TRUE	-	3	3	first	NA	ATSS
NA	ATSS	AT2TE84250	AT2G44995	0	1.05848	0.999994	0.205	0.0083198	0	0	0	MSTRG.16374.1_18561966_18562386	MSTRG.16374.1	MSTRG.16374	gene_id MSTRG.16374; transcript_id MSTRG.16374.1; exon_number_id 1	2	2	1	2	18561966	18562386	AT2TE84250	2	18561893	18562133	Intergenic	3	FALSE	TRUE	FALSE	+	1	2	first	NA	ATSS
A3SS, RI	NA	AT1TE15370	AT1G13870	calmodulin binding;purine nucleotide binding	1.44384	0.679299	0.2183	0.032214	0	0	0	MSTRG.1766.1_4747194_4748364	MSTRG.1766.1	MSTRG.1766	gene_id MSTRG.1766; transcript_id MSTRG.1766.1; exon_number_id 1	4	4	1	1	4747194	4748364	AT1TE15370	1	4748156	4748407	Intragenic	1	TRUE	FALSE	TRUE	-	1	2	last	A3SS, RI	NA
NA	ATSS	AT1TE40170	AT1G33960	P-loop containing nucleoside triphosphate hydrolases superfamily protein	5.13418	NA	0.2535	0.0345314	0	0	0.31348	MSTRG.4449.6_12346228_12346272	MSTRG.4449.6	MSTRG.4449	gene_id MSTRG.4449; transcript_id MSTRG.4449.6; exon_number_id 1	20	20	1	1	12346228	12346272	AT1TE40170	1	12345962	12346447	Intergenic	2	TRUE	TRUE	TRUE	+	1	6	first	NA	ATSS
RI	NA	AT1TE71765	AT1G58561-AT1G58602	RPP7	5.50516	4.83227e-38	0.28225	2.21345e-35	0	NA	-1.52439	MSTRG.7180.11_21746346_21748674	MSTRG.7180.11	MSTRG.7180	gene_id MSTRG.7180; transcript_id MSTRG.7180.11; exon_number_id 1	12	3	0.25	1	21746346	21748674	AT1TE71765	1	21746511	21746739	Intragenic	1	TRUE	FALSE	FALSE	+	1	1	single	RI	NA
NA	ATTS	AT2TE50880	AT2G27370	Uncharacterised protein family (UPF0497)	1.34863	0.0613441	0.2902	0.000523973	0	0	0	MSTRG.13941.1_11708445_11708846	MSTRG.13941.1	MSTRG.13941	gene_id MSTRG.13941; transcript_id MSTRG.13941.1; exon_number_id 1	2	2	1	2	11708445	11708846	AT2TE50880	2	11708095	11708603	Intergenic	3	FALSE	TRUE	FALSE	-	1	3	last	NA	ATTS
NA	ATTS	AT3TE37080	AT3G24420	alpha/beta-Hydrolases superfamily protein	3.54509	0.703181	0.35865	0.0388338	0	NA	0	MSTRG.20095.4_8862963_8865192	MSTRG.20095.4	MSTRG.20095	gene_id MSTRG.20095; transcript_id MSTRG.20095.4; exon_number_id 1	4	4	1	3	8862963	8865192	AT3TE37080	3	8862833	8863086	Intragenic	3	FALSE	TRUE	FALSE	-	1	1	single	NA	ATTS
NA	ATTS	AT5TE57010	AT5G39471	Cysteine/Histidine-rich C1 domain family protein	3.68042	0.999994	0.53885	0.00968424	0	0	0	MSTRG.35975.1_15793827_15795755	MSTRG.35975.1	MSTRG.35975	gene_id MSTRG.35975; transcript_id MSTRG.35975.1; exon_number_id 1	5	1	0.2	5	15793827	15795755	AT5TE57010	5	15793475	15793931	Intergenic	3	FALSE	TRUE	FALSE	-	1	1	single	NA	ATTS
NA	ATTS	AT2TE57460	AT2G30770	cytochrome P450, family 71, subfamily A, polypeptide 13	7.68124	0.0248277	0.70405	8.4519e-05	0	0	0	MSTRG.14375.1_13109790_13110238	MSTRG.14375.1	MSTRG.14375	gene_id MSTRG.14375; transcript_id MSTRG.14375.1; exon_number_id 1	6	6	1	2	13109790	13110238	AT2TE57460	2	13109478	13109859	Intragenic	3	FALSE	TRUE	FALSE	-	1	4	last	NA	ATTS
RI	NA	AT1TE13240	AT1G12040	leucine-rich repeat/extensin 1	2.31092	0.0319672	0.72405	1.49474e-17	0	0	0.117971	MSTRG.1522.3_4070134_4071656	MSTRG.1522.3	MSTRG.1522	gene_id MSTRG.1522; transcript_id MSTRG.1522.3; exon_number_id 1	3	3	1	1	4070134	4071656	AT1TE13240	1	4071377	4071831	Intragenic	3	TRUE	FALSE	TRUE	+	1	2	first	RI	NA
RI	NA	AT1TE13240	AT1G12040	leucine-rich repeat/extensin 1	2.31092	0.0319672	0.72405	1.49474e-17	0	0	0.117971	MSTRG.1522.3_4071710_4072687	MSTRG.1522.3	MSTRG.1522	gene_id MSTRG.1522; transcript_id MSTRG.1522.3; exon_number_id 2	3	3	1	1	4071710	4072687	AT1TE13240	1	4071377	4071831	Intragenic	3	TRUE	TRUE	FALSE	+	2	2	last	RI	NA
NA	ATSS	AT5TE52600	AT5G37000	Exostosin family protein	6.60577	NA	0.2467	0.00847055	0.47811	0	0	MSTRG.35590.1_14617891_14618625	MSTRG.35590.1	MSTRG.35590	gene_id MSTRG.35590; transcript_id MSTRG.35590.1; exon_number_id 1	6	1	0.166667	5	14617891	14618625	AT5TE52600	5	14617083	14617917	Intergenic	3	FALSE	TRUE	FALSE	+	1	6	first	NA	ATSS
NA	ATSS	AT5TE81110	AT5G55660	DEK domain-containing chromatin associated protein	7.31898	0.0896308	0.0551	0.000293054	0.4845	0	0	MSTRG.38233.11_22540268_22540448	MSTRG.38233.11	MSTRG.38233	gene_id MSTRG.38233; transcript_id MSTRG.38233.11; exon_number_id 1	11	11	1	5	22540268	22540448	AT5TE81110	5	22539608	22540276	Intragenic	3	FALSE	TRUE	FALSE	+	1	9	first	NA	ATSS
A3SS	AFE, ATSS	AT1TE36605	AT1G31600	RNA-binding (RRM/RBD/RNP motifs) family protein	-6.4792	0.369534	-0.05025	0.00385013	1.02041	0	0	MSTRG.4129.25_11316402_11316507	MSTRG.4129.25	MSTRG.4129	gene_id MSTRG.4129; transcript_id MSTRG.4129.25; exon_number_id 8	27	25	0.925926	1	11316402	11316507	AT1TE36605	1	11315040	11316663	Intragenic	2	TRUE	TRUE	TRUE	-	8	8	first	A3SS	AFE, ATSS
NA	AFE, ATSS	AT1TE36605	AT1G31600	RNA-binding (RRM/RBD/RNP motifs) family protein	-6.4792	0.369534	-0.05025	0.00385013	1.02041	0	0	MSTRG.4129.25_11315568_11315640	MSTRG.4129.25	MSTRG.4129	gene_id MSTRG.4129; transcript_id MSTRG.4129.25; exon_number_id 7	27	25	0.925926	1	11315568	11315640	AT1TE36605	1	11315040	11316663	Intragenic	2	TRUE	FALSE	FALSE	-	7	8	middle	NA	AFE, ATSS
NA	ATTS	AT2TE84415	AT2G45100	Cyclin/Brf1-like TBP-binding protein	-6.60693	0.291587	-0.16965	0.0313286	1.4646	-0.0782	-12.5517	MSTRG.16382.7_18595253_18595623	MSTRG.16382.7	MSTRG.16382	gene_id MSTRG.16382; transcript_id MSTRG.16382.7; exon_number_id 1	10	10	1	2	18595253	18595623	AT2TE84415	2	18594858	18595311	Intergenic	3	FALSE	TRUE	FALSE	-	1	15	last	NA	ATTS
NA	ATTS	AT2TE84415	AT2G45100	Cyclin/Brf1-like TBP-binding protein	7.07896	0.136939	0.2816	3.8947e-06	1.4646	-0.0782	-12.5517	MSTRG.16382.2_18595225_18595623	MSTRG.16382.2	MSTRG.16382	gene_id MSTRG.16382; transcript_id MSTRG.16382.2; exon_number_id 1	10	10	1	2	18595225	18595623	AT2TE84415	2	18594858	18595311	Intergenic	3	FALSE	TRUE	FALSE	-	1	15	last	NA	ATTS
RI	NA	AT1TE43360	AT1G35780	0	-4.50156	0.450099	-0.01935	0.00310696	1.7888	10.8108	0	MSTRG.4748.11_13278466_13279566	MSTRG.4748.11	MSTRG.4748	gene_id MSTRG.4748; transcript_id MSTRG.4748.11; exon_number_id 2	13	5	0.384615	1	13278466	13279566	AT1TE43360	1	13278778	13279032	Intragenic	1	FALSE	FALSE	FALSE	-	2	3	middle	RI	NA
A3SS, RI	NA	AT1TE03050	AT1G03740	Protein kinase superfamily protein	6.99149	0.166743	0.0321	0.0093252	3.3757	0	0	MSTRG.366.8_934784_935481	MSTRG.366.8	MSTRG.366	gene_id MSTRG.366; transcript_id MSTRG.366.8; exon_number_id 2	15	15	1	1	934784	935481	AT1TE03050	1	934883	935351	Intragenic	1	TRUE	FALSE	FALSE	+	2	4	middle	A3SS, RI	NA
RI	NA	AT3TE32730	AT3G22120	cell wall-plasma membrane linker protein	-1.12712	0.236305	-0.21575	5.87666e-06	4.65177	0	1.21568	MSTRG.19751.5_7795010_7796326	MSTRG.19751.5	MSTRG.19751	gene_id MSTRG.19751; transcript_id MSTRG.19751.5; exon_number_id 1	5	5	1	3	7795010	7796326	AT3TE32730	3	7795544	7795980	Intragenic	1	TRUE	FALSE	FALSE	-	1	1	single	RI	NA
A3SS, RI	NA	AT3TE32730	AT3G22120	cell wall-plasma membrane linker protein	0.367269	0.999994	0.1496	2.84911e-08	4.65177	0	1.21568	MSTRG.19751.1_7794973_7795785	MSTRG.19751.1	MSTRG.19751	gene_id MSTRG.19751; transcript_id MSTRG.19751.1; exon_number_id 1	5	5	1	3	7794973	7795785	AT3TE32730	3	7795544	7795980	Intragenic	3	TRUE	FALSE	TRUE	-	1	2	last	A3SS, RI	NA
NA	ATSS	AT5TE27865	AT5G23010	methylthioalkylmalate synthase 1	-1.9514	0.0131162	-0.02805	0.0322723	5.31915	0	0	MSTRG.33760.9_7703094_7703616	MSTRG.33760.9	MSTRG.33760	gene_id MSTRG.33760; transcript_id MSTRG.33760.9; exon_number_id 1	18	14	0.777778	5	7703094	7703616	AT5TE27865	5	7702786	7703115	Intergenic	3	FALSE	TRUE	FALSE	+	1	9	first	NA	ATSS
NA	ATSS	AT5TE27865	AT5G23010	methylthioalkylmalate synthase 1	-3.37948	0.00464999	-0.01605	0.00497866	5.31915	0	0	MSTRG.33760.13_7703095_7703616	MSTRG.33760.13	MSTRG.33760	gene_id MSTRG.33760; transcript_id MSTRG.33760.13; exon_number_id 1	18	14	0.777778	5	7703095	7703616	AT5TE27865	5	7702786	7703115	Intergenic	3	FALSE	TRUE	FALSE	+	1	8	first	NA	ATSS
RI	NA	AT1TE67360	AT1G54610	Protein kinase superfamily protein	2.89662	0.231838	0.05015	3.33377e-05	8.6143	0	0	MSTRG.6646.3_20396151_20396436	MSTRG.6646.3	MSTRG.6646	gene_id MSTRG.6646; transcript_id MSTRG.6646.3; exon_number_id 6	14	14	1	1	20396151	20396436	AT1TE67360	1	20395863	20396349	Intragenic	3	TRUE	FALSE	FALSE	-	6	8	middle	RI	NA
A3SS	NA	AT1TE67360	AT1G54610	Protein kinase superfamily protein	2.89662	0.231838	0.05015	3.33377e-05	8.6143	0	0	MSTRG.6646.3_20395740_20396058	MSTRG.6646.3	MSTRG.6646	gene_id MSTRG.6646; transcript_id MSTRG.6646.3; exon_number_id 5	14	14	1	1	20395740	20396058	AT1TE67360	1	20395863	20396349	Intragenic	3	TRUE	FALSE	FALSE	-	5	8	middle	A3SS	NA
NA	ATTS	AT4TE55210	AT4G22690	cytochrome P450, family 706, subfamily A, polypeptide 1	0.542348	0.999994	0.02035	0.0485581	11.3333	0	0	MSTRG.28579.2_11929874_11931740	MSTRG.28579.2	MSTRG.28579	gene_id MSTRG.28579; transcript_id MSTRG.28579.2; exon_number_id 1	4	2	0.5	4	11929874	11931740	AT4TE55210	4	11931580	11931995	Intragenic	3	FALSE	FALSE	TRUE	+	1	1	single	NA	ATTS
NA	ATTS	AT5TE34440	AT5G26980	syntaxin of plants 41	6.3093	NA	0.0546	0.00648766	17.5439	8.16327	0	MSTRG.34285.3_9488113_9488361	MSTRG.34285.3	MSTRG.34285	gene_id MSTRG.34285; transcript_id MSTRG.34285.3; exon_number_id 1	23	21	0.913043	5	9488113	9488361	AT5TE34440	5	9487451	9488211	Intergenic	3	FALSE	TRUE	FALSE	-	1	9	last	NA	ATTS
NA	ATTS	AT4TE29025	AT4G11060	mitochondrially targeted single-stranded DNA binding protein	1.38215	0.532648	0.22975	1.07602e-05	22.6336	11.1111	0	MSTRG.26815.1_6754586_6754836	MSTRG.26815.1	MSTRG.26815	gene_id MSTRG.26815; transcript_id MSTRG.26815.1; exon_number_id 1	6	2	0.333333	4	6754586	6754836	AT4TE29025	4	6754326	6754596	Intergenic	3	FALSE	TRUE	FALSE	-	1	5	last	NA	ATTS
NA	ATTS	AT2TE83420	AT2G44570	glycosyl hydrolase 9B12	-5.17162	NA	-0.38745	0.00835639	NA	0	0	MSTRG.16304.1_18394177_18395219	MSTRG.16304.1	MSTRG.16304	gene_id MSTRG.16304; transcript_id MSTRG.16304.1; exon_number_id 1	3	1	0.333333	2	18394177	18395219	AT2TE83420	2	18393936	18394213	Intergenic	3	FALSE	TRUE	FALSE	-	1	3	last	NA	ATTS
RI	NA	AT1TE91070	AT1G74010	Calcium-dependent phosphotriesterase superfamily protein	-0.448912	0.999994	-0.28015	0.00232911	NA	NA	0	MSTRG.9215.2_27832230_27832909	MSTRG.9215.2	MSTRG.9215	gene_id MSTRG.9215; transcript_id MSTRG.9215.2; exon_number_id 1	2	2	1	1	27832230	27832909	AT1TE91070	1	27832898	27833238	Intragenic	3	TRUE	FALSE	TRUE	-	1	3	last	RI	NA
NA	ATTS	AT2TE10215	AT2G05810	ARM repeat superfamily protein	-8.01094	0.00487683	-0.2356	0.00227317	NA	5.74555	-2.75651	MSTRG.10899.3_2214013_2217297	MSTRG.10899.3	MSTRG.10899	gene_id MSTRG.10899; transcript_id MSTRG.10899.3; exon_number_id 1	5	5	1	2	2214013	2217297	AT2TE10215	2	2213851	2214261	Intragenic	3	FALSE	TRUE	FALSE	-	1	1	single	NA	ATTS
NA	ATTS	AT1TE17560	AT1G15790	0	-6.47368	0.346781	-0.12825	7.44142e-08	NA	0	0	MSTRG.2034.1_5438182_5438521	MSTRG.2034.1	MSTRG.2034	gene_id MSTRG.2034; transcript_id MSTRG.2034.1; exon_number_id 1	14	1	0.0714286	1	5438182	5438521	AT1TE17560	1	5437872	5438207	Intergenic	3	FALSE	TRUE	FALSE	-	1	7	last	NA	ATTS
NA	AFE, ATSS	AT1TE63970	AT1G51940	protein kinase family protein / peptidoglycan-binding LysM domain-containing protein	-7.53229	0.0244016	-0.10645	0.000297425	NA	0	0	MSTRG.6258.4_19298370_19299189	MSTRG.6258.4	MSTRG.6258	gene_id MSTRG.6258; transcript_id MSTRG.6258.4; exon_number_id 10	13	11	0.846154	1	19298370	19299189	AT1TE63970	1	19299173	19299793	Intergenic	3	FALSE	FALSE	TRUE	-	10	10	first	NA	AFE, ATSS
RI	NA	AT1TE86740	AT1G70320	ubiquitin-protein ligase 2	-10.7404	3.21508e-07	-0.0886	0.0174797	NA	0	0	MSTRG.8750.2_26492792_26497083	MSTRG.8750.2	MSTRG.8750	gene_id MSTRG.8750; transcript_id MSTRG.8750.2; exon_number_id 12	5	4	0.8	1	26492792	26497083	AT1TE86740	1	26494214	26494503	Intragenic	1	FALSE	FALSE	FALSE	-	12	16	middle	RI	NA
NA	ATTS	AT1TE41910	AT1G35180	TRAM, LAG1 and CLN8 (TLC) lipid-sensing domain containing protein	-6.66288	0.323569	-0.08465	0.0300063	NA	0	0	MSTRG.4619.3_12877148_12877674	MSTRG.4619.3	MSTRG.4619	gene_id MSTRG.4619; transcript_id MSTRG.4619.3; exon_number_id 1	4	4	1	1	12877148	12877674	AT1TE41910	1	12876830	12877158	Intergenic	3	FALSE	TRUE	FALSE	-	1	3	last	NA	ATTS
NA	ALE, ATTS	AT2TE31130	AT2G17420	NADPH-dependent thioredoxin reductase A	-0.81911	0.735316	-0.0775	4.21171e-05	NA	0	-0.649492	MSTRG.12517.5_7566148_7566439	MSTRG.12517.5	MSTRG.12517	gene_id MSTRG.12517; transcript_id MSTRG.12517.5; exon_number_id 3	13	8	0.615385	2	7566148	7566439	AT2TE31130	2	7566283	7566548	Intragenic	3	TRUE	FALSE	TRUE	+	3	3	last	NA	ALE, ATTS
A5SS	NA	AT5TE14340	AT5G12240	0	-0.0373159	0.999994	-0.0663	7.96594e-06	NA	0	0	MSTRG.32443.2_3960354_3960408	MSTRG.32443.2	MSTRG.32443	gene_id MSTRG.32443; transcript_id MSTRG.32443.2; exon_number_id 4	9	9	1	5	3960354	3960408	AT5TE14340	5	3960294	3960506	Intragenic	2	TRUE	FALSE	FALSE	-	4	5	middle	A5SS	NA
SE	NA	AT2TE41665	AT2G22920	serine carboxypeptidase-like 12	-5.42172	NA	-0.0588	0.0121362	NA	0	0	MSTRG.13289.5_9757339_9757607	MSTRG.13289.5	MSTRG.13289	gene_id MSTRG.13289; transcript_id MSTRG.13289.5; exon_number_id 12	16	16	1	2	9757339	9757607	AT2TE41665	2	9757155	9757460	Intragenic	3	TRUE	TRUE	FALSE	+	12	12	last	SE	NA
NA	ATSS	AT2TE56870	AT2G30470	high-level expression of sugar-inducible gene 2	-7.4356	0.0293331	-0.0579	0.00741738	NA	NA	0	MSTRG.14336.2_12984596_12985317	MSTRG.14336.2	MSTRG.14336	gene_id MSTRG.14336; transcript_id MSTRG.14336.2; exon_number_id 12	7	6	0.857143	2	12984596	12985317	AT2TE56870	2	12985211	12985618	Intergenic	3	FALSE	FALSE	TRUE	-	12	12	first	NA	ATSS
A3SS, A5SS, RI	NA	AT2TE37450	AT2G20625	Protein of unknown function (DUF626)	-1.59078	0.120239	-0.05695	1.77224e-05	NA	0	0	MSTRG.12955.11_8898662_8898899	MSTRG.12955.11	MSTRG.12955	gene_id MSTRG.12955; transcript_id MSTRG.12955.11; exon_number_id 3	13	11	0.846154	2	8898662	8898899	AT2TE37450	2	8898890	8899234	Intragenic	3	TRUE	FALSE	FALSE	-	3	4	middle	A3SS, A5SS, RI	NA
NA	ATSS	AT2TE49950	AT2G26990	proteasome family protein	-1.38372	0.782807	-0.0455	0.00327163	NA	0	0	MSTRG.13893.7_11522402_11522613	MSTRG.13893.7	MSTRG.13893	gene_id MSTRG.13893; transcript_id MSTRG.13893.7; exon_number_id 9	12	11	0.916667	2	11522402	11522613	AT2TE49950	2	11522542	11523084	Intergenic	3	FALSE	FALSE	TRUE	-	9	9	first	NA	ATSS
RI	NA	AT2TE37450	AT2G20625	Protein of unknown function (DUF626)	-0.83453	0.70412	-0.04365	0.0400239	NA	0	0	MSTRG.12955.8_8898288_8898899	MSTRG.12955.8	MSTRG.12955	gene_id MSTRG.12955; transcript_id MSTRG.12955.8; exon_number_id 3	13	11	0.846154	2	8898288	8898899	AT2TE37450	2	8898890	8899234	Intragenic	3	TRUE	FALSE	FALSE	-	3	4	middle	RI	NA
RI	NA	AT2TE31130	AT2G17420	NADPH-dependent thioredoxin reductase A	-1.63832	0.137625	-0.033	3.24124e-05	NA	0	-0.649492	MSTRG.12517.1_7565589_7566601	MSTRG.12517.1	MSTRG.12517	gene_id MSTRG.12517; transcript_id MSTRG.12517.1; exon_number_id 2	13	8	0.615385	2	7565589	7566601	AT2TE31130	2	7566283	7566548	Intragenic	1	TRUE	FALSE	FALSE	+	2	2	last	RI	NA
A3SS, RI, SE	NA	AT3TE43480	AT3G28130	nodulin MtN21 /EamA-like transporter family protein	-6.41057	0.366334	-0.03245	0.00071346	NA	NA	0	MSTRG.20646.22_10467731_10467978	MSTRG.20646.22	MSTRG.20646	gene_id MSTRG.20646; transcript_id MSTRG.20646.22; exon_number_id 4	26	23	0.884615	3	10467731	10467978	AT3TE43480	3	10467464	10467738	Intragenic	3	TRUE	FALSE	FALSE	+	4	7	middle	A3SS, RI, SE	NA
A3SS, A5SS, RI	NA	AT2TE37450	AT2G20625	Protein of unknown function (DUF626)	-0.607841	0.999994	-0.03075	0.0125363	NA	0	0	MSTRG.12955.4_8898662_8898899	MSTRG.12955.4	MSTRG.12955	gene_id MSTRG.12955; transcript_id MSTRG.12955.4; exon_number_id 5	13	11	0.846154	2	8898662	8898899	AT2TE37450	2	8898890	8899234	Intragenic	3	TRUE	FALSE	FALSE	-	5	6	middle	A3SS, A5SS, RI	NA
A3SS, RI, SE	ATTS	AT3TE43480	AT3G28130	nodulin MtN21 /EamA-like transporter family protein	-6.19102	NA	-0.0296	0.0048843	NA	NA	0	MSTRG.20646.12_10467731_10467978	MSTRG.20646.12	MSTRG.20646	gene_id MSTRG.20646; transcript_id MSTRG.20646.12; exon_number_id 4	26	23	0.884615	3	10467731	10467978	AT3TE43480	3	10467464	10467738	Intragenic	3	TRUE	FALSE	FALSE	+	4	7	middle	A3SS, RI, SE	ATTS
SE	NA	AT2TE43240	AT2G23760	BEL1-like homeodomain 4	-6.52811	0.295883	-0.02585	0.0121806	NA	0	0	MSTRG.13419.12_10107862_10108424	MSTRG.13419.12	MSTRG.13419	gene_id MSTRG.13419; transcript_id MSTRG.13419.12; exon_number_id 1	14	14	1	2	10107862	10108424	AT2TE43240	2	10108407	10109100	Intragenic	3	TRUE	FALSE	TRUE	-	1	4	last	SE	NA
NA	ATSS	AT2TE57390	AT2G30740	Protein kinase superfamily protein	-6.77684	0.184101	-0.02565	0.00174546	NA	-9.67742	-0.60399	MSTRG.14372.7_13095355_13095484	MSTRG.14372.7	MSTRG.14372	gene_id MSTRG.14372; transcript_id MSTRG.14372.7; exon_number_id 1	22	8	0.363636	2	13095355	13095484	AT2TE57390	2	13095115	13095389	Intergenic	3	FALSE	TRUE	FALSE	+	1	9	first	NA	ATSS
NA	ATSS	AT4TE11705	AT4G04925	0	-2.35356	0.999994	-0.02505	0.0420145	NA	0	0	MSTRG.25666.1_2505673_2506472	MSTRG.25666.1	MSTRG.25666	gene_id MSTRG.25666; transcript_id MSTRG.25666.1; exon_number_id 1	2	2	1	4	2505673	2506472	AT4TE11705	4	2505505	2506163	Intergenic	3	FALSE	TRUE	FALSE	+	1	2	first	NA	ATSS
NA	ATSS	AT1TE27335	AT1G23950	Protein of unknown function (DUF626)	-6.69475	0.214326	-0.0189	3.91359e-05	NA	-29.869	-9.29064	MSTRG.3166.9_8471272_8471424	MSTRG.3166.9	MSTRG.3166	gene_id MSTRG.3166; transcript_id MSTRG.3166.9; exon_number_id 4	22	11	0.5	1	8471272	8471424	AT1TE27335	1	8471416	8472049	Intergenic	3	FALSE	FALSE	TRUE	-	4	4	first	NA	ATSS
NA	ATTS	AT1TE16330	AT1G14685	basic pentacysteine 2	-6.70709	0.228804	-0.0165	0.00591724	NA	0	0	MSTRG.1885.2_5045311_5045615	MSTRG.1885.2	MSTRG.1885	gene_id MSTRG.1885; transcript_id MSTRG.1885.2; exon_number_id 2	11	3	0.272727	1	5045311	5045615	AT1TE16330	1	5045303	5045665	Intragenic	1	TRUE	TRUE	TRUE	+	2	2	last	NA	ATTS
RI	NA	AT5TE18975	AT5G16030	0	-1.25444	0.999994	-0.0159	0.0368033	NA	NA	0	MSTRG.32898.10_5240311_5240833	MSTRG.32898.10	MSTRG.32898	gene_id MSTRG.32898; transcript_id MSTRG.32898.10; exon_number_id 4	20	20	1	5	5240311	5240833	AT5TE18975	5	5240254	5240470	Intragenic	3	TRUE	TRUE	FALSE	+	4	4	last	RI	NA
NA	ATSS	AT2TE49950	AT2G26990	proteasome family protein	-2.65075	0.786322	-0.0149	0.0167311	NA	0	0	MSTRG.13893.2_11522402_11522613	MSTRG.13893.2	MSTRG.13893	gene_id MSTRG.13893; transcript_id MSTRG.13893.2; exon_number_id 8	12	11	0.916667	2	11522402	11522613	AT2TE49950	2	11522542	11523084	Intergenic	3	FALSE	FALSE	TRUE	-	8	8	first	NA	ATSS
A5SS, RI, SE	NA	AT3TE43380	AT3G28050	nodulin MtN21 /EamA-like transporter family protein	-7.27535	0.0615969	-0.0136	1.28064e-05	NA	0	0	MSTRG.20626.11_10443838_10443952	MSTRG.20626.11	MSTRG.20626	gene_id MSTRG.20626; transcript_id MSTRG.20626.11; exon_number_id 3	13	13	1	3	10443838	10443952	AT3TE43380	3	10443359	10443882	Intragenic	3	TRUE	FALSE	FALSE	+	3	5	middle	A5SS, RI, SE	NA
RI	NA	AT5TE18975	AT5G16030	0	0.985743	0.999994	0.011	0.0131456	NA	NA	0	MSTRG.32898.17_5240311_5240833	MSTRG.32898.17	MSTRG.32898	gene_id MSTRG.32898; transcript_id MSTRG.32898.17; exon_number_id 5	20	20	1	5	5240311	5240833	AT5TE18975	5	5240254	5240470	Intragenic	3	TRUE	TRUE	FALSE	+	5	5	last	RI	NA
NA	ALE, ATTS	AT2TE02680	AT2G02380	glutathione S-transferase (class zeta) 2	3.89866	0.560808	0.0123	6.10093e-06	NA	NA	-27.273	MSTRG.10395.25_630847_631241	MSTRG.10395.25	MSTRG.10395	gene_id MSTRG.10395; transcript_id MSTRG.10395.25; exon_number_id 8	67	25	0.373134	2	630847	631241	AT2TE02680	2	631072	631344	Intragenic	3	FALSE	FALSE	TRUE	+	8	8	last	NA	ALE, ATTS
NA	ATSS	AT5TE87560	AT5G60540	pyridoxine biosynthesis 2	5.55283	NA	0.01455	0.0246633	NA	0	0	MSTRG.38871.11_24338727_24338839	MSTRG.38871.11	MSTRG.38871	gene_id MSTRG.38871; transcript_id MSTRG.38871.11; exon_number_id 6	22	5	0.227273	5	24338727	24338839	AT5TE87560	5	24338814	24339184	Intergenic	3	FALSE	FALSE	TRUE	-	6	6	first	NA	ATSS
A3SS, RI, SE	NA	AT5TE81775	AT5G56140	RNA-binding KH domain-containing protein	0.592905	0.999994	0.02095	0.00281877	NA	0	0	MSTRG.38297.16_22726166_22726252	MSTRG.38297.16	MSTRG.38297	gene_id MSTRG.38297; transcript_id MSTRG.38297.16; exon_number_id 2	23	18	0.782609	5	22726166	22726252	AT5TE81775	5	22726164	22726373	Intragenic	2	TRUE	FALSE	FALSE	+	2	7	middle	A3SS, RI, SE	NA
NA	ATTS	AT5TE52275	AT5G36880	acetyl-CoA synthetase	0.857262	0.999994	0.02175	0.0530396	NA	NA	0	MSTRG.35576.3_14534609_14535146	MSTRG.35576.3	MSTRG.35576	gene_id MSTRG.35576; transcript_id MSTRG.35576.3; exon_number_id 1	27	3	0.111111	5	14534609	14535146	AT5TE52275	5	14534319	14534627	Intergenic	3	FALSE	TRUE	FALSE	-	1	20	last	NA	ATTS
NA	ATSS	AT4TE11705	AT4G04925	0	0.420218	0.999994	0.02505	0.00437771	NA	0	0	MSTRG.25666.2_2506119_2508052	MSTRG.25666.2	MSTRG.25666	gene_id MSTRG.25666; transcript_id MSTRG.25666.2; exon_number_id 1	2	2	1	4	2506119	2508052	AT4TE11705	4	2505505	2506163	Intergenic	3	FALSE	TRUE	FALSE	+	1	1	single	NA	ATSS
RI	NA	AT5TE81775	AT5G56140	RNA-binding KH domain-containing protein	1.65469	0.469718	0.0357	2.48748e-05	NA	0	0	MSTRG.38297.12_22726166_22726252	MSTRG.38297.12	MSTRG.38297	gene_id MSTRG.38297; transcript_id MSTRG.38297.12; exon_number_id 2	23	18	0.782609	5	22726166	22726252	AT5TE81775	5	22726164	22726373	Intragenic	2	TRUE	FALSE	FALSE	+	2	6	middle	RI	NA
NA	ATSS	AT2TE49950	AT2G26990	proteasome family protein	0.826555	0.999994	0.0452	0.0254366	NA	0	0	MSTRG.13893.4_11522402_11522613	MSTRG.13893.4	MSTRG.13893	gene_id MSTRG.13893; transcript_id MSTRG.13893.4; exon_number_id 9	12	11	0.916667	2	11522402	11522613	AT2TE49950	2	11522542	11523084	Intergenic	3	FALSE	FALSE	TRUE	-	9	9	first	NA	ATSS
RI	NA	AT3TE43480	AT3G28130	nodulin MtN21 /EamA-like transporter family protein	6.68762	0.330268	0.0489	0.000719298	NA	NA	0	MSTRG.20646.2_10467731_10467978	MSTRG.20646.2	MSTRG.20646	gene_id MSTRG.20646; transcript_id MSTRG.20646.2; exon_number_id 3	26	23	0.884615	3	10467731	10467978	AT3TE43480	3	10467464	10467738	Intragenic	3	TRUE	FALSE	FALSE	+	3	6	middle	RI	NA
NA	ATTS	AT1TE10600	AT1G09995	DNA repair DEAD helicase RAD3/XP-D subfamily protein	6.99011	0.170493	0.05465	0.000233603	NA	NA	0	MSTRG.1214.7_3262277_3263630	MSTRG.1214.7	MSTRG.1214	gene_id MSTRG.1214; transcript_id MSTRG.1214.7; exon_number_id 1	10	8	0.8	1	3262277	3263630	AT1TE10600	1	3262076	3262304	Intergenic	3	FALSE	TRUE	FALSE	-	1	1	single	NA	ATTS
SE, RI	NA	AT3TE43480	AT3G28130	nodulin MtN21 /EamA-like transporter family protein	0.371426	0.999994	0.05775	0.0252785	NA	NA	0	MSTRG.20646.3_10467731_10467978	MSTRG.20646.3	MSTRG.20646	gene_id MSTRG.20646; transcript_id MSTRG.20646.3; exon_number_id 4	26	23	0.884615	3	10467731	10467978	AT3TE43480	3	10467464	10467738	Intragenic	3	TRUE	FALSE	FALSE	+	4	7	middle	SE, RI	NA
A5SS, SE	NA	AT2TE41665	AT2G22920	serine carboxypeptidase-like 12	6.4124	NA	0.06615	0.00165771	NA	0	0	MSTRG.13289.11_9757203_9757249	MSTRG.13289.11	MSTRG.13289	gene_id MSTRG.13289; transcript_id MSTRG.13289.11; exon_number_id 12	16	16	1	2	9757203	9757249	AT2TE41665	2	9757155	9757460	Intragenic	2	TRUE	FALSE	FALSE	+	12	13	middle	A5SS, SE	NA
SE	NA	AT2TE41665	AT2G22920	serine carboxypeptidase-like 12	6.4124	NA	0.06615	0.00165771	NA	0	0	MSTRG.13289.11_9757339_9757607	MSTRG.13289.11	MSTRG.13289	gene_id MSTRG.13289; transcript_id MSTRG.13289.11; exon_number_id 13	16	16	1	2	9757339	9757607	AT2TE41665	2	9757155	9757460	Intragenic	3	TRUE	TRUE	FALSE	+	13	13	last	SE	NA
NA	ATSS	AT5TE64990	AT5G44650	0	0.0267526	0.999994	0.0846	2.10128e-05	NA	NA	1.31062	MSTRG.36732.1_18013148_18013740	MSTRG.36732.1	MSTRG.36732	gene_id MSTRG.36732; transcript_id MSTRG.36732.1; exon_number_id 1	9	5	0.555556	5	18013148	18013740	AT5TE64990	5	18012750	18013172	Intergenic	3	FALSE	TRUE	FALSE	+	1	6	first	NA	ATSS
A3SS, A5SS, RI	NA	AT2TE37450	AT2G20625	Protein of unknown function (DUF626)	0.23115	0.999994	0.08505	0.000293375	NA	0	0	MSTRG.12955.6_8898662_8898899	MSTRG.12955.6	MSTRG.12955	gene_id MSTRG.12955; transcript_id MSTRG.12955.6; exon_number_id 4	13	11	0.846154	2	8898662	8898899	AT2TE37450	2	8898890	8899234	Intragenic	3	TRUE	FALSE	FALSE	-	4	6	middle	A3SS, A5SS, RI	NA
NA	ATTS	AT1TE36545	AT1G31550	GDSL-like Lipase/Acylhydrolase superfamily protein	7.26544	0.0835382	0.08555	9.53442e-06	NA	0	0	MSTRG.4121.4_11295524_11295912	MSTRG.4121.4	MSTRG.4121	gene_id MSTRG.4121; transcript_id MSTRG.4121.4; exon_number_id 1	12	12	1	1	11295524	11295912	AT1TE36545	1	11295413	11295628	Intergenic	3	FALSE	TRUE	FALSE	-	1	5	last	NA	ATTS
RI	NA	AT2TE31130	AT2G17420	NADPH-dependent thioredoxin reductase A	0.369736	0.999994	0.09395	8.27951e-10	NA	0	-0.649492	MSTRG.12517.3_7566148_7566601	MSTRG.12517.3	MSTRG.12517	gene_id MSTRG.12517; transcript_id MSTRG.12517.3; exon_number_id 2	13	8	0.615385	2	7566148	7566601	AT2TE31130	2	7566283	7566548	Intragenic	1	TRUE	FALSE	FALSE	+	2	2	last	RI	NA
NA	ATSS	AT3TE40825	AT3G26700	Protein kinase superfamily protein	8.38649	0.00177661	0.1661	9.67615e-06	NA	-4.22429	0.172562	MSTRG.20413.1_9809581_9810425	MSTRG.20413.1	MSTRG.20413	gene_id MSTRG.20413; transcript_id MSTRG.20413.1; exon_number_id 1	10	1	0.1	3	9809581	9810425	AT3TE40825	3	9809189	9809626	Intergenic	3	FALSE	TRUE	FALSE	+	1	8	first	NA	ATSS
A3SS, RI	NA	AT1TE99345	AT1G80840	WRKY DNA-binding protein 40	7.09926	0.130413	0.1904	0.000104577	NA	NA	0	MSTRG.10151.5_30384298_30384672	MSTRG.10151.5	MSTRG.10151	gene_id MSTRG.10151; transcript_id MSTRG.10151.5; exon_number_id 2	8	2	0.25	1	30384298	30384672	AT1TE99345	1	30384040	30384326	Intragenic	3	TRUE	FALSE	FALSE	+	2	4	middle	A3SS, RI	NA
NA	ATTS	AT1TE72850	AT1G59930	MADS-box family protein	10.5902	1.19494e-80	0.24965	0.000241091	NA	-32.3944	0.14424	MSTRG.7251.3_22060846_22061510	MSTRG.7251.3	MSTRG.7251	gene_id MSTRG.7251; transcript_id MSTRG.7251.3; exon_number_id 1	3	1	0.333333	1	22060846	22061510	AT1TE72850	1	22060730	22060955	Intergenic	3	FALSE	TRUE	FALSE	-	1	1	single	NA	ATTS
RI	NA	AT1TE91070	AT1G74010	Calcium-dependent phosphotriesterase superfamily protein	1.24416	0.708683	0.28015	0.00179253	NA	NA	0	MSTRG.9215.1_27832106_27833530	MSTRG.9215.1	MSTRG.9215	gene_id MSTRG.9215; transcript_id MSTRG.9215.1; exon_number_id 1	2	2	1	1	27832106	27833530	AT1TE91070	1	27832898	27833238	Intragenic	1	TRUE	FALSE	FALSE	-	1	2	last	RI	NA

## Sheet: suvh456
					DESeq2 Col-0 vs suvh456		DEXSeq Col-0 vs suvh456		Sorting (Chip-seq peaks overlap to TE or transcript locus)			ParasiTE output
Alternative_splicing	Alternative_transcription	TE_id	gene_id	gene_name	log2FoldChange	padj	dIF	isoform_switch_q_value	Sum	TE Col-0 H3K9me2 Chipseq	transcript Col-0 H3K9me2 Chipseq	Exon_id	Transcript_id	Gene_id	Gene_ref_id	Total_number_transcripts	Total_transcripts_with_this_TEs	Freq_TE_isoform	exon_chromosome	exon_start	exon_end	TE_id	TE_chromosome	TE_start	TE_end	TE_localisation	method	AS_check	Exon_check_start	Exon_check_end	exon_strand	exon_number	total_exon_number	TE_position_isoform	Alternative_splicing	Alternative_transcription
NA	ATSS	AT3TE02240	AT3G02515	transposable element gene	-8.93092	0.00011212	-1	7.8488e-24	2	1	1	MSTRG.17016.5_525574_526530	MSTRG.17016.5	MSTRG.17016	gene_id MSTRG.17016; transcript_id MSTRG.17016.5; exon_number_id 1	5	5	1	3	525574	526530	AT3TE02240	3	525369	526255	Intragenic	3	FALSE	TRUE	FALSE	+	1	1	single	NA	ATSS
RI	ALE, ATTS	AT5TE37825	AT5G28442	quinoprotein	-1.66461	0.999996	-0.4786	0.00963199	2	1	1	MSTRG.34548.6_10368384_10368783	MSTRG.34548.6	MSTRG.34548	gene_id MSTRG.34548; transcript_id MSTRG.34548.6; exon_number_id 1	1	1	1	5	10368384	10368783	AT5TE37825	5	10365544	10368534	Intergenic	3	TRUE	TRUE	FALSE	-	1	2	last	RI	ALE, ATTS
NA	ATSS	AT4TE24230	AT4G08991	0	-4.70245	NA	-0.25225	0.00264033	2	1	1	MSTRG.26509.12_5771770_5772053	MSTRG.26509.12	MSTRG.26509	gene_id MSTRG.26509; transcript_id MSTRG.26509.12; exon_number_id 5	20	18	0.9	4	5771770	5772053	AT4TE24230	4	5771968	5773031	Intergenic	3	FALSE	FALSE	TRUE	-	5	5	first	NA	ATSS
NA	ALE, ATTS	AT3TE45620	AT3G28930	AIG2-like (avirulence induced gene) family protein	0.127891	0.999996	-0.07235	3.63397e-05	2	1	1	MSTRG.20791.26_10969186_10970272	MSTRG.20791.26	MSTRG.20791	gene_id MSTRG.20791; transcript_id MSTRG.20791.26; exon_number_id 5	39	23	0.589744	3	10969186	10970272	AT3TE45620	3	10970101	10976062	Intergenic	3	FALSE	FALSE	TRUE	-	5	5	first	NA	ALE, ATTS
A3SS, RI	NA	AT4TE33010	AT4G12917	other RNA	-0.566214	0.999996	-0.0375	0.00893501	2	1	1	MSTRG.27088.17_7563274_7563663	MSTRG.27088.17	MSTRG.27088	gene_id MSTRG.27088; transcript_id MSTRG.27088.17; exon_number_id 2	23	23	1	4	7563274	7563663	AT4TE33010	4	7561309	7563713	Intragenic	2	TRUE	FALSE	FALSE	-	2	3	middle	A3SS, RI	NA
NA	ALE, ATTS	AT4TE33010	AT4G12917	other RNA	-0.566214	0.999996	-0.0375	0.00893501	2	1	1	MSTRG.27088.17_7561560_7561918	MSTRG.27088.17	MSTRG.27088	gene_id MSTRG.27088; transcript_id MSTRG.27088.17; exon_number_id 1	23	23	1	4	7561560	7561918	AT4TE33010	4	7561309	7563713	Intragenic	2	TRUE	TRUE	TRUE	-	1	3	last	NA	ALE, ATTS
NA	ATTS	AT3TE45620	AT3G28930	AIG2-like (avirulence induced gene) family protein	-0.0855159	0.999996	-0.01855	0.0194591	2	1	1	MSTRG.20791.29_10969007_10970272	MSTRG.20791.29	MSTRG.20791	gene_id MSTRG.20791; transcript_id MSTRG.20791.29; exon_number_id 4	39	23	0.589744	3	10969007	10970272	AT3TE45620	3	10970101	10976062	Intergenic	3	FALSE	FALSE	TRUE	-	4	4	first	NA	ATTS
NA	ALE, ATTS	AT3TE45620	AT3G28930	AIG2-like (avirulence induced gene) family protein	9.78936	0.000131458	0.02035	0.000545871	2	1	1	MSTRG.20791.37_10969186_10970272	MSTRG.20791.37	MSTRG.20791	gene_id MSTRG.20791; transcript_id MSTRG.20791.37; exon_number_id 4	39	23	0.589744	3	10969186	10970272	AT3TE45620	3	10970101	10976062	Intergenic	3	FALSE	FALSE	TRUE	-	4	4	first	NA	ALE, ATTS
NA	ALE, ATTS	AT1TE71775	AT1G58561-AT1G58602	RPP7	9.19057	0.000141021	0.03975	0.00028723	2	1	1	MSTRG.7180.12_21748047_21748674	MSTRG.7180.12	MSTRG.7180	gene_id MSTRG.7180; transcript_id MSTRG.7180.12; exon_number_id 3	12	6	0.5	1	21748047	21748674	AT1TE71775	1	21748193	21753388	Intragenic	3	FALSE	FALSE	TRUE	+	3	3	last	NA	ALE, ATTS
NA	ATTS	AT1TE71775	AT1G58561-AT1G58602	RPP7	10.0404	3.48576e-06	0.04	0.000818007	2	1	1	MSTRG.7180.21_21748047_21748674	MSTRG.7180.21	MSTRG.7180	gene_id MSTRG.7180; transcript_id MSTRG.7180.21; exon_number_id 2	12	6	0.5	1	21748047	21748674	AT1TE71775	1	21748193	21753388	Intragenic	3	FALSE	FALSE	TRUE	+	2	2	last	NA	ATTS
NA	ATTS	AT5TE36530	AT5G28040	DNA-binding storekeeper protein-related transcriptional regulator	3.45861	0.321794	0.0543	0.0161158	2	1	1	MSTRG.34463.1_10035542_10036116	MSTRG.34463.1	MSTRG.34463	gene_id MSTRG.34463; transcript_id MSTRG.34463.1; exon_number_id 1	3	2	0.666667	5	10035542	10036116	AT5TE36530	5	10034412	10037202	Intergenic	2	TRUE	TRUE	TRUE	-	1	2	last	NA	ATTS
NA	ALE, ATTS	AT1TE71775	AT1G58561-AT1G58602	RPP7	9.64464	7.30612e-06	0.05555	7.25772e-08	2	1	1	MSTRG.7180.20_21748050_21748674	MSTRG.7180.20	MSTRG.7180	gene_id MSTRG.7180; transcript_id MSTRG.7180.20; exon_number_id 3	12	6	0.5	1	21748050	21748674	AT1TE71775	1	21748193	21753388	Intragenic	3	FALSE	FALSE	TRUE	+	3	3	last	NA	ALE, ATTS
NA	ATSS	AT1TE57460	AT1G47310	0	8.19279	0.00584979	0.06435	9.41694e-08	2	1	1	MSTRG.5614.2_17341523_17341858	MSTRG.5614.2	MSTRG.5614	gene_id MSTRG.5614; transcript_id MSTRG.5614.2; exon_number_id 1	8	2	0.25	1	17341523	17341858	AT1TE57460	1	17340981	17341706	Intergenic	3	FALSE	TRUE	FALSE	+	1	4	first	NA	ATSS
NA	ATSS	AT3TE02240	AT3G02510	Regulator of chromosome condensation (RCC1) family protein	7.80744	0.0222055	0.0851	5.88109e-05	2	1	1	MSTRG.17015.1_524507_525676	MSTRG.17015.1	MSTRG.17015	gene_id MSTRG.17015; transcript_id MSTRG.17015.1; exon_number_id 11	12	11	0.916667	3	524507	525676	AT3TE02240	3	525369	526255	Intragenic	3	FALSE	FALSE	TRUE	-	11	11	first	NA	ATSS
RI	NA	AT1TE71770	AT1G58561-AT1G58602	RPP7	5.58875	4.89371e-45	0.30305	7.26166e-42	2	1	1	MSTRG.7180.11_21746346_21748674	MSTRG.7180.11	MSTRG.7180	gene_id MSTRG.7180; transcript_id MSTRG.7180.11; exon_number_id 1	12	3	0.25	1	21746346	21748674	AT1TE71770	1	21746739	21747327	Intragenic	1	FALSE	FALSE	FALSE	+	1	1	single	RI	NA
NA	ATTS	AT1TE71775	AT1G58561-AT1G58602	RPP7	5.58875	4.89371e-45	0.30305	7.26166e-42	2	1	1	MSTRG.7180.11_21746346_21748674	MSTRG.7180.11	MSTRG.7180	gene_id MSTRG.7180; transcript_id MSTRG.7180.11; exon_number_id 1	12	6	0.5	1	21746346	21748674	AT1TE71775	1	21748193	21753388	Intragenic	3	FALSE	FALSE	TRUE	+	1	1	single	NA	ATTS
NA	ALE, ATTS	AT1TE71775	AT1G58561-AT1G58602	RPP7	5.48103	1.11095e-44	0.3963	7.60445e-43	2	1	1	MSTRG.7180.19_21747400_21748674	MSTRG.7180.19	MSTRG.7180	gene_id MSTRG.7180; transcript_id MSTRG.7180.19; exon_number_id 2	12	6	0.5	1	21747400	21748674	AT1TE71775	1	21748193	21753388	Intragenic	3	FALSE	FALSE	TRUE	+	2	2	last	NA	ALE, ATTS
NA	ATSS	AT3TE02240	AT3G02515	transposable element gene	9.08338	9.1494e-05	0.61205	3.9163e-18	2	1	1	MSTRG.17016.3_525415_526530	MSTRG.17016.3	MSTRG.17016	gene_id MSTRG.17016; transcript_id MSTRG.17016.3; exon_number_id 1	5	5	1	3	525415	526530	AT3TE02240	3	525369	526255	Intragenic	1	FALSE	TRUE	FALSE	+	1	1	single	NA	ATSS
NA	ATSS	AT1TE56155	AT1G44890	0	-5.82186	NA	-0.32435	0.000499624	1	1	0	MSTRG.5484.1_16963159_16963237	MSTRG.5484.1	MSTRG.5484	gene_id MSTRG.5484; transcript_id MSTRG.5484.1; exon_number_id 1	2	1	0.5	1	16963159	16963237	AT1TE56155	1	16962405	16963162	Intergenic	3	FALSE	TRUE	FALSE	+	1	6	first	NA	ATSS
NA	ATTS	AT2TE10215	AT2G05810	ARM repeat superfamily protein	-7.15392	0.118026	-0.1742	0.0035206	1	0	1	MSTRG.10899.5_2214052_2214355	MSTRG.10899.5	MSTRG.10899	gene_id MSTRG.10899; transcript_id MSTRG.10899.5; exon_number_id 1	5	5	1	2	2214052	2214355	AT2TE10215	2	2213851	2214261	Intragenic	3	FALSE	TRUE	FALSE	-	1	2	last	NA	ATTS
NA	ATTS	AT2TE84415	AT2G45100	Cyclin/Brf1-like TBP-binding protein	-6.69702	0.312878	-0.16965	0.0309294	1	1	0	MSTRG.16382.7_18595253_18595623	MSTRG.16382.7	MSTRG.16382	gene_id MSTRG.16382; transcript_id MSTRG.16382.7; exon_number_id 1	10	10	1	2	18595253	18595623	AT2TE84415	2	18594858	18595311	Intergenic	3	FALSE	TRUE	FALSE	-	1	15	last	NA	ATTS
NA	ATSS	AT4TE25440	AT4G09550	AtGCP3 interacting protein 1	0.297292	0.999996	-0.15015	1.14913e-11	1	1	0	MSTRG.26601.1_6039082_6039925	MSTRG.26601.1	MSTRG.26601	gene_id MSTRG.26601; transcript_id MSTRG.26601.1; exon_number_id 1	4	2	0.5	4	6039082	6039925	AT4TE25440	4	6037931	6039098	Intergenic	3	FALSE	TRUE	FALSE	+	1	2	first	NA	ATSS
NA	ATSS	AT2TE39520	AT2G21850	Cysteine/Histidine-rich C1 domain family protein	-6.80911	0.227236	-0.13085	0.00497761	1	1	0	MSTRG.13124.3_9315232_9316308	MSTRG.13124.3	MSTRG.13124	gene_id MSTRG.13124; transcript_id MSTRG.13124.3; exon_number_id 1	6	3	0.5	2	9315232	9316308	AT2TE39520	2	9313145	9315252	Intergenic	3	FALSE	TRUE	FALSE	+	1	2	first	NA	ATSS
RI	NA	AT1TE54825	AT1G07203	novel transcribed region	-2.35213	0.999996	-0.1169	0.0365273	1	0	1	MSTRG.5395.4_16637788_16639558	MSTRG.5395.4	MSTRG.5395	gene_id MSTRG.5395; transcript_id MSTRG.5395.4; exon_number_id 1	7	4	0.571429	1	16637788	16639558	AT1TE54825	1	16638815	16639056	Intragenic	1	FALSE	FALSE	FALSE	-	1	2	last	RI	NA
RI	NA	AT1TE54845	AT1G07203	novel transcribed region	-2.35213	0.999996	-0.1169	0.0365273	1	0	1	MSTRG.5395.4_16639847_16643561	MSTRG.5395.4	MSTRG.5395	gene_id MSTRG.5395; transcript_id MSTRG.5395.4; exon_number_id 2	7	4	0.571429	1	16639847	16643561	AT1TE54845	1	16640766	16641070	Intragenic	1	FALSE	FALSE	FALSE	-	2	2	first	RI	NA
RI	NA	AT1TE54850	AT1G07203	novel transcribed region	-2.35213	0.999996	-0.1169	0.0365273	1	0	1	MSTRG.5395.4_16639847_16643561	MSTRG.5395.4	MSTRG.5395	gene_id MSTRG.5395; transcript_id MSTRG.5395.4; exon_number_id 2	7	4	0.571429	1	16639847	16643561	AT1TE54850	1	16641355	16641748	Intragenic	1	FALSE	FALSE	FALSE	-	2	2	first	RI	NA
RI	NA	AT1TE54835	AT1G07203	novel_transcribed_region	-2.35213	0.999996	-0.1169	0.0365273	1	0	1	MSTRG.5395.4_16637788_16639558	MSTRG.5395.4	MSTRG.5395	gene_id MSTRG.5395; transcript_id MSTRG.5395.4; exon_number_id 1	7	4	0.571429	1	16637788	16639558	AT1TE54835	1	16639093	16640684	Intragenic	3	TRUE	FALSE	TRUE	-	1	2	last	RI	NA
RI	NA	AT1TE54835	AT1G07203	novel_transcribed_region	-2.35213	0.999996	-0.1169	0.0365273	1	0	1	MSTRG.5395.4_16639847_16643561	MSTRG.5395.4	MSTRG.5395	gene_id MSTRG.5395; transcript_id MSTRG.5395.4; exon_number_id 2	7	4	0.571429	1	16639847	16643561	AT1TE54835	1	16639093	16640684	Intragenic	3	TRUE	TRUE	FALSE	-	2	2	first	RI	NA
A3SS, RI	ALE, ATTS	AT5TE15240	AT5G13200	GRAM domain family protein	-6.38594	NA	-0.10475	0.00258191	1	1	0	MSTRG.32521.7_4208707_4209106	MSTRG.32521.7	MSTRG.32521	gene_id MSTRG.32521; transcript_id MSTRG.32521.7; exon_number_id 4	10	10	1	5	4208707	4209106	AT5TE15240	5	4208082	4213084	Intergenic	2	TRUE	TRUE	TRUE	+	4	4	last	A3SS, RI	ALE, ATTS
A3SS, RI	ALE, ATTS	AT5TE15240	AT5G13200	GRAM domain family protein	-6.38594	NA	-0.10475	0.00258191	1	1	0	MSTRG.32521.7_4207878_4208106	MSTRG.32521.7	MSTRG.32521	gene_id MSTRG.32521; transcript_id MSTRG.32521.7; exon_number_id 3	10	10	1	5	4207878	4208106	AT5TE15240	5	4208082	4213084	Intergenic	3	TRUE	FALSE	FALSE	+	3	4	middle	A3SS, RI	ALE, ATTS
NA	ALE, ATTS	AT3TE45615	AT3G28930	AIG2-like (avirulence induced gene) family protein	0.127891	0.999996	-0.07235	3.63397e-05	1	0	1	MSTRG.20791.26_10969186_10970272	MSTRG.20791.26	MSTRG.20791	gene_id MSTRG.20791; transcript_id MSTRG.20791.26; exon_number_id 5	39	23	0.589744	3	10969186	10970272	AT3TE45615	3	10969413	10970093	Intergenic	1	FALSE	FALSE	FALSE	-	5	5	first	NA	ALE, ATTS
RI, SE	ATSS	AT3TE69355	AT3G46490	2-oxoglutarate (2OG) and Fe(II)-dependent oxygenase superfamily protein	-6.33012	NA	-0.06545	0.00609566	1	0	1	MSTRG.22473.18_17116865_17116900	MSTRG.22473.18	MSTRG.22473	gene_id MSTRG.22473; transcript_id MSTRG.22473.18; exon_number_id 5	19	8	0.421053	3	17116865	17116900	AT3TE69355	3	17116581	17116870	Intragenic	3	TRUE	FALSE	FALSE	+	5	14	middle	RI, SE	ATSS
A3SS, RI	NA	AT4TE33015	AT4G12917	other RNA	-0.566214	0.999996	-0.0375	0.00893501	1	0	1	MSTRG.27088.17_7563727_7563981	MSTRG.27088.17	MSTRG.27088	gene_id MSTRG.27088; transcript_id MSTRG.27088.17; exon_number_id 3	23	23	1	4	7563727	7563981	AT4TE33015	4	7563751	7564069	Intergenic	2	TRUE	FALSE	TRUE	-	3	3	first	A3SS, RI	NA
NA	ATTS	AT3TE45615	AT3G28930	AIG2-like (avirulence induced gene) family protein	-0.0855159	0.999996	-0.01855	0.0194591	1	0	1	MSTRG.20791.29_10969007_10970272	MSTRG.20791.29	MSTRG.20791	gene_id MSTRG.20791; transcript_id MSTRG.20791.29; exon_number_id 4	39	23	0.589744	3	10969007	10970272	AT3TE45615	3	10969413	10970093	Intergenic	1	FALSE	FALSE	FALSE	-	4	4	first	NA	ATTS
NA	ALE, ATTS	AT3TE45615	AT3G28930	AIG2-like (avirulence induced gene) family protein	9.78936	0.000131458	0.02035	0.000545871	1	0	1	MSTRG.20791.37_10969186_10970272	MSTRG.20791.37	MSTRG.20791	gene_id MSTRG.20791; transcript_id MSTRG.20791.37; exon_number_id 4	39	23	0.589744	3	10969186	10970272	AT3TE45615	3	10969413	10970093	Intergenic	1	FALSE	FALSE	FALSE	-	4	4	first	NA	ALE, ATTS
A5SS	ATTS	AT3TE42270	AT3G27470	Protein of unknown function (DUF707)	2.24321	0.831644	0.05695	0.0346838	1	1	0	MSTRG.20553.5_10166953_10167598	MSTRG.20553.5	MSTRG.20553	gene_id MSTRG.20553; transcript_id MSTRG.20553.5; exon_number_id 16	29	29	1	3	10166953	10167598	AT3TE42270	3	10166811	10168575	Intergenic	2	TRUE	TRUE	TRUE	+	16	16	last	A5SS	ATTS
A5SS	ATTS	AT3TE42270	AT3G27470	Protein of unknown function (DUF707)	2.24321	0.831644	0.05695	0.0346838	1	1	0	MSTRG.20553.5_10166433_10166830	MSTRG.20553.5	MSTRG.20553	gene_id MSTRG.20553; transcript_id MSTRG.20553.5; exon_number_id 15	29	29	1	3	10166433	10166830	AT3TE42270	3	10166811	10168575	Intergenic	3	TRUE	FALSE	FALSE	+	15	16	middle	A5SS	ATTS
NA	ATSS	AT2TE06955	AT2G04340	0	1.18743	0.999996	0.07025	0.00785296	1	1	0	MSTRG.10675.2_1513503_1513613	MSTRG.10675.2	MSTRG.10675	gene_id MSTRG.10675; transcript_id MSTRG.10675.2; exon_number_id 1	5	4	0.8	2	1513503	1513613	AT2TE06955	2	1505384	1513550	Intergenic	3	TRUE	TRUE	FALSE	+	1	4	first	NA	ATSS
RI	NA	AT1TE71765	AT1G58561-AT1G58602	RPP7	5.58875	4.89371e-45	0.30305	7.26166e-42	1	0	1	MSTRG.7180.11_21746346_21748674	MSTRG.7180.11	MSTRG.7180	gene_id MSTRG.7180; transcript_id MSTRG.7180.11; exon_number_id 1	12	3	0.25	1	21746346	21748674	AT1TE71765	1	21746511	21746739	Intragenic	1	TRUE	FALSE	FALSE	+	1	1	single	RI	NA
NA	ATTS	AT5TE36530	AT5G28040	DNA-binding storekeeper protein-related transcriptional regulator	1.61274	0.00163981	0.60265	0.000920929	1	1	0	MSTRG.34463.2_10037181_10039027	MSTRG.34463.2	MSTRG.34463	gene_id MSTRG.34463; transcript_id MSTRG.34463.2; exon_number_id 1	3	2	0.666667	5	10037181	10039027	AT5TE36530	5	10034412	10037202	Intergenic	3	TRUE	TRUE	FALSE	-	1	1	single	NA	ATTS
NA	ATTS	AT4TE10285	AT4G02825	Novel transcribed region	3.78247	0.0279351	0.78415	1.71611e-33	1	1	0	MSTRG.25575.2_2181629_2182182	MSTRG.25575.2	MSTRG.25575	gene_id MSTRG.25575; transcript_id MSTRG.25575.2; exon_number_id 3	3	2	0.666667	4	2181629	2182182	AT4TE10285	4	2181738	2183709	Intergenic	2	FALSE	FALSE	TRUE	+	3	3	last	NA	ATTS
NA	ATTS	AT4TE25335	AT4G09490	Polynucleotidyl transferase, ribonuclease H-like superfamily protein	-7.58131	0.0353338	-0.6857	4.62245e-24	0	0	0	MSTRG.26594.2_6015559_6016340	MSTRG.26594.2	MSTRG.26594	gene_id MSTRG.26594; transcript_id MSTRG.26594.2; exon_number_id 1	3	3	1	4	6015559	6016340	AT4TE25335	4	6015545	6015747	Intragenic	1	FALSE	TRUE	FALSE	-	1	1	single	NA	ATTS
NA	ATTS	AT1TE69855	AT1G56423	0	-2.74792	0.141743	-0.38095	0.00514471	0	0	0	MSTRG.6916.2_21131149_21131169	MSTRG.6916.2	MSTRG.6916	gene_id MSTRG.6916; transcript_id MSTRG.6916.2; exon_number_id 3	3	1	0.333333	1	21131149	21131169	AT1TE69855	1	21131106	21131907	Intergenic	2	TRUE	TRUE	TRUE	+	3	3	last	NA	ATTS
RI	NA	AT1TE91070	AT1G74010	Calcium-dependent phosphotriesterase superfamily protein	-0.965242	0.999996	-0.3062	0.0202133	0	0	0	MSTRG.9215.2_27832230_27832909	MSTRG.9215.2	MSTRG.9215	gene_id MSTRG.9215; transcript_id MSTRG.9215.2; exon_number_id 1	2	2	1	1	27832230	27832909	AT1TE91070	1	27832898	27833238	Intragenic	3	TRUE	FALSE	TRUE	-	1	3	last	RI	NA
NA	ATTS	AT5TE73845	AT5G50350	0	-1.06961	0.838545	-0.3014	0.0271767	0	0	0	MSTRG.37522.2_20498512_20498924	MSTRG.37522.2	MSTRG.37522	gene_id MSTRG.37522; transcript_id MSTRG.37522.2; exon_number_id 1	2	2	1	5	20498512	20498924	AT5TE73845	5	20498210	20498558	Intergenic	3	FALSE	TRUE	FALSE	-	1	6	last	NA	ATTS
A5SS	NA	AT5TE10430	AT5G09225	0	-1.13238	0.269478	-0.2828	2.9718e-30	0	0	0	MSTRG.32049.3_2871119_2871223	MSTRG.32049.3	MSTRG.32049	gene_id MSTRG.32049; transcript_id MSTRG.32049.3; exon_number_id 3	5	5	1	5	2871119	2871223	AT5TE10430	5	2870845	2871212	Intragenic	2	TRUE	TRUE	FALSE	-	3	3	first	A5SS	NA
RI	NA	AT2TE59880	AT2G31990	Exostosin family protein	-2.50244	0.999996	-0.2815	0.0248433	0	0	0	MSTRG.14547.2_13611361_13613070	MSTRG.14547.2	MSTRG.14547	gene_id MSTRG.14547; transcript_id MSTRG.14547.2; exon_number_id 1	4	3	0.75	2	13611361	13613070	AT2TE59880	2	13612317	13612862	Intragenic	1	TRUE	FALSE	FALSE	-	1	2	last	RI	NA
NA	AFE, ATSS	AT5TE58890	AT5G40740	0	-9.02751	0.000124819	-0.2755	3.51757e-07	0	0	0	MSTRG.36150.6_16306155_16306428	MSTRG.36150.6	MSTRG.36150	gene_id MSTRG.36150; transcript_id MSTRG.36150.6; exon_number_id 13	6	4	0.666667	5	16306155	16306428	AT5TE58890	5	16306415	16307019	Intergenic	3	FALSE	FALSE	TRUE	-	13	13	first	NA	AFE, ATSS
NA	ATSS	AT3TE63305	AT3G43790	zinc induced facilitator-like 2	-6.24828	NA	-0.26665	0.01956	0	0	0	MSTRG.22020.6_15655397_15655584	MSTRG.22020.6	MSTRG.22020	gene_id MSTRG.22020; transcript_id MSTRG.22020.6; exon_number_id 1	10	8	0.8	3	15655397	15655584	AT3TE63305	3	15654618	15655406	Intergenic	3	FALSE	TRUE	FALSE	+	1	17	first	NA	ATSS
NA	ATTS	AT3TE63330	AT3G43790	zinc induced facilitator-like 2	-6.24828	NA	-0.26665	0.01956	0	0	0	MSTRG.22020.6_15659832_15660152	MSTRG.22020.6	MSTRG.22020	gene_id MSTRG.22020; transcript_id MSTRG.22020.6; exon_number_id 17	10	6	0.6	3	15659832	15660152	AT3TE63330	3	15659977	15660243	Intergenic	3	FALSE	FALSE	TRUE	+	17	17	last	NA	ATTS
NA	ALE, ATSS, ATTS	AT5TE27520	AT5G00445-AT5G03485-AT5G03515-AT5G22794-AT5G22796-AT5G22799	NA	-7.38784	0.0604301	-0.26435	0.0140557	0	0	0	MSTRG.33729.3_7614385_7615693	MSTRG.33729.3	MSTRG.33729	gene_id MSTRG.33729; transcript_id MSTRG.33729.3; exon_number_id 19	18	11	0.611111	5	7614385	7615693	AT5TE27520	5	7614994	7615752	Intragenic	1	FALSE	FALSE	TRUE	+	19	19	last	NA	ALE, ATSS, ATTS
NA	ATTS	AT1TE18955	AT1G17145	RING/U-box superfamily protein	-1.57552	0.572761	-0.23565	4.83556e-10	0	0	0	MSTRG.2214.42_5863430_5864051	MSTRG.2214.42	MSTRG.2214	gene_id MSTRG.2214; transcript_id MSTRG.2214.42; exon_number_id 1	42	1	0.0238095	1	5863430	5864051	AT1TE18955	1	5862941	5863537	Intragenic	3	FALSE	TRUE	FALSE	-	1	1	single	NA	ATTS
NA	ATTS	AT3TE73180	AT3G48740	Nodulin MtN3 family protein	-0.942576	0.0860626	-0.2089	3.10301e-14	0	0	0	MSTRG.22797.3_18052603_18053101	MSTRG.22797.3	MSTRG.22797	gene_id MSTRG.22797; transcript_id MSTRG.22797.3; exon_number_id 1	3	3	1	3	18052603	18053101	AT3TE73180	3	18052272	18052673	Intergenic	3	FALSE	TRUE	FALSE	-	1	5	last	NA	ATTS
NA	ATSS	AT3TE28170	AT3G19360	Zinc finger (CCCH-type) family protein	-7.09243	0.125272	-0.2077	4.84231e-08	0	0	0	MSTRG.19346.1_6707213_6707296	MSTRG.19346.1	MSTRG.19346	gene_id MSTRG.19346; transcript_id MSTRG.19346.1; exon_number_id 1	6	1	0.166667	3	6707213	6707296	AT3TE28170	3	6706027	6707225	Intergenic	3	FALSE	TRUE	FALSE	+	1	2	first	NA	ATSS
NA	ATTS	AT3TE79010	AT3G52500	Eukaryotic aspartyl protease family protein	-0.511773	0.999996	-0.1949	0.0135137	0	0	0	MSTRG.23313.2_19465547_19467391	MSTRG.23313.2	MSTRG.23313	gene_id MSTRG.23313; transcript_id MSTRG.23313.2; exon_number_id 1	2	2	1	3	19465547	19467391	AT3TE79010	3	19465095	19465568	Intergenic	3	FALSE	TRUE	FALSE	-	1	1	single	NA	ATTS
NA	ATSS	AT1TE40170	AT1G33960	P-loop containing nucleoside triphosphate hydrolases superfamily protein	-5.44525	NA	-0.16855	0.0112494	0	0	0	MSTRG.4449.16_12346231_12346272	MSTRG.4449.16	MSTRG.4449	gene_id MSTRG.4449; transcript_id MSTRG.4449.16; exon_number_id 1	20	20	1	1	12346231	12346272	AT1TE40170	1	12345962	12346447	Intergenic	2	TRUE	TRUE	TRUE	+	1	5	first	NA	ATSS
RI	NA	AT5TE70890	AT5G48590	Protein of unknown function (DUF760)	-1.23845	0.398293	-0.16835	0.0352958	0	0	0	MSTRG.37255.1_19698375_19699947	MSTRG.37255.1	MSTRG.37255	gene_id MSTRG.37255; transcript_id MSTRG.37255.1; exon_number_id 1	3	3	1	5	19698375	19699947	AT5TE70890	5	19699770	19701657	Intergenic	3	TRUE	FALSE	TRUE	+	1	1	single	RI	NA
NA	AFE, ATSS	AT1TE46915	AT1G38131	O-fucosyltransferase family protein	-8.04005	0.0061804	-0.1657	0.000467903	0	0	0	MSTRG.4985.1_14295669_14296239	MSTRG.4985.1	MSTRG.4985	gene_id MSTRG.4985; transcript_id MSTRG.4985.1; exon_number_id 10	4	2	0.5	1	14295669	14296239	AT1TE46915	1	14296179	14296518	Intergenic	3	FALSE	FALSE	TRUE	-	10	10	first	NA	AFE, ATSS
NA	ATTS	AT1TE42175	AT1G35250	Thioesterase superfamily protein	-0.459782	0.999996	-0.1502	0.00204079	0	0	0	MSTRG.4636.1_12932944_12933165	MSTRG.4636.1	MSTRG.4636	gene_id MSTRG.4636; transcript_id MSTRG.4636.1; exon_number_id 1	3	3	1	1	12932944	12933165	AT1TE42175	1	12932653	12933030	Intergenic	3	FALSE	TRUE	FALSE	-	1	5	last	NA	ATTS
A5SS, RI, SE	NA	AT2TE82150	AT2G43780	0	-0.976117	0.999996	-0.14315	8.67327e-05	0	0	0	MSTRG.16204.4_18136946_18137570	MSTRG.16204.4	MSTRG.16204	gene_id MSTRG.16204; transcript_id MSTRG.16204.4; exon_number_id 2	6	3	0.5	2	18136946	18137570	AT2TE82150	2	18136862	18137127	Intragenic	3	TRUE	TRUE	FALSE	-	2	2	first	A5SS, RI, SE	NA
SE	NA	AT3TE68930	AT3G46280	protein kinase-related	0.097849	0.999996	-0.14185	0.000414185	0	0	0	MSTRG.22440.4_17006567_17006606	MSTRG.22440.4	MSTRG.22440	gene_id MSTRG.22440; transcript_id MSTRG.22440.4; exon_number_id 3	6	5	0.833333	3	17006567	17006606	AT3TE68930	3	17006061	17006851	Intragenic	2	TRUE	FALSE	FALSE	-	3	5	middle	SE	NA
NA	AFE, ATSS	AT1TE11020	AT1G10320	Zinc finger C-x8-C-x5-C-x3-H type family protein	-6.95345	0.173118	-0.13455	0.00844318	0	0	0	MSTRG.1259.11_3387968_3388398	MSTRG.1259.11	MSTRG.1259	gene_id MSTRG.1259; transcript_id MSTRG.1259.11; exon_number_id 11	13	12	0.923077	1	3387968	3388398	AT1TE11020	1	3388027	3388400	Intragenic	1	FALSE	FALSE	TRUE	-	11	11	first	NA	AFE, ATSS
NA	ATTS	AT1TE93300	AT1G75980	Single hybrid motif superfamily protein	-7.49713	0.0414812	-0.1316	2.79058e-13	0	0	0	MSTRG.9479.1_28522528_28523052	MSTRG.9479.1	MSTRG.9479	gene_id MSTRG.9479; transcript_id MSTRG.9479.1; exon_number_id 1	7	3	0.428571	1	28522528	28523052	AT1TE93300	1	28522006	28522718	Intergenic	3	FALSE	TRUE	FALSE	-	1	5	last	NA	ATTS
NA	ATSS	AT2TE47790	AT2G26000	zinc finger (C3HC4-type RING finger) family protein	-6.86059	0.21329	-0.12955	0.000290441	0	0	0	MSTRG.13758.2_11081264_11081333	MSTRG.13758.2	MSTRG.13758	gene_id MSTRG.13758; transcript_id MSTRG.13758.2; exon_number_id 1	15	15	1	2	11081264	11081333	AT2TE47790	2	11081249	11081712	Intragenic	2	TRUE	TRUE	TRUE	+	1	13	first	NA	ATSS
NA	ATSS	AT5TE34380	AT5G26910	0	-8.23659	0.00285323	-0.1279	5.67375e-05	0	0	0	MSTRG.34272.9_9469812_9470451	MSTRG.34272.9	MSTRG.34272	gene_id MSTRG.34272; transcript_id MSTRG.34272.9; exon_number_id 5	10	9	0.9	5	9469812	9470451	AT5TE34380	5	9470414	9471278	Intergenic	3	FALSE	FALSE	TRUE	-	5	5	first	NA	ATSS
NA	ATSS	AT2TE45795	AT2G25100	Polynucleotidyl transferase, ribonuclease H-like superfamily protein	-6.96782	0.185706	-0.1225	0.000398183	0	0	0	MSTRG.13625.3_10681903_10682072	MSTRG.13625.3	MSTRG.13625	gene_id MSTRG.13625; transcript_id MSTRG.13625.3; exon_number_id 9	11	10	0.909091	2	10681903	10682072	AT2TE45795	2	10682021	10682597	Intergenic	3	FALSE	FALSE	TRUE	-	9	9	first	NA	ATSS
A3SS, A5SS	NA	AT5TE14570	AT5G12410	THUMP domain-containing protein	-0.489757	0.999996	-0.12175	0.0121092	0	0	0	MSTRG.32452.6_4022825_4023299	MSTRG.32452.6	MSTRG.32452	gene_id MSTRG.32452; transcript_id MSTRG.32452.6; exon_number_id 4	6	6	1	5	4022825	4023299	AT5TE14570	5	4022806	4023204	Intragenic	1	TRUE	FALSE	FALSE	-	4	6	middle	A3SS, A5SS	NA
NA	ATTS	AT1TE63170	AT1G51420	sucrose-phosphatase 1	-1.03889	0.999996	-0.12035	0.0206552	0	0	0	MSTRG.6192.5_19064767_19064938	MSTRG.6192.5	MSTRG.6192	gene_id MSTRG.6192; transcript_id MSTRG.6192.5; exon_number_id 1	6	6	1	1	19064767	19064938	AT1TE63170	1	19061527	19064852	Intergenic	3	FALSE	TRUE	FALSE	-	1	7	last	NA	ATTS
A3SS, RI	NA	AT4TE74230	AT4G32200	DNA-binding HORMA family protein	-7.32241	0.0706192	-0.11815	0.00367287	0	0	0	MSTRG.29900.5_15554281_15555200	MSTRG.29900.5	MSTRG.29900	gene_id MSTRG.29900; transcript_id MSTRG.29900.5; exon_number_id 3	8	8	1	4	15554281	15555200	AT4TE74230	4	15552113	15564459	Intergenic	2	TRUE	TRUE	TRUE	+	3	3	last	A3SS, RI	NA
A3SS, A5SS, RI	NA	AT4TE74230	AT4G32200	DNA-binding HORMA family protein	-7.32241	0.0706192	-0.11815	0.00367287	0	0	0	MSTRG.29900.5_15553335_15554162	MSTRG.29900.5	MSTRG.29900	gene_id MSTRG.29900; transcript_id MSTRG.29900.5; exon_number_id 2	8	8	1	4	15553335	15554162	AT4TE74230	4	15552113	15564459	Intergenic	2	TRUE	FALSE	FALSE	+	2	3	middle	A3SS, A5SS, RI	NA
A5SS, RI	ATSS	AT4TE74230	AT4G32200	DNA-binding HORMA family protein	-7.32241	0.0706192	-0.11815	0.00367287	0	0	0	MSTRG.29900.5_15552289_15553258	MSTRG.29900.5	MSTRG.29900	gene_id MSTRG.29900; transcript_id MSTRG.29900.5; exon_number_id 1	8	8	1	4	15552289	15553258	AT4TE74230	4	15552113	15564459	Intergenic	2	TRUE	TRUE	TRUE	+	1	3	first	A5SS, RI	ATSS
NA	ALE, ATTS	AT2TE31130	AT2G17420	NADPH-dependent thioredoxin reductase A	-1.50485	0.0246949	-0.11295	3.07366e-30	0	0	0	MSTRG.12517.5_7566148_7566439	MSTRG.12517.5	MSTRG.12517	gene_id MSTRG.12517; transcript_id MSTRG.12517.5; exon_number_id 3	13	8	0.615385	2	7566148	7566439	AT2TE31130	2	7566283	7566548	Intragenic	3	TRUE	FALSE	TRUE	+	3	3	last	NA	ALE, ATTS
A3SS, SE, RI	NA	AT3TE43175	AT3G27990	other RNA	-6.784	0.239902	-0.11015	0.00163583	0	0	0	MSTRG.20622.17_10397605_10397683	MSTRG.20622.17	MSTRG.20622	gene_id MSTRG.20622; transcript_id MSTRG.20622.17; exon_number_id 7	22	22	1	3	10397605	10397683	AT3TE43175	3	10396326	10397920	Intragenic	2	TRUE	FALSE	FALSE	-	7	8	middle	A3SS, SE, RI	NA
A3SS, SE	NA	AT3TE43175	AT3G27990	other RNA	-6.784	0.239902	-0.11015	0.00163583	0	0	0	MSTRG.20622.17_10396680_10396736	MSTRG.20622.17	MSTRG.20622	gene_id MSTRG.20622; transcript_id MSTRG.20622.17; exon_number_id 3	22	22	1	3	10396680	10396736	AT3TE43175	3	10396326	10397920	Intragenic	2	TRUE	FALSE	FALSE	-	3	8	middle	A3SS, SE	NA
A3SS, SE	NA	AT3TE43175	AT3G27990	other RNA	-6.784	0.239902	-0.11015	0.00163583	0	0	0	MSTRG.20622.17_10396981_10397070	MSTRG.20622.17	MSTRG.20622	gene_id MSTRG.20622; transcript_id MSTRG.20622.17; exon_number_id 5	22	22	1	3	10396981	10397070	AT3TE43175	3	10396326	10397920	Intragenic	2	TRUE	FALSE	FALSE	-	5	8	middle	A3SS, SE	NA
SE	NA	AT3TE43175	AT3G27990	other RNA	-6.784	0.239902	-0.11015	0.00163583	0	0	0	MSTRG.20622.17_10396840_10396888	MSTRG.20622.17	MSTRG.20622	gene_id MSTRG.20622; transcript_id MSTRG.20622.17; exon_number_id 4	22	22	1	3	10396840	10396888	AT3TE43175	3	10396326	10397920	Intragenic	2	TRUE	FALSE	FALSE	-	4	8	middle	SE	NA
A3SS, SE, RI	NA	AT3TE43175	AT3G27990	other RNA	-6.784	0.239902	-0.11015	0.00163583	0	0	0	MSTRG.20622.17_10397172_10397498	MSTRG.20622.17	MSTRG.20622	gene_id MSTRG.20622; transcript_id MSTRG.20622.17; exon_number_id 6	22	22	1	3	10397172	10397498	AT3TE43175	3	10396326	10397920	Intragenic	2	TRUE	FALSE	FALSE	-	6	8	middle	A3SS, SE, RI	NA
RI	NA	AT3TE43175	AT3G27990	other RNA	-6.784	0.239902	-0.11015	0.00163583	0	0	0	MSTRG.20622.17_10397771_10398221	MSTRG.20622.17	MSTRG.20622	gene_id MSTRG.20622; transcript_id MSTRG.20622.17; exon_number_id 8	22	22	1	3	10397771	10398221	AT3TE43175	3	10396326	10397920	Intragenic	3	TRUE	TRUE	FALSE	-	8	8	first	RI	NA
NA	ATSS	AT3TE43180	AT3G27990	other RNA	-6.784	0.239902	-0.11015	0.00163583	0	0	0	MSTRG.20622.17_10397771_10398221	MSTRG.20622.17	MSTRG.20622	gene_id MSTRG.20622; transcript_id MSTRG.20622.17; exon_number_id 8	22	21	0.954545	3	10397771	10398221	AT3TE43180	3	10398063	10398408	Intergenic	3	FALSE	FALSE	TRUE	-	8	8	first	NA	ATSS
RI	NA	AT1TE31385	AT1G27970	nuclear transport factor 2B	-1.49283	0.69187	-0.1083	0.0388646	0	0	0	MSTRG.3614.1_9747712_9747771	MSTRG.3614.1	MSTRG.3614	gene_id MSTRG.3614; transcript_id MSTRG.3614.1; exon_number_id 2	3	3	1	1	9747712	9747771	AT1TE31385	1	9747390	9747715	Intragenic	3	TRUE	FALSE	FALSE	+	2	3	middle	RI	NA
NA	ATTS	AT1TE20090	AT1G18060	0	0.0882037	0.999996	-0.10625	1.86082e-08	0	0	0	MSTRG.2365.4_6211874_6212355	MSTRG.2365.4	MSTRG.2365	gene_id MSTRG.2365; transcript_id MSTRG.2365.4; exon_number_id 1	6	6	1	1	6211874	6212355	AT1TE20090	1	6211688	6211987	Intergenic	3	FALSE	TRUE	FALSE	-	1	2	last	NA	ATTS
NA	ATTS	AT3TE29970	AT3G20460	Major facilitator superfamily protein	-4.23258	NA	-0.10625	0.0417962	0	0	0	MSTRG.19499.4_7134996_7135713	MSTRG.19499.4	MSTRG.19499	gene_id MSTRG.19499; transcript_id MSTRG.19499.4; exon_number_id 1	4	1	0.25	3	7134996	7135713	AT3TE29970	3	7135607	7135879	Intragenic	3	FALSE	FALSE	TRUE	+	1	1	single	NA	ATTS
RI	NA	AT5TE88740	AT5G61330	rRNA processing protein-related	-2.47647	0.19798	-0.1058	8.56939e-05	0	0	0	MSTRG.38981.2_24659633_24659938	MSTRG.38981.2	MSTRG.38981	gene_id MSTRG.38981; transcript_id MSTRG.38981.2; exon_number_id 12	14	14	1	5	24659633	24659938	AT5TE88740	5	24659626	24659905	Intragenic	1	TRUE	FALSE	FALSE	-	12	14	middle	RI	NA
NA	ATTS	AT3TE29320	AT3G20020	protein arginine methyltransferase 6	-7.07832	0.139911	-0.10435	1.39343e-05	0	0	0	MSTRG.19446.5_6983710_6984097	MSTRG.19446.5	MSTRG.19446	gene_id MSTRG.19446; transcript_id MSTRG.19446.5; exon_number_id 1	7	6	0.857143	3	6983710	6984097	AT3TE29320	3	6983190	6983757	Intergenic	3	FALSE	TRUE	FALSE	-	1	12	last	NA	ATTS
NA	ATTS	AT5TE21625	AT5G18030	SAUR-like auxin-responsive protein family	-1.53127	0.266698	-0.10275	7.43861e-13	0	0	0	MSTRG.33154.8_5975939_5976533	MSTRG.33154.8	MSTRG.33154	gene_id MSTRG.33154; transcript_id MSTRG.33154.8; exon_number_id 1	10	2	0.2	5	5975939	5976533	AT5TE21625	5	5976468	5976727	Intergenic	3	FALSE	FALSE	TRUE	+	1	1	single	NA	ATTS
A5SS, SE	NA	AT2TE41665	AT2G22920	serine carboxypeptidase-like 12	-6.4644	NA	-0.1004	0.000858276	0	0	0	MSTRG.13289.6_9757203_9757249	MSTRG.13289.6	MSTRG.13289	gene_id MSTRG.13289; transcript_id MSTRG.13289.6; exon_number_id 12	16	16	1	2	9757203	9757249	AT2TE41665	2	9757155	9757460	Intragenic	2	TRUE	FALSE	FALSE	+	12	13	middle	A5SS, SE	NA
SE	NA	AT2TE41665	AT2G22920	serine carboxypeptidase-like 12	-6.4644	NA	-0.1004	0.000858276	0	0	0	MSTRG.13289.6_9757339_9757607	MSTRG.13289.6	MSTRG.13289	gene_id MSTRG.13289; transcript_id MSTRG.13289.6; exon_number_id 13	16	16	1	2	9757339	9757607	AT2TE41665	2	9757155	9757460	Intragenic	3	TRUE	TRUE	FALSE	+	13	13	last	SE	NA
NA	ATTS	AT1TE94200	AT1G76710	SET domain group 26	-6.45766	NA	-0.09495	0.00772191	0	0	0	MSTRG.9589.10_28789759_28790162	MSTRG.9589.10	MSTRG.9589	gene_id MSTRG.9589; transcript_id MSTRG.9589.10; exon_number_id 1	13	13	1	1	28789759	28790162	AT1TE94200	1	28788492	28789862	Intragenic	3	FALSE	TRUE	FALSE	-	1	11	last	NA	ATTS
NA	ATTS	AT4TE44655	AT4G17680	SBP (S-ribonuclease binding protein) family protein	-3.17669	0.970635	-0.09125	0.00436467	0	0	0	MSTRG.27860.4_9842616_9843427	MSTRG.27860.4	MSTRG.27860	gene_id MSTRG.27860; transcript_id MSTRG.27860.4; exon_number_id 1	7	7	1	4	9842616	9843427	AT4TE44655	4	9842607	9842841	Intragenic	1	FALSE	TRUE	FALSE	-	1	2	last	NA	ATTS
RI	NA	AT1TE86740	AT1G70320	ubiquitin-protein ligase 2	-10.8401	8.62254e-07	-0.0886	0.0252542	0	0	0	MSTRG.8750.2_26492792_26497083	MSTRG.8750.2	MSTRG.8750	gene_id MSTRG.8750; transcript_id MSTRG.8750.2; exon_number_id 12	5	4	0.8	1	26492792	26497083	AT1TE86740	1	26494214	26494503	Intragenic	1	FALSE	FALSE	FALSE	-	12	16	middle	RI	NA
A5SS, RI	NA	AT5TE58645	AT5G40490	RNA-binding (RRM/RBD/RNP motifs) family protein	-7.62697	0.0698327	-0.0883	0.0177349	0	0	0	MSTRG.36120.3_16226751_16227214	MSTRG.36120.3	MSTRG.36120	gene_id MSTRG.36120; transcript_id MSTRG.36120.3; exon_number_id 6	4	4	1	5	16226751	16227214	AT5TE58645	5	16227062	16227297	Intragenic	3	TRUE	FALSE	FALSE	+	6	7	middle	A5SS, RI	NA
A5SS, SE	NA	AT5TE74560	AT5G50860	Protein kinase superfamily protein	-7.36995	0.0757807	-0.08685	0.00254191	0	0	0	MSTRG.37595.7_20696205_20696490	MSTRG.37595.7	MSTRG.37595	gene_id MSTRG.37595; transcript_id MSTRG.37595.7; exon_number_id 6	8	8	1	5	20696205	20696490	AT5TE74560	5	20695443	20696425	Intragenic	3	TRUE	FALSE	FALSE	-	6	7	middle	A5SS, SE	NA
A3SS, RI, SE	NA	AT5TE74560	AT5G50860	Protein kinase superfamily protein	-7.36995	0.0757807	-0.08685	0.00254191	0	0	0	MSTRG.37595.7_20695320_20695638	MSTRG.37595.7	MSTRG.37595	gene_id MSTRG.37595; transcript_id MSTRG.37595.7; exon_number_id 5	8	8	1	5	20695320	20695638	AT5TE74560	5	20695443	20696425	Intragenic	3	TRUE	FALSE	FALSE	-	5	7	middle	A3SS, RI, SE	NA
RI	NA	AT2TE41390	AT2G22795	0	-1.9413	0.148573	-0.0867	0.0382632	0	0	0	MSTRG.13257.5_9697174_9699954	MSTRG.13257.5	MSTRG.13257	gene_id MSTRG.13257; transcript_id MSTRG.13257.5; exon_number_id 1	7	7	1	2	9697174	9699954	AT2TE41390	2	9698612	9699363	Intragenic	1	TRUE	FALSE	FALSE	-	1	1	single	RI	NA
NA	ATTS	AT3TE86110	AT3G57170	N-acetylglucosaminyl transferase component family protein / Gpi1 family protein	-6.97299	0.179997	-0.08195	0.00419595	0	0	0	MSTRG.23957.18_21159406_21159731	MSTRG.23957.18	MSTRG.23957	gene_id MSTRG.23957; transcript_id MSTRG.23957.18; exon_number_id 1	23	23	1	3	21159406	21159731	AT3TE86110	3	21158936	21159511	Intergenic	3	FALSE	TRUE	FALSE	-	1	10	last	NA	ATTS
NA	ATTS	AT3TE66765	AT3G45030	Ribosomal protein S10p/S20e family protein	0.486907	0.81771	-0.0815	3.1608e-16	0	0	0	MSTRG.22248.3_16471507_16471748	MSTRG.22248.3	MSTRG.22248	gene_id MSTRG.22248; transcript_id MSTRG.22248.3; exon_number_id 1	3	3	1	3	16471507	16471748	AT3TE66765	3	16470339	16471533	Intergenic	3	FALSE	TRUE	FALSE	-	1	2	last	NA	ATTS
NA	ATSS	AT4TE01420	AT4G00660	RNAhelicase-like 8	-7.98032	0.0120612	-0.07935	0.014198	0	0	0	MSTRG.24933.10_274338_274945	MSTRG.24933.10	MSTRG.24933	gene_id MSTRG.24933; transcript_id MSTRG.24933.10; exon_number_id 1	10	10	1	4	274338	274945	AT4TE01420	4	274129	274347	Intergenic	3	FALSE	TRUE	FALSE	+	1	9	first	NA	ATSS
NA	ALE, ATTS	AT4TE11295	AT4G04750	Major facilitator superfamily protein	-7.14106	0.111079	-0.0747	7.88238e-07	0	0	0	MSTRG.25642.8_2422481_2423036	MSTRG.25642.8	MSTRG.25642	gene_id MSTRG.25642; transcript_id MSTRG.25642.8; exon_number_id 19	19	18	0.947368	4	2422481	2423036	AT4TE11295	4	2422382	2424145	Intergenic	2	TRUE	TRUE	TRUE	+	19	19	last	NA	ALE, ATTS
RI	NA	AT3TE05960	AT3G05060	NOP56-like pre RNA processing ribonucleoprotein	-8.70668	0.000314888	-0.0705	4.81293e-17	0	0	0	MSTRG.17359.7_1413012_1413326	MSTRG.17359.7	MSTRG.17359	gene_id MSTRG.17359; transcript_id MSTRG.17359.7; exon_number_id 1	10	10	1	3	1413012	1413326	AT3TE05960	3	1413149	1413432	Intragenic	3	TRUE	FALSE	TRUE	-	1	10	last	RI	NA
RI	NA	AT3TE05960	AT3G05060	NOP56-like pre RNA processing ribonucleoprotein	-8.70668	0.000314888	-0.0705	4.81293e-17	0	0	0	MSTRG.17359.7_1413380_1413473	MSTRG.17359.7	MSTRG.17359	gene_id MSTRG.17359; transcript_id MSTRG.17359.7; exon_number_id 2	10	10	1	3	1413380	1413473	AT3TE05960	3	1413149	1413432	Intragenic	3	TRUE	FALSE	FALSE	-	2	10	middle	RI	NA
NA	ATSS	AT2TE47790	AT2G26000	zinc finger (C3HC4-type RING finger) family protein	-5.91288	NA	-0.06525	0.0311256	0	0	0	MSTRG.13758.3_11081265_11081333	MSTRG.13758.3	MSTRG.13758	gene_id MSTRG.13758; transcript_id MSTRG.13758.3; exon_number_id 1	15	15	1	2	11081265	11081333	AT2TE47790	2	11081249	11081712	Intragenic	2	TRUE	TRUE	TRUE	+	1	12	first	NA	ATSS
RI	NA	AT3TE05950	AT3G05050	Protein kinase superfamily protein	-7.75917	0.0190601	-0.06415	1.12197e-05	0	0	0	MSTRG.17357.4_1410395_1410680	MSTRG.17357.4	MSTRG.17357	gene_id MSTRG.17357; transcript_id MSTRG.17357.4; exon_number_id 6	20	20	1	3	1410395	1410680	AT3TE05950	3	1410120	1410588	Intragenic	3	TRUE	FALSE	FALSE	-	6	9	middle	RI	NA
RI	NA	AT3TE05950	AT3G05050	Protein kinase superfamily protein	-7.75917	0.0190601	-0.06415	1.12197e-05	0	0	0	MSTRG.17357.4_1409997_1410315	MSTRG.17357.4	MSTRG.17357	gene_id MSTRG.17357; transcript_id MSTRG.17357.4; exon_number_id 5	20	20	1	3	1409997	1410315	AT3TE05950	3	1410120	1410588	Intragenic	3	TRUE	FALSE	FALSE	-	5	9	middle	RI	NA
RI	NA	AT4TE32800	AT4G12780	Chaperone DnaJ-domain superfamily protein	-7.18909	0.128456	-0.06335	0.00411274	0	0	0	MSTRG.27078.13_7516616_7517144	MSTRG.27078.13	MSTRG.27078	gene_id MSTRG.27078; transcript_id MSTRG.27078.13; exon_number_id 7	15	14	0.933333	4	7516616	7517144	AT4TE32800	4	7516793	7516993	Intragenic	1	FALSE	FALSE	FALSE	+	7	7	last	RI	NA
NA	AFE, ATSS	AT5TE67460	AT5G46210	cullin4	-8.67901	0.000439867	-0.06175	1.28369e-07	0	0	0	MSTRG.36945.15_18736406_18736815	MSTRG.36945.15	MSTRG.36945	gene_id MSTRG.36945; transcript_id MSTRG.36945.15; exon_number_id 16	17	14	0.823529	5	18736406	18736815	AT5TE67460	5	18736793	18737332	Intergenic	3	FALSE	FALSE	TRUE	-	16	16	first	NA	AFE, ATSS
NA	ATSS	AT2TE45795	AT2G25100	Polynucleotidyl transferase, ribonuclease H-like superfamily protein	-6.11903	NA	-0.0614	0.000474859	0	0	0	MSTRG.13625.9_10681903_10682072	MSTRG.13625.9	MSTRG.13625	gene_id MSTRG.13625; transcript_id MSTRG.13625.9; exon_number_id 7	11	10	0.909091	2	10681903	10682072	AT2TE45795	2	10682021	10682597	Intergenic	3	FALSE	FALSE	TRUE	-	7	7	first	NA	ATSS
A3SS, A5SS, RI	NA	AT2TE37450	AT2G20625	Protein of unknown function (DUF626)	-1.87809	0.254505	-0.06075	0.00991039	0	0	0	MSTRG.12955.11_8898662_8898899	MSTRG.12955.11	MSTRG.12955	gene_id MSTRG.12955; transcript_id MSTRG.12955.11; exon_number_id 3	13	11	0.846154	2	8898662	8898899	AT2TE37450	2	8898890	8899234	Intragenic	3	TRUE	FALSE	FALSE	-	3	4	middle	A3SS, A5SS, RI	NA
NA	ATSS	AT1TE04835	AT1G05135	0	-1.84477	0.560597	-0.0588	2.63202e-07	0	0	0	MSTRG.550.2_1477486_1478070	MSTRG.550.2	MSTRG.550	gene_id MSTRG.550; transcript_id MSTRG.550.2; exon_number_id 1	5	4	0.8	1	1477486	1478070	AT1TE04835	1	1477672	1478083	Intragenic	1	TRUE	FALSE	TRUE	-	1	2	last	NA	ATSS
NA	ATTS	AT2TE56845	AT2G30470	high-level expression of sugar-inducible gene 2	-7.52807	0.0382205	-0.0579	0.0050856	0	0	0	MSTRG.14336.2_12980519_12981481	MSTRG.14336.2	MSTRG.14336	gene_id MSTRG.14336; transcript_id MSTRG.14336.2; exon_number_id 1	7	6	0.857143	2	12980519	12981481	AT2TE56845	2	12979088	12980532	Intergenic	3	FALSE	TRUE	FALSE	-	1	12	last	NA	ATTS
NA	ATSS	AT2TE56870	AT2G30470	high-level expression of sugar-inducible gene 2	-7.52807	0.0382205	-0.0579	0.0050856	0	0	0	MSTRG.14336.2_12984596_12985317	MSTRG.14336.2	MSTRG.14336	gene_id MSTRG.14336; transcript_id MSTRG.14336.2; exon_number_id 12	7	6	0.857143	2	12984596	12985317	AT2TE56870	2	12985211	12985618	Intergenic	3	FALSE	FALSE	TRUE	-	12	12	first	NA	ATSS
A3SS, A5SS	NA	AT5TE14570	AT5G12410	THUMP domain-containing protein	-2.84524	0.550609	-0.05765	0.00116742	0	0	0	MSTRG.32452.5_4022825_4023299	MSTRG.32452.5	MSTRG.32452	gene_id MSTRG.32452; transcript_id MSTRG.32452.5; exon_number_id 4	6	6	1	5	4022825	4023299	AT5TE14570	5	4022806	4023204	Intragenic	1	TRUE	FALSE	FALSE	-	4	6	middle	A3SS, A5SS	NA
NA	ATTS	AT3TE34320	AT3G23030	indole-3-acetic acid inducible 2	-0.761148	0.983448	-0.0571	0.000133449	0	0	0	MSTRG.19886.2_8180767_8181420	MSTRG.19886.2	MSTRG.19886	gene_id MSTRG.19886; transcript_id MSTRG.19886.2; exon_number_id 1	2	2	1	3	8180767	8181420	AT3TE34320	3	8180020	8180776	Intergenic	3	FALSE	TRUE	FALSE	-	1	2	last	NA	ATTS
NA	ATTS	AT3TE86110	AT3G57170	N-acetylglucosaminyl transferase component family protein / Gpi1 family protein	-6.45229	NA	-0.05475	0.047861	0	0	0	MSTRG.23957.6_21159364_21159731	MSTRG.23957.6	MSTRG.23957	gene_id MSTRG.23957; transcript_id MSTRG.23957.6; exon_number_id 1	23	23	1	3	21159364	21159731	AT3TE86110	3	21158936	21159511	Intergenic	3	FALSE	TRUE	FALSE	-	1	10	last	NA	ATTS
NA	ATSS	AT2TE84260	AT2G45000	structural constituent of nuclear pore	-8.13784	0.00625865	-0.0502	1.21841e-05	0	0	0	MSTRG.16376.1_18564011_18565626	MSTRG.16376.1	MSTRG.16376	gene_id MSTRG.16376; transcript_id MSTRG.16376.1; exon_number_id 1	13	7	0.538462	2	18564011	18565626	AT2TE84260	2	18564209	18564761	Intragenic	1	TRUE	FALSE	FALSE	+	1	6	first	NA	ATSS
A5SS	NA	AT5TE74560	AT5G50860	Protein kinase superfamily protein	-6.63186	0.34152	-0.0499	0.0367719	0	0	0	MSTRG.37595.6_20696205_20696490	MSTRG.37595.6	MSTRG.37595	gene_id MSTRG.37595; transcript_id MSTRG.37595.6; exon_number_id 6	8	8	1	5	20696205	20696490	AT5TE74560	5	20695443	20696425	Intragenic	3	TRUE	FALSE	FALSE	-	6	7	middle	A5SS	NA
A3SS, RI	NA	AT5TE74560	AT5G50860	Protein kinase superfamily protein	-6.63186	0.34152	-0.0499	0.0367719	0	0	0	MSTRG.37595.6_20695320_20695638	MSTRG.37595.6	MSTRG.37595	gene_id MSTRG.37595; transcript_id MSTRG.37595.6; exon_number_id 5	8	8	1	5	20695320	20695638	AT5TE74560	5	20695443	20696425	Intragenic	3	TRUE	FALSE	FALSE	-	5	7	middle	A3SS, RI	NA
NA	ATTS	AT2TE41840	AT2G23000	serine carboxypeptidase-like 10	-0.527099	0.999996	-0.04845	0.00964252	0	0	0	MSTRG.13292.11_9795660_9795878	MSTRG.13292.11	MSTRG.13292	gene_id MSTRG.13292; transcript_id MSTRG.13292.11; exon_number_id 13	13	12	0.923077	2	9795660	9795878	AT2TE41840	2	9795834	9796075	Intragenic	3	TRUE	FALSE	TRUE	+	13	13	last	NA	ATTS
NA	ATSS	AT2TE84260	AT2G45000	structural constituent of nuclear pore	-1.2719	0.999996	-0.04785	0.0392795	0	0	0	MSTRG.16376.5_18564068_18565626	MSTRG.16376.5	MSTRG.16376	gene_id MSTRG.16376; transcript_id MSTRG.16376.5; exon_number_id 1	13	7	0.538462	2	18564068	18565626	AT2TE84260	2	18564209	18564761	Intragenic	1	TRUE	FALSE	FALSE	+	1	8	first	NA	ATSS
NA	ATTS	AT1TE67210	AT1G54460	TPX2 (targeting protein for Xklp2) protein family	-6.858	0.207598	-0.0476	3.39783e-06	0	0	0	MSTRG.6624.3_20340599_20341206	MSTRG.6624.3	MSTRG.6624	gene_id MSTRG.6624; transcript_id MSTRG.6624.3; exon_number_id 1	9	9	1	1	20340599	20341206	AT1TE67210	1	20339966	20340796	Intergenic	3	FALSE	TRUE	FALSE	-	1	5	last	NA	ATTS
NA	ATTS	AT2TE11075	AT2G06210	binding	-7.63818	0.0268369	-0.0474	0.00320872	0	0	0	MSTRG.10964.2_2428902_2429281	MSTRG.10964.2	MSTRG.10964	gene_id MSTRG.10964; transcript_id MSTRG.10964.2; exon_number_id 1	6	6	1	2	2428902	2429281	AT2TE11075	2	2428200	2428942	Intergenic	3	FALSE	TRUE	FALSE	-	1	24	last	NA	ATTS
NA	ATTS	AT2TE40090	AT2G22190	Haloacid dehalogenase-like hydrolase (HAD) superfamily protein	-4.14846	0.722039	-0.04725	0.00427918	0	0	0	MSTRG.13170.20_9433764_9433953	MSTRG.13170.20	MSTRG.13170	gene_id MSTRG.13170; transcript_id MSTRG.13170.20; exon_number_id 1	21	21	1	2	9433764	9433953	AT2TE40090	2	9432662	9433854	Intergenic	3	FALSE	TRUE	FALSE	-	1	11	last	NA	ATTS
NA	AFE, ATSS	AT3TE19920	AT3G14205	Phosphoinositide phosphatase family protein	-2.86153	0.999996	-0.04645	0.042372	0	0	0	MSTRG.18592.8_4720437_4720951	MSTRG.18592.8	MSTRG.18592	gene_id MSTRG.18592; transcript_id MSTRG.18592.8; exon_number_id 14	9	8	0.888889	3	4720437	4720951	AT3TE19920	3	4720879	4721123	Intergenic	3	FALSE	FALSE	TRUE	-	14	14	first	NA	AFE, ATSS
RI, SE	NA	AT1TE55945	AT1G44750	purine permease 11	-7.33271	0.0733402	-0.04605	3.88017e-06	0	0	0	MSTRG.5468.17_16893564_16893831	MSTRG.5468.17	MSTRG.5468	gene_id MSTRG.5468; transcript_id MSTRG.5468.17; exon_number_id 2	17	15	0.882353	1	16893564	16893831	AT1TE55945	1	16892922	16893587	Intragenic	3	TRUE	FALSE	FALSE	+	2	5	middle	RI, SE	NA
RI	ATTS	AT2TE01630	AT2G01890	purple acid phosphatase 8	-0.843944	0.999996	-0.04525	0.0381728	0	0	0	MSTRG.10311.2_396767_397201	MSTRG.10311.2	MSTRG.10311	gene_id MSTRG.10311; transcript_id MSTRG.10311.2; exon_number_id 1	10	10	1	2	396767	397201	AT2TE01630	2	393577	396843	Intergenic	3	TRUE	TRUE	FALSE	-	1	6	last	RI	ATTS
NA	ATTS	AT4TE59920	AT4G24930	thylakoid lumenal 17.9 kDa protein, chloroplast	-1.03534	0.999996	-0.04405	0.00924098	0	0	0	MSTRG.28884.1_12821204_12821402	MSTRG.28884.1	MSTRG.28884	gene_id MSTRG.28884; transcript_id MSTRG.28884.1; exon_number_id 1	5	1	0.2	4	12821204	12821402	AT4TE59920	4	12820984	12821320	Intergenic	3	FALSE	TRUE	FALSE	-	1	5	last	NA	ATTS
NA	ATSS	AT3TE66755	AT3G45010	serine carboxypeptidase-like 48	-2.54226	0.395017	-0.0438	0.034159	0	0	0	MSTRG.22249.1_16466168_16466671	MSTRG.22249.1	MSTRG.22249	gene_id MSTRG.22249; transcript_id MSTRG.22249.1; exon_number_id 1	4	3	0.75	3	16466168	16466671	AT3TE66755	3	16465475	16466309	Intergenic	3	FALSE	TRUE	FALSE	+	1	9	first	NA	ATSS
NA	ATSS	AT2TE25940	AT2G14835	RING/U-box superfamily protein	-7.3993	0.0586591	-0.04325	8.17146e-07	0	0	0	MSTRG.12130.2_6366894_6366974	MSTRG.12130.2	MSTRG.12130	gene_id MSTRG.12130; transcript_id MSTRG.12130.2; exon_number_id 1	8	4	0.5	2	6366894	6366974	AT2TE25940	2	6366464	6366923	Intergenic	3	FALSE	TRUE	FALSE	+	1	9	first	NA	ATSS
RI	NA	AT1TE30555	AT1G27290	0	-7.39935	0.0649923	-0.04285	7.04249e-08	0	0	0	MSTRG.3529.2_9481531_9482199	MSTRG.3529.2	MSTRG.3529	gene_id MSTRG.3529; transcript_id MSTRG.3529.2; exon_number_id 1	4	4	1	1	9481531	9482199	AT1TE30555	1	9481853	9482068	Intragenic	1	TRUE	FALSE	FALSE	+	1	3	first	RI	NA
RI	ATTS	AT1TE30235	AT1G27030	0	-7.64084	0.0268045	-0.0423	5.24067e-12	0	0	0	MSTRG.3492.11_9383625_9384021	MSTRG.3492.11	MSTRG.3492	gene_id MSTRG.3492; transcript_id MSTRG.3492.11; exon_number_id 5	13	12	0.923077	1	9383625	9384021	AT1TE30235	1	9383800	9384155	Intergenic	3	TRUE	FALSE	TRUE	+	5	5	last	RI	ATTS
NA	ATSS	AT2TE49950	AT2G26990	proteasome family protein	-4.83002	0.170798	-0.0419	0.00303108	0	0	0	MSTRG.13893.10_11522175_11522613	MSTRG.13893.10	MSTRG.13893	gene_id MSTRG.13893; transcript_id MSTRG.13893.10; exon_number_id 8	12	11	0.916667	2	11522175	11522613	AT2TE49950	2	11522542	11523084	Intergenic	3	FALSE	FALSE	TRUE	-	8	8	first	NA	ATSS
NA	ATSS	AT1TE55400	AT1G07243-AT1G44100	NA	-6.99047	0.157336	-0.0415	2.17856e-05	0	0	0	MSTRG.5429.1_16767535_16767685	MSTRG.5429.1	MSTRG.5429	gene_id MSTRG.5429; transcript_id MSTRG.5429.1; exon_number_id 6	14	5	0.357143	1	16767535	16767685	AT1TE55400	1	16767627	16768674	Intergenic	3	FALSE	FALSE	TRUE	-	6	6	first	NA	ATSS
NA	ATTS	AT4TE37565	AT4G14746	0	-3.50586	NA	-0.04145	0.00148556	0	0	0	MSTRG.27396.6_8462574_8462799	MSTRG.27396.6	MSTRG.27396	gene_id MSTRG.27396; transcript_id MSTRG.27396.6; exon_number_id 1	7	7	1	4	8462574	8462799	AT4TE37565	4	8462456	8462882	Intergenic	2	TRUE	TRUE	TRUE	-	1	4	last	NA	ATTS
A3SS	NA	AT1TE60725	AT1G49500	0	-9.87816	1.59951e-06	-0.0398	5.05291e-22	0	0	0	MSTRG.5941.1_18320479_18320671	MSTRG.5941.1	MSTRG.5941	gene_id MSTRG.5941; transcript_id MSTRG.5941.1; exon_number_id 1	4	3	0.75	1	18320479	18320671	AT1TE60725	1	18320669	18321177	Intragenic	3	TRUE	FALSE	TRUE	-	1	2	last	A3SS	NA
NA	ATTS	AT1TE60935	AT1G49710	fucosyltransferase 12	-6.28549	NA	-0.03795	0.0446391	0	0	0	MSTRG.5970.8_18391377_18391877	MSTRG.5970.8	MSTRG.5970	gene_id MSTRG.5970; transcript_id MSTRG.5970.8; exon_number_id 1	16	16	1	1	18391377	18391877	AT1TE60935	1	18390641	18391418	Intergenic	3	FALSE	TRUE	FALSE	-	1	6	last	NA	ATTS
NA	ATTS	AT2TE22590	AT2G13440	glucose-inhibited division family A protein	-6.68474	0.283771	-0.0379	0.0103217	0	0	0	MSTRG.11928.17_5593021_5593464	MSTRG.11928.17	MSTRG.11928	gene_id MSTRG.11928; transcript_id MSTRG.11928.17; exon_number_id 1	25	23	0.92	2	5593021	5593464	AT2TE22590	2	5592863	5593106	Intergenic	3	FALSE	TRUE	FALSE	-	1	13	last	NA	ATTS
NA	ATTS	AT4TE22760	AT4G08540	DNA-directed RNA polymerase II protein	-6.43687	NA	-0.0376	0.0237516	0	0	0	MSTRG.26430.2_5437068_5437292	MSTRG.26430.2	MSTRG.26430	gene_id MSTRG.26430; transcript_id MSTRG.26430.2; exon_number_id 12	32	2	0.0625	4	5437068	5437292	AT4TE22760	4	5437216	5438404	Intragenic	3	FALSE	FALSE	TRUE	+	12	12	last	NA	ATTS
A3SS, RI	NA	AT3TE40530	AT3G26520	tonoplast intrinsic protein 2	-0.934858	0.226032	-0.0347	4.09832e-21	0	0	0	MSTRG.20389.2_9723316_9723975	MSTRG.20389.2	MSTRG.20389	gene_id MSTRG.20389; transcript_id MSTRG.20389.2; exon_number_id 2	3	3	1	3	9723316	9723975	AT3TE40530	3	9723883	9736151	Intergenic	3	TRUE	FALSE	TRUE	-	2	2	first	A3SS, RI	NA
NA	ATSS	AT4TE28400	AT4G10770	oligopeptide transporter 7	-3.18035	0.795805	-0.0344	0.00390228	0	0	0	MSTRG.26778.6_6632486_6632628	MSTRG.26778.6	MSTRG.26778	gene_id MSTRG.26778; transcript_id MSTRG.26778.6; exon_number_id 7	11	10	0.909091	4	6632486	6632628	AT4TE28400	4	6632619	6633029	Intergenic	3	FALSE	FALSE	TRUE	-	7	7	first	NA	ATSS
NA	ATSS	AT1TE56040	AT1G44820	Peptidase M20/M25/M40 family protein	-7.00736	0.152584	-0.0339	0.00027478	0	0	0	MSTRG.5473.3_16926308_16927014	MSTRG.5473.3	MSTRG.5473	gene_id MSTRG.5473; transcript_id MSTRG.5473.3; exon_number_id 1	6	5	0.833333	1	16926308	16927014	AT1TE56040	1	16925672	16926338	Intergenic	3	FALSE	TRUE	FALSE	+	1	4	first	NA	ATSS
NA	ATTS	AT5TE69960	AT5G48000	cytochrome P450, family 708, subfamily A, polypeptide 2	-7.74043	0.0205101	-0.0332	1.39055e-05	0	0	0	MSTRG.37173.3_19444137_19444531	MSTRG.37173.3	MSTRG.37173	gene_id MSTRG.37173; transcript_id MSTRG.37173.3; exon_number_id 1	12	12	1	5	19444137	19444531	AT5TE69960	5	19443311	19444302	Intergenic	3	FALSE	TRUE	FALSE	-	1	7	last	NA	ATTS
A5SS, RI, SE	NA	AT2TE24650	AT2G14285	Small nuclear ribonucleoprotein family protein	-5.76757	NA	-0.03315	5.11693e-05	0	0	0	MSTRG.12056.12_6053330_6053404	MSTRG.12056.12	MSTRG.12056	gene_id MSTRG.12056; transcript_id MSTRG.12056.12; exon_number_id 4	28	14	0.5	2	6053330	6053404	AT2TE24650	2	6053173	6053448	Intragenic	2	TRUE	FALSE	FALSE	-	4	6	middle	A5SS, RI, SE	NA
RI	NA	AT1TE67380	AT1G54630	acyl carrier protein 3	-0.928051	0.999996	-0.03245	0.0344768	0	0	0	MSTRG.6648.4_20402256_20403130	MSTRG.6648.4	MSTRG.6648	gene_id MSTRG.6648; transcript_id MSTRG.6648.4; exon_number_id 2	8	8	1	1	20402256	20403130	AT1TE67380	1	20402684	20402902	Intragenic	1	TRUE	FALSE	FALSE	-	2	2	first	RI	NA
RI, SE	NA	AT1TE17050	AT1G15340	methyl-CPG-binding domain 10	-5.63973	0.0204289	-0.0322	0.0370718	0	0	0	MSTRG.1967.9_5275703_5276986	MSTRG.1967.9	MSTRG.1967	gene_id MSTRG.1967; transcript_id MSTRG.1967.9; exon_number_id 1	10	10	1	1	5275703	5276986	AT1TE17050	1	5275964	5276773	Intragenic	1	TRUE	FALSE	FALSE	-	1	3	last	RI, SE	NA
RI	NA	AT3TE71210	AT3G47675-AT3G47680	NA	-0.830081	0.999996	-0.0317	0.0413266	0	0	0	MSTRG.22649.25_17576277_17579434	MSTRG.22649.25	MSTRG.22649	gene_id MSTRG.22649; transcript_id MSTRG.22649.25; exon_number_id 2	38	9	0.236842	3	17576277	17579434	AT3TE71210	3	17577291	17578250	Intragenic	1	FALSE	FALSE	FALSE	-	2	3	middle	RI	NA
NA	ATTS	AT1TE10600	AT1G09995	DNA repair DEAD helicase RAD3/XP-D subfamily protein	-5.48505	NA	-0.03125	0.00785386	0	0	0	MSTRG.1214.8_3262279_3262452	MSTRG.1214.8	MSTRG.1214	gene_id MSTRG.1214; transcript_id MSTRG.1214.8; exon_number_id 1	10	8	0.8	1	3262279	3262452	AT1TE10600	1	3262076	3262304	Intergenic	3	FALSE	TRUE	FALSE	-	1	2	last	NA	ATTS
NA	ATTS	AT3TE13760	AT3G10520	haemoglobin 2	0.364683	0.999996	-0.03095	0.00139398	0	0	0	MSTRG.18047.1_3276290_3276656	MSTRG.18047.1	MSTRG.18047	gene_id MSTRG.18047; transcript_id MSTRG.18047.1; exon_number_id 1	6	6	1	3	3276290	3276656	AT3TE13760	3	3275684	3276403	Intergenic	3	FALSE	TRUE	FALSE	-	1	3	last	NA	ATTS
A3SS, RI, SE	NA	AT3TE43480	AT3G28130	nodulin MtN21 /EamA-like transporter family protein	-6.6277	0.343069	-0.029	0.000576652	0	0	0	MSTRG.20646.1_10467731_10467978	MSTRG.20646.1	MSTRG.20646	gene_id MSTRG.20646; transcript_id MSTRG.20646.1; exon_number_id 4	26	23	0.884615	3	10467731	10467978	AT3TE43480	3	10467464	10467738	Intragenic	3	TRUE	FALSE	FALSE	+	4	7	middle	A3SS, RI, SE	NA
NA	ATTS	AT5TE13805	AT5G01915-AT5G11790	NA	-0.43671	0.999996	-0.029	0.0141733	0	0	0	MSTRG.32389.11_3802283_3802932	MSTRG.32389.11	MSTRG.32389	gene_id MSTRG.32389; transcript_id MSTRG.32389.11; exon_number_id 11	23	23	1	5	3802283	3802932	AT5TE13805	5	3802890	3803134	Intragenic	3	FALSE	FALSE	TRUE	+	11	11	last	NA	ATTS
NA	ATTS	AT5TE06060	AT5G05610	alfin-like 1	-0.879512	0.999996	-0.0287	0.0180113	0	0	0	MSTRG.31627.15_1677025_1677582	MSTRG.31627.15	MSTRG.31627	gene_id MSTRG.31627; transcript_id MSTRG.31627.15; exon_number_id 1	22	18	0.818182	5	1677025	1677582	AT5TE06060	5	1676824	1677050	Intergenic	3	FALSE	TRUE	FALSE	-	1	6	last	NA	ATTS
NA	ATSS	AT4TE11705	AT4G04925	0	-3.22857	0.675185	-0.0272	0.0256109	0	0	0	MSTRG.25666.1_2505673_2506472	MSTRG.25666.1	MSTRG.25666	gene_id MSTRG.25666; transcript_id MSTRG.25666.1; exon_number_id 1	2	2	1	4	2505673	2506472	AT4TE11705	4	2505505	2506163	Intergenic	3	FALSE	TRUE	FALSE	+	1	2	first	NA	ATSS
NA	ALE, ATTS	AT2TE02680	AT2G02380	glutathione S-transferase (class zeta) 2	-0.832777	0.999996	-0.0265	0.00175084	0	0	0	MSTRG.10395.37_630847_631241	MSTRG.10395.37	MSTRG.10395	gene_id MSTRG.10395; transcript_id MSTRG.10395.37; exon_number_id 9	67	25	0.373134	2	630847	631241	AT2TE02680	2	631072	631344	Intragenic	3	FALSE	FALSE	TRUE	+	9	9	last	NA	ALE, ATTS
NA	ALE, ATTS	AT4TE46950	AT4G18710	Protein kinase superfamily protein	-8.0748	0.00706318	-0.02595	1.07256e-08	0	0	0	MSTRG.28025.21_10298715_10299362	MSTRG.28025.21	MSTRG.28025	gene_id MSTRG.28025; transcript_id MSTRG.28025.21; exon_number_id 7	22	19	0.863636	4	10298715	10299362	AT4TE46950	4	10299287	10299776	Intragenic	3	FALSE	FALSE	TRUE	+	7	7	last	NA	ALE, ATTS
NA	ATSS	AT3TE71770	AT3G47990	SUGAR-INSENSITIVE 3	-6.28588	NA	-0.02555	0.0279645	0	0	0	MSTRG.22681.20_17716022_17716314	MSTRG.22681.20	MSTRG.22681	gene_id MSTRG.22681; transcript_id MSTRG.22681.20; exon_number_id 8	31	30	0.967742	3	17716022	17716314	AT3TE71770	3	17716274	17716828	Intergenic	3	FALSE	FALSE	TRUE	-	8	8	first	NA	ATSS
NA	ATSS	AT5TE64990	AT5G44650	0	-0.782405	0.899211	-0.02535	0.0168959	0	0	0	MSTRG.36732.3_18013160_18013740	MSTRG.36732.3	MSTRG.36732	gene_id MSTRG.36732; transcript_id MSTRG.36732.3; exon_number_id 1	9	5	0.555556	5	18013160	18013740	AT5TE64990	5	18012750	18013172	Intergenic	3	FALSE	TRUE	FALSE	+	1	7	first	NA	ATSS
RI	NA	AT3TE07330	AT3G05840	Protein kinase superfamily protein	-1.60927	0.443385	-0.02465	0.000272438	0	0	0	MSTRG.17484.4_1742844_1743423	MSTRG.17484.4	MSTRG.17484	gene_id MSTRG.17484; transcript_id MSTRG.17484.4; exon_number_id 11	17	17	1	3	1742844	1743423	AT3TE07330	3	1743412	1746785	Intergenic	3	TRUE	FALSE	TRUE	+	11	11	last	RI	NA
NA	ATTS	AT1TE26610	AT1G23280	MAK16 protein-related	-5.81202	NA	-0.0244	0.0190873	0	0	0	MSTRG.3074.2_8260666_8260918	MSTRG.3074.2	MSTRG.3074	gene_id MSTRG.3074; transcript_id MSTRG.3074.2; exon_number_id 1	5	5	1	1	8260666	8260918	AT1TE26610	1	8260303	8260791	Intergenic	3	FALSE	TRUE	FALSE	-	1	9	last	NA	ATTS
RI	NA	AT2TE31130	AT2G17420	NADPH-dependent thioredoxin reductase A	-0.966135	0.871861	-0.0242	0.00598809	0	0	0	MSTRG.12517.1_7565589_7566601	MSTRG.12517.1	MSTRG.12517	gene_id MSTRG.12517; transcript_id MSTRG.12517.1; exon_number_id 2	13	8	0.615385	2	7565589	7566601	AT2TE31130	2	7566283	7566548	Intragenic	1	TRUE	FALSE	FALSE	+	2	2	last	RI	NA
NA	ATTS	AT5TE06060	AT5G05610	alfin-like 1	-0.719971	0.999996	-0.0237	0.00825119	0	0	0	MSTRG.31627.6_1676974_1677582	MSTRG.31627.6	MSTRG.31627	gene_id MSTRG.31627; transcript_id MSTRG.31627.6; exon_number_id 1	22	18	0.818182	5	1676974	1677582	AT5TE06060	5	1676824	1677050	Intergenic	3	FALSE	TRUE	FALSE	-	1	6	last	NA	ATTS
RI	NA	AT1TE95555	AT1G77700	Pathogenesis-related thaumatin superfamily protein	-0.173197	0.999996	-0.02365	0.00170432	0	0	0	MSTRG.9736.11_29207812_29208149	MSTRG.9736.11	MSTRG.9736	gene_id MSTRG.9736; transcript_id MSTRG.9736.11; exon_number_id 3	12	8	0.666667	1	29207812	29208149	AT1TE95555	1	29208023	29208346	Intragenic	3	FALSE	FALSE	TRUE	+	3	3	last	RI	NA
NA	AFE, ATSS	AT2TE82400	AT2G43910	HARMLESS TO OZONE LAYER 1	-0.695922	0.999996	-0.0232	2.6321e-07	0	0	0	MSTRG.16221.28_18186851_18187215	MSTRG.16221.28	MSTRG.16221	gene_id MSTRG.16221; transcript_id MSTRG.16221.28; exon_number_id 7	30	29	0.966667	2	18186851	18187215	AT2TE82400	2	18187088	18187974	Intergenic	3	FALSE	FALSE	TRUE	-	7	7	first	NA	AFE, ATSS
NA	ATSS	AT4TE00090	AT4G00050	basic helix-loop-helix (bHLH) DNA-binding superfamily protein	-7.14843	0.112229	-0.0224	0.000965576	0	0	0	MSTRG.24834.9_17823_17954	MSTRG.24834.9	MSTRG.24834	gene_id MSTRG.24834; transcript_id MSTRG.24834.9; exon_number_id 1	17	17	1	4	17823	17954	AT4TE00090	4	17542	17859	Intergenic	3	FALSE	TRUE	FALSE	+	1	3	first	NA	ATSS
NA	ATTS	AT3TE13760	AT3G10520	haemoglobin 2	0.064529	0.999996	-0.02195	0.00885052	0	0	0	MSTRG.18047.6_3276319_3276871	MSTRG.18047.6	MSTRG.18047	gene_id MSTRG.18047; transcript_id MSTRG.18047.6; exon_number_id 1	6	6	1	3	3276319	3276871	AT3TE13760	3	3275684	3276403	Intergenic	3	FALSE	TRUE	FALSE	-	1	3	last	NA	ATTS
A3SS, RI	ATTS	AT2TE01080	AT2G01590	chlororespiratory reduction 3	-7.14981	0.107844	-0.02175	9.20599e-11	0	0	0	MSTRG.10268.2_267553_267831	MSTRG.10268.2	MSTRG.10268	gene_id MSTRG.10268; transcript_id MSTRG.10268.2; exon_number_id 4	10	7	0.7	2	267553	267831	AT2TE01080	2	267515	267807	Intragenic	1	TRUE	TRUE	FALSE	+	4	4	last	A3SS, RI	ATTS
RI	AFE, ATSS	AT5TE59170	AT5G40890	chloride channel A	-8.03587	0.00678644	-0.0216	1.51384e-06	0	0	0	MSTRG.36169.16_16384318_16384625	MSTRG.36169.16	MSTRG.36169	gene_id MSTRG.36169; transcript_id MSTRG.36169.16; exon_number_id 7	16	7	0.4375	5	16384318	16384625	AT5TE59170	5	16384182	16384827	Intragenic	2	TRUE	TRUE	TRUE	-	7	7	first	RI	AFE, ATSS
RI	NA	AT1TE80465	AT1G65860	flavin-monooxygenase glucosinolate S-oxygenase 1	-2.71647	0.489524	-0.0209	0.0275629	0	0	0	MSTRG.8095.4_24499066_24501688	MSTRG.8095.4	MSTRG.8095	gene_id MSTRG.8095; transcript_id MSTRG.8095.4; exon_number_id 1	9	1	0.111111	1	24499066	24501688	AT1TE80465	1	24500749	24501603	Intragenic	1	FALSE	FALSE	FALSE	-	1	2	last	RI	NA
A5SS, RI, SE	NA	AT5TE33550	AT5G26667	P-loop containing nucleoside triphosphate hydrolases superfamily protein	0.11085	0.999996	-0.0206	0.0425109	0	0	0	MSTRG.34227.6_9276006_9276056	MSTRG.34227.6	MSTRG.34227	gene_id MSTRG.34227; transcript_id MSTRG.34227.6; exon_number_id 1	21	21	1	5	9276006	9276056	AT5TE33550	5	9276033	9276357	Intragenic	3	TRUE	FALSE	TRUE	+	1	9	first	A5SS, RI, SE	NA
NA	AFE, ATSS	AT2TE82400	AT2G43910	HARMLESS TO OZONE LAYER 1	-0.134204	0.999996	-0.02005	3.91798e-05	0	0	0	MSTRG.16221.24_18186851_18187215	MSTRG.16221.24	MSTRG.16221	gene_id MSTRG.16221; transcript_id MSTRG.16221.24; exon_number_id 8	30	29	0.966667	2	18186851	18187215	AT2TE82400	2	18187088	18187974	Intergenic	3	FALSE	FALSE	TRUE	-	8	8	first	NA	AFE, ATSS
NA	ATSS	AT4TE02990	AT4G01380-AT4G01390	NA	-3.63121	0.831536	-0.0193	0.00274432	0	0	0	MSTRG.25049.5_571570_571655	MSTRG.25049.5	MSTRG.25049	gene_id MSTRG.25049; transcript_id MSTRG.25049.5; exon_number_id 6	13	12	0.923077	4	571570	571655	AT4TE02990	4	571608	571979	Intergenic	3	FALSE	FALSE	TRUE	-	6	6	first	NA	ATSS
RI	NA	AT4TE83080	AT4G36515	0	-7.70296	0.0221723	-0.0186	0.00127788	0	0	0	MSTRG.30479.17_17231488_17233129	MSTRG.30479.17	MSTRG.30479	gene_id MSTRG.30479; transcript_id MSTRG.30479.17; exon_number_id 6	20	13	0.65	4	17231488	17233129	AT4TE83080	4	17232789	17233031	Intragenic	1	FALSE	FALSE	FALSE	-	6	8	middle	RI	NA
NA	ATSS	AT4TE83085	AT4G36515	0	-7.70296	0.0221723	-0.0186	0.00127788	0	0	0	MSTRG.30479.17_17233163_17234905	MSTRG.30479.17	MSTRG.30479	gene_id MSTRG.30479; transcript_id MSTRG.30479.17; exon_number_id 7	20	12	0.6	4	17233163	17234905	AT4TE83085	4	17233035	17233463	Intragenic	3	TRUE	FALSE	FALSE	-	7	8	middle	NA	ATSS
RI	ATSS, ATTS	AT4TE83085	AT4G36515	0	-7.70296	0.0221723	-0.0186	0.00127788	0	0	0	MSTRG.30479.17_17231488_17233129	MSTRG.30479.17	MSTRG.30479	gene_id MSTRG.30479; transcript_id MSTRG.30479.17; exon_number_id 6	20	12	0.6	4	17231488	17233129	AT4TE83085	4	17233035	17233463	Intragenic	3	TRUE	FALSE	FALSE	-	6	8	middle	RI	ATSS, ATTS
A5SS	ATSS	AT2TE47585	AT2G25900	Zinc finger C-x8-C-x5-C-x3-H type family protein	-4.40088	0.353031	-0.01845	0.00259782	0	0	0	MSTRG.13736.2_11041330_11041363	MSTRG.13736.2	MSTRG.13736	gene_id MSTRG.13736; transcript_id MSTRG.13736.2; exon_number_id 1	3	2	0.666667	2	11041330	11041363	AT2TE47585	2	11040545	11041374	Intergenic	2	TRUE	TRUE	TRUE	+	1	2	first	A5SS	ATSS
A3SS, RI	ATSS	AT5TE96750	AT5G67320	WD-40 repeat family protein	-6.30089	NA	-0.0184	0.012818	0	0	0	MSTRG.39835.3_26857986_26858485	MSTRG.39835.3	MSTRG.39835	gene_id MSTRG.39835; transcript_id MSTRG.39835.3; exon_number_id 3	13	12	0.923077	5	26857986	26858485	AT5TE96750	5	26858060	26858401	Intragenic	1	TRUE	FALSE	FALSE	+	3	15	middle	A3SS, RI	ATSS
A3SS, RI	NA	AT5TE18970	AT5G16030	0	-0.510341	0.999996	-0.0169	0.0280521	0	0	0	MSTRG.32898.3_5239108_5239293	MSTRG.32898.3	MSTRG.32898	gene_id MSTRG.32898; transcript_id MSTRG.32898.3; exon_number_id 4	20	20	1	5	5239108	5239293	AT5TE18970	5	5239267	5239598	Intragenic	3	TRUE	FALSE	FALSE	+	4	5	middle	A3SS, RI	NA
RI	NA	AT5TE18975	AT5G16030	0	-0.510341	0.999996	-0.0169	0.0280521	0	0	0	MSTRG.32898.3_5240311_5240833	MSTRG.32898.3	MSTRG.32898	gene_id MSTRG.32898; transcript_id MSTRG.32898.3; exon_number_id 5	20	20	1	5	5240311	5240833	AT5TE18975	5	5240254	5240470	Intragenic	3	TRUE	TRUE	FALSE	+	5	5	last	RI	NA
NA	ATTS	AT5TE74335	AT5G50740	Heavy metal transport/detoxification superfamily protein	-4.95136	NA	-0.0157	0.0297038	0	0	0	MSTRG.37577.4_20635865_20636386	MSTRG.37577.4	MSTRG.37577	gene_id MSTRG.37577; transcript_id MSTRG.37577.4; exon_number_id 1	5	4	0.8	5	20635865	20636386	AT5TE74335	5	20635597	20635954	Intergenic	3	FALSE	TRUE	FALSE	-	1	5	last	NA	ATTS
NA	ALE, ATTS	AT5TE58025	AT5G40160	Ankyrin repeat family protein	-7.43526	0.0527054	-0.0148	0.00128191	0	0	0	MSTRG.36073.17_16065059_16066676	MSTRG.36073.17	MSTRG.36073	gene_id MSTRG.36073; transcript_id MSTRG.36073.17; exon_number_id 1	24	11	0.458333	5	16065059	16066676	AT5TE58025	5	16064944	16065204	Intragenic	3	FALSE	TRUE	FALSE	-	1	2	last	NA	ALE, ATTS
A3SS, RI	ATSS	AT2TE86100	AT2G46030	ubiquitin-conjugating enzyme 6	-3.21901	0.988835	-0.01395	0.000268031	0	0	0	MSTRG.16513.3_18933167_18933690	MSTRG.16513.3	MSTRG.16513	gene_id MSTRG.16513; transcript_id MSTRG.16513.3; exon_number_id 5	19	4	0.210526	2	18933167	18933690	AT2TE86100	2	18933628	18933985	Intragenic	3	TRUE	FALSE	FALSE	-	5	6	middle	A3SS, RI	ATSS
NA	ATSS	AT2TE86100	AT2G46030	ubiquitin-conjugating enzyme 6	-3.21901	0.988835	-0.01395	0.000268031	0	0	0	MSTRG.16513.3_18933819_18934184	MSTRG.16513.3	MSTRG.16513	gene_id MSTRG.16513; transcript_id MSTRG.16513.3; exon_number_id 6	19	4	0.210526	2	18933819	18934184	AT2TE86100	2	18933628	18933985	Intragenic	3	TRUE	TRUE	FALSE	-	6	6	first	NA	ATSS
RI	NA	AT3TE29990	AT3G20470	glycine-rich protein 5	-7.16196	0.144409	-0.0137	5.18251e-05	0	0	0	MSTRG.19500.1_7140935_7141228	MSTRG.19500.1	MSTRG.19500	gene_id MSTRG.19500; transcript_id MSTRG.19500.1; exon_number_id 2	7	7	1	3	7140935	7141228	AT3TE29990	3	7140617	7141006	Intragenic	3	TRUE	TRUE	FALSE	-	2	2	first	RI	NA
RI	NA	AT3TE29990	AT3G20470	glycine-rich protein 5	-7.16196	0.144409	-0.0137	5.18251e-05	0	0	0	MSTRG.19500.1_7140293_7140737	MSTRG.19500.1	MSTRG.19500	gene_id MSTRG.19500; transcript_id MSTRG.19500.1; exon_number_id 1	7	7	1	3	7140293	7140737	AT3TE29990	3	7140617	7141006	Intragenic	3	TRUE	FALSE	TRUE	-	1	2	last	RI	NA
A5SS, RI, SE	NA	AT3TE43380	AT3G28050	nodulin MtN21 /EamA-like transporter family protein	-7.35649	0.0764509	-0.0136	1.54144e-05	0	0	0	MSTRG.20626.11_10443838_10443952	MSTRG.20626.11	MSTRG.20626	gene_id MSTRG.20626; transcript_id MSTRG.20626.11; exon_number_id 3	13	13	1	3	10443838	10443952	AT3TE43380	3	10443359	10443882	Intragenic	3	TRUE	FALSE	FALSE	+	3	5	middle	A5SS, RI, SE	NA
RI	NA	AT5TE81510	AT5G55940	Uncharacterised protein family (UPF0172)	-5.97164	NA	-0.01325	0.00631752	0	0	0	MSTRG.38274.5_22657672_22658099	MSTRG.38274.5	MSTRG.38274	gene_id MSTRG.38274; transcript_id MSTRG.38274.5; exon_number_id 5	6	6	1	5	22657672	22658099	AT5TE81510	5	22657292	22657692	Intragenic	3	TRUE	TRUE	FALSE	-	5	5	first	RI	NA
A3SS, RI	NA	AT5TE81510	AT5G55940	Uncharacterised protein family (UPF0172)	-5.97164	NA	-0.01325	0.00631752	0	0	0	MSTRG.38274.5_22657196_22657343	MSTRG.38274.5	MSTRG.38274	gene_id MSTRG.38274; transcript_id MSTRG.38274.5; exon_number_id 4	6	6	1	5	22657196	22657343	AT5TE81510	5	22657292	22657692	Intragenic	3	TRUE	FALSE	FALSE	-	4	5	middle	A3SS, RI	NA
NA	ATTS	AT1TE26290	AT1G23040	hydroxyproline-rich glycoprotein family protein	-0.64937	0.82703	-0.01305	0.0287397	0	0	0	MSTRG.3035.1_8164874_8165707	MSTRG.3035.1	MSTRG.3035	gene_id MSTRG.3035; transcript_id MSTRG.3035.1; exon_number_id 1	3	1	0.333333	1	8164874	8165707	AT1TE26290	1	8165554	8166249	Intragenic	3	FALSE	FALSE	TRUE	+	1	1	single	NA	ATTS
NA	ATTS	AT5TE88485	AT5G61130	plasmodesmata callose-binding protein 1	-1.18901	0.999996	-0.013	0.0434734	0	0	0	MSTRG.38949.9_24587309_24587717	MSTRG.38949.9	MSTRG.38949	gene_id MSTRG.38949; transcript_id MSTRG.38949.9; exon_number_id 1	9	9	1	5	24587309	24587717	AT5TE88485	5	24587191	24587395	Intragenic	3	FALSE	TRUE	FALSE	-	1	2	last	NA	ATTS
NA	ALE, ATTS	AT5TE24520	AT5G20010	RAS-related nuclear protein-1	-0.582979	0.999996	-0.0113	0.0133095	0	0	0	MSTRG.33433.17_6761329_6762723	MSTRG.33433.17	MSTRG.33433	gene_id MSTRG.33433; transcript_id MSTRG.33433.17; exon_number_id 5	32	22	0.6875	5	6761329	6762723	AT5TE24520	5	6762054	6762327	Intragenic	1	FALSE	FALSE	FALSE	+	5	5	last	NA	ALE, ATTS
A3SS, RI, SE	ALE, ATSS, ATTS	AT5TE30490	AT5G24610	0	-3.04088	NA	-0.01065	0.0422368	0	0	0	MSTRG.33989.24_8428077_8428152	MSTRG.33989.24	MSTRG.33989	gene_id MSTRG.33989; transcript_id MSTRG.33989.24; exon_number_id 1	59	55	0.932203	5	8428077	8428152	AT5TE30490	5	8428030	8428242	Intergenic	2	TRUE	TRUE	TRUE	+	1	7	first	A3SS, RI, SE	ALE, ATSS, ATTS
RI	NA	AT3TE43380	AT3G28050	nodulin MtN21 /EamA-like transporter family protein	-1.56024	0.827461	-0.0106	0.00527585	0	0	0	MSTRG.20626.5_10442816_10444329	MSTRG.20626.5	MSTRG.20626	gene_id MSTRG.20626; transcript_id MSTRG.20626.5; exon_number_id 1	13	13	1	3	10442816	10444329	AT3TE43380	3	10443359	10443882	Intragenic	1	TRUE	FALSE	FALSE	+	1	4	first	RI	NA
A5SS, RI	NA	AT2TE61100	AT2G32690	glycine-rich protein 23	0.917481	0.732937	0.0103	0.00202776	0	0	0	MSTRG.14643.16_13864322_13864723	MSTRG.14643.16	MSTRG.14643	gene_id MSTRG.14643; transcript_id MSTRG.14643.16; exon_number_id 2	39	39	1	2	13864322	13864723	AT2TE61100	2	13863951	13864344	Intragenic	3	TRUE	TRUE	FALSE	-	2	2	first	A5SS, RI	NA
A3SS, RI	NA	AT2TE61100	AT2G32690	glycine-rich protein 23	0.917481	0.732937	0.0103	0.00202776	0	0	0	MSTRG.14643.16_13863633_13863971	MSTRG.14643.16	MSTRG.14643	gene_id MSTRG.14643; transcript_id MSTRG.14643.16; exon_number_id 1	39	39	1	2	13863633	13863971	AT2TE61100	2	13863951	13864344	Intragenic	3	TRUE	FALSE	TRUE	-	1	2	last	A3SS, RI	NA
NA	ATSS	AT4TE24260	AT4G09010	ascorbate peroxidase 4	0.840339	0.999996	0.01105	0.0183691	0	0	0	MSTRG.26513.27_5779242_5779577	MSTRG.26513.27	MSTRG.26513	gene_id MSTRG.26513; transcript_id MSTRG.26513.27; exon_number_id 9	38	37	0.973684	4	5779242	5779577	AT4TE24260	4	5779534	5779760	Intergenic	3	FALSE	FALSE	TRUE	-	9	9	first	NA	ATSS
NA	ATSS	AT5TE60645	AT5G41990	with no lysine (K) kinase 8	6.15136	NA	0.0156	0.0198652	0	0	0	MSTRG.36323.25_16797747_16798091	MSTRG.36323.25	MSTRG.36323	gene_id MSTRG.36323; transcript_id MSTRG.36323.25; exon_number_id 8	26	25	0.961538	5	16797747	16798091	AT5TE60645	5	16798001	16798274	Intergenic	3	FALSE	FALSE	TRUE	-	8	8	first	NA	ATSS
NA	ATTS	AT3TE64205	AT3G44100-AT3G44110	NA	0.657433	0.999996	0.0161	0.00588214	0	0	0	MSTRG.22080.10_15868825_15869443	MSTRG.22080.10	MSTRG.22080	gene_id MSTRG.22080; transcript_id MSTRG.22080.10; exon_number_id 1	31	21	0.677419	3	15868825	15869443	AT3TE64205	3	15868705	15868948	Intragenic	3	FALSE	TRUE	FALSE	-	1	5	last	NA	ATTS
NA	ATTS	AT4TE86440	AT4G38062	NA	-0.123535	0.999996	0.01635	0.0170611	0	0	0	MSTRG.30719.1_17876501_17879863	MSTRG.30719.1	MSTRG.30719	gene_id MSTRG.30719; transcript_id MSTRG.30719.1; exon_number_id 2	6	1	0.166667	4	17876501	17879863	AT4TE86440	4	17879742	17880655	Intragenic	3	FALSE	FALSE	TRUE	+	2	2	last	NA	ATTS
NA	ATTS	AT3TE64205	AT3G44100-AT3G44110	NA	0.510664	0.999996	0.01645	0.00460743	0	0	0	MSTRG.22080.6_15868793_15869216	MSTRG.22080.6	MSTRG.22080	gene_id MSTRG.22080; transcript_id MSTRG.22080.6; exon_number_id 1	31	21	0.677419	3	15868793	15869216	AT3TE64205	3	15868705	15868948	Intragenic	3	FALSE	TRUE	FALSE	-	1	7	last	NA	ATTS
NA	ATTS	AT3TE64205	AT3G44100-AT3G44110	NA	0.65902	0.741282	0.01945	9.84736e-05	0	0	0	MSTRG.22080.8_15868823_15869443	MSTRG.22080.8	MSTRG.22080	gene_id MSTRG.22080; transcript_id MSTRG.22080.8; exon_number_id 1	31	21	0.677419	3	15868823	15869443	AT3TE64205	3	15868705	15868948	Intragenic	3	FALSE	TRUE	FALSE	-	1	6	last	NA	ATTS
NA	ATTS	AT4TE02995	AT4G01395	NA	0.151548	0.999996	0.02	0.000239774	0	0	0	MSTRG.25045.1_572996_573727	MSTRG.25045.1	MSTRG.25045	gene_id MSTRG.25045; transcript_id MSTRG.25045.1; exon_number_id 1	2	1	0.5	4	572996	573727	AT4TE02995	4	571979	573028	Intergenic	3	FALSE	TRUE	FALSE	-	1	2	last	NA	ATTS
NA	ATSS	AT4TE28860	AT4G10970	0	3.68642	0.844891	0.02195	0.0308919	0	0	0	MSTRG.26812.2_6721815_6722317	MSTRG.26812.2	MSTRG.26812	gene_id MSTRG.26812; transcript_id MSTRG.26812.2; exon_number_id 6	21	19	0.904762	4	6721815	6722317	AT4TE28860	4	6722293	6723138	Intergenic	3	FALSE	FALSE	TRUE	-	6	6	first	NA	ATSS
A5SS, SE	NA	AT3TE43425	AT3G28080	nodulin MtN21 /EamA-like transporter family protein	7.47993	0.0897286	0.02275	0.0144726	0	0	0	MSTRG.20632.19_10453377_10454605	MSTRG.20632.19	MSTRG.20632	gene_id MSTRG.20632; transcript_id MSTRG.20632.19; exon_number_id 4	23	4	0.173913	3	10453377	10454605	AT3TE43425	3	10453641	10454350	Intragenic	1	FALSE	FALSE	FALSE	+	4	6	middle	A5SS, SE	NA
RI	NA	AT5TE81775	AT5G56140	RNA-binding KH domain-containing protein	1.16099	0.999996	0.02355	1.27395e-05	0	0	0	MSTRG.38297.12_22726166_22726252	MSTRG.38297.12	MSTRG.38297	gene_id MSTRG.38297; transcript_id MSTRG.38297.12; exon_number_id 2	23	18	0.782609	5	22726166	22726252	AT5TE81775	5	22726164	22726373	Intragenic	2	TRUE	FALSE	FALSE	+	2	6	middle	RI	NA
NA	ATSS	AT1TE95230	AT1G77490	thylakoidal ascorbate peroxidase	0.691207	0.999996	0.02395	0.00343213	0	0	0	MSTRG.9709.5_29117553_29118072	MSTRG.9709.5	MSTRG.9709	gene_id MSTRG.9709; transcript_id MSTRG.9709.5; exon_number_id 1	20	18	0.9	1	29117553	29118072	AT1TE95230	1	29117635	29117868	Intragenic	1	FALSE	FALSE	FALSE	+	1	11	first	NA	ATSS
NA	ALE, ATTS	AT5TE29570	AT5G24150-AT5G24155	NA	0.349504	0.999996	0.0243	0.0174023	0	0	0	MSTRG.33911.4_8172331_8172707	MSTRG.33911.4	MSTRG.33911	gene_id MSTRG.33911; transcript_id MSTRG.33911.4; exon_number_id 1	21	15	0.714286	5	8172331	8172707	AT5TE29570	5	8171790	8172529	Intergenic	3	FALSE	TRUE	FALSE	-	1	9	last	NA	ALE, ATTS
A3SS, RI	NA	AT5TE18970	AT5G16030	0	0.375677	0.999996	0.0255	0.0175641	0	0	0	MSTRG.32898.9_5239108_5239293	MSTRG.32898.9	MSTRG.32898	gene_id MSTRG.32898; transcript_id MSTRG.32898.9; exon_number_id 4	20	20	1	5	5239108	5239293	AT5TE18970	5	5239267	5239598	Intragenic	3	TRUE	FALSE	FALSE	+	4	5	middle	A3SS, RI	NA
RI	NA	AT5TE18975	AT5G16030	0	0.375677	0.999996	0.0255	0.0175641	0	0	0	MSTRG.32898.9_5240311_5240833	MSTRG.32898.9	MSTRG.32898	gene_id MSTRG.32898; transcript_id MSTRG.32898.9; exon_number_id 5	20	20	1	5	5240311	5240833	AT5TE18975	5	5240254	5240470	Intragenic	3	TRUE	TRUE	FALSE	+	5	5	last	RI	NA
A5SS, RI, SE	NA	AT2TE24650	AT2G14285	Small nuclear ribonucleoprotein family protein	3.79761	NA	0.02575	0.0494736	0	0	0	MSTRG.12056.1_6053239_6053404	MSTRG.12056.1	MSTRG.12056	gene_id MSTRG.12056; transcript_id MSTRG.12056.1; exon_number_id 4	28	14	0.5	2	6053239	6053404	AT2TE24650	2	6053173	6053448	Intragenic	2	TRUE	FALSE	FALSE	-	4	6	middle	A5SS, RI, SE	NA
NA	ATTS	AT2TE24640	AT2G14285	Small nuclear ribonucleoprotein family protein	3.79761	NA	0.02575	0.0494736	0	0	0	MSTRG.12056.1_6052266_6052681	MSTRG.12056.1	MSTRG.12056	gene_id MSTRG.12056; transcript_id MSTRG.12056.1; exon_number_id 1	28	1	0.0357143	2	6052266	6052681	AT2TE24640	2	6051702	6052327	Intergenic	3	FALSE	TRUE	FALSE	-	1	6	last	NA	ATTS
NA	AFE, ATSS	AT2TE82400	AT2G43910	HARMLESS TO OZONE LAYER 1	0.96512	0.175663	0.0271	4.26184e-05	0	0	0	MSTRG.16221.7_18186851_18187215	MSTRG.16221.7	MSTRG.16221	gene_id MSTRG.16221; transcript_id MSTRG.16221.7; exon_number_id 7	30	29	0.966667	2	18186851	18187215	AT2TE82400	2	18187088	18187974	Intergenic	3	FALSE	FALSE	TRUE	-	7	7	first	NA	AFE, ATSS
NA	ATSS	AT4TE11705	AT4G04925	0	0.194023	0.999996	0.0272	0.00287474	0	0	0	MSTRG.25666.2_2506119_2508052	MSTRG.25666.2	MSTRG.25666	gene_id MSTRG.25666; transcript_id MSTRG.25666.2; exon_number_id 1	2	2	1	4	2506119	2508052	AT4TE11705	4	2505505	2506163	Intergenic	3	FALSE	TRUE	FALSE	+	1	1	single	NA	ATSS
A3SS, RI	NA	AT1TE88825	AT1G72150	PATELLIN 1	1.0916	0.999996	0.02785	2.07019e-08	0	0	0	MSTRG.8987.2_27149152_27149775	MSTRG.8987.2	MSTRG.8987	gene_id MSTRG.8987; transcript_id MSTRG.8987.2; exon_number_id 3	18	16	0.888889	1	27149152	27149775	AT1TE88825	1	27148923	27149184	Intragenic	3	TRUE	FALSE	FALSE	+	3	6	middle	A3SS, RI	NA
NA	AFE, ATSS	AT2TE82400	AT2G43910	HARMLESS TO OZONE LAYER 1	1.13063	0.0636496	0.0284	2.95756e-07	0	0	0	MSTRG.16221.4_18186851_18187215	MSTRG.16221.4	MSTRG.16221	gene_id MSTRG.16221; transcript_id MSTRG.16221.4; exon_number_id 8	30	29	0.966667	2	18186851	18187215	AT2TE82400	2	18187088	18187974	Intergenic	3	FALSE	FALSE	TRUE	-	8	8	first	NA	AFE, ATSS
NA	ATTS	AT4TE00955	AT4G00430	plasma membrane intrinsic protein 1;4	0.107991	0.999996	0.029	0.0340226	0	0	0	MSTRG.24904.6_185947_186238	MSTRG.24904.6	MSTRG.24904	gene_id MSTRG.24904; transcript_id MSTRG.24904.6; exon_number_id 1	14	6	0.428571	4	185947	186238	AT4TE00955	4	185512	185957	Intragenic	3	FALSE	TRUE	FALSE	-	1	4	last	NA	ATTS
RI	NA	AT4TE00955	AT4G00430	plasma membrane intrinsic protein 1;4	0.874277	0.685769	0.0306	0.0481462	0	0	0	MSTRG.24904.2_185449_186238	MSTRG.24904.2	MSTRG.24904	gene_id MSTRG.24904; transcript_id MSTRG.24904.2; exon_number_id 1	14	6	0.428571	4	185449	186238	AT4TE00955	4	185512	185957	Intragenic	1	FALSE	FALSE	FALSE	-	1	4	last	RI	NA
NA	ATTS	AT4TE00950	AT4G00430	plasma membrane intrinsic protein 1;4	0.874277	0.685769	0.0306	0.0481462	0	0	0	MSTRG.24904.2_185449_186238	MSTRG.24904.2	MSTRG.24904	gene_id MSTRG.24904; transcript_id MSTRG.24904.2; exon_number_id 1	14	4	0.285714	4	185449	186238	AT4TE00950	4	184374	185512	Intergenic	3	FALSE	TRUE	FALSE	-	1	4	last	NA	ATTS
NA	ALE, ATTS	AT2TE02680	AT2G02380	glutathione S-transferase (class zeta) 2	0.649632	0.999996	0.03095	0.00159273	0	0	0	MSTRG.10395.33_630847_631241	MSTRG.10395.33	MSTRG.10395	gene_id MSTRG.10395; transcript_id MSTRG.10395.33; exon_number_id 10	67	25	0.373134	2	630847	631241	AT2TE02680	2	631072	631344	Intragenic	3	FALSE	FALSE	TRUE	+	10	10	last	NA	ALE, ATTS
NA	AFE, ATSS	AT3TE61790	AT3G43220	Phosphoinositide phosphatase family protein	7.06465	0.172802	0.03125	0.00208238	0	0	0	MSTRG.21891.19_15202578_15203140	MSTRG.21891.19	MSTRG.21891	gene_id MSTRG.21891; transcript_id MSTRG.21891.19; exon_number_id 15	26	21	0.807692	3	15202578	15203140	AT3TE61790	3	15203100	15204287	Intergenic	3	FALSE	FALSE	TRUE	-	15	15	first	NA	AFE, ATSS
NA	ATTS	AT3TE14735	AT3G11200	alfin-like 2	1.06979	0.388343	0.03305	0.000495401	0	0	0	MSTRG.18140.1_3508035_3508629	MSTRG.18140.1	MSTRG.18140	gene_id MSTRG.18140; transcript_id MSTRG.18140.1; exon_number_id 1	16	2	0.125	3	3508035	3508629	AT3TE14735	3	3507503	3508059	Intergenic	3	FALSE	TRUE	FALSE	-	1	5	last	NA	ATTS
RI	NA	AT3TE07330	AT3G05840	Protein kinase superfamily protein	1.2193	0.5623	0.03315	0.000205338	0	0	0	MSTRG.17484.12_1742844_1743423	MSTRG.17484.12	MSTRG.17484	gene_id MSTRG.17484; transcript_id MSTRG.17484.12; exon_number_id 11	17	17	1	3	1742844	1743423	AT3TE07330	3	1743412	1746785	Intergenic	3	TRUE	FALSE	TRUE	+	11	11	last	RI	NA
NA	ATTS	AT3TE92720	AT3G61470	photosystem I light harvesting complex gene 2	0.586748	0.999996	0.03315	0.00067933	0	0	0	MSTRG.24544.6_22747014_22747314	MSTRG.24544.6	MSTRG.24544	gene_id MSTRG.24544; transcript_id MSTRG.24544.6; exon_number_id 4	15	8	0.533333	3	22747014	22747314	AT3TE92720	3	22747218	22747905	Intergenic	3	TRUE	FALSE	TRUE	+	4	4	last	NA	ATTS
NA	AFE, ATSS	AT3TE35190	AT3G23430	phosphate 1	7.78506	0.0238894	0.0334	4.58109e-05	0	0	0	MSTRG.19962.12_8392993_8393548	MSTRG.19962.12	MSTRG.19962	gene_id MSTRG.19962; transcript_id MSTRG.19962.12; exon_number_id 14	17	16	0.941176	3	8392993	8393548	AT3TE35190	3	8393421	8394671	Intergenic	3	FALSE	FALSE	TRUE	-	14	14	first	NA	AFE, ATSS
NA	ATTS	AT3TE89880	AT3G59760	O-acetylserine (thiol) lyase isoform C	1.34087	0.637227	0.0335	0.037093	0	0	0	MSTRG.24281.10_22076480_22077791	MSTRG.24281.10	MSTRG.24281	gene_id MSTRG.24281; transcript_id MSTRG.24281.10; exon_number_id 1	10	3	0.3	3	22076480	22077791	AT3TE89880	3	22076419	22076835	Intragenic	1	FALSE	TRUE	FALSE	-	1	2	last	NA	ATTS
RI	NA	AT3TE40530	AT3G26520	tonoplast intrinsic protein 2	-0.453487	0.999996	0.0346	6.69538e-22	0	0	0	MSTRG.20389.1_9722514_9723975	MSTRG.20389.1	MSTRG.20389	gene_id MSTRG.20389; transcript_id MSTRG.20389.1; exon_number_id 1	3	3	1	3	9722514	9723975	AT3TE40530	3	9723883	9736151	Intergenic	3	TRUE	FALSE	TRUE	-	1	1	single	RI	NA
A3SS, RI, SE	NA	AT5TE81775	AT5G56140	RNA-binding KH domain-containing protein	0.354477	0.999996	0.03495	0.0225623	0	0	0	MSTRG.38297.9_22726166_22726252	MSTRG.38297.9	MSTRG.38297	gene_id MSTRG.38297; transcript_id MSTRG.38297.9; exon_number_id 2	23	18	0.782609	5	22726166	22726252	AT5TE81775	5	22726164	22726373	Intragenic	2	TRUE	FALSE	FALSE	+	2	7	middle	A3SS, RI, SE	NA
NA	ALE, ATTS	AT5TE29570	AT5G24150-AT5G24155	NA	0.271665	0.999996	0.0357	0.0140021	0	0	0	MSTRG.33911.2_8172307_8172707	MSTRG.33911.2	MSTRG.33911	gene_id MSTRG.33911; transcript_id MSTRG.33911.2; exon_number_id 1	21	15	0.714286	5	8172307	8172707	AT5TE29570	5	8171790	8172529	Intergenic	3	FALSE	TRUE	FALSE	-	1	9	last	NA	ALE, ATTS
RI	NA	AT1TE67380	AT1G54630	acyl carrier protein 3	1.43402	7.92021e-05	0.0373	1.46618e-05	0	0	0	MSTRG.6648.2_20402256_20403130	MSTRG.6648.2	MSTRG.6648	gene_id MSTRG.6648; transcript_id MSTRG.6648.2; exon_number_id 3	8	8	1	1	20402256	20403130	AT1TE67380	1	20402684	20402902	Intragenic	1	TRUE	FALSE	FALSE	-	3	3	first	RI	NA
NA	AFE, ATSS	AT5TE50900	AT5G36170	high chlorophyll fluorescent 109	1.08331	0.816851	0.0374	0.0221399	0	0	0	MSTRG.35483.8_14237808_14238056	MSTRG.35483.8	MSTRG.35483	gene_id MSTRG.35483; transcript_id MSTRG.35483.8; exon_number_id 7	22	21	0.954545	5	14237808	14238056	AT5TE50900	5	14238050	14238793	Intergenic	3	FALSE	FALSE	TRUE	-	7	7	first	NA	AFE, ATSS
NA	AFE, ATSS	AT4TE11510	AT4G04880	adenosine/AMP deaminase family protein	6.17146	NA	0.0389	0.0113476	0	0	0	MSTRG.25660.7_2467026_2467200	MSTRG.25660.7	MSTRG.25660	gene_id MSTRG.25660; transcript_id MSTRG.25660.7; exon_number_id 10	13	12	0.923077	4	2467026	2467200	AT4TE11510	4	2467189	2467737	Intergenic	3	FALSE	FALSE	TRUE	-	10	10	first	NA	AFE, ATSS
NA	ATSS	AT4TE02990	AT4G01380-AT4G01390	NA	8.44664	0.00268723	0.04085	3.89527e-10	0	0	0	MSTRG.25049.3_571570_571655	MSTRG.25049.3	MSTRG.25049	gene_id MSTRG.25049; transcript_id MSTRG.25049.3; exon_number_id 6	13	12	0.923077	4	571570	571655	AT4TE02990	4	571608	571979	Intergenic	3	FALSE	FALSE	TRUE	-	6	6	first	NA	ATSS
RI	NA	AT1TE67380	AT1G54630	acyl carrier protein 3	1.13865	0.00276894	0.0436	0.000353258	0	0	0	MSTRG.6648.5_20402862_20403130	MSTRG.6648.5	MSTRG.6648	gene_id MSTRG.6648; transcript_id MSTRG.6648.5; exon_number_id 3	8	8	1	1	20402862	20403130	AT1TE67380	1	20402684	20402902	Intragenic	3	TRUE	TRUE	FALSE	-	3	3	first	RI	NA
NA	ATTS	AT4TE00085	AT4G00030-AT4G00040	NA	8.9918	0.000147063	0.0437	4.00548e-12	0	0	0	MSTRG.24832.2_14920_16061	MSTRG.24832.2	MSTRG.24832	gene_id MSTRG.24832; transcript_id MSTRG.24832.2; exon_number_id 4	8	7	0.875	4	14920	16061	AT4TE00085	4	15964	17542	Intergenic	3	FALSE	FALSE	TRUE	+	4	4	last	NA	ATTS
NA	ATSS	AT4TE64730	AT4G27490	3'-5'-exoribonuclease family protein	5.95114	NA	0.0463	0.00367878	0	0	0	MSTRG.29250.7_13739747_13739835	MSTRG.29250.7	MSTRG.29250	gene_id MSTRG.29250; transcript_id MSTRG.29250.7; exon_number_id 1	24	10	0.416667	4	13739747	13739835	AT4TE64730	4	13739368	13739779	Intergenic	3	FALSE	TRUE	FALSE	+	1	6	first	NA	ATSS
NA	ATTS	AT4TE00955	AT4G00430	plasma membrane intrinsic protein 1;4	0.316851	0.999996	0.0469	8.83642e-05	0	0	0	MSTRG.24904.5_185880_186473	MSTRG.24904.5	MSTRG.24904	gene_id MSTRG.24904; transcript_id MSTRG.24904.5; exon_number_id 1	14	6	0.428571	4	185880	186473	AT4TE00955	4	185512	185957	Intragenic	3	FALSE	TRUE	FALSE	-	1	3	last	NA	ATTS
NA	ATTS	AT2TE75960	AT2G40400	Protein of unknown function (DUF399 and DUF3411)	1.29315	0.705444	0.0476	0.0267342	0	0	0	MSTRG.15711.16_16875119_16875697	MSTRG.15711.16	MSTRG.15711	gene_id MSTRG.15711; transcript_id MSTRG.15711.16; exon_number_id 7	30	6	0.2	2	16875119	16875697	AT2TE75960	2	16875597	16877147	Intergenic	3	FALSE	FALSE	TRUE	+	7	7	last	NA	ATTS
A3SS, RI, SE	NA	AT5TE81775	AT5G56140	RNA-binding KH domain-containing protein	1.21304	0.472345	0.04775	5.2198e-12	0	0	0	MSTRG.38297.16_22726166_22726252	MSTRG.38297.16	MSTRG.38297	gene_id MSTRG.38297; transcript_id MSTRG.38297.16; exon_number_id 2	23	18	0.782609	5	22726166	22726252	AT5TE81775	5	22726164	22726373	Intragenic	2	TRUE	FALSE	FALSE	+	2	7	middle	A3SS, RI, SE	NA
A3SS, RI	NA	AT1TE55945	AT1G44750	purine permease 11	0.856639	0.999996	0.05015	0.0493572	0	0	0	MSTRG.5468.16_16893564_16893831	MSTRG.5468.16	MSTRG.5468	gene_id MSTRG.5468; transcript_id MSTRG.5468.16; exon_number_id 2	17	15	0.882353	1	16893564	16893831	AT1TE55945	1	16892922	16893587	Intragenic	3	TRUE	FALSE	FALSE	+	2	4	middle	A3SS, RI	NA
NA	ATSS	AT3TE26560	AT3G18390	CRS1 / YhbY (CRM) domain-containing protein	0.509063	0.999996	0.0517	0.0155763	0	0	0	MSTRG.19210.5_6313501_6314492	MSTRG.19210.5	MSTRG.19210	gene_id MSTRG.19210; transcript_id MSTRG.19210.5; exon_number_id 1	8	7	0.875	3	6313501	6314492	AT3TE26560	3	6314023	6314262	Intragenic	1	FALSE	FALSE	FALSE	+	1	6	first	NA	ATSS
A3SS, RI	NA	AT3TE32730	AT3G22120	cell wall-plasma membrane linker protein	1.23986	0.863655	0.0524	0.0257312	0	0	0	MSTRG.19751.2_7794973_7795659	MSTRG.19751.2	MSTRG.19751	gene_id MSTRG.19751; transcript_id MSTRG.19751.2; exon_number_id 1	5	5	1	3	7794973	7795659	AT3TE32730	3	7795544	7795980	Intragenic	3	TRUE	FALSE	TRUE	-	1	2	last	A3SS, RI	NA
NA	ATTS	AT2TE08285	AT2G05070	photosystem II light harvesting complex gene 2.2	-0.0580079	0.999996	0.0549	4.00564e-19	0	0	0	MSTRG.10777.1_1797531_1797552	MSTRG.10777.1	MSTRG.10777	gene_id MSTRG.10777; transcript_id MSTRG.10777.1; exon_number_id 1	3	1	0.333333	2	1797531	1797552	AT2TE08285	2	1797232	1797810	Intergenic	2	TRUE	TRUE	TRUE	-	1	3	last	NA	ATTS
NA	ATSS	AT4TE02990	AT4G01380-AT4G01390	NA	1.52422	0.902325	0.0556	0.0142432	0	0	0	MSTRG.25049.11_571570_571655	MSTRG.25049.11	MSTRG.25049	gene_id MSTRG.25049; transcript_id MSTRG.25049.11; exon_number_id 5	13	12	0.923077	4	571570	571655	AT4TE02990	4	571608	571979	Intergenic	3	FALSE	FALSE	TRUE	-	5	5	first	NA	ATSS
NA	AFE, ATSS	AT5TE59735	AT5G41340	ubiquitin conjugating enzyme 4	0.827693	0.999996	0.0557	4.62002e-05	0	0	0	MSTRG.36228.5_16539733_16540174	MSTRG.36228.5	MSTRG.36228	gene_id MSTRG.36228; transcript_id MSTRG.36228.5; exon_number_id 5	27	20	0.740741	5	16539733	16540174	AT5TE59735	5	16540151	16540839	Intragenic	3	FALSE	FALSE	TRUE	-	5	5	first	NA	AFE, ATSS
NA	ATTS	AT3TE02110	AT3G02420	0	1.49724	0.999996	0.05585	0.0126896	0	0	0	MSTRG.16993.1_495884_496331	MSTRG.16993.1	MSTRG.16993	gene_id MSTRG.16993; transcript_id MSTRG.16993.1; exon_number_id 1	7	2	0.285714	3	495884	496331	AT3TE02110	3	495447	495957	Intergenic	3	FALSE	TRUE	FALSE	-	1	9	last	NA	ATTS
NA	ATSS	AT1TE63785	AT1G51830	Leucine-rich repeat protein kinase family protein	7.79517	0.023484	0.0564	2.45882e-06	0	0	0	MSTRG.6244.3_19245502_19246154	MSTRG.6244.3	MSTRG.6244	gene_id MSTRG.6244; transcript_id MSTRG.6244.3; exon_number_id 11	15	3	0.2	1	19245502	19246154	AT1TE63785	1	19246091	19247191	Intergenic	3	FALSE	FALSE	TRUE	-	11	11	first	NA	ATSS
RI	NA	AT5TE11225	AT5G09880	Splicing factor, CC1-like	1.45326	0.999996	0.05675	0.0364865	0	0	0	MSTRG.32136.1_3084730_3085264	MSTRG.32136.1	MSTRG.32136	gene_id MSTRG.32136; transcript_id MSTRG.32136.1; exon_number_id 14	29	29	1	5	3084730	3085264	AT5TE11225	5	3084786	3085153	Intragenic	1	TRUE	FALSE	FALSE	-	14	14	first	RI	NA
NA	ATTS	AT3TE34320	AT3G23030	indole-3-acetic acid inducible 2	0.0106953	0.999996	0.0571	2.24329e-05	0	0	0	MSTRG.19886.1_8180723_8182103	MSTRG.19886.1	MSTRG.19886	gene_id MSTRG.19886; transcript_id MSTRG.19886.1; exon_number_id 1	2	2	1	3	8180723	8182103	AT3TE34320	3	8180020	8180776	Intergenic	3	FALSE	TRUE	FALSE	-	1	1	single	NA	ATTS
NA	ATSS	AT1TE04835	AT1G05135	0	1.37351	5.47898e-06	0.0574	6.41229e-08	0	0	0	MSTRG.550.1_1477473_1478070	MSTRG.550.1	MSTRG.550	gene_id MSTRG.550; transcript_id MSTRG.550.1; exon_number_id 1	5	4	0.8	1	1477473	1478070	AT1TE04835	1	1477672	1478083	Intragenic	1	TRUE	FALSE	TRUE	-	1	1	single	NA	ATSS
RI	NA	AT1TE95555	AT1G77700	Pathogenesis-related thaumatin superfamily protein	1.12055	0.0976894	0.0588	1.16511e-12	0	0	0	MSTRG.9736.8_29207812_29208149	MSTRG.9736.8	MSTRG.9736	gene_id MSTRG.9736; transcript_id MSTRG.9736.8; exon_number_id 4	12	8	0.666667	1	29207812	29208149	AT1TE95555	1	29208023	29208346	Intragenic	3	FALSE	FALSE	TRUE	+	4	4	last	RI	NA
NA	ATTS	AT1TE67210	AT1G54460	TPX2 (targeting protein for Xklp2) protein family	7.46705	0.0743113	0.06005	2.14878e-05	0	0	0	MSTRG.6624.6_20340628_20341206	MSTRG.6624.6	MSTRG.6624	gene_id MSTRG.6624; transcript_id MSTRG.6624.6; exon_number_id 1	9	9	1	1	20340628	20341206	AT1TE67210	1	20339966	20340796	Intergenic	3	FALSE	TRUE	FALSE	-	1	7	last	NA	ATTS
NA	ATTS	AT3TE70570	AT3G47250	Plant protein of unknown function (DUF247)	0.267578	0.999996	0.06215	0.0412459	0	0	0	MSTRG.22590.1_17399876_17400510	MSTRG.22590.1	MSTRG.22590	gene_id MSTRG.22590; transcript_id MSTRG.22590.1; exon_number_id 1	7	6	0.857143	3	17399876	17400510	AT3TE70570	3	17399608	17400005	Intergenic	3	FALSE	TRUE	FALSE	-	1	3	last	NA	ATTS
NA	ATTS	AT3TE55055	AT3G32980	Peroxidase superfamily protein	1.07426	0.0678207	0.0647	0.000387599	0	0	0	MSTRG.21487.1_13526096_13526660	MSTRG.21487.1	MSTRG.21487	gene_id MSTRG.21487; transcript_id MSTRG.21487.1; exon_number_id 1	13	2	0.153846	3	13526096	13526660	AT3TE55055	3	13525655	13526203	Intergenic	3	FALSE	TRUE	FALSE	-	1	5	last	NA	ATTS
A5SS, RI	AFE, ALE, ATSS, ATTS	AT5TE82585	AT5G56747	transposable element gene	1.0344	0.999996	0.0661	0.0266486	0	0	0	MSTRG.38391.3_22956285_22956748	MSTRG.38391.3	MSTRG.38391	gene_id MSTRG.38391; transcript_id MSTRG.38391.3; exon_number_id 1	16	8	0.5	5	22956285	22956748	AT5TE82585	5	22956221	22957218	Intragenic	2	TRUE	TRUE	TRUE	+	1	10	first	A5SS, RI	AFE, ALE, ATSS, ATTS
NA	ATSS	AT2TE60850	AT2G32530	cellulose synthase-like B3	1.37756	0.623906	0.06745	0.0005179	0	0	0	MSTRG.14627.26_13814638_13814948	MSTRG.14627.26	MSTRG.14627	gene_id MSTRG.14627; transcript_id MSTRG.14627.26; exon_number_id 1	30	6	0.2	2	13814638	13814948	AT2TE60850	2	13814381	13814646	Intergenic	3	FALSE	TRUE	FALSE	+	1	8	first	NA	ATSS
RI	NA	AT3TE05950	AT3G05050	Protein kinase superfamily protein	1.20153	0.999996	0.06805	0.0275721	0	0	0	MSTRG.17357.6_1410395_1410680	MSTRG.17357.6	MSTRG.17357	gene_id MSTRG.17357; transcript_id MSTRG.17357.6; exon_number_id 6	20	20	1	3	1410395	1410680	AT3TE05950	3	1410120	1410588	Intragenic	3	TRUE	FALSE	FALSE	-	6	8	middle	RI	NA
RI	NA	AT3TE05950	AT3G05050	Protein kinase superfamily protein	1.20153	0.999996	0.06805	0.0275721	0	0	0	MSTRG.17357.6_1409997_1410315	MSTRG.17357.6	MSTRG.17357	gene_id MSTRG.17357; transcript_id MSTRG.17357.6; exon_number_id 5	20	20	1	3	1409997	1410315	AT3TE05950	3	1410120	1410588	Intragenic	3	TRUE	FALSE	FALSE	-	5	8	middle	RI	NA
NA	AFE, ATSS	AT1TE27335	AT1G23950	Protein of unknown function (DUF626)	0.430616	0.999996	0.0683	0.00100397	0	0	0	MSTRG.3166.3_8471272_8471424	MSTRG.3166.3	MSTRG.3166	gene_id MSTRG.3166; transcript_id MSTRG.3166.3; exon_number_id 6	22	11	0.5	1	8471272	8471424	AT1TE27335	1	8471416	8472049	Intergenic	3	FALSE	FALSE	TRUE	-	6	6	first	NA	AFE, ATSS
RI	NA	AT5TE90145	AT5G62390	BCL-2-associated athanogene 7	0.50595	0.999996	0.06935	0.000222866	0	0	0	MSTRG.39121.2_25053324_25054301	MSTRG.39121.2	MSTRG.39121	gene_id MSTRG.39121; transcript_id MSTRG.39121.2; exon_number_id 3	9	9	1	5	25053324	25054301	AT5TE90145	5	25053513	25053819	Intragenic	1	TRUE	FALSE	FALSE	-	3	3	first	RI	NA
NA	ATTS	AT5TE53585	AT5G37475	Translation initiation factor eIF3 subunit	1.22422	0.350209	0.0709	0.0145323	0	0	0	MSTRG.35669.1_14866056_14866416	MSTRG.35669.1	MSTRG.35669	gene_id MSTRG.35669; transcript_id MSTRG.35669.1; exon_number_id 1	10	10	1	5	14866056	14866416	AT5TE53585	5	14865870	14866145	Intergenic	3	FALSE	TRUE	FALSE	-	1	7	last	NA	ATTS
NA	AFE, ATSS	AT3TE46960	AT3G29350	histidine-containing phosphotransmitter 2	0.828807	0.679667	0.0714	0.000361394	0	0	0	MSTRG.20873.1_11265342_11265569	MSTRG.20873.1	MSTRG.20873	gene_id MSTRG.20873; transcript_id MSTRG.20873.1; exon_number_id 6	11	9	0.818182	3	11265342	11265569	AT3TE46960	3	11265540	11266689	Intergenic	3	FALSE	FALSE	TRUE	-	6	6	first	NA	AFE, ATSS
RI	NA	AT3TE29990	AT3G20470	glycine-rich protein 5	0.37268	0.999996	0.07245	0.0465703	0	0	0	MSTRG.19500.6_7140440_7140698	MSTRG.19500.6	MSTRG.19500	gene_id MSTRG.19500; transcript_id MSTRG.19500.6; exon_number_id 1	7	7	1	3	7140440	7140698	AT3TE29990	3	7140617	7141006	Intragenic	3	TRUE	FALSE	TRUE	-	1	2	last	RI	NA
NA	ATSS	AT2TE29775	AT2G16850	plasma membrane intrinsic protein 2;8	0.868922	0.609396	0.08905	0.00241047	0	0	0	MSTRG.12440.2_7302185_7302451	MSTRG.12440.2	MSTRG.12440	gene_id MSTRG.12440; transcript_id MSTRG.12440.2; exon_number_id 1	1	1	1	2	7302185	7302451	AT2TE29775	2	7300022	7308043	Intergenic	2	TRUE	TRUE	TRUE	+	1	2	first	NA	ATSS
RI	NA	AT2TE29775	AT2G16850	plasma membrane intrinsic protein 2;8	0.868922	0.609396	0.08905	0.00241047	0	0	0	MSTRG.12440.2_7302824_7303392	MSTRG.12440.2	MSTRG.12440	gene_id MSTRG.12440; transcript_id MSTRG.12440.2; exon_number_id 2	1	1	1	2	7302824	7303392	AT2TE29775	2	7300022	7308043	Intergenic	2	TRUE	TRUE	TRUE	+	2	2	last	RI	NA
NA	ATTS	AT2TE37850	AT2G20850	STRUBBELIG-receptor family 1	6.85708	0.273619	0.0901	0.00196752	0	0	0	MSTRG.12986.14_8975424_8975789	MSTRG.12986.14	MSTRG.12986	gene_id MSTRG.12986; transcript_id MSTRG.12986.14; exon_number_id 1	22	14	0.636364	2	8975424	8975789	AT2TE37850	2	8974573	8975430	Intergenic	3	FALSE	TRUE	FALSE	-	1	14	last	NA	ATTS
RI	NA	AT1TE56515	AT1G45145	thioredoxin H-type 5	1.17224	0.159117	0.09215	3.27813e-07	0	0	0	MSTRG.5519.1_17076169_17077464	MSTRG.5519.1	MSTRG.5519	gene_id MSTRG.5519; transcript_id MSTRG.5519.1; exon_number_id 2	9	4	0.444444	1	17076169	17077464	AT1TE56515	1	17076897	17077303	Intragenic	1	FALSE	FALSE	FALSE	-	2	2	first	RI	NA
NA	ATSS	AT5TE87560	AT5G60540	pyridoxine biosynthesis 2	0.785314	0.999996	0.09435	0.0133833	0	0	0	MSTRG.38871.5_24338727_24338839	MSTRG.38871.5	MSTRG.38871	gene_id MSTRG.38871; transcript_id MSTRG.38871.5; exon_number_id 7	22	5	0.227273	5	24338727	24338839	AT5TE87560	5	24338814	24339184	Intergenic	3	FALSE	FALSE	TRUE	-	7	7	first	NA	ATSS
NA	ATTS	AT3TE85990	AT3G57090	Tetratricopeptide repeat (TPR)-like superfamily protein	0.928026	0.034115	0.1034	0.00187173	0	0	0	MSTRG.23940.3_21129886_21130193	MSTRG.23940.3	MSTRG.23940	gene_id MSTRG.23940; transcript_id MSTRG.23940.3; exon_number_id 5	11	10	0.909091	3	21129886	21130193	AT3TE85990	3	21130157	21130711	Intragenic	3	FALSE	FALSE	TRUE	+	5	5	last	NA	ATTS
NA	ATSS	AT5TE64990	AT5G44650	0	0.27312	0.999996	0.10405	0.000289604	0	0	0	MSTRG.36732.1_18013148_18013740	MSTRG.36732.1	MSTRG.36732	gene_id MSTRG.36732; transcript_id MSTRG.36732.1; exon_number_id 1	9	5	0.555556	5	18013148	18013740	AT5TE64990	5	18012750	18013172	Intergenic	3	FALSE	TRUE	FALSE	+	1	6	first	NA	ATSS
NA	ATSS	AT2TE47790	AT2G26000	zinc finger (C3HC4-type RING finger) family protein	6.86793	0.308154	0.1105	0.0202902	0	0	0	MSTRG.13758.10_11081277_11081333	MSTRG.13758.10	MSTRG.13758	gene_id MSTRG.13758; transcript_id MSTRG.13758.10; exon_number_id 1	15	15	1	2	11081277	11081333	AT2TE47790	2	11081249	11081712	Intragenic	2	TRUE	TRUE	TRUE	+	1	12	first	NA	ATSS
RI	NA	AT2TE35695	AT2G19800	myo-inositol oxygenase 2	1.63414	0.560148	0.11415	0.0366567	0	0	0	MSTRG.12845.1_8531217_8531299	MSTRG.12845.1	MSTRG.12845	gene_id MSTRG.12845; transcript_id MSTRG.12845.1; exon_number_id 2	9	9	1	2	8531217	8531299	AT2TE35695	2	8530188	8531377	Intergenic	2	TRUE	FALSE	FALSE	-	2	11	middle	RI	NA
NA	ATTS	AT2TE35695	AT2G19800	myo-inositol oxygenase 2	1.63414	0.560148	0.11415	0.0366567	0	0	0	MSTRG.12845.1_8530894_8531132	MSTRG.12845.1	MSTRG.12845	gene_id MSTRG.12845; transcript_id MSTRG.12845.1; exon_number_id 1	9	9	1	2	8530894	8531132	AT2TE35695	2	8530188	8531377	Intergenic	2	TRUE	TRUE	TRUE	-	1	11	last	NA	ATTS
RI	NA	AT2TE31130	AT2G17420	NADPH-dependent thioredoxin reductase A	0.445867	0.999996	0.1161	3.10434e-11	0	0	0	MSTRG.12517.3_7566148_7566601	MSTRG.12517.3	MSTRG.12517	gene_id MSTRG.12517; transcript_id MSTRG.12517.3; exon_number_id 2	13	8	0.615385	2	7566148	7566601	AT2TE31130	2	7566283	7566548	Intragenic	1	TRUE	FALSE	FALSE	+	2	2	last	RI	NA
NA	ATSS	AT4TE03560	AT4G01593	other RNA	7.59331	0.0454367	0.11615	9.78331e-06	0	0	0	MSTRG.25083.8_690709_690908	MSTRG.25083.8	MSTRG.25083	gene_id MSTRG.25083; transcript_id MSTRG.25083.8; exon_number_id 1	12	12	1	4	690709	690908	AT4TE03560	4	690519	690767	Intergenic	3	FALSE	TRUE	FALSE	+	1	4	first	NA	ATSS
A3SS, RI	NA	AT3TE32730	AT3G22120	cell wall-plasma membrane linker protein	4.63413	0.00232779	0.1166	8.67867e-05	0	0	0	MSTRG.19751.3_7794973_7795569	MSTRG.19751.3	MSTRG.19751	gene_id MSTRG.19751; transcript_id MSTRG.19751.3; exon_number_id 1	5	5	1	3	7794973	7795569	AT3TE32730	3	7795544	7795980	Intragenic	3	TRUE	FALSE	TRUE	-	1	2	last	A3SS, RI	NA
NA	ATTS	AT1TE36545	AT1G31550	GDSL-like Lipase/Acylhydrolase superfamily protein	7.84564	0.0195697	0.1211	7.36623e-11	0	0	0	MSTRG.4121.4_11295524_11295912	MSTRG.4121.4	MSTRG.4121	gene_id MSTRG.4121; transcript_id MSTRG.4121.4; exon_number_id 1	12	12	1	1	11295524	11295912	AT1TE36545	1	11295413	11295628	Intergenic	3	FALSE	TRUE	FALSE	-	1	5	last	NA	ATTS
NA	ATSS	AT2TE47790	AT2G26000	zinc finger (C3HC4-type RING finger) family protein	6.85055	0.285407	0.1251	0.00426399	0	0	0	MSTRG.13758.4_11081265_11081333	MSTRG.13758.4	MSTRG.13758	gene_id MSTRG.13758; transcript_id MSTRG.13758.4; exon_number_id 1	15	15	1	2	11081265	11081333	AT2TE47790	2	11081249	11081712	Intragenic	2	TRUE	TRUE	TRUE	+	1	14	first	NA	ATSS
A3SS, RI	NA	AT3TE32730	AT3G22120	cell wall-plasma membrane linker protein	0.191526	0.999996	0.12945	0.00846222	0	0	0	MSTRG.19751.1_7794973_7795785	MSTRG.19751.1	MSTRG.19751	gene_id MSTRG.19751; transcript_id MSTRG.19751.1; exon_number_id 1	5	5	1	3	7794973	7795785	AT3TE32730	3	7795544	7795980	Intragenic	3	TRUE	FALSE	TRUE	-	1	2	last	A3SS, RI	NA
NA	ATSS	AT5TE56530	AT5G39040	transporter associated with antigen processing protein 2	0.72743	0.999996	0.13215	0.0443155	0	0	0	MSTRG.35917.5_15625556_15625746	MSTRG.35917.5	MSTRG.35917	gene_id MSTRG.35917; transcript_id MSTRG.35917.5; exon_number_id 1	7	7	1	5	15625556	15625746	AT5TE56530	5	15625333	15625656	Intergenic	3	FALSE	TRUE	FALSE	+	1	16	first	NA	ATSS
RI	NA	AT1TE77510	AT1G63480	AT hook motif DNA-binding family protein	6.92547	0.227114	0.1328	0.000501129	0	0	0	MSTRG.7768.2_23540765_23540833	MSTRG.7768.2	MSTRG.7768	gene_id MSTRG.7768; transcript_id MSTRG.7768.2; exon_number_id 4	12	12	1	1	23540765	23540833	AT1TE77510	1	23540753	23541144	Intragenic	2	TRUE	FALSE	FALSE	-	4	7	middle	RI	NA
A3SS	NA	AT1TE60725	AT1G49500	transcription initiation factor TFIID subunit 1b-like protein	1.81628	0.037212	0.1427	4.28231e-24	0	0	0	MSTRG.5941.3_18320535_18320676	MSTRG.5941.3	MSTRG.5941	gene_id MSTRG.5941; transcript_id MSTRG.5941.3; exon_number_id 1	4	3	0.75	1	18320535	18320676	AT1TE60725	1	18320669	18321177	Intragenic	3	TRUE	FALSE	TRUE	-	1	2	last	A3SS	NA
NA	ATTS	AT4TE42895	AT4G16857	NA	1.79067	0.575133	0.14315	0.017053	0	0	0	MSTRG.27750.29_9496193_9496969	MSTRG.27750.29	MSTRG.27750	gene_id MSTRG.27750; transcript_id MSTRG.27750.29; exon_number_id 1	23	21	0.913043	4	9496193	9496969	AT4TE42895	4	9496122	9496399	Intergenic	3	FALSE	TRUE	FALSE	-	1	2	last	NA	ATTS
RI	NA	AT5TE83180	AT5G57120	0	0.976662	0.856476	0.1447	1.69137e-05	0	0	0	MSTRG.38431.1_23123376_23123706	MSTRG.38431.1	MSTRG.38431	gene_id MSTRG.38431; transcript_id MSTRG.38431.1; exon_number_id 4	5	5	1	5	23123376	23123706	AT5TE83180	5	23123436	23123857	Intragenic	2	TRUE	FALSE	FALSE	-	4	7	middle	RI	NA
RI	NA	AT5TE83180	AT5G57120	0	0.976662	0.856476	0.1447	1.69137e-05	0	0	0	MSTRG.38431.1_23123796_23123923	MSTRG.38431.1	MSTRG.38431	gene_id MSTRG.38431; transcript_id MSTRG.38431.1; exon_number_id 5	5	5	1	5	23123796	23123923	AT5TE83180	5	23123436	23123857	Intragenic	3	TRUE	FALSE	FALSE	-	5	7	middle	RI	NA
NA	ATTS	AT1TE08055	AT1G07980	nuclear factor Y, subunit C10	0.767283	0.999996	0.1497	0.0251752	0	0	0	MSTRG.934.1_2473252_2473592	MSTRG.934.1	MSTRG.934	gene_id MSTRG.934; transcript_id MSTRG.934.1; exon_number_id 1	3	3	1	1	2473252	2473592	AT1TE08055	1	2473098	2473306	Intergenic	3	FALSE	TRUE	FALSE	-	1	4	last	NA	ATTS
NA	AFE, ATSS	AT2TE56870	AT2G30470	high-level expression of sugar-inducible gene 2	0.810968	0.999996	0.16305	0.000749906	0	0	0	MSTRG.14336.7_12984596_12985317	MSTRG.14336.7	MSTRG.14336	gene_id MSTRG.14336; transcript_id MSTRG.14336.7; exon_number_id 12	7	6	0.857143	2	12984596	12985317	AT2TE56870	2	12985211	12985618	Intergenic	3	FALSE	FALSE	TRUE	-	12	12	first	NA	AFE, ATSS
NA	ATTS	AT5TE74335	AT5G50740	Heavy metal transport/detoxification superfamily protein	1.11982	0.999996	0.1641	0.0208913	0	0	0	MSTRG.37577.1_20635827_20636386	MSTRG.37577.1	MSTRG.37577	gene_id MSTRG.37577; transcript_id MSTRG.37577.1; exon_number_id 1	5	4	0.8	5	20635827	20636386	AT5TE74335	5	20635597	20635954	Intergenic	3	FALSE	TRUE	FALSE	-	1	5	last	NA	ATTS
RI	ATTS	AT4TE37565	AT4G14746	0	8.47941	0.00215257	0.1651	1.60263e-07	0	0	0	MSTRG.27396.2_8462542_8462799	MSTRG.27396.2	MSTRG.27396	gene_id MSTRG.27396; transcript_id MSTRG.27396.2; exon_number_id 1	7	7	1	4	8462542	8462799	AT4TE37565	4	8462456	8462882	Intergenic	2	TRUE	TRUE	TRUE	-	1	5	last	RI	ATTS
NA	ATTS	AT3TE66765	AT3G45030	Ribosomal protein S10p/S20e family protein	2.11903	2.49808e-06	0.17055	2.29058e-22	0	0	0	MSTRG.22248.1_16471490_16471748	MSTRG.22248.1	MSTRG.22248	gene_id MSTRG.22248; transcript_id MSTRG.22248.1; exon_number_id 1	3	3	1	3	16471490	16471748	AT3TE66765	3	16470339	16471533	Intergenic	3	FALSE	TRUE	FALSE	-	1	3	last	NA	ATTS
A5SS	NA	AT5TE10430	AT5G09225	0	1.03112	0.0202987	0.17595	0.00488221	0	0	0	MSTRG.32049.4_2871119_2871223	MSTRG.32049.4	MSTRG.32049	gene_id MSTRG.32049; transcript_id MSTRG.32049.4; exon_number_id 2	5	5	1	5	2871119	2871223	AT5TE10430	5	2870845	2871212	Intragenic	2	TRUE	TRUE	FALSE	-	2	2	first	A5SS	NA
NA	ATTS	AT5TE29770	AT5G24270	Calcium-binding EF-hand family protein	1.68321	0.918763	0.17885	0.0350882	0	0	0	MSTRG.33935.2_8238514_8238859	MSTRG.33935.2	MSTRG.33935	gene_id MSTRG.33935; transcript_id MSTRG.33935.2; exon_number_id 1	8	5	0.625	5	8238514	8238859	AT5TE29770	5	8238254	8238637	Intergenic	3	FALSE	TRUE	FALSE	-	1	9	last	NA	ATTS
NA	ATSS	AT3TE44620	AT3G28650	Cysteine/Histidine-rich C1 domain family protein	7.84942	0.0238614	0.1864	5.52974e-36	0	0	0	MSTRG.20723.4_10737920_10738115	MSTRG.20723.4	MSTRG.20723	gene_id MSTRG.20723; transcript_id MSTRG.20723.4; exon_number_id 1	5	5	1	3	10737920	10738115	AT3TE44620	3	10737761	10738131	Intragenic	2	TRUE	TRUE	TRUE	+	1	2	first	NA	ATSS
NA	ATSS	AT1TE78490	AT1G64270	transposable element gene	7.11342	0.188194	0.1928	0.00018199	0	0	0	MSTRG.7871.9_23851481_23851547	MSTRG.7871.9	MSTRG.7871	gene_id MSTRG.7871; transcript_id MSTRG.7871.9; exon_number_id 1	2	2	1	1	23851481	23851547	AT1TE78490	1	23850571	23852785	Intergenic	2	TRUE	TRUE	TRUE	+	1	2	first	NA	ATSS
A3SS, RI	NA	AT1TE78490	AT1G64270	transposable element gene	7.11342	0.188194	0.1928	0.00018199	0	0	0	MSTRG.7871.9_23851653_23853178	MSTRG.7871.9	MSTRG.7871	gene_id MSTRG.7871; transcript_id MSTRG.7871.9; exon_number_id 2	2	2	1	1	23851653	23853178	AT1TE78490	1	23850571	23852785	Intergenic	3	TRUE	TRUE	FALSE	+	2	2	last	A3SS, RI	NA
NA	ATTS	AT3TE79010	AT3G52500	Eukaryotic aspartyl protease family protein	0.752574	0.488592	0.1949	0.0168959	0	0	0	MSTRG.23313.1_19465484_19466760	MSTRG.23313.1	MSTRG.23313	gene_id MSTRG.23313; transcript_id MSTRG.23313.1; exon_number_id 1	2	2	1	3	19465484	19466760	AT3TE79010	3	19465095	19465568	Intergenic	3	FALSE	TRUE	FALSE	-	1	2	last	NA	ATTS
NA	ATSS	AT3TE18510	AT3G13480	0	0.691742	0.919816	0.19695	0.000614207	0	0	0	MSTRG.18476.3_4394219_4394304	MSTRG.18476.3	MSTRG.18476	gene_id MSTRG.18476; transcript_id MSTRG.18476.3; exon_number_id 3	4	3	0.75	3	4394219	4394304	AT3TE18510	3	4394293	4395044	Intergenic	3	FALSE	FALSE	TRUE	-	3	3	first	NA	ATSS
NA	ATTS	AT3TE73180	AT3G48740	Nodulin MtN3 family protein	0.968126	0.150167	0.20355	1.15965e-07	0	0	0	MSTRG.22797.1_18052594_18053101	MSTRG.22797.1	MSTRG.22797	gene_id MSTRG.22797; transcript_id MSTRG.22797.1; exon_number_id 1	3	3	1	3	18052594	18053101	AT3TE73180	3	18052272	18052673	Intergenic	3	FALSE	TRUE	FALSE	-	1	6	last	NA	ATTS
RI	ATSS, ATTS	AT3TE00780	AT3G01460	methyl-CPG-binding domain 9	0.627679	0.999996	0.20945	0.0121201	0	0	0	MSTRG.16880.3_181729_184659	MSTRG.16880.3	MSTRG.16880	gene_id MSTRG.16880; transcript_id MSTRG.16880.3; exon_number_id 10	4	1	0.25	3	181729	184659	AT3TE00780	3	183648	184040	Intragenic	1	TRUE	FALSE	FALSE	+	10	10	last	RI	ATSS, ATTS
NA	ATSS	AT5TE83620	AT5G57390	AINTEGUMENTA-like 5	5.66304	NA	0.21635	0.0215756	0	0	0	MSTRG.38462.8_23256211_23256703	MSTRG.38462.8	MSTRG.38462	gene_id MSTRG.38462; transcript_id MSTRG.38462.8; exon_number_id 8	14	13	0.928571	5	23256211	23256703	AT5TE83620	5	23256199	23256417	Intragenic	1	TRUE	TRUE	FALSE	-	8	8	first	NA	ATSS
RI	NA	AT1TE31380	AT1G27960	evolutionarily conserved C-terminal region 9	7.14506	0.15931	0.2268	5.64538e-05	0	0	0	MSTRG.3613.4_9745126_9745184	MSTRG.3613.4	MSTRG.3613	gene_id MSTRG.3613; transcript_id MSTRG.3613.4; exon_number_id 6	7	7	1	1	9745126	9745184	AT1TE31380	1	9744856	9745492	Intragenic	2	TRUE	FALSE	FALSE	-	6	8	middle	RI	NA
NA	ALE, ATTS	AT1TE75260	AT1G61810	beta-glucosidase 45	6.49167	NA	0.2272	0.00120545	0	0	0	MSTRG.7518.13_22832614_22832980	MSTRG.7518.13	MSTRG.7518	gene_id MSTRG.7518; transcript_id MSTRG.7518.13; exon_number_id 12	18	16	0.888889	1	22832614	22832980	AT1TE75260	1	22832847	22833502	Intragenic	3	FALSE	FALSE	TRUE	+	12	12	last	NA	ALE, ATTS
NA	ATSS	AT5TE52600	AT5G37000	Exostosin family protein	6.90473	0.248039	0.23585	0.00428531	0	0	0	MSTRG.35590.1_14617891_14618625	MSTRG.35590.1	MSTRG.35590	gene_id MSTRG.35590; transcript_id MSTRG.35590.1; exon_number_id 1	6	1	0.166667	5	14617891	14618625	AT5TE52600	5	14617083	14617917	Intergenic	3	FALSE	TRUE	FALSE	+	1	6	first	NA	ATSS
NA	ATSS	AT1TE15840	AT1G14330	Galactose oxidase/kelch repeat superfamily protein	8.28137	0.00464248	0.23915	8.56368e-07	0	0	0	MSTRG.1827.3_4892100_4892316	MSTRG.1827.3	MSTRG.1827	gene_id MSTRG.1827; transcript_id MSTRG.1827.3; exon_number_id 2	7	6	0.857143	1	4892100	4892316	AT1TE15840	1	4892276	4893055	Intergenic	3	FALSE	FALSE	TRUE	-	2	2	first	NA	ATSS
NA	AFE, ATSS	AT5TE58890	AT5G40740	0	8.99061	0.00162253	0.2405	0.0153339	0	0	0	MSTRG.36150.2_16306155_16306428	MSTRG.36150.2	MSTRG.36150	gene_id MSTRG.36150; transcript_id MSTRG.36150.2; exon_number_id 13	6	4	0.666667	5	16306155	16306428	AT5TE58890	5	16306415	16307019	Intergenic	3	FALSE	FALSE	TRUE	-	13	13	first	NA	AFE, ATSS
A3SS, RI	NA	AT1TE15370	AT1G13870	calmodulin binding;purine nucleotide binding	0.553135	0.999996	0.2444	0.0444139	0	0	0	MSTRG.1766.3_4747261_4748360	MSTRG.1766.3	MSTRG.1766	gene_id MSTRG.1766; transcript_id MSTRG.1766.3; exon_number_id 1	4	4	1	1	4747261	4748360	AT1TE15370	1	4748156	4748407	Intragenic	1	TRUE	FALSE	TRUE	-	1	2	last	A3SS, RI	NA
A5SS, SE	AFE, ALE, ATSS, ATTS	AT3TE43080	AT3G27940	LOB domain-containing protein 26	8.24476	0.00567633	0.26945	0.000180529	0	0	0	MSTRG.20609.5_10373250_10373396	MSTRG.20609.5	MSTRG.20609	gene_id MSTRG.20609; transcript_id MSTRG.20609.5; exon_number_id 1	6	5	0.833333	3	10373250	10373396	AT3TE43080	3	10373031	10374065	Intragenic	2	TRUE	TRUE	TRUE	+	1	2	first	A5SS, SE	AFE, ALE, ATSS, ATTS
NA	ALE, ATTS	AT3TE43090	AT3G27940	LOB domain-containing protein 26	8.24476	0.00567633	0.26945	0.000180529	0	0	0	MSTRG.20609.5_10375867_10376617	MSTRG.20609.5	MSTRG.20609	gene_id MSTRG.20609; transcript_id MSTRG.20609.5; exon_number_id 2	6	6	1	3	10375867	10376617	AT3TE43090	3	10376364	10377244	Intergenic	3	FALSE	FALSE	TRUE	+	2	2	last	NA	ALE, ATTS
NA	ATSS	AT1TE95895	AT1G77960	0	9.55849	5.71696e-06	0.2826	0.00152132	0	0	0	MSTRG.9773.1_29313463_29313571	MSTRG.9773.1	MSTRG.9773	gene_id MSTRG.9773; transcript_id MSTRG.9773.1; exon_number_id 13	4	1	0.25	1	29313463	29313571	AT1TE95895	1	29313049	29313596	Intragenic	2	TRUE	TRUE	TRUE	-	13	13	first	NA	ATSS
RI	NA	AT2TE48890	AT2G26580	plant-specific transcription factor YABBY family protein	9.90848	1.10903e-06	0.2891	8.43761e-31	0	0	0	MSTRG.13833.3_11303918_11303991	MSTRG.13833.3	MSTRG.13833	gene_id MSTRG.13833; transcript_id MSTRG.13833.3; exon_number_id 2	5	5	1	2	11303918	11303991	AT2TE48890	2	11303964	11304549	Intragenic	3	TRUE	FALSE	FALSE	-	2	7	middle	RI	NA
NA	ATTS	AT5TE73845	AT5G50350	0	0.843833	0.974881	0.3014	0.0218312	0	0	0	MSTRG.37522.1_20498501_20498924	MSTRG.37522.1	MSTRG.37522	gene_id MSTRG.37522; transcript_id MSTRG.37522.1; exon_number_id 1	2	2	1	5	20498501	20498924	AT5TE73845	5	20498210	20498558	Intergenic	3	FALSE	TRUE	FALSE	-	1	7	last	NA	ATTS
RI	NA	AT1TE91070	AT1G74010	Calcium-dependent phosphotriesterase superfamily protein	0.750055	0.999996	0.3062	0.0168979	0	0	0	MSTRG.9215.1_27832106_27833530	MSTRG.9215.1	MSTRG.9215	gene_id MSTRG.9215; transcript_id MSTRG.9215.1; exon_number_id 1	2	2	1	1	27832106	27833530	AT1TE91070	1	27832898	27833238	Intragenic	1	TRUE	FALSE	FALSE	-	1	2	last	RI	NA
RI	NA	AT4TE54820	AT4G22505	Bifunctional inhibitor/lipid-transfer protein/seed storage 2S albumin superfamily protein	8.1527	0.00698396	0.30865	1.82091e-16	0	0	0	MSTRG.28550.2_11852521_11853019	MSTRG.28550.2	MSTRG.28550	gene_id MSTRG.28550; transcript_id MSTRG.28550.2; exon_number_id 2	6	6	1	4	11852521	11853019	AT4TE54820	4	11852106	11852590	Intragenic	3	TRUE	TRUE	FALSE	-	2	2	first	RI	NA
NA	AFE, ATSS	AT1TE46915	AT1G38131	O-fucosyltransferase family protein	-1.08549	0.999996	0.34305	0.0182749	0	0	0	MSTRG.4985.2_14295669_14296239	MSTRG.4985.2	MSTRG.4985	gene_id MSTRG.4985; transcript_id MSTRG.4985.2; exon_number_id 10	4	2	0.5	1	14295669	14296239	AT1TE46915	1	14296179	14296518	Intergenic	3	FALSE	FALSE	TRUE	-	10	10	first	NA	AFE, ATSS
NA	ATTS	AT2TE57405	AT2G30750	cytochrome P450, family 71, subfamily A, polypeptide 12	1.92325	0.667691	0.3585	0.00462032	0	0	0	MSTRG.14371.1_13099337_13099815	MSTRG.14371.1	MSTRG.14371	gene_id MSTRG.14371; transcript_id MSTRG.14371.1; exon_number_id 1	8	8	1	2	13099337	13099815	AT2TE57405	2	13099081	13099488	Intergenic	3	FALSE	TRUE	FALSE	-	1	4	last	NA	ATTS
NA	ATTS	AT5TE59075	AT5G40840	Rad21/Rec8-like family protein	7.22617	0.122241	0.4007	0.00124222	0	0	0	MSTRG.36159.5_16359429_16359706	MSTRG.36159.5	MSTRG.36159	gene_id MSTRG.36159; transcript_id MSTRG.36159.5; exon_number_id 1	5	5	1	5	16359429	16359706	AT5TE59075	5	16356371	16359539	Intergenic	3	FALSE	TRUE	FALSE	-	1	13	last	NA	ATTS
A3SS	NA	AT3TE43175	AT3G27990	other RNA	2.25124	0.813983	0.433	8.67328e-05	0	0	0	MSTRG.20622.22_10396981_10397067	MSTRG.20622.22	MSTRG.20622	gene_id MSTRG.20622; transcript_id MSTRG.20622.22; exon_number_id 4	22	22	1	3	10396981	10397067	AT3TE43175	3	10396326	10397920	Intragenic	2	TRUE	FALSE	FALSE	-	4	5	middle	A3SS	NA
NA	AFE, ATSS	AT3TE43175	AT3G27990	other RNA	2.25124	0.813983	0.433	8.67328e-05	0	0	0	MSTRG.20622.22_10397172_10397336	MSTRG.20622.22	MSTRG.20622	gene_id MSTRG.20622; transcript_id MSTRG.20622.22; exon_number_id 5	22	22	1	3	10397172	10397336	AT3TE43175	3	10396326	10397920	Intragenic	2	TRUE	TRUE	TRUE	-	5	5	first	NA	AFE, ATSS
NA	ATTS	AT5TE66920	AT5G45830	delay of germination 1	6.21097	NA	0.51235	9.57119e-05	0	0	0	MSTRG.36894.4_18589944_18590655	MSTRG.36894.4	MSTRG.36894	gene_id MSTRG.36894; transcript_id MSTRG.36894.4; exon_number_id 1	4	3	0.75	5	18589944	18590655	AT5TE66920	5	18589770	18590208	Intragenic	3	TRUE	TRUE	FALSE	-	1	2	last	NA	ATTS
NA	ATTS	AT5TE54995	AT5G38100	S-adenosyl-L-methionine-dependent methyltransferases superfamily protein	1.96764	0.964282	0.5433	0.0449247	0	0	0	MSTRG.35764.1_15199632_15200054	MSTRG.35764.1	MSTRG.35764	gene_id MSTRG.35764; transcript_id MSTRG.35764.1; exon_number_id 1	2	1	0.5	5	15199632	15200054	AT5TE54995	5	15199469	15199688	Intragenic	3	FALSE	TRUE	FALSE	-	1	3	last	NA	ATTS
NA	ATTS	AT2TE83420	AT2G44570	glycosyl hydrolase 9B12	1.92722	0.999996	0.5578	0.00438619	0	0	0	MSTRG.16304.1_18394177_18395219	MSTRG.16304.1	MSTRG.16304	gene_id MSTRG.16304; transcript_id MSTRG.16304.1; exon_number_id 1	3	1	0.333333	2	18394177	18395219	AT2TE83420	2	18393936	18394213	Intergenic	3	FALSE	TRUE	FALSE	-	1	3	last	NA	ATTS
RI	NA	AT1TE64755	AT1G52560	HSP20-like chaperones superfamily protein	1.63291	0.999996	0.62285	1.14258e-08	0	0	0	MSTRG.6339.1_19574683_19575845	MSTRG.6339.1	MSTRG.6339	gene_id MSTRG.6339; transcript_id MSTRG.6339.1; exon_number_id 1	3	1	0.333333	1	19574683	19575845	AT1TE64755	1	19575218	19575465	Intragenic	1	FALSE	FALSE	FALSE	-	1	1	single	RI	NA
NA	ATTS	AT2TE57460	AT2G30770	cytochrome P450, family 71, subfamily A, polypeptide 13	7.78726	0.0245	0.63415	1.06668e-05	0	0	0	MSTRG.14375.1_13109790_13110238	MSTRG.14375.1	MSTRG.14375	gene_id MSTRG.14375; transcript_id MSTRG.14375.1; exon_number_id 1	6	6	1	2	13109790	13110238	AT2TE57460	2	13109478	13109859	Intragenic	3	FALSE	TRUE	FALSE	-	1	4	last	NA	ATTS

## Sheet: ibm1
					DESeq2 Col-0 vs ibm1		DEXSeq Col-0 vs ibm1		Sorting (Chip-seq peaks overlap to TE or transcript locus)					ParasiTE output
Alternative_splicing	Alternative_transcription	TE_id	gene_id	gene_name	log2FoldChange	padj	dIF	isoform_switch_q_value	Sum	TE Col-0 H3K9me2 Chipseq	transcript Col-0 H3K9me2 Chipseq	TE ibm1 H3K9me2 Chipseq	transcript ibm1 H3K9me2 Chipseq	Exon_id	Transcript_id	Gene_id	Gene_ref_id	Total_number_transcripts	Total_transcripts_with_this_TEs	Freq_TE_isoform	exon_chromosome	exon_start	exon_end	TE_id	TE_chromosome	TE_start	TE_end	TE_localisation	method	AS_check	Exon_check_start	Exon_check_end	exon_strand	exon_number	total_exon_number	TE_position_isoform	Alternative_splicing	Alternative_transcription
NA	ALE, ATTS	AT3TE06550	AT3G05410	Photosystem II reaction center PsbP family protein	1.62016	0.114413	0.04305	2.13016e-14	4	1	1	1	1	MSTRG.17417.1_1555647_1556200	MSTRG.17417.1	MSTRG.17417	gene_id MSTRG.17417; transcript_id MSTRG.17417.1; exon_number_id 3	1	1	1	3	1555647	1556200	AT3TE06550	3	1555419	1560680	Intragenic	2	TRUE	TRUE	TRUE	+	3	3	last	NA	ALE, ATTS
NA	ATTS	AT1TE71775	AT1G58561-AT1G58602	RPP7	2.70478	1.33473e-10	0.0853	0.00515488	4	1	1	1	1	MSTRG.7180.11_21746346_21748674	MSTRG.7180.11	MSTRG.7180	gene_id MSTRG.7180; transcript_id MSTRG.7180.11; exon_number_id 1	12	6	0.5	1	21746346	21748674	AT1TE71775	1	21748193	21753388	Intragenic	3	FALSE	FALSE	TRUE	+	1	1	single	NA	ATTS
NA	ALE, ATTS	AT1TE71775	AT1G58561-AT1G58602	RPP7	2.6986	1.6414e-30	0.11585	4.61793e-19	4	1	1	1	1	MSTRG.7180.19_21747400_21748674	MSTRG.7180.19	MSTRG.7180	gene_id MSTRG.7180; transcript_id MSTRG.7180.19; exon_number_id 2	12	6	0.5	1	21747400	21748674	AT1TE71775	1	21748193	21753388	Intragenic	3	FALSE	FALSE	TRUE	+	2	2	last	NA	ALE, ATTS
NA	ATSS	AT4TE24230	AT4G08991	0	4.38023	0.731393	0.1178	0.0205078	4	1	1	1	1	MSTRG.26509.11_5771770_5772053	MSTRG.26509.11	MSTRG.26509	gene_id MSTRG.26509; transcript_id MSTRG.26509.11; exon_number_id 3	20	18	0.9	4	5771770	5772053	AT4TE24230	4	5771968	5773031	Intergenic	3	FALSE	FALSE	TRUE	-	3	3	first	NA	ATSS
NA	ATTS	AT3TE43460	AT3G28100	nodulin MtN21 /EamA-like transporter family protein	7.07553	0.025889	0.02595	1.72189e-05	3	1	1	1	0	MSTRG.20633.19_10460694_10461003	MSTRG.20633.19	MSTRG.20633	gene_id MSTRG.20633; transcript_id MSTRG.20633.19; exon_number_id 6	20	14	0.7	3	10460694	10461003	AT3TE43460	3	10460989	10463046	Intergenic	3	FALSE	FALSE	TRUE	+	6	6	last	NA	ATTS
RI	NA	AT1TE71770	AT1G58561-AT1G58602	RPP7	2.70478	1.33473e-10	0.0853	0.00515488	3	1	1	0	1	MSTRG.7180.11_21746346_21748674	MSTRG.7180.11	MSTRG.7180	gene_id MSTRG.7180; transcript_id MSTRG.7180.11; exon_number_id 1	12	3	0.25	1	21746346	21748674	AT1TE71770	1	21746739	21747327	Intragenic	1	FALSE	FALSE	FALSE	+	1	1	single	RI	NA
NA	ATSS	AT2TE13060	AT2G07213	other RNA	9.36035	2.72049e-07	1	0.0249583	3	1	1	0	1	MSTRG.11115.1_2996032_2998054	MSTRG.11115.1	MSTRG.11115	gene_id MSTRG.11115; transcript_id MSTRG.11115.1; exon_number_id 1	3	2	0.666667	2	2996032	2998054	AT2TE13060	2	2995750	2996370	Intergenic	3	FALSE	TRUE	FALSE	+	1	1	single	NA	ATSS
A3SS, RI	NA	AT5TE44595	AT5G33320	Glucose-6-phosphate/phosphate translocator-related	0.0765949	0.983205	-0.0189	0.011197	2	0	0	1	1	MSTRG.35071.15_12590054_12590203	MSTRG.35071.15	MSTRG.35071	gene_id MSTRG.35071; transcript_id MSTRG.35071.15; exon_number_id 3	15	15	1	5	12590054	12590203	AT5TE44595	5	12588889	12590626	Intragenic	2	TRUE	FALSE	FALSE	+	3	9	middle	A3SS, RI	NA
RI	NA	AT5TE44595	AT5G33320	Glucose-6-phosphate/phosphate translocator-related	0.0765949	0.983205	-0.0189	0.011197	2	0	0	1	1	MSTRG.35071.15_12590398_12590484	MSTRG.35071.15	MSTRG.35071	gene_id MSTRG.35071; transcript_id MSTRG.35071.15; exon_number_id 4	15	15	1	5	12590398	12590484	AT5TE44595	5	12588889	12590626	Intragenic	2	TRUE	FALSE	FALSE	+	4	9	middle	RI	NA
A3SS, RI	NA	AT5TE44595	AT5G33320	Glucose-6-phosphate/phosphate translocator-related	0.0765949	0.983205	-0.0189	0.011197	2	0	0	1	1	MSTRG.35071.15_12589835_12589958	MSTRG.35071.15	MSTRG.35071	gene_id MSTRG.35071; transcript_id MSTRG.35071.15; exon_number_id 2	15	15	1	5	12589835	12589958	AT5TE44595	5	12588889	12590626	Intragenic	2	TRUE	FALSE	FALSE	+	2	9	middle	A3SS, RI	NA
RI	NA	AT5TE44595	AT5G33320	Glucose-6-phosphate/phosphate translocator-related	0.0765949	0.983205	-0.0189	0.011197	2	0	0	1	1	MSTRG.35071.15_12590581_12590666	MSTRG.35071.15	MSTRG.35071	gene_id MSTRG.35071; transcript_id MSTRG.35071.15; exon_number_id 5	15	15	1	5	12590581	12590666	AT5TE44595	5	12588889	12590626	Intragenic	3	TRUE	FALSE	FALSE	+	5	9	middle	RI	NA
A3SS, RI	NA	AT5TE44595	AT5G33320	Glucose-6-phosphate/phosphate translocator-related	1.26202	0.0159202	0.0281	0.0248038	2	0	0	1	1	MSTRG.35071.9_12589835_12589958	MSTRG.35071.9	MSTRG.35071	gene_id MSTRG.35071; transcript_id MSTRG.35071.9; exon_number_id 2	15	15	1	5	12589835	12589958	AT5TE44595	5	12588889	12590626	Intragenic	2	TRUE	FALSE	FALSE	+	2	8	middle	A3SS, RI	NA
RI	NA	AT5TE44595	AT5G33320	Glucose-6-phosphate/phosphate translocator-related	1.26202	0.0159202	0.0281	0.0248038	2	0	0	1	1	MSTRG.35071.9_12590050_12590484	MSTRG.35071.9	MSTRG.35071	gene_id MSTRG.35071; transcript_id MSTRG.35071.9; exon_number_id 3	15	15	1	5	12590050	12590484	AT5TE44595	5	12588889	12590626	Intragenic	2	TRUE	FALSE	FALSE	+	3	8	middle	RI	NA
RI	NA	AT5TE44595	AT5G33320	Glucose-6-phosphate/phosphate translocator-related	1.26202	0.0159202	0.0281	0.0248038	2	0	0	1	1	MSTRG.35071.9_12588837_12589333	MSTRG.35071.9	MSTRG.35071	gene_id MSTRG.35071; transcript_id MSTRG.35071.9; exon_number_id 1	15	15	1	5	12588837	12589333	AT5TE44595	5	12588889	12590626	Intragenic	2	TRUE	FALSE	TRUE	+	1	8	first	RI	NA
RI	NA	AT5TE44595	AT5G33320	Glucose-6-phosphate/phosphate translocator-related	1.26202	0.0159202	0.0281	0.0248038	2	0	0	1	1	MSTRG.35071.9_12590581_12590666	MSTRG.35071.9	MSTRG.35071	gene_id MSTRG.35071; transcript_id MSTRG.35071.9; exon_number_id 4	15	15	1	5	12590581	12590666	AT5TE44595	5	12588889	12590626	Intragenic	3	TRUE	FALSE	FALSE	+	4	8	middle	RI	NA
NA	AFE, ATSS, ATTS	AT4TE83080	AT4G36515	0	0.875635	0.469905	0.0319	0.0315147	2	0	0	1	1	MSTRG.30479.6_17231488_17232852	MSTRG.30479.6	MSTRG.30479	gene_id MSTRG.30479; transcript_id MSTRG.30479.6; exon_number_id 10	20	13	0.65	4	17231488	17232852	AT4TE83080	4	17232789	17233031	Intragenic	3	FALSE	FALSE	TRUE	-	10	10	first	NA	AFE, ATSS, ATTS
RI	NA	AT4TE83080	AT4G36515	0	9.47588	1.53571e-07	0.03765	2.40333e-10	2	0	0	1	1	MSTRG.30479.17_17231488_17233129	MSTRG.30479.17	MSTRG.30479	gene_id MSTRG.30479; transcript_id MSTRG.30479.17; exon_number_id 6	20	13	0.65	4	17231488	17233129	AT4TE83080	4	17232789	17233031	Intragenic	1	FALSE	FALSE	FALSE	-	6	8	middle	RI	NA
NA	ATSS	AT4TE83085	AT4G36515	0	9.47588	1.53571e-07	0.03765	2.40333e-10	2	0	0	1	1	MSTRG.30479.17_17233163_17234905	MSTRG.30479.17	MSTRG.30479	gene_id MSTRG.30479; transcript_id MSTRG.30479.17; exon_number_id 7	20	12	0.6	4	17233163	17234905	AT4TE83085	4	17233035	17233463	Intragenic	3	TRUE	FALSE	FALSE	-	7	8	middle	NA	ATSS
RI	ATSS, ATTS	AT4TE83085	AT4G36515	0	9.47588	1.53571e-07	0.03765	2.40333e-10	2	0	0	1	1	MSTRG.30479.17_17231488_17233129	MSTRG.30479.17	MSTRG.30479	gene_id MSTRG.30479; transcript_id MSTRG.30479.17; exon_number_id 6	20	12	0.6	4	17231488	17233129	AT4TE83085	4	17233035	17233463	Intragenic	3	TRUE	FALSE	FALSE	-	6	8	middle	RI	ATSS, ATTS
NA	ATSS	AT4TE24230	AT4G08991	0	-5.19765	0.472691	-0.21565	0.000409398	2	1	0	1	0	MSTRG.26509.17_5771770_5772053	MSTRG.26509.17	MSTRG.26509	gene_id MSTRG.26509; transcript_id MSTRG.26509.17; exon_number_id 3	20	18	0.9	4	5771770	5772053	AT4TE24230	4	5771968	5773031	Intergenic	3	FALSE	FALSE	TRUE	-	3	3	first	NA	ATSS
NA	ATSS	AT2TE06955	AT2G04340	0	-9.38434	1.94656e-07	-0.1292	1.09091e-33	2	1	0	1	0	MSTRG.10675.2_1513503_1513613	MSTRG.10675.2	MSTRG.10675	gene_id MSTRG.10675; transcript_id MSTRG.10675.2; exon_number_id 1	5	4	0.8	2	1513503	1513613	AT2TE06955	2	1505384	1513550	Intergenic	3	TRUE	TRUE	FALSE	+	1	4	first	NA	ATSS
RI	AFE, ATSS	AT2TE42810	AT2G23470	Protein of unknown function, DUF647	-6.01358	0.197217	-0.08295	0.0303218	2	1	0	1	0	MSTRG.13377.20_10000933_10001547	MSTRG.13377.20	MSTRG.13377	gene_id MSTRG.13377; transcript_id MSTRG.13377.20; exon_number_id 9	22	21	0.954545	2	10000933	10001547	AT2TE42810	2	10001479	10009658	Intergenic	3	TRUE	FALSE	TRUE	-	9	9	first	RI	AFE, ATSS
A3SS	ATSS	AT2TE06955	AT2G04340	0	8.82813	5.36064e-06	0.0797	3.31737e-43	2	1	0	1	0	MSTRG.10675.1_1513476_1513613	MSTRG.10675.1	MSTRG.10675	gene_id MSTRG.10675; transcript_id MSTRG.10675.1; exon_number_id 1	5	4	0.8	2	1513476	1513613	AT2TE06955	2	1505384	1513550	Intergenic	3	TRUE	TRUE	FALSE	+	1	4	first	A3SS	ATSS
RI	NA	AT1TE71765	AT1G58561-AT1G58602	RPP7	2.70478	1.33473e-10	0.0853	0.00515488	2	0	1	0	1	MSTRG.7180.11_21746346_21748674	MSTRG.7180.11	MSTRG.7180	gene_id MSTRG.7180; transcript_id MSTRG.7180.11; exon_number_id 1	12	3	0.25	1	21746346	21748674	AT1TE71765	1	21746511	21746739	Intragenic	1	TRUE	FALSE	FALSE	+	1	1	single	RI	NA
RI	ATTS	AT1TE42250	AT1G35320	0	1.48918	0.408663	0.0119	0.0154627	2	1	1	0	0	MSTRG.4652.14_12959513_12960589	MSTRG.4652.14	MSTRG.4652	gene_id MSTRG.4652; transcript_id MSTRG.4652.14; exon_number_id 1	35	31	0.885714	1	12959513	12960589	AT1TE42250	1	12959521	12959966	Intragenic	1	TRUE	FALSE	FALSE	-	1	4	last	RI	ATTS
NA	ATTS	AT5TE56560	AT5G39080	HXXXD-type acyl-transferase family protein	0.72894	2.87178e-06	0.11905	0.00451056	2	1	1	0	0	MSTRG.35918.2_15634585_15636438	MSTRG.35918.2	MSTRG.35918	gene_id MSTRG.35918; transcript_id MSTRG.35918.2; exon_number_id 1	3	1	0.333333	5	15634585	15636438	AT5TE56560	5	15636218	15639175	Intergenic	3	FALSE	FALSE	TRUE	+	1	1	single	NA	ATTS
NA	ATTS	AT5TE59075	AT5G40840	Rad21/Rec8-like family protein	-7.98932	0.000807433	-0.22315	0.000560131	1	0	0	0	1	MSTRG.36159.1_16359368_16359706	MSTRG.36159.1	MSTRG.36159	gene_id MSTRG.36159; transcript_id MSTRG.36159.1; exon_number_id 1	5	5	1	5	16359368	16359706	AT5TE59075	5	16356371	16359539	Intergenic	3	FALSE	TRUE	FALSE	-	1	13	last	NA	ATTS
RI	NA	AT1TE31380	AT1G27960	evolutionarily conserved C-terminal region 9	-8.15533	0.000820376	-0.1329	0.0305974	1	0	0	0	1	MSTRG.3613.1_9744600_9745184	MSTRG.3613.1	MSTRG.3613	gene_id MSTRG.3613; transcript_id MSTRG.3613.1; exon_number_id 5	7	7	1	1	9744600	9745184	AT1TE31380	1	9744856	9745492	Intragenic	3	TRUE	FALSE	FALSE	-	5	7	middle	RI	NA
NA	AFE, ATSS	AT1TE11020	AT1G10320	Zinc finger C-x8-C-x5-C-x3-H type family protein	-6.8915	0.0218034	-0.08645	0.01026	1	0	0	0	1	MSTRG.1259.2_3387968_3388398	MSTRG.1259.2	MSTRG.1259	gene_id MSTRG.1259; transcript_id MSTRG.1259.2; exon_number_id 9	13	12	0.923077	1	3387968	3388398	AT1TE11020	1	3388027	3388400	Intragenic	1	FALSE	FALSE	TRUE	-	9	9	first	NA	AFE, ATSS
NA	ATSS	AT2TE47790	AT2G26000	zinc finger (C3HC4-type RING finger) family protein	-6.78327	0.0320743	-0.08175	0.000157395	1	0	0	0	1	MSTRG.13758.13_11081277_11081333	MSTRG.13758.13	MSTRG.13758	gene_id MSTRG.13758; transcript_id MSTRG.13758.13; exon_number_id 1	15	15	1	2	11081277	11081333	AT2TE47790	2	11081249	11081712	Intragenic	2	TRUE	TRUE	TRUE	+	1	13	first	NA	ATSS
NA	AFE, ATSS	AT3TE19920	AT3G14205	Phosphoinositide phosphatase family protein	-1.10546	3.62519e-05	-0.0798	0.0351884	1	0	0	0	1	MSTRG.18592.4_4720437_4720951	MSTRG.18592.4	MSTRG.18592	gene_id MSTRG.18592; transcript_id MSTRG.18592.4; exon_number_id 15	9	8	0.888889	3	4720437	4720951	AT3TE19920	3	4720879	4721123	Intergenic	3	FALSE	FALSE	TRUE	-	15	15	first	NA	AFE, ATSS
NA	ATSS	AT2TE47790	AT2G26000	zinc finger (C3HC4-type RING finger) family protein	-6.47817	0.0838704	-0.07335	0.00284776	1	0	0	0	1	MSTRG.13758.8_11081275_11081333	MSTRG.13758.8	MSTRG.13758	gene_id MSTRG.13758; transcript_id MSTRG.13758.8; exon_number_id 1	15	15	1	2	11081275	11081333	AT2TE47790	2	11081249	11081712	Intragenic	2	TRUE	TRUE	TRUE	+	1	11	first	NA	ATSS
NA	AFE, ATSS	AT1TE36885	AT1G31810	Formin Homology 14	-8.74926	1.17432e-05	-0.0697	0.00515146	1	0	0	0	1	MSTRG.4149.3_11406067_11406809	MSTRG.4149.3	MSTRG.4149	gene_id MSTRG.4149; transcript_id MSTRG.4149.3; exon_number_id 18	9	2	0.222222	1	11406067	11406809	AT1TE36885	1	11406327	11406654	Intragenic	1	FALSE	FALSE	FALSE	-	18	18	first	NA	AFE, ATSS
NA	AFE, ATSS	AT1TE36890	AT1G31810	Formin Homology 14	-8.74926	1.17432e-05	-0.0697	0.00515146	1	0	0	0	1	MSTRG.4149.3_11406067_11406809	MSTRG.4149.3	MSTRG.4149	gene_id MSTRG.4149; transcript_id MSTRG.4149.3; exon_number_id 18	9	2	0.222222	1	11406067	11406809	AT1TE36890	1	11406654	11410513	Intergenic	3	FALSE	FALSE	TRUE	-	18	18	first	NA	AFE, ATSS
NA	ATTS	AT3TE86110	AT3G57170	N-acetylglucosaminyl transferase component family protein / Gpi1 family protein	-7.94875	0.000287696	-0.0664	1.70562e-05	1	0	0	0	1	MSTRG.23957.8_21159381_21159731	MSTRG.23957.8	MSTRG.23957	gene_id MSTRG.23957; transcript_id MSTRG.23957.8; exon_number_id 1	23	23	1	3	21159381	21159731	AT3TE86110	3	21158936	21159511	Intergenic	3	FALSE	TRUE	FALSE	-	1	10	last	NA	ATTS
NA	AFE, ATSS	AT5TE58890	AT5G40740	0	-8.16352	0.000227081	-0.0512	0.00125549	1	0	0	0	1	MSTRG.36150.2_16306155_16306428	MSTRG.36150.2	MSTRG.36150	gene_id MSTRG.36150; transcript_id MSTRG.36150.2; exon_number_id 13	6	4	0.666667	5	16306155	16306428	AT5TE58890	5	16306415	16307019	Intergenic	3	FALSE	FALSE	TRUE	-	13	13	first	NA	AFE, ATSS
NA	ATTS	AT3TE29320	AT3G20020	protein arginine methyltransferase 6	-6.46324	0.0888662	-0.03215	0.0111845	1	0	0	0	1	MSTRG.19446.3_6983704_6984097	MSTRG.19446.3	MSTRG.19446	gene_id MSTRG.19446; transcript_id MSTRG.19446.3; exon_number_id 1	7	6	0.857143	3	6983704	6984097	AT3TE29320	3	6983190	6983757	Intergenic	3	FALSE	TRUE	FALSE	-	1	12	last	NA	ATTS
NA	ATSS	AT5TE34380	AT5G26910	0	-8.28781	0.000240947	-0.03185	0.0137793	1	0	0	0	1	MSTRG.34272.1_9469414_9470451	MSTRG.34272.1	MSTRG.34272	gene_id MSTRG.34272; transcript_id MSTRG.34272.1; exon_number_id 5	10	9	0.9	5	9469414	9470451	AT5TE34380	5	9470414	9471278	Intergenic	3	FALSE	FALSE	TRUE	-	5	5	first	NA	ATSS
A3SS, RI	NA	AT3TE30150	AT3G20550	SMAD/FHA domain-containing protein	-6.43087	0.0814834	-0.02335	2.90808e-05	1	0	0	0	1	MSTRG.19526.9_7177225_7177634	MSTRG.19526.9	MSTRG.19526	gene_id MSTRG.19526; transcript_id MSTRG.19526.9; exon_number_id 9	19	19	1	3	7177225	7177634	AT3TE30150	3	7177302	7177561	Intragenic	1	TRUE	FALSE	FALSE	-	9	10	middle	A3SS, RI	NA
NA	ATTS	AT1TE73940	AT1G60860	ARF-GAP domain 2	6.69102	0.0825377	0.03975	0.00731802	1	0	0	0	1	MSTRG.7373.8_22401036_22401881	MSTRG.7373.8	MSTRG.7373	gene_id MSTRG.7373; transcript_id MSTRG.7373.8; exon_number_id 1	10	10	1	1	22401036	22401881	AT1TE73940	1	22400914	22401145	Intragenic	3	FALSE	TRUE	FALSE	-	1	18	last	NA	ATTS
NA	AFE, ATSS	AT4TE11510	AT4G04880	adenosine/AMP deaminase family protein	0.222788	0.907724	0.05765	0.0466575	1	0	0	0	1	MSTRG.25660.4_2467026_2467200	MSTRG.25660.4	MSTRG.25660	gene_id MSTRG.25660; transcript_id MSTRG.25660.4; exon_number_id 11	13	12	0.923077	4	2467026	2467200	AT4TE11510	4	2467189	2467737	Intergenic	3	FALSE	FALSE	TRUE	-	11	11	first	NA	AFE, ATSS
NA	ATSS	AT1TE11020	AT1G10320	Zinc finger C-x8-C-x5-C-x3-H type family protein	1.69764	0.403063	0.09945	0.0419764	1	0	0	0	1	MSTRG.1259.4_3387968_3388398	MSTRG.1259.4	MSTRG.1259	gene_id MSTRG.1259; transcript_id MSTRG.1259.4; exon_number_id 11	13	12	0.923077	1	3387968	3388398	AT1TE11020	1	3388027	3388400	Intragenic	1	FALSE	FALSE	TRUE	-	11	11	first	NA	ATSS
NA	ATTS	AT5TE59075	AT5G40840	Rad21/Rec8-like family protein	7.97696	0.000871334	0.21485	0.000238203	1	0	0	0	1	MSTRG.36159.2_16359426_16359706	MSTRG.36159.2	MSTRG.36159	gene_id MSTRG.36159; transcript_id MSTRG.36159.2; exon_number_id 1	5	5	1	5	16359426	16359706	AT5TE59075	5	16356371	16359539	Intergenic	3	FALSE	TRUE	FALSE	-	1	13	last	NA	ATTS
NA	ATTS	AT2TE84415	AT2G45100	Cyclin/Brf1-like TBP-binding protein	-7.78124	0.00181883	-0.17315	0.000991564	1	1	0	0	0	MSTRG.16382.8_18595253_18595623	MSTRG.16382.8	MSTRG.16382	gene_id MSTRG.16382; transcript_id MSTRG.16382.8; exon_number_id 1	10	10	1	2	18595253	18595623	AT2TE84415	2	18594858	18595311	Intergenic	3	FALSE	TRUE	FALSE	-	1	15	last	NA	ATTS
NA	ATTS	AT3TE47905	AT3G29644	other RNA	-5.10113	0.564083	-0.0685	0.0227475	1	1	0	0	0	MSTRG.20953.7_11499200_11499505	MSTRG.20953.7	MSTRG.20953	gene_id MSTRG.20953; transcript_id MSTRG.20953.7; exon_number_id 1	8	8	1	3	11499200	11499505	AT3TE47905	3	11498789	11499221	Intragenic	3	FALSE	TRUE	FALSE	-	1	4	last	NA	ATTS
NA	ATSS	AT3TE69475	AT3G46590	TRF-like 1	-1.82615	0.250848	-0.0102	0.0187582	1	1	0	0	0	MSTRG.22499.31_17154515_17154592	MSTRG.22499.31	MSTRG.22499	gene_id MSTRG.22499; transcript_id MSTRG.22499.31; exon_number_id 1	3	3	1	3	17154515	17154592	AT3TE69475	3	17143390	17157692	Intergenic	2	TRUE	TRUE	TRUE	+	1	3	first	NA	ATSS
A3SS	NA	AT3TE69475	AT3G46590	TRF-like 1	-1.82615	0.250848	-0.0102	0.0187582	1	1	0	0	0	MSTRG.22499.31_17154678_17154741	MSTRG.22499.31	MSTRG.22499	gene_id MSTRG.22499; transcript_id MSTRG.22499.31; exon_number_id 2	3	3	1	3	17154678	17154741	AT3TE69475	3	17143390	17157692	Intergenic	2	TRUE	FALSE	FALSE	+	2	3	middle	A3SS	NA
NA	ATSS	AT3TE69475	AT3G46590	TRF-like 1	-1.82615	0.250848	-0.0102	0.0187582	1	1	0	0	0	MSTRG.22499.31_17154830_17156227	MSTRG.22499.31	MSTRG.22499	gene_id MSTRG.22499; transcript_id MSTRG.22499.31; exon_number_id 3	3	3	1	3	17154830	17156227	AT3TE69475	3	17143390	17157692	Intergenic	2	TRUE	TRUE	TRUE	+	3	3	last	NA	ATSS
NA	AFE, ATSS	AT3TE45650	AT3G28956	RNA polymerase II, Rpb4, core protein	0.959709	0.539019	0.0692	0.0402115	1	0	1	0	0	MSTRG.20783.1_10982571_10982799	MSTRG.20783.1	MSTRG.20783	gene_id MSTRG.20783; transcript_id MSTRG.20783.1; exon_number_id 6	11	2	0.181818	3	10982571	10982799	AT3TE45650	3	10982727	10982936	Intragenic	3	TRUE	FALSE	TRUE	-	6	6	first	NA	AFE, ATSS
RI	NA	AT1TE54825	AT1G07203	NA	7.64775	0.00373206	0.0827	0.0445046	1	0	1	0	0	MSTRG.5395.3_16637612_16640238	MSTRG.5395.3	MSTRG.5395	gene_id MSTRG.5395; transcript_id MSTRG.5395.3; exon_number_id 1	7	4	0.571429	1	16637612	16640238	AT1TE54825	1	16638815	16639056	Intragenic	1	FALSE	FALSE	FALSE	-	1	2	last	RI	NA
RI	NA	AT1TE54845	AT1G07203	NA	7.64775	0.00373206	0.0827	0.0445046	1	0	1	0	0	MSTRG.5395.3_16640313_16643561	MSTRG.5395.3	MSTRG.5395	gene_id MSTRG.5395; transcript_id MSTRG.5395.3; exon_number_id 2	7	4	0.571429	1	16640313	16643561	AT1TE54845	1	16640766	16641070	Intragenic	1	FALSE	FALSE	FALSE	-	2	2	first	RI	NA
RI	NA	AT1TE54850	AT1G07203	NA	7.64775	0.00373206	0.0827	0.0445046	1	0	1	0	0	MSTRG.5395.3_16640313_16643561	MSTRG.5395.3	MSTRG.5395	gene_id MSTRG.5395; transcript_id MSTRG.5395.3; exon_number_id 2	7	4	0.571429	1	16640313	16643561	AT1TE54850	1	16641355	16641748	Intragenic	1	FALSE	FALSE	FALSE	-	2	2	first	RI	NA
RI	NA	AT1TE54835	AT1G07203	NA	7.64775	0.00373206	0.0827	0.0445046	1	0	1	0	0	MSTRG.5395.3_16637612_16640238	MSTRG.5395.3	MSTRG.5395	gene_id MSTRG.5395; transcript_id MSTRG.5395.3; exon_number_id 1	7	4	0.571429	1	16637612	16640238	AT1TE54835	1	16639093	16640684	Intragenic	3	TRUE	FALSE	TRUE	-	1	2	last	RI	NA
RI	NA	AT1TE54835	AT1G07203	NA	7.64775	0.00373206	0.0827	0.0445046	1	0	1	0	0	MSTRG.5395.3_16640313_16643561	MSTRG.5395.3	MSTRG.5395	gene_id MSTRG.5395; transcript_id MSTRG.5395.3; exon_number_id 2	7	4	0.571429	1	16640313	16643561	AT1TE54835	1	16639093	16640684	Intragenic	3	TRUE	TRUE	FALSE	-	2	2	first	RI	NA
NA	ATTS	AT1TE03790	AT1G04330	0	-8.65029	7.08405e-06	-0.7277	6.42025e-72	0	0	0	0	0	MSTRG.433.2_1161385_1161919	MSTRG.433.2	MSTRG.433	gene_id MSTRG.433; transcript_id MSTRG.433.2; exon_number_id 1	2	2	1	1	1161385	1161919	AT1TE03790	1	1161330	1161548	Intragenic	3	FALSE	TRUE	FALSE	-	1	1	single	NA	ATTS
RI	NA	AT3TE73025	AT3G00850	NA	1.27232	0.622532	-0.725	1.51634e-06	0	0	0	0	0	MSTRG.22784.3_18018181_18021072	MSTRG.22784.3	MSTRG.22784	gene_id MSTRG.22784; transcript_id MSTRG.22784.3; exon_number_id 1	4	2	0.5	3	18018181	18021072	AT3TE73025	3	18018776	18019898	Intragenic	1	FALSE	FALSE	FALSE	-	1	1	single	RI	NA
RI	NA	AT3TE73035	AT3G00850	NA	1.27232	0.622532	-0.725	1.51634e-06	0	0	0	0	0	MSTRG.22784.3_18018181_18021072	MSTRG.22784.3	MSTRG.22784	gene_id MSTRG.22784; transcript_id MSTRG.22784.3; exon_number_id 1	4	2	0.5	3	18018181	18021072	AT3TE73035	3	18019926	18020236	Intragenic	1	FALSE	FALSE	FALSE	-	1	1	single	RI	NA
RI	NA	AT5TE63290	AT5G43570	Serine protease inhibitor, potato inhibitor I-type family protein	0.169048	0.995021	-0.6975	0.000600289	0	0	0	0	0	MSTRG.36567.3_17506413_17507600	MSTRG.36567.3	MSTRG.36567	gene_id MSTRG.36567; transcript_id MSTRG.36567.3; exon_number_id 1	3	2	0.666667	5	17506413	17507600	AT5TE63290	5	17506490	17507111	Intragenic	1	TRUE	FALSE	FALSE	+	1	1	single	RI	NA
NA	ATSS	AT2TE57770	AT2G30942	Protein of unknown function (DUF3317)	-8.67188	5.00542e-06	-0.5388	9.73634e-77	0	0	0	0	0	MSTRG.14399.5_13172360_13172648	MSTRG.14399.5	MSTRG.14399	gene_id MSTRG.14399; transcript_id MSTRG.14399.5; exon_number_id 1	6	6	1	2	13172360	13172648	AT2TE57770	2	13172141	13172395	Intergenic	3	FALSE	TRUE	FALSE	+	1	3	first	NA	ATSS
NA	ATTS	AT1TE83420	AT1G08957	NA	-5.61985	0.352826	-0.43885	0.00542949	0	0	0	0	0	MSTRG.8376.1_25424496_25424911	MSTRG.8376.1	MSTRG.8376	gene_id MSTRG.8376; transcript_id MSTRG.8376.1; exon_number_id 1	2	2	1	1	25424496	25424911	AT1TE83420	1	25423728	25424547	Intergenic	3	FALSE	TRUE	FALSE	-	1	2	last	NA	ATTS
NA	ALE, ATTS	AT5TE54235	AT5G05525	NA	-0.0279833	0.999615	-0.4237	0.00478455	0	0	0	0	0	MSTRG.35713.2_15027782_15028656	MSTRG.35713.2	MSTRG.35713	gene_id MSTRG.35713; transcript_id MSTRG.35713.2; exon_number_id 4	3	2	0.666667	5	15027782	15028656	AT5TE54235	5	15028621	15029633	Intergenic	3	FALSE	FALSE	TRUE	+	4	4	last	NA	ALE, ATTS
NA	AFE, ATSS	AT4TE39200	AT4G15370	baruol synthase 1	0.580608	0.816364	-0.3646	0.00791012	0	0	0	0	0	MSTRG.27500.1_8777877_8778044	MSTRG.27500.1	MSTRG.27500	gene_id MSTRG.27500; transcript_id MSTRG.27500.1; exon_number_id 9	3	3	1	4	8777877	8778044	AT4TE39200	4	8777878	8778131	Intragenic	2	TRUE	FALSE	TRUE	-	9	9	first	NA	AFE, ATSS
NA	ATSS	AT5TE57985	AT5G40140	RING/U-box superfamily protein with ARM repeat domain	-10.3683	1.7484e-09	-0.28085	3.9671e-23	0	0	0	0	0	MSTRG.36066.2_16057161_16059357	MSTRG.36066.2	MSTRG.36066	gene_id MSTRG.36066; transcript_id MSTRG.36066.2; exon_number_id 1	3	3	1	5	16057161	16059357	AT5TE57985	5	16056927	16057196	Intergenic	3	FALSE	TRUE	FALSE	+	1	1	single	NA	ATSS
A5SS, RI	AFE, ATSS, ATTS	AT3TE43080	AT3G27940	LOB domain-containing protein 26	-1.13111	0.220491	-0.27085	0.00177624	0	0	0	0	0	MSTRG.20609.3_10373223_10373713	MSTRG.20609.3	MSTRG.20609	gene_id MSTRG.20609; transcript_id MSTRG.20609.3; exon_number_id 1	6	5	0.833333	3	10373223	10373713	AT3TE43080	3	10373031	10374065	Intragenic	2	TRUE	TRUE	TRUE	+	1	2	first	A5SS, RI	AFE, ATSS, ATTS
NA	ATTS	AT3TE43090	AT3G27940	LOB domain-containing protein 26	-1.13111	0.220491	-0.27085	0.00177624	0	0	0	0	0	MSTRG.20609.3_10375867_10376617	MSTRG.20609.3	MSTRG.20609	gene_id MSTRG.20609; transcript_id MSTRG.20609.3; exon_number_id 2	6	6	1	3	10375867	10376617	AT3TE43090	3	10376364	10377244	Intergenic	3	FALSE	FALSE	TRUE	+	2	2	last	NA	ATTS
NA	ATSS	AT5TE66180	AT5G45370	nodulin MtN21 /EamA-like transporter family protein	-8.44396	1.89484e-05	-0.2301	5.52208e-16	0	0	0	0	0	MSTRG.36832.7_18387387_18387563	MSTRG.36832.7	MSTRG.36832	gene_id MSTRG.36832; transcript_id MSTRG.36832.7; exon_number_id 1	9	7	0.777778	5	18387387	18387563	AT5TE66180	5	18387152	18388051	Intragenic	2	TRUE	TRUE	TRUE	+	1	6	first	NA	ATSS
NA	ATTS	AT2TE30180	AT2G16970	Major facilitator superfamily protein	-7.17412	0.00779633	-0.17975	3.28802e-06	0	0	0	0	0	MSTRG.12456.3_7375435_7375783	MSTRG.12456.3	MSTRG.12456	gene_id MSTRG.12456; transcript_id MSTRG.12456.3; exon_number_id 14	8	7	0.875	2	7375435	7375783	AT2TE30180	2	7375614	7375852	Intergenic	3	FALSE	FALSE	TRUE	+	14	14	last	NA	ATTS
NA	ATTS	AT5TE22130	AT5G18430	GDSL-like Lipase/Acylhydrolase superfamily protein	-2.28367	7.3174e-10	-0.14645	5.94511e-10	0	0	0	0	0	MSTRG.33199.1_6110174_6110583	MSTRG.33199.1	MSTRG.33199	gene_id MSTRG.33199; transcript_id MSTRG.33199.1; exon_number_id 1	2	1	0.5	5	6110174	6110583	AT5TE22130	5	6109569	6110259	Intergenic	3	FALSE	TRUE	FALSE	-	1	5	last	NA	ATTS
NA	ATSS	AT5TE83620	AT5G57390	AINTEGUMENTA-like 5	-6.31938	0.108509	-0.13765	0.00382987	0	0	0	0	0	MSTRG.38462.2_23256211_23256703	MSTRG.38462.2	MSTRG.38462	gene_id MSTRG.38462; transcript_id MSTRG.38462.2; exon_number_id 9	14	13	0.928571	5	23256211	23256703	AT5TE83620	5	23256199	23256417	Intragenic	1	TRUE	TRUE	FALSE	-	9	9	first	NA	ATSS
NA	ATSS	AT3TE40445	AT3G26490	Phototropic-responsive NPH3 family protein	-1.26501	0.0395549	-0.1331	0.0329369	0	0	0	0	0	MSTRG.20382.1_9703524_9703551	MSTRG.20382.1	MSTRG.20382	gene_id MSTRG.20382; transcript_id MSTRG.20382.1; exon_number_id 1	7	1	0.142857	3	9703524	9703551	AT3TE40445	3	9702879	9703562	Intergenic	2	TRUE	TRUE	TRUE	+	1	6	first	NA	ATSS
NA	ATTS	AT1TE82845	AT1G67400	ELMO/CED-12 family protein	-0.757667	0.265784	-0.1302	0.00948512	0	0	0	0	0	MSTRG.8321.2_25247943_25248197	MSTRG.8321.2	MSTRG.8321	gene_id MSTRG.8321; transcript_id MSTRG.8321.2; exon_number_id 1	9	7	0.777778	1	25247943	25248197	AT1TE82845	1	25247502	25248117	Intergenic	3	FALSE	TRUE	FALSE	-	1	8	last	NA	ATTS
NA	ATSS	AT2TE45795	AT2G25100	Polynucleotidyl transferase, ribonuclease H-like superfamily protein	-8.1639	0.000104635	-0.11225	2.46437e-11	0	0	0	0	0	MSTRG.13625.3_10681903_10682072	MSTRG.13625.3	MSTRG.13625	gene_id MSTRG.13625; transcript_id MSTRG.13625.3; exon_number_id 9	11	10	0.909091	2	10681903	10682072	AT2TE45795	2	10682021	10682597	Intergenic	3	FALSE	FALSE	TRUE	-	9	9	first	NA	ATSS
NA	ATTS	AT5TE90745	AT5G62840	Phosphoglycerate mutase family protein	-0.461157	0.391128	-0.09365	0.00147148	0	0	0	0	0	MSTRG.39176.1_25228173_25228631	MSTRG.39176.1	MSTRG.39176	gene_id MSTRG.39176; transcript_id MSTRG.39176.1; exon_number_id 1	2	2	1	5	25228173	25228631	AT5TE90745	5	25227339	25228311	Intergenic	3	FALSE	TRUE	FALSE	-	1	4	last	NA	ATTS
NA	ATSS	AT4TE03560	AT4G01593	other RNA	-6.90962	0.0404915	-0.09295	0.0203822	0	0	0	0	0	MSTRG.25083.8_690709_690908	MSTRG.25083.8	MSTRG.25083	gene_id MSTRG.25083; transcript_id MSTRG.25083.8; exon_number_id 1	12	12	1	4	690709	690908	AT4TE03560	4	690519	690767	Intergenic	3	FALSE	TRUE	FALSE	+	1	4	first	NA	ATSS
NA	ATTS	AT5TE34440	AT5G26980	syntaxin of plants 41	-7.20175	0.0106782	-0.08565	5.10589e-05	0	0	0	0	0	MSTRG.34285.15_9488149_9488361	MSTRG.34285.15	MSTRG.34285	gene_id MSTRG.34285; transcript_id MSTRG.34285.15; exon_number_id 1	23	21	0.913043	5	9488149	9488361	AT5TE34440	5	9487451	9488211	Intergenic	3	FALSE	TRUE	FALSE	-	1	9	last	NA	ATTS
A5SS, SE	NA	AT2TE41665	AT2G22920	serine carboxypeptidase-like 12	-7.76671	0.00216686	-0.079	0.00733255	0	0	0	0	0	MSTRG.13289.6_9757203_9757249	MSTRG.13289.6	MSTRG.13289	gene_id MSTRG.13289; transcript_id MSTRG.13289.6; exon_number_id 12	16	16	1	2	9757203	9757249	AT2TE41665	2	9757155	9757460	Intragenic	2	TRUE	FALSE	FALSE	+	12	13	middle	A5SS, SE	NA
SE	NA	AT2TE41665	AT2G22920	serine carboxypeptidase-like 12	-7.76671	0.00216686	-0.079	0.00733255	0	0	0	0	0	MSTRG.13289.6_9757339_9757607	MSTRG.13289.6	MSTRG.13289	gene_id MSTRG.13289; transcript_id MSTRG.13289.6; exon_number_id 13	16	16	1	2	9757339	9757607	AT2TE41665	2	9757155	9757460	Intragenic	3	TRUE	TRUE	FALSE	+	13	13	last	SE	NA
RI	NA	AT1TE56515	AT1G45145	thioredoxin H-type 5	-1.07375	3.0498e-13	-0.07145	3.31679e-13	0	0	0	0	0	MSTRG.5519.3_17076169_17077464	MSTRG.5519.3	MSTRG.5519	gene_id MSTRG.5519; transcript_id MSTRG.5519.3; exon_number_id 2	9	4	0.444444	1	17076169	17077464	AT1TE56515	1	17076897	17077303	Intragenic	1	FALSE	FALSE	FALSE	-	2	2	first	RI	NA
A5SS, SE	NA	AT2TE41665	AT2G22920	serine carboxypeptidase-like 12	-7.58354	0.00127292	-0.07145	8.29507e-08	0	0	0	0	0	MSTRG.13289.15_9757203_9757249	MSTRG.13289.15	MSTRG.13289	gene_id MSTRG.13289; transcript_id MSTRG.13289.15; exon_number_id 13	16	16	1	2	9757203	9757249	AT2TE41665	2	9757155	9757460	Intragenic	2	TRUE	FALSE	FALSE	+	13	14	middle	A5SS, SE	NA
SE	NA	AT2TE41665	AT2G22920	serine carboxypeptidase-like 12	-7.58354	0.00127292	-0.07145	8.29507e-08	0	0	0	0	0	MSTRG.13289.15_9757339_9757607	MSTRG.13289.15	MSTRG.13289	gene_id MSTRG.13289; transcript_id MSTRG.13289.15; exon_number_id 14	16	16	1	2	9757339	9757607	AT2TE41665	2	9757155	9757460	Intragenic	3	TRUE	TRUE	FALSE	+	14	14	last	SE	NA
NA	ATTS	AT2TE01630	AT2G01890	purple acid phosphatase 8	-1.89332	1.05173e-08	-0.06815	3.02866e-13	0	0	0	0	0	MSTRG.10311.4_396814_397356	MSTRG.10311.4	MSTRG.10311	gene_id MSTRG.10311; transcript_id MSTRG.10311.4; exon_number_id 1	10	10	1	2	396814	397356	AT2TE01630	2	393577	396843	Intergenic	3	TRUE	TRUE	FALSE	-	1	6	last	NA	ATTS
NA	ATSS	AT4TE03560	AT4G01593	other RNA	-6.44954	0.077484	-0.0661	7.44998e-05	0	0	0	0	0	MSTRG.25083.12_690729_690908	MSTRG.25083.12	MSTRG.25083	gene_id MSTRG.25083; transcript_id MSTRG.25083.12; exon_number_id 1	12	12	1	4	690729	690908	AT4TE03560	4	690519	690767	Intergenic	3	FALSE	TRUE	FALSE	+	1	4	first	NA	ATSS
NA	ATTS	AT5TE34440	AT5G26980	syntaxin of plants 41	-6.99114	0.0163119	-0.059	0.000167963	0	0	0	0	0	MSTRG.34285.21_9488194_9488361	MSTRG.34285.21	MSTRG.34285	gene_id MSTRG.34285; transcript_id MSTRG.34285.21; exon_number_id 1	23	21	0.913043	5	9488194	9488361	AT5TE34440	5	9487451	9488211	Intergenic	3	FALSE	TRUE	FALSE	-	1	9	last	NA	ATTS
NA	ATSS	AT5TE29000	AT5G23750	Remorin family protein	-1.25417	0.0857606	-0.05725	0.00610486	0	0	0	0	0	MSTRG.33860.3_8011251_8011742	MSTRG.33860.3	MSTRG.33860	gene_id MSTRG.33860; transcript_id MSTRG.33860.3; exon_number_id 5	8	6	0.75	5	8011251	8011742	AT5TE29000	5	8011637	8011895	Intergenic	3	FALSE	FALSE	TRUE	-	5	5	first	NA	ATSS
NA	ATTS	AT5TE50915	AT5G36180	serine carboxypeptidase-like 1	-3.60491	0.00764411	-0.05725	0.0204123	0	0	0	0	0	MSTRG.35479.6_14241247_14241589	MSTRG.35479.6	MSTRG.35479	gene_id MSTRG.35479; transcript_id MSTRG.35479.6; exon_number_id 10	7	1	0.142857	5	14241247	14241589	AT5TE50915	5	14241497	14241727	Intragenic	3	FALSE	FALSE	TRUE	+	10	10	last	NA	ATTS
NA	ATTS	AT5TE34440	AT5G26980	syntaxin of plants 41	-6.9717	0.0172846	-0.0536	0.000305961	0	0	0	0	0	MSTRG.34285.19_9488160_9488831	MSTRG.34285.19	MSTRG.34285	gene_id MSTRG.34285; transcript_id MSTRG.34285.19; exon_number_id 1	23	21	0.913043	5	9488160	9488831	AT5TE34440	5	9487451	9488211	Intergenic	3	FALSE	TRUE	FALSE	-	1	8	last	NA	ATTS
NA	ATTS	AT3TE76625	AT3G50840	Phototropic-responsive NPH3 family protein	-0.129188	0.956978	-0.05215	0.0237079	0	0	0	0	0	MSTRG.23087.1_18896187_18896838	MSTRG.23087.1	MSTRG.23087	gene_id MSTRG.23087; transcript_id MSTRG.23087.1; exon_number_id 1	6	6	1	3	18896187	18896838	AT3TE76625	3	18895718	18896368	Intergenic	3	FALSE	TRUE	FALSE	-	1	4	last	NA	ATTS
NA	ATTS	AT1TE94200	AT1G76710	SET domain group 26	-7.01059	0.026686	-0.05155	0.0283486	0	0	0	0	0	MSTRG.9589.7_28789758_28790703	MSTRG.9589.7	MSTRG.9589	gene_id MSTRG.9589; transcript_id MSTRG.9589.7; exon_number_id 1	13	13	1	1	28789758	28790703	AT1TE94200	1	28788492	28789862	Intragenic	3	FALSE	TRUE	FALSE	-	1	10	last	NA	ATTS
RI	NA	AT5TE61030	AT5G42280	Cysteine/Histidine-rich C1 domain family protein	-5.91825	0.218718	-0.05005	0.0225183	0	0	0	0	0	MSTRG.36364.1_16907248_16907861	MSTRG.36364.1	MSTRG.36364	gene_id MSTRG.36364; transcript_id MSTRG.36364.1; exon_number_id 2	4	4	1	5	16907248	16907861	AT5TE61030	5	16907150	16907427	Intragenic	3	TRUE	FALSE	FALSE	-	2	3	middle	RI	NA
NA	ATTS	AT5TE54010	AT5G37690	SGNH hydrolase-type esterase superfamily protein	-8.72244	1.95272e-05	-0.0495	4.86317e-09	0	0	0	0	0	MSTRG.35697.4_14973352_14973824	MSTRG.35697.4	MSTRG.35697	gene_id MSTRG.35697; transcript_id MSTRG.35697.4; exon_number_id 1	9	7	0.777778	5	14973352	14973824	AT5TE54010	5	14973182	14973403	Intergenic	3	FALSE	TRUE	FALSE	-	1	6	last	NA	ATTS
NA	ATTS	AT4TE26710	AT4G10050	esterase/lipase/thioesterase family protein	-0.875376	0.29997	-0.03555	0.0254739	0	0	0	0	0	MSTRG.26673.1_6284391_6284661	MSTRG.26673.1	MSTRG.26673	gene_id MSTRG.26673; transcript_id MSTRG.26673.1; exon_number_id 1	10	1	0.1	4	6284391	6284661	AT4TE26710	4	6283197	6284421	Intergenic	3	FALSE	TRUE	FALSE	-	1	11	last	NA	ATTS
NA	ATTS	AT1TE55960	AT1G44760	Adenine nucleotide alpha hydrolases-like superfamily protein	-8.94462	0.000111251	-0.03445	0.00475934	0	0	0	0	0	MSTRG.5467.7_16896808_16897044	MSTRG.5467.7	MSTRG.5467	gene_id MSTRG.5467; transcript_id MSTRG.5467.7; exon_number_id 1	7	7	1	1	16896808	16897044	AT1TE55960	1	16896642	16896900	Intragenic	3	FALSE	TRUE	FALSE	-	1	2	last	NA	ATTS
NA	ATSS	AT1TE08415	AT1G08230	Transmembrane amino acid transporter family protein	-7.55319	0.00154474	-0.03345	5.85385e-06	0	0	0	0	0	MSTRG.974.7_2586612_2586969	MSTRG.974.7	MSTRG.974	gene_id MSTRG.974; transcript_id MSTRG.974.7; exon_number_id 6	12	10	0.833333	1	2586612	2586969	AT1TE08415	1	2586819	2587142	Intergenic	3	FALSE	FALSE	TRUE	-	6	6	first	NA	ATSS
A3SS, RI, SE	ATTS	AT4TE33200	AT4G12990	0	-6.55658	0.0939116	-0.0326	0.00319374	0	0	0	0	0	MSTRG.27094.5_7595238_7595531	MSTRG.27094.5	MSTRG.27094	gene_id MSTRG.27094; transcript_id MSTRG.27094.5; exon_number_id 3	15	15	1	4	7595238	7595531	AT4TE33200	4	7594248	7596565	Intergenic	2	TRUE	FALSE	FALSE	-	3	4	middle	A3SS, RI, SE	ATTS
A3SS, RI, SE	NA	AT4TE33200	AT4G12990	0	-6.55658	0.0939116	-0.0326	0.00319374	0	0	0	0	0	MSTRG.27094.5_7595823_7596123	MSTRG.27094.5	MSTRG.27094	gene_id MSTRG.27094; transcript_id MSTRG.27094.5; exon_number_id 4	15	15	1	4	7595823	7596123	AT4TE33200	4	7594248	7596565	Intergenic	2	TRUE	TRUE	TRUE	-	4	4	first	A3SS, RI, SE	NA
NA	ATTS	AT4TE33200	AT4G12990	0	-6.55658	0.0939116	-0.0326	0.00319374	0	0	0	0	0	MSTRG.27094.5_7594406_7594672	MSTRG.27094.5	MSTRG.27094	gene_id MSTRG.27094; transcript_id MSTRG.27094.5; exon_number_id 1	15	15	1	4	7594406	7594672	AT4TE33200	4	7594248	7596565	Intergenic	2	TRUE	TRUE	TRUE	-	1	4	last	NA	ATTS
A5SS, RI	ATTS	AT4TE33200	AT4G12990	0	-6.55658	0.0939116	-0.0326	0.00319374	0	0	0	0	0	MSTRG.27094.5_7594775_7594839	MSTRG.27094.5	MSTRG.27094	gene_id MSTRG.27094; transcript_id MSTRG.27094.5; exon_number_id 2	15	15	1	4	7594775	7594839	AT4TE33200	4	7594248	7596565	Intergenic	2	TRUE	FALSE	FALSE	-	2	4	middle	A5SS, RI	ATTS
SE	NA	AT3TE68930	AT3G46280	protein kinase-related	-1.52536	0.0307972	-0.0319	0.00201474	0	0	0	0	0	MSTRG.22440.5_17006567_17006606	MSTRG.22440.5	MSTRG.22440	gene_id MSTRG.22440; transcript_id MSTRG.22440.5; exon_number_id 3	6	5	0.833333	3	17006567	17006606	AT3TE68930	3	17006061	17006851	Intragenic	2	TRUE	FALSE	FALSE	-	3	6	middle	SE	NA
NA	ATTS	AT2TE48795	AT2G26540	uroporphyrinogen-III synthase family protein	-1.07012	0.0944177	-0.03095	0.00323691	0	0	0	0	0	MSTRG.13832.8_11287380_11287735	MSTRG.13832.8	MSTRG.13832	gene_id MSTRG.13832; transcript_id MSTRG.13832.8; exon_number_id 1	26	23	0.884615	2	11287380	11287735	AT2TE48795	2	11285066	11287457	Intergenic	3	FALSE	TRUE	FALSE	-	1	9	last	NA	ATTS
NA	ATSS	AT4TE06680	AT4G02940	oxidoreductase, 2OG-Fe(II) oxygenase family protein	-0.192129	0.884792	-0.029	0.0362851	0	0	0	0	0	MSTRG.25294.4_1306502_1307216	MSTRG.25294.4	MSTRG.25294	gene_id MSTRG.25294; transcript_id MSTRG.25294.4; exon_number_id 1	10	10	1	4	1306502	1307216	AT4TE06680	4	1304920	1308323	Intergenic	2	TRUE	TRUE	TRUE	+	1	8	first	NA	ATSS
NA	ATSS	AT5TE11225	AT5G09880	Splicing factor, CC1-like	-7.49812	0.00188678	-0.0286	5.47938e-07	0	0	0	0	0	MSTRG.32136.17_3084730_3084947	MSTRG.32136.17	MSTRG.32136	gene_id MSTRG.32136; transcript_id MSTRG.32136.17; exon_number_id 13	29	29	1	5	3084730	3084947	AT5TE11225	5	3084786	3085153	Intragenic	3	TRUE	FALSE	TRUE	-	13	13	first	NA	ATSS
NA	ATTS	AT1TE67495	AT1G54770	Fcf2 pre-rRNA processing protein	-7.98543	0.000589188	-0.02325	0.00016097	0	0	0	0	0	MSTRG.6665.5_20437109_20437323	MSTRG.6665.5	MSTRG.6665	gene_id MSTRG.6665; transcript_id MSTRG.6665.5; exon_number_id 9	9	3	0.333333	1	20437109	20437323	AT1TE67495	1	20437226	20439302	Intergenic	3	FALSE	FALSE	TRUE	+	9	9	last	NA	ATTS
A3SS, A5SS, RI	ATSS	AT5TE75530	AT5G51620	Uncharacterised protein family (UPF0172)	-6.73728	0.0357986	-0.02255	1.71437e-09	0	0	0	0	0	MSTRG.37683.12_20967073_20967174	MSTRG.37683.12	MSTRG.37683	gene_id MSTRG.37683; transcript_id MSTRG.37683.12; exon_number_id 1	24	24	1	5	20967073	20967174	AT5TE75530	5	20966887	20967554	Intergenic	2	TRUE	TRUE	TRUE	+	1	4	first	A3SS, A5SS, RI	ATSS
A3SS, A5SS, RI	ATSS	AT5TE75530	AT5G51620	Uncharacterised protein family (UPF0172)	-6.73728	0.0357986	-0.02255	1.71437e-09	0	0	0	0	0	MSTRG.37683.12_20967482_20967606	MSTRG.37683.12	MSTRG.37683	gene_id MSTRG.37683; transcript_id MSTRG.37683.12; exon_number_id 2	24	24	1	5	20967482	20967606	AT5TE75530	5	20966887	20967554	Intergenic	3	TRUE	FALSE	FALSE	+	2	4	middle	A3SS, A5SS, RI	ATSS
NA	ATTS	AT5TE75535	AT5G51620	Uncharacterised protein family (UPF0172)	-6.73728	0.0357986	-0.02255	1.71437e-09	0	0	0	0	0	MSTRG.37683.12_20967874_20968538	MSTRG.37683.12	MSTRG.37683	gene_id MSTRG.37683; transcript_id MSTRG.37683.12; exon_number_id 4	24	23	0.958333	5	20967874	20968538	AT5TE75535	5	20968486	20968757	Intergenic	3	FALSE	FALSE	TRUE	+	4	4	last	NA	ATTS
RI	NA	AT5TE90145	AT5G62390	BCL-2-associated athanogene 7	-0.212378	0.901801	-0.021	0.0480189	0	0	0	0	0	MSTRG.39121.8_25053324_25054301	MSTRG.39121.8	MSTRG.39121	gene_id MSTRG.39121; transcript_id MSTRG.39121.8; exon_number_id 2	9	9	1	5	25053324	25054301	AT5TE90145	5	25053513	25053819	Intragenic	1	TRUE	FALSE	FALSE	-	2	2	first	RI	NA
NA	ATSS	AT4TE28400	AT4G10770	oligopeptide transporter 7	-0.910078	0.0828177	-0.0195	0.00315744	0	0	0	0	0	MSTRG.26778.4_6632486_6632628	MSTRG.26778.4	MSTRG.26778	gene_id MSTRG.26778; transcript_id MSTRG.26778.4; exon_number_id 7	11	10	0.909091	4	6632486	6632628	AT4TE28400	4	6632619	6633029	Intergenic	3	FALSE	FALSE	TRUE	-	7	7	first	NA	ATSS
NA	AFE, ATSS	AT3TE93620	AT3G61990-AT3G62000	NA	-0.839608	0.082377	-0.0146	0.000763904	0	0	0	0	0	MSTRG.24620.15_22961170_22961321	MSTRG.24620.15	MSTRG.24620	gene_id MSTRG.24620; transcript_id MSTRG.24620.15; exon_number_id 19	22	15	0.681818	3	22961170	22961321	AT3TE93620	3	22961314	22962073	Intergenic	3	FALSE	FALSE	TRUE	-	19	19	first	NA	AFE, ATSS
NA	ATSS	AT3TE18510	AT3G13480	0	-6.64825	0.070577	-0.01245	0.016904	0	0	0	0	0	MSTRG.18476.2_4393387_4394304	MSTRG.18476.2	MSTRG.18476	gene_id MSTRG.18476; transcript_id MSTRG.18476.2; exon_number_id 3	4	3	0.75	3	4393387	4394304	AT3TE18510	3	4394293	4395044	Intergenic	3	FALSE	FALSE	TRUE	-	3	3	first	NA	ATSS
NA	ALE, ATTS	AT5TE58025	AT5G40160	Ankyrin repeat family protein	-0.484593	0.353947	-0.0102	0.000558904	0	0	0	0	0	MSTRG.36073.17_16065059_16066676	MSTRG.36073.17	MSTRG.36073	gene_id MSTRG.36073; transcript_id MSTRG.36073.17; exon_number_id 1	24	11	0.458333	5	16065059	16066676	AT5TE58025	5	16064944	16065204	Intragenic	3	FALSE	TRUE	FALSE	-	1	2	last	NA	ALE, ATTS
NA	ATTS	AT1TE81155	AT1G66270	Glycosyl hydrolase superfamily protein	0.547455	0.443653	0.01045	0.024363	0	0	0	0	0	MSTRG.8161.9_24706641_24706966	MSTRG.8161.9	MSTRG.8161	gene_id MSTRG.8161; transcript_id MSTRG.8161.9; exon_number_id 1	17	12	0.705882	1	24706641	24706966	AT1TE81155	1	24706344	24706764	Intergenic	3	TRUE	TRUE	FALSE	-	1	13	last	NA	ATTS
NA	ATTS	AT4TE86440	AT4G38062	NA	0.720427	0.0723263	0.01225	0.0384347	0	0	0	0	0	MSTRG.30719.1_17876501_17879863	MSTRG.30719.1	MSTRG.30719	gene_id MSTRG.30719; transcript_id MSTRG.30719.1; exon_number_id 2	6	1	0.166667	4	17876501	17879863	AT4TE86440	4	17879742	17880655	Intragenic	3	FALSE	FALSE	TRUE	+	2	2	last	NA	ATTS
NA	ATTS	AT3TE85990	AT3G57090	Tetratricopeptide repeat (TPR)-like superfamily protein	0.738096	0.174957	0.0159	1.0617e-05	0	0	0	0	0	MSTRG.23940.10_21129886_21130193	MSTRG.23940.10	MSTRG.23940	gene_id MSTRG.23940; transcript_id MSTRG.23940.10; exon_number_id 4	11	10	0.909091	3	21129886	21130193	AT3TE85990	3	21130157	21130711	Intragenic	3	FALSE	FALSE	TRUE	+	4	4	last	NA	ATTS
NA	ATTS	AT2TE29890	AT2G16900	Arabidopsis phospholipase-like protein (PEARLI 4) family	7.34166	0.0235314	0.016	0.0193361	0	0	0	0	0	MSTRG.12448.18_7323730_7325411	MSTRG.12448.18	MSTRG.12448	gene_id MSTRG.12448; transcript_id MSTRG.12448.18; exon_number_id 1	21	21	1	2	7323730	7325411	AT2TE29890	2	7322418	7323816	Intergenic	3	FALSE	TRUE	FALSE	-	1	2	last	NA	ATTS
NA	ATTS	AT1TE81155	AT1G66270	Glycosyl hydrolase superfamily protein	0.877848	0.0782979	0.0163	0.00340979	0	0	0	0	0	MSTRG.8161.11_24706645_24706966	MSTRG.8161.11	MSTRG.8161	gene_id MSTRG.8161; transcript_id MSTRG.8161.11; exon_number_id 1	17	12	0.705882	1	24706645	24706966	AT1TE81155	1	24706344	24706764	Intergenic	3	TRUE	TRUE	FALSE	-	1	12	last	NA	ATTS
A5SS, RI	NA	AT5TE17350	AT5G14840	0	6.44173	0.131672	0.0168	2.97911e-06	0	0	0	0	0	MSTRG.32737.2_4799211_4799633	MSTRG.32737.2	MSTRG.32737	gene_id MSTRG.32737; transcript_id MSTRG.32737.2; exon_number_id 1	3	3	1	5	4799211	4799633	AT5TE17350	5	4799157	4799906	Intragenic	2	TRUE	TRUE	TRUE	-	1	2	last	A5SS, RI	NA
A5SS, RI	NA	AT5TE17350	AT5G14840	0	6.44173	0.131672	0.0168	2.97911e-06	0	0	0	0	0	MSTRG.32737.2_4799699_4800191	MSTRG.32737.2	MSTRG.32737	gene_id MSTRG.32737; transcript_id MSTRG.32737.2; exon_number_id 2	3	3	1	5	4799699	4800191	AT5TE17350	5	4799157	4799906	Intragenic	3	TRUE	TRUE	FALSE	-	2	2	first	A5SS, RI	NA
NA	ALE, ATTS	AT4TE11295	AT4G04750	Major facilitator superfamily protein	7.08506	0.0254141	0.0172	0.000103438	0	0	0	0	0	MSTRG.25642.12_2422481_2423036	MSTRG.25642.12	MSTRG.25642	gene_id MSTRG.25642; transcript_id MSTRG.25642.12; exon_number_id 17	19	18	0.947368	4	2422481	2423036	AT4TE11295	4	2422382	2424145	Intergenic	2	TRUE	TRUE	TRUE	+	17	17	last	NA	ALE, ATTS
RI	NA	AT3TE07330	AT3G05840	Protein kinase superfamily protein	0.484138	0.0516687	0.01725	0.00694553	0	0	0	0	0	MSTRG.17484.1_1742641_1743423	MSTRG.17484.1	MSTRG.17484	gene_id MSTRG.17484; transcript_id MSTRG.17484.1; exon_number_id 11	17	17	1	3	1742641	1743423	AT3TE07330	3	1743412	1746785	Intergenic	3	TRUE	FALSE	TRUE	+	11	11	last	RI	NA
A5SS, SE	NA	AT4TE63170	AT4G26630	DEK domain-containing chromatin associated protein	0.774191	0.322339	0.01755	0.00976051	0	0	0	0	0	MSTRG.29129.2_13433842_13434925	MSTRG.29129.2	MSTRG.29129	gene_id MSTRG.29129; transcript_id MSTRG.29129.2; exon_number_id 9	18	17	0.944444	4	13433842	13434925	AT4TE63170	4	13433939	13434466	Intragenic	1	FALSE	FALSE	FALSE	-	9	10	middle	A5SS, SE	NA
NA	ATTS	AT1TE60935	AT1G49710	fucosyltransferase 12	7.40824	0.0141674	0.01785	0.00664843	0	0	0	0	0	MSTRG.5970.3_18391348_18391877	MSTRG.5970.3	MSTRG.5970	gene_id MSTRG.5970; transcript_id MSTRG.5970.3; exon_number_id 1	16	16	1	1	18391348	18391877	AT1TE60935	1	18390641	18391418	Intergenic	3	FALSE	TRUE	FALSE	-	1	5	last	NA	ATTS
NA	ATSS	AT5TE68255	AT5G46760	Basic helix-loop-helix (bHLH) DNA-binding family protein	2.79709	5.75427e-07	0.01835	8.75611e-07	0	0	0	0	0	MSTRG.37014.1_18973988_18975083	MSTRG.37014.1	MSTRG.37014	gene_id MSTRG.37014; transcript_id MSTRG.37014.1; exon_number_id 1	5	1	0.2	5	18973988	18975083	AT5TE68255	5	18973311	18974066	Intergenic	3	FALSE	TRUE	FALSE	+	1	2	first	NA	ATSS
A5SS, RI, SE	NA	AT4TE11410	AT4G04840	methionine sulfoxide reductase B6	-0.640242	0.609049	0.01925	4.8466e-05	0	0	0	0	0	MSTRG.25652.20_2450416_2450500	MSTRG.25652.20	MSTRG.25652	gene_id MSTRG.25652; transcript_id MSTRG.25652.20; exon_number_id 4	20	9	0.45	4	2450416	2450500	AT4TE11410	4	2450346	2450564	Intragenic	2	TRUE	FALSE	FALSE	+	4	5	middle	A5SS, RI, SE	NA
NA	ATSS	AT4TE05810	AT4G02590	basic helix-loop-helix (bHLH) DNA-binding superfamily protein	1.1495	0.0179613	0.01985	0.00627516	0	0	0	0	0	MSTRG.25242.11_1139416_1140531	MSTRG.25242.11	MSTRG.25242	gene_id MSTRG.25242; transcript_id MSTRG.25242.11; exon_number_id 5	15	13	0.866667	4	1139416	1140531	AT4TE05810	4	1140508	1141010	Intergenic	3	FALSE	FALSE	TRUE	-	5	5	first	NA	ATSS
NA	ATTS	AT5TE58025	AT5G40160	Ankyrin repeat family protein	0.622048	3.68631e-05	0.0251	0.0181029	0	0	0	0	0	MSTRG.36073.15_16065059_16067655	MSTRG.36073.15	MSTRG.36073	gene_id MSTRG.36073; transcript_id MSTRG.36073.15; exon_number_id 1	24	11	0.458333	5	16065059	16067655	AT5TE58025	5	16064944	16065204	Intragenic	3	FALSE	TRUE	FALSE	-	1	1	single	NA	ATTS
RI	NA	AT1TE17050	AT1G15340	methyl-CPG-binding domain 10	0.243817	0.828911	0.0262	0.00264047	0	0	0	0	0	MSTRG.1967.8_5275694_5276804	MSTRG.1967.8	MSTRG.1967	gene_id MSTRG.1967; transcript_id MSTRG.1967.8; exon_number_id 1	10	10	1	1	5275694	5276804	AT1TE17050	1	5275964	5276773	Intragenic	1	TRUE	FALSE	FALSE	-	1	2	last	RI	NA
NA	ATSS	AT1TE58260	AT1G47710	Serine protease inhibitor (SERPIN) family protein	1.25625	0.000993643	0.02975	0.00045608	0	0	0	0	0	MSTRG.5684.2_17557086_17557161	MSTRG.5684.2	MSTRG.5684	gene_id MSTRG.5684; transcript_id MSTRG.5684.2; exon_number_id 1	4	2	0.5	1	17557086	17557161	AT1TE58260	1	17556770	17557113	Intergenic	3	FALSE	TRUE	FALSE	+	1	3	first	NA	ATSS
RI	NA	AT3TE29990	AT3G20470	glycine-rich protein 5	9.13444	4.79636e-05	0.03215	0.000764099	0	0	0	0	0	MSTRG.19500.6_7140440_7140698	MSTRG.19500.6	MSTRG.19500	gene_id MSTRG.19500; transcript_id MSTRG.19500.6; exon_number_id 1	7	7	1	3	7140440	7140698	AT3TE29990	3	7140617	7141006	Intragenic	3	TRUE	FALSE	TRUE	-	1	2	last	RI	NA
NA	AFE, ATSS	AT4TE28400	AT4G10770	oligopeptide transporter 7	0.875634	0.000323134	0.03415	0.000809609	0	0	0	0	0	MSTRG.26778.3_6632486_6632628	MSTRG.26778.3	MSTRG.26778	gene_id MSTRG.26778; transcript_id MSTRG.26778.3; exon_number_id 8	11	10	0.909091	4	6632486	6632628	AT4TE28400	4	6632619	6633029	Intergenic	3	FALSE	FALSE	TRUE	-	8	8	first	NA	AFE, ATSS
NA	ATTS	AT1TE70390	AT1G57540	0	0.664511	0.677363	0.04005	0.00117923	0	0	0	0	0	MSTRG.7043.5_21310096_21310247	MSTRG.7043.5	MSTRG.7043	gene_id MSTRG.7043; transcript_id MSTRG.7043.5; exon_number_id 1	8	5	0.625	1	21310096	21310247	AT1TE70390	1	21309949	21310162	Intergenic	3	FALSE	TRUE	FALSE	-	1	4	last	NA	ATTS
NA	ATSS	AT2TE60850	AT2G32530	cellulose synthase-like B3	1.23509	3.40241e-05	0.0412	0.00360419	0	0	0	0	0	MSTRG.14627.27_13814638_13814948	MSTRG.14627.27	MSTRG.14627	gene_id MSTRG.14627; transcript_id MSTRG.14627.27; exon_number_id 1	30	6	0.2	2	13814638	13814948	AT2TE60850	2	13814381	13814646	Intergenic	3	FALSE	TRUE	FALSE	+	1	8	first	NA	ATSS
RI	NA	AT1TE90130	AT1G73240	0	0.766362	0.0477468	0.0421	0.0262659	0	0	0	0	0	MSTRG.9115.4_27544176_27544770	MSTRG.9115.4	MSTRG.9115	gene_id MSTRG.9115; transcript_id MSTRG.9115.4; exon_number_id 2	7	3	0.428571	1	27544176	27544770	AT1TE90130	1	27544413	27544628	Intragenic	1	FALSE	FALSE	FALSE	-	2	2	first	RI	NA
NA	ATTS	AT1TE55960	AT1G44760	Adenine nucleotide alpha hydrolases-like superfamily protein	-0.257115	0.757592	0.046	0.0113438	0	0	0	0	0	MSTRG.5467.4_16896742_16897044	MSTRG.5467.4	MSTRG.5467	gene_id MSTRG.5467; transcript_id MSTRG.5467.4; exon_number_id 1	7	7	1	1	16896742	16897044	AT1TE55960	1	16896642	16896900	Intragenic	3	FALSE	TRUE	FALSE	-	1	3	last	NA	ATTS
NA	ATSS	AT2TE45795	AT2G25100	Polynucleotidyl transferase, ribonuclease H-like superfamily protein	1.46559	0.307117	0.05085	0.00121195	0	0	0	0	0	MSTRG.13625.1_10681903_10682072	MSTRG.13625.1	MSTRG.13625	gene_id MSTRG.13625; transcript_id MSTRG.13625.1; exon_number_id 8	11	10	0.909091	2	10681903	10682072	AT2TE45795	2	10682021	10682597	Intergenic	3	FALSE	FALSE	TRUE	-	8	8	first	NA	ATSS
NA	ATSS	AT5TE29000	AT5G23750	Remorin family protein	0.597539	0.568628	0.0524	8.57505e-05	0	0	0	0	0	MSTRG.33860.1_8011560_8011742	MSTRG.33860.1	MSTRG.33860	gene_id MSTRG.33860; transcript_id MSTRG.33860.1; exon_number_id 6	8	6	0.75	5	8011560	8011742	AT5TE29000	5	8011637	8011895	Intergenic	3	FALSE	FALSE	TRUE	-	6	6	first	NA	ATSS
A5SS, RI	AFE, ALE, ATSS, ATTS	AT5TE82585	AT5G56747	transposable element gene	0.109018	0.961018	0.0536	0.0200278	0	0	0	0	0	MSTRG.38391.3_22956285_22956748	MSTRG.38391.3	MSTRG.38391	gene_id MSTRG.38391; transcript_id MSTRG.38391.3; exon_number_id 1	16	8	0.5	5	22956285	22956748	AT5TE82585	5	22956221	22957218	Intragenic	2	TRUE	TRUE	TRUE	+	1	10	first	A5SS, RI	AFE, ALE, ATSS, ATTS
NA	ALE, ATTS	AT1TE75260	AT1G61810	beta-glucosidase 45	6.28891	0.174629	0.05785	0.0488964	0	0	0	0	0	MSTRG.7518.9_22832614_22832980	MSTRG.7518.9	MSTRG.7518	gene_id MSTRG.7518; transcript_id MSTRG.7518.9; exon_number_id 9	18	16	0.888889	1	22832614	22832980	AT1TE75260	1	22832847	22833502	Intragenic	3	FALSE	FALSE	TRUE	+	9	9	last	NA	ALE, ATTS
RI	AFE, ATSS, ATTS	AT5TE82585	AT5G56747	transposable element gene	-0.0345351	0.992701	0.06195	0.0219515	0	0	0	0	0	MSTRG.38391.2_22956285_22958045	MSTRG.38391.2	MSTRG.38391	gene_id MSTRG.38391; transcript_id MSTRG.38391.2; exon_number_id 1	16	8	0.5	5	22956285	22958045	AT5TE82585	5	22956221	22957218	Intragenic	1	TRUE	TRUE	FALSE	+	1	10	first	RI	AFE, ATSS, ATTS
NA	ALE, ATTS	AT1TE75260	AT1G61810	beta-glucosidase 45	6.34763	0.166724	0.06215	0.0262659	0	0	0	0	0	MSTRG.7518.10_22832614_22832980	MSTRG.7518.10	MSTRG.7518	gene_id MSTRG.7518; transcript_id MSTRG.7518.10; exon_number_id 10	18	16	0.888889	1	22832614	22832980	AT1TE75260	1	22832847	22833502	Intragenic	3	FALSE	FALSE	TRUE	+	10	10	last	NA	ALE, ATTS
RI	NA	AT2TE48890	AT2G26580	plant-specific transcription factor YABBY family protein	9.38697	2.56652e-06	0.07015	2.45633e-08	0	0	0	0	0	MSTRG.13833.3_11303918_11303991	MSTRG.13833.3	MSTRG.13833	gene_id MSTRG.13833; transcript_id MSTRG.13833.3; exon_number_id 2	5	5	1	2	11303918	11303991	AT2TE48890	2	11303964	11304549	Intragenic	3	TRUE	FALSE	FALSE	-	2	7	middle	RI	NA
NA	ATTS	AT2TE20170	AT2G12190	Cytochrome P450 superfamily protein	7.20735	0.0301449	0.07425	0.0080191	0	0	0	0	0	MSTRG.11727.1_4891593_4893385	MSTRG.11727.1	MSTRG.11727	gene_id MSTRG.11727; transcript_id MSTRG.11727.1; exon_number_id 1	2	1	0.5	2	4891593	4893385	AT2TE20170	2	4890915	4891675	Intragenic	3	TRUE	TRUE	FALSE	-	1	1	single	NA	ATTS
NA	ATSS	AT1TE40170	AT1G33960	P-loop containing nucleoside triphosphate hydrolases superfamily protein	7.51102	0.0060637	0.07815	0.00854079	0	0	0	0	0	MSTRG.4449.10_12346231_12346272	MSTRG.4449.10	MSTRG.4449	gene_id MSTRG.4449; transcript_id MSTRG.4449.10; exon_number_id 1	20	20	1	1	12346231	12346272	AT1TE40170	1	12345962	12346447	Intergenic	2	TRUE	TRUE	TRUE	+	1	6	first	NA	ATSS
RI	NA	AT1TE77510	AT1G63480	AT hook motif DNA-binding family protein	7.29889	0.0253087	0.07905	0.00998978	0	0	0	0	0	MSTRG.7768.7_23540765_23540833	MSTRG.7768.7	MSTRG.7768	gene_id MSTRG.7768; transcript_id MSTRG.7768.7; exon_number_id 4	12	12	1	1	23540765	23540833	AT1TE77510	1	23540753	23541144	Intragenic	2	TRUE	FALSE	FALSE	-	4	6	middle	RI	NA
NA	ATSS	AT1TE77520	AT1G63480	AT hook motif DNA-binding family protein	7.29889	0.0253087	0.07905	0.00998978	0	0	0	0	0	MSTRG.7768.7_23542245_23542342	MSTRG.7768.7	MSTRG.7768	gene_id MSTRG.7768; transcript_id MSTRG.7768.7; exon_number_id 6	12	8	0.666667	1	23542245	23542342	AT1TE77520	1	23542303	23543421	Intergenic	3	FALSE	FALSE	TRUE	-	6	6	first	NA	ATSS
NA	ATTS	AT1TE23190	AT1G20691	0	8.37666	6.82204e-05	0.0827	2.30411e-11	0	0	0	0	0	MSTRG.2689.2_7174372_7175701	MSTRG.2689.2	MSTRG.2689	gene_id MSTRG.2689; transcript_id MSTRG.2689.2; exon_number_id 1	6	3	0.5	1	7174372	7175701	AT1TE23190	1	7173966	7174501	Intergenic	3	FALSE	TRUE	FALSE	-	1	2	last	NA	ATTS
NA	ATSS, ATTS	AT1TE08415	AT1G08230	Transmembrane amino acid transporter family protein	1.15115	0.0238997	0.0861	0.0174311	0	0	0	0	0	MSTRG.974.1_2586288_2586969	MSTRG.974.1	MSTRG.974	gene_id MSTRG.974; transcript_id MSTRG.974.1; exon_number_id 5	12	10	0.833333	1	2586288	2586969	AT1TE08415	1	2586819	2587142	Intergenic	3	FALSE	FALSE	TRUE	-	5	5	first	NA	ATSS, ATTS
NA	ATSS	AT3TE46030	AT3G29100	vesicle transport V-snare 13	7.10008	0.0565479	0.08675	0.00347744	0	0	0	0	0	MSTRG.20827.2_11077427_11077546	MSTRG.20827.2	MSTRG.20827	gene_id MSTRG.20827; transcript_id MSTRG.20827.2; exon_number_id 4	11	10	0.909091	3	11077427	11077546	AT3TE46030	3	11077503	11078239	Intergenic	3	FALSE	FALSE	TRUE	-	4	4	first	NA	ATSS
NA	ATTS	AT5TE90745	AT5G62840	Phosphoglycerate mutase family protein	0.15687	0.827874	0.09365	0.000670489	0	0	0	0	0	MSTRG.39176.2_25228195_25228793	MSTRG.39176.2	MSTRG.39176	gene_id MSTRG.39176; transcript_id MSTRG.39176.2; exon_number_id 1	2	2	1	5	25228195	25228793	AT5TE90745	5	25227339	25228311	Intergenic	3	FALSE	TRUE	FALSE	-	1	3	last	NA	ATTS
NA	AFE, ATSS	AT1TE20840	AT1G18670	Protein kinase superfamily protein	0.0875035	0.910322	0.1045	0.00308714	0	0	0	0	0	MSTRG.2413.2_6429493_6429814	MSTRG.2413.2	MSTRG.2413	gene_id MSTRG.2413; transcript_id MSTRG.2413.2; exon_number_id 6	4	3	0.75	1	6429493	6429814	AT1TE20840	1	6429616	6430111	Intragenic	3	TRUE	FALSE	FALSE	-	6	8	middle	NA	AFE, ATSS
RI	AFE, ATSS	AT1TE20840	AT1G18670	Protein kinase superfamily protein	0.0875035	0.910322	0.1045	0.00308714	0	0	0	0	0	MSTRG.2413.2_6429913_6430198	MSTRG.2413.2	MSTRG.2413	gene_id MSTRG.2413; transcript_id MSTRG.2413.2; exon_number_id 7	4	3	0.75	1	6429913	6430198	AT1TE20840	1	6429616	6430111	Intragenic	3	TRUE	FALSE	FALSE	-	7	8	middle	RI	AFE, ATSS
RI	NA	AT1TE39590	AT1G33615	other RNA	7.30205	0.0120531	0.1459	0.00830151	0	0	0	0	0	MSTRG.4407.11_12195894_12197020	MSTRG.4407.11	MSTRG.4407	gene_id MSTRG.4407; transcript_id MSTRG.4407.11; exon_number_id 9	15	5	0.333333	1	12195894	12197020	AT1TE39590	1	12196682	12196963	Intragenic	1	FALSE	FALSE	FALSE	-	9	9	first	RI	NA
A3SS, RI	NA	AT1TE99345	AT1G80840	WRKY DNA-binding protein 40	8.00418	0.000559032	0.1677	6.05685e-07	0	0	0	0	0	MSTRG.10151.5_30384298_30384672	MSTRG.10151.5	MSTRG.10151	gene_id MSTRG.10151; transcript_id MSTRG.10151.5; exon_number_id 2	8	2	0.25	1	30384298	30384672	AT1TE99345	1	30384040	30384326	Intragenic	3	TRUE	FALSE	FALSE	+	2	4	middle	A3SS, RI	NA
NA	ATSS	AT5TE66180	AT5G45370	nodulin MtN21 /EamA-like transporter family protein	-0.0183966	0.999281	0.1898	0.0213646	0	0	0	0	0	MSTRG.36832.4_18387090_18387563	MSTRG.36832.4	MSTRG.36832	gene_id MSTRG.36832; transcript_id MSTRG.36832.4; exon_number_id 1	9	7	0.777778	5	18387090	18387563	AT5TE66180	5	18387152	18388051	Intragenic	2	TRUE	FALSE	TRUE	+	1	7	first	NA	ATSS
A5SS, SE	AFE, ALE, ATSS, ATTS	AT3TE43080	AT3G27940	LOB domain-containing protein 26	0.53825	0.873438	0.22735	0.0205535	0	0	0	0	0	MSTRG.20609.5_10373250_10373396	MSTRG.20609.5	MSTRG.20609	gene_id MSTRG.20609; transcript_id MSTRG.20609.5; exon_number_id 1	6	5	0.833333	3	10373250	10373396	AT3TE43080	3	10373031	10374065	Intragenic	2	TRUE	TRUE	TRUE	+	1	2	first	A5SS, SE	AFE, ALE, ATSS, ATTS
NA	ALE, ATTS	AT3TE43090	AT3G27940	LOB domain-containing protein 26	0.53825	0.873438	0.22735	0.0205535	0	0	0	0	0	MSTRG.20609.5_10375867_10376617	MSTRG.20609.5	MSTRG.20609	gene_id MSTRG.20609; transcript_id MSTRG.20609.5; exon_number_id 2	6	6	1	3	10375867	10376617	AT3TE43090	3	10376364	10377244	Intergenic	3	FALSE	FALSE	TRUE	+	2	2	last	NA	ALE, ATTS
RI	NA	AT2TE56040	AT2G30020	Protein phosphatase 2C family protein	10.607	1.6788e-08	0.24405	3.62252e-05	0	0	0	0	0	MSTRG.14281.2_12814270_12816112	MSTRG.14281.2	MSTRG.14281	gene_id MSTRG.14281; transcript_id MSTRG.14281.2; exon_number_id 1	3	3	1	2	12814270	12816112	AT2TE56040	2	12814547	12814949	Intragenic	1	TRUE	FALSE	FALSE	+	1	1	single	RI	NA
NA	ATTS	AT5TE55270	AT5G38240	Protein kinase family protein	9.6788	5.27384e-08	0.2589	8.67467e-06	0	0	0	0	0	MSTRG.35784.4_15276993_15278314	MSTRG.35784.4	MSTRG.35784	gene_id MSTRG.35784; transcript_id MSTRG.35784.4; exon_number_id 1	6	5	0.833333	5	15276993	15278314	AT5TE55270	5	15276309	15277224	Intergenic	3	FALSE	TRUE	FALSE	-	1	3	last	NA	ATTS
NA	ATTS	AT1TE65065	AT1G52855	0	8.22173	0.00120853	0.41125	0.00586082	0	0	0	0	0	MSTRG.6382.3_19682971_19683498	MSTRG.6382.3	MSTRG.6382	gene_id MSTRG.6382; transcript_id MSTRG.6382.3; exon_number_id 1	4	4	1	1	19682971	19683498	AT1TE65065	1	19682346	19683118	Intergenic	3	FALSE	TRUE	FALSE	-	1	1	single	NA	ATTS
NA	ATTS	AT1TE83420	AT1G08957	NA	0.470973	0.959249	0.43885	0.00214887	0	0	0	0	0	MSTRG.8376.2_25424516_25425332	MSTRG.8376.2	MSTRG.8376	gene_id MSTRG.8376; transcript_id MSTRG.8376.2; exon_number_id 1	2	2	1	1	25424516	25425332	AT1TE83420	1	25423728	25424547	Intergenic	3	FALSE	TRUE	FALSE	-	1	1	single	NA	ATTS
NA	ATTS	AT1TE03785	AT1G04330	0	0.346267	0.942654	0.7277	2.84662e-70	0	0	0	0	0	MSTRG.433.1_1161314_1161919	MSTRG.433.1	MSTRG.433	gene_id MSTRG.433; transcript_id MSTRG.433.1; exon_number_id 1	2	1	0.5	1	1161314	1161919	AT1TE03785	1	1160068	1161330	Intergenic	3	FALSE	TRUE	FALSE	-	1	1	single	NA	ATTS
SE	NA	AT4TE26180	AT4G09820	basic helix-loop-helix (bHLH) DNA-binding superfamily protein	7.6934	0.0022603	0.82585	0.0191554	0	0	0	0	0	MSTRG.26644.4_6183437_6183494	MSTRG.26644.4	MSTRG.26644	gene_id MSTRG.26644; transcript_id MSTRG.26644.4; exon_number_id 5	4	4	1	4	6183437	6183494	AT4TE26180	4	6183355	6184091	Intragenic	2	TRUE	FALSE	FALSE	+	5	7	middle	SE	NA

## Sheet: ibm2
					DESeq2 Col-0 vs ibm2		DEXSeq Col-0 vs ibm2		Sorting (Chip-seq peaks overlap to TE or transcript locus)					ParasiTE output
Alternative_splicing	Alternative_transcription	TE_id	gene_id	gene_name	log2FoldChange	padj	dIF	isoform_switch_q_value	Sum	TE WT H3K9me2 Chipseq	transcript WT H3K9me2 Chipseq	TE IBM2 Chipseq	transcript IBM2 Chipseq	Exon_id	Transcript_id	Gene_id	Gene_ref_id	Total_number_transcripts	Total_transcripts_with_this_TEs	Freq_TE_isoform	exon_chromosome	exon_start	exon_end	TE_id	TE_chromosome	TE_start	TE_end	TE_localisation	method	AS_check	Exon_check_start	Exon_check_end	exon_strand	exon_number	total_exon_number	TE_position_isoform	Alternative_splicing	Alternative_transcription
NA	ATTS	AT2TE26610	AT2G15040	0	-7.6927	0.00308513	-0.1633	0.00869437	4	1	1	1	1	MSTRG.12170.3_6507457_6510840	MSTRG.12170.3	MSTRG.12170	gene_id MSTRG.12170; transcript_id MSTRG.12170.3; exon_number_id 1	9	7	0.777778	2	6507457	6510840	AT2TE26610	2	6508852	6510920	Intragenic	1	FALSE	FALSE	TRUE	+	1	1	single	NA	ATTS
NA	ATTS	AT4TE42860	AT4G16857	RPP4	-2.20423	2.46442e-05	-0.0237	1.43421e-09	4	1	1	1	1	MSTRG.27750.9_9486864_9489851	MSTRG.27750.9	MSTRG.27750	gene_id MSTRG.27750; transcript_id MSTRG.27750.9; exon_number_id 1	23	14	0.608696	4	9486864	9489851	AT4TE42860	4	9483835	9488588	Intergenic	3	TRUE	TRUE	FALSE	-	1	4	last	NA	ATTS
NA	ALE, ATTS	AT1TE42250	AT1G35320	0	-6.41095	0.129434	-0.0203	8.25875e-10	4	1	1	1	1	MSTRG.4652.20_12959575_12959768	MSTRG.4652.20	MSTRG.4652	gene_id MSTRG.4652; transcript_id MSTRG.4652.20; exon_number_id 1	35	31	0.885714	1	12959575	12959768	AT1TE42250	1	12959521	12959966	Intragenic	2	TRUE	TRUE	TRUE	-	1	5	last	NA	ALE, ATTS
NA	ALE, ATTS	AT4TE42860	AT4G16857	RPP4	0.524565	0.647543	0.01225	0.0493617	4	1	1	1	1	MSTRG.27750.17_9488462_9489255	MSTRG.27750.17	MSTRG.27750	gene_id MSTRG.27750; transcript_id MSTRG.27750.17; exon_number_id 1	23	14	0.608696	4	9488462	9489255	AT4TE42860	4	9483835	9488588	Intergenic	3	TRUE	TRUE	FALSE	-	1	5	last	NA	ALE, ATTS
RI	ALE, ATTS	AT4TE42860	AT4G16857	RPP4	0.823442	0.320784	0.0163	0.00176093	4	1	1	1	1	MSTRG.27750.10_9488434_9489851	MSTRG.27750.10	MSTRG.27750	gene_id MSTRG.27750; transcript_id MSTRG.27750.10; exon_number_id 1	23	14	0.608696	4	9488434	9489851	AT4TE42860	4	9483835	9488588	Intergenic	3	TRUE	TRUE	FALSE	-	1	5	last	RI	ALE, ATTS
RI	NA	AT1TE71770	AT1G58561-AT1G58602	RPP7	9.76171	1.63193e-06	0.021	1.0234e-05	4	1	1	1	1	MSTRG.7180.18_21746377_21747964	MSTRG.7180.18	MSTRG.7180	gene_id MSTRG.7180; transcript_id MSTRG.7180.18; exon_number_id 1	12	3	0.25	1	21746377	21747964	AT1TE71770	1	21746739	21747327	Intragenic	1	FALSE	FALSE	FALSE	+	1	2	first	RI	NA
NA	ATTS	AT1TE71775	AT1G58561-AT1G58602	RPP7	9.76171	1.63193e-06	0.021	1.0234e-05	4	1	1	1	1	MSTRG.7180.18_21748050_21748674	MSTRG.7180.18	MSTRG.7180	gene_id MSTRG.7180; transcript_id MSTRG.7180.18; exon_number_id 2	12	6	0.5	1	21748050	21748674	AT1TE71775	1	21748193	21753388	Intragenic	3	FALSE	FALSE	TRUE	+	2	2	last	NA	ATTS
NA	ATTS	AT1TE71775	AT1G58561-AT1G58602	NA	5.16752	0.211753	0.02635	0.00849585	4	1	1	1	1	MSTRG.7180.21_21748047_21748674	MSTRG.7180.21	MSTRG.7180	gene_id MSTRG.7180; transcript_id MSTRG.7180.21; exon_number_id 2	12	6	0.5	1	21748047	21748674	AT1TE71775	1	21748193	21753388	Intragenic	3	FALSE	FALSE	TRUE	+	2	2	last	NA	ATTS
NA	ALE, ATTS	AT1TE71775	AT1G58561-AT1G58602	RPP7	10.0365	3.42001e-08	0.05265	5.19941e-12	4	1	1	1	1	MSTRG.7180.20_21748050_21748674	MSTRG.7180.20	MSTRG.7180	gene_id MSTRG.7180; transcript_id MSTRG.7180.20; exon_number_id 3	12	6	0.5	1	21748050	21748674	AT1TE71775	1	21748193	21753388	Intragenic	3	FALSE	FALSE	TRUE	+	3	3	last	NA	ALE, ATTS
NA	ALE, ATTS	AT1TE71775	AT1G58561-AT1G58602	RPP7	4.18669	3.11529e-13	0.05755	6.46603e-05	4	1	1	1	1	MSTRG.7180.12_21748047_21748674	MSTRG.7180.12	MSTRG.7180	gene_id MSTRG.7180; transcript_id MSTRG.7180.12; exon_number_id 3	12	6	0.5	1	21748047	21748674	AT1TE71775	1	21748193	21753388	Intragenic	3	FALSE	FALSE	TRUE	+	3	3	last	NA	ALE, ATTS
NA	ATTS	AT5TE56560	AT5G39080	HXXXD-type acyl-transferase family protein	0.602709	0.0113309	0.0628	0.00755981	4	1	1	1	1	MSTRG.35918.2_15634585_15636438	MSTRG.35918.2	MSTRG.35918	gene_id MSTRG.35918; transcript_id MSTRG.35918.2; exon_number_id 1	3	1	0.333333	5	15634585	15636438	AT5TE56560	5	15636218	15639175	Intergenic	3	FALSE	FALSE	TRUE	+	1	1	single	NA	ATTS
RI	NA	AT1TE71770	AT1G58561-AT1G58602	RPP7	4.39269	4.12035e-28	0.2812	2.71959e-20	4	1	1	1	1	MSTRG.7180.11_21746346_21748674	MSTRG.7180.11	MSTRG.7180	gene_id MSTRG.7180; transcript_id MSTRG.7180.11; exon_number_id 1	12	3	0.25	1	21746346	21748674	AT1TE71770	1	21746739	21747327	Intragenic	1	FALSE	FALSE	FALSE	+	1	1	single	RI	NA
NA	ATTS	AT1TE71775	AT1G58561-AT1G58602	RPP7	4.39269	4.12035e-28	0.2812	2.71959e-20	4	1	1	1	1	MSTRG.7180.11_21746346_21748674	MSTRG.7180.11	MSTRG.7180	gene_id MSTRG.7180; transcript_id MSTRG.7180.11; exon_number_id 1	12	6	0.5	1	21746346	21748674	AT1TE71775	1	21748193	21753388	Intragenic	3	FALSE	FALSE	TRUE	+	1	1	single	NA	ATTS
NA	ALE, ATTS	AT1TE71775	AT1G58561-AT1G58602	RPP7	4.31119	9.91863e-75	0.36865	8.57396e-98	4	1	1	1	1	MSTRG.7180.19_21747400_21748674	MSTRG.7180.19	MSTRG.7180	gene_id MSTRG.7180; transcript_id MSTRG.7180.19; exon_number_id 2	12	6	0.5	1	21747400	21748674	AT1TE71775	1	21748193	21753388	Intragenic	3	FALSE	FALSE	TRUE	+	2	2	last	NA	ALE, ATTS
RI	ATTS	AT5TE15240	AT5G13200	GRAM domain family protein	1.75657	0.0548249	0.0776	0.000997088	3	1	0	1	1	MSTRG.32521.11_4207878_4209106	MSTRG.32521.11	MSTRG.32521	gene_id MSTRG.32521; transcript_id MSTRG.32521.11; exon_number_id 2	10	10	1	5	4207878	4209106	AT5TE15240	5	4208082	4213084	Intergenic	2	TRUE	FALSE	TRUE	+	2	2	last	RI	ATTS
NA	ATTS	AT3TE45620	AT3G28930	AIG2-like (avirulence induced gene) family protein	-0.122186	0.999957	-0.01415	0.000277162	3	1	1	1	0	MSTRG.20791.29_10969007_10970272	MSTRG.20791.29	MSTRG.20791	gene_id MSTRG.20791; transcript_id MSTRG.20791.29; exon_number_id 4	39	23	0.589744	3	10969007	10970272	AT3TE45620	3	10970101	10976062	Intergenic	3	FALSE	FALSE	TRUE	-	4	4	first	NA	ATTS
NA	ALE, ATTS	AT4TE34655	AT4G13575	0	-0.186547	0.999957	0.02075	0.0416924	3	1	1	0	1	MSTRG.27209.9_7886861_7887196	MSTRG.27209.9	MSTRG.27209	gene_id MSTRG.27209; transcript_id MSTRG.27209.9; exon_number_id 1	31	2	0.0645161	4	7886861	7887196	AT4TE34655	4	7886095	7887103	Intergenic	3	FALSE	TRUE	FALSE	-	1	9	last	NA	ALE, ATTS
NA	ALE, ATTS	AT3TE06550	AT3G05410	Photosystem II reaction center PsbP family protein	2.48217	5.37469e-05	0.1399	2.41685e-54	3	1	1	1	0	MSTRG.17417.1_1555647_1556200	MSTRG.17417.1	MSTRG.17417	gene_id MSTRG.17417; transcript_id MSTRG.17417.1; exon_number_id 3	1	1	1	3	1555647	1556200	AT3TE06550	3	1555419	1560680	Intragenic	2	TRUE	TRUE	TRUE	+	3	3	last	NA	ALE, ATTS
NA	ATTS	AT5TE40480	G33010	NA	1.82743	NA	0.3585	0.0465268	3	1	1	0	1	MSTRG.34748.10_11185780_11186175	MSTRG.34748.10	MSTRG.34748	gene_id MSTRG.34748; transcript_id MSTRG.34748.10; exon_number_id 1	15	12	0.8	5	11185780	11186175	AT5TE40480	5	11185838	11186404	Intragenic	2	FALSE	FALSE	TRUE	+	1	1	single	NA	ATTS
NA	ATSS	AT4TE42895	AT4G16857	NA	-2.20423	2.46442e-05	-0.0237	1.43421e-09	2	0	1	0	1	MSTRG.27750.9_9495230_9496193	MSTRG.27750.9	MSTRG.27750	gene_id MSTRG.27750; transcript_id MSTRG.27750.9; exon_number_id 4	23	21	0.913043	4	9495230	9496193	AT4TE42895	4	9496122	9496399	Intergenic	3	FALSE	FALSE	TRUE	-	4	4	first	NA	ATSS
NA	ALE, ATSS, ATTS	AT4TE42895	AT4G16857	NA	0.524565	0.647543	0.01225	0.0493617	2	0	1	0	1	MSTRG.27750.17_9495230_9496193	MSTRG.27750.17	MSTRG.27750	gene_id MSTRG.27750; transcript_id MSTRG.27750.17; exon_number_id 5	23	21	0.913043	4	9495230	9496193	AT4TE42895	4	9496122	9496399	Intergenic	3	FALSE	FALSE	TRUE	-	5	5	first	NA	ALE, ATSS, ATTS
NA	AFE, ALE, ATSS, ATTS	AT4TE42895	AT4G16857	NA	0.678442	0.247206	0.01475	0.0154233	2	0	1	0	1	MSTRG.27750.23_9495230_9496193	MSTRG.27750.23	MSTRG.27750	gene_id MSTRG.27750; transcript_id MSTRG.27750.23; exon_number_id 5	23	21	0.913043	4	9495230	9496193	AT4TE42895	4	9496122	9496399	Intergenic	3	FALSE	FALSE	TRUE	-	5	5	first	NA	AFE, ALE, ATSS, ATTS
[truncated: 153 more rows]

## Sheet: edm2
					DESeq2 Col-0 vs edm2		DEXSeq Col-0 vs edm2		Sorting (Chip-seq peaks overlap to TE or transcript locus)					ParasiTE output
[truncated: 185 more rows]
