# Supplementary material for: Long-read direct RNA sequencing reveals epigenetic regulation of chimeric gene-transposon transcripts in Arabidopsis thaliana
Source: Nat Commun. 2023 Jun 5;14:3248. doi: 10.1038/s41467-023-38954-z (PMC10241880; doi:10.1038/s41467-023-38954-z)
Supplement: Supplementary file 9 — Supplementary Data 6 [file 41467_2023_38954_MOESM9_ESM.xlsx]

## Sheet: Suppl. Data 6
Supplementary Data 6:	Isoform switch analysis of ATE-G isoform candidates using ONT-DRS mutant transcriptomes as background.

## Sheet: met1
					DESeq2 Illumina Col-0 vs met1		DEXSeq2 Illumina Col-0 vs met1		Sorting (Delta = %mC TE Col-0 - %mC TE met1)			ParasiTE output
Alternative_splicing	Alternative_transcription	TE_id	gene_id	gene_name	log2FoldChange	padj	dIF	isoform_switch_q_value	Delta CGm	Delta CHGm	Delta CHHm	Exon_id	Transcript_id	Gene_id	Gene_ref_id	Total_number_transcripts	Total_transcripts_with_this_TEs	Freq_TE_isoform	exon_chromosome	exon_start	exon_end	TE_id	TE_chromosome	TE_start	TE_end	TE_localisation	method	AS_check	Exon_check_start	Exon_check_end	exon_strand	exon_number	total_exon_number	TE_position_isoform	Alternative_splicing	Alternative_transcription
NA	ATSS	AT1TE93320	AT1G75990	PAM domain (PCI/PINT associated module) protein	3.16125	0.00865635	0.17285	1.24692e-09	-95.8462	-64.6277	-14.1869	MET1STRG.8079.2_28526639_28527385	MET1STRG.8079.2	MET1STRG.8079	gene_id MET1STRG.8079; transcript_id MET1STRG.8079.2; exon_number 7	2	1	0.5	1	28526639	28527385	AT1TE93320	1	28526860	28527671	Intergenic	3	FALSE	FALSE	TRUE	-	7	7	first	NA	ATSS
NA	ATTS	AT1TE20090	AT1G18060	microbial collagenase	-1.64098	0.0336148	-0.1081	0.0494453	-95.3917	-44.7154	-0.664452	MET1STRG.2227.2_6211863_6212355	MET1STRG.2227.2	MET1STRG.2227	gene_id MET1STRG.2227; transcript_id MET1STRG.2227.2; exon_number 1	4	4	1	1	6211863	6212355	AT1TE20090	1	6211688	6211987	Intergenic	3	FALSE	TRUE	FALSE	-	1	3	last	NA	ATTS
NA	ATTS	AT1TE20090	AT1G18060	microbial collagenase	-0.10277	0.999955	0.0788	0.0215083	-95.3917	-44.7154	-0.664452	MET1STRG.2227.1_6211863_6212355	MET1STRG.2227.1	MET1STRG.2227	gene_id MET1STRG.2227; transcript_id MET1STRG.2227.1; exon_number 1	4	4	1	1	6211863	6212355	AT1TE20090	1	6211688	6211987	Intergenic	3	FALSE	TRUE	FALSE	-	1	4	last	NA	ATTS
NA	ATTS	AT5TE32420	AT5G04065	NA	-6.32772	0.266234	-0.69755	0.00798407	-94.7183	-7.8514	-3.42708	MET1STRG.29331.2_8955802_8956408	MET1STRG.29331.2	MET1STRG.29331	gene_id MET1STRG.29331; transcript_id MET1STRG.29331.2; exon_number 1	2	2	1	5	8955802	8956408	AT5TE32420	5	8956319	8956987	Intergenic	3	TRUE	FALSE	TRUE	-	1	5	last	NA	ATTS
NA	ATTS	AT5TE32420	AT5G25756	hypothetical protein	0.740924	0.999955	0.69755	0.00680169	-94.7183	-7.8514	-3.42708	MET1STRG.29331.1_8955800_8956408	MET1STRG.29331.1	MET1STRG.29331	gene_id MET1STRG.29331; transcript_id MET1STRG.29331.1; exon_number 1	2	2	1	5	8955800	8956408	AT5TE32420	5	8956319	8956987	Intergenic	3	TRUE	FALSE	TRUE	-	1	4	last	NA	ATTS
NA	ATTS	AT4TE10440	AT4G04490	cysteine-rich RLK (RECEPTOR-like protein kinase) 36	8.03453	0.00435326	0.2213	0.0327349	-94.4206	-27.7311	-4.52381	MET1STRG.21684.5_2231715_2232277	MET1STRG.21684.5	MET1STRG.21684	gene_id MET1STRG.21684; transcript_id MET1STRG.21684.5; exon_number 1	11	5	0.454545	4	2231715	2232277	AT4TE10440	4	2231535	2231741	Intergenic	3	FALSE	TRUE	FALSE	-	1	7	last	NA	ATTS
RI	ATSS, ATTS	AT4TE42950	AT4G16900	Disease resistance protein (TIR-NBS-LRR class) family	-1.68049	0.644318	-0.31585	0.0362577	-93.4804	-36.6307	-5.66449	MET1STRG.23266.8_9511858_9513581	MET1STRG.23266.8	MET1STRG.23266	gene_id MET1STRG.23266; transcript_id MET1STRG.23266.8; exon_number 1	6	6	1	4	9511858	9513581	AT4TE42950	4	9508381	9512986	Intergenic	3	TRUE	TRUE	FALSE	-	1	4	last	RI	ATSS, ATTS
RI	ATSS, ATTS	AT4TE42950	AT4G16900	NA	1.80811	0.780088	0.33435	0.000657868	-93.4804	-36.6307	-5.66449	MET1STRG.23266.2_9508553_9509224	MET1STRG.23266.2	MET1STRG.23266	gene_id MET1STRG.23266; transcript_id MET1STRG.23266.2; exon_number 1	6	6	1	4	9508553	9509224	AT4TE42950	4	9508381	9512986	Intergenic	2	TRUE	TRUE	TRUE	-	1	1	single	RI	ATSS, ATTS
NA	AFE, ATSS	AT2TE06955	AT2G04340	cytoplasmic dynein 2 light intermediate chain	-0.73714	0.552275	-0.18115	0.0498593	-91.658	-43.7157	-8.59984	MET1STRG.9127.5_1513523_1513613	MET1STRG.9127.5	MET1STRG.9127	gene_id MET1STRG.9127; transcript_id MET1STRG.9127.5; exon_number 1	6	5	0.833333	2	1513523	1513613	AT2TE06955	2	1505384	1513550	Intergenic	3	TRUE	TRUE	FALSE	+	1	4	first	NA	AFE, ATSS
A3SS	AFE, ATSS	AT2TE06955	AT2G04340	cytoplasmic dynein 2 light intermediate chain	0.504881	0.878702	0.1518	0.00195631	-91.658	-43.7157	-8.59984	MET1STRG.9127.1_1513511_1513613	MET1STRG.9127.1	MET1STRG.9127	gene_id MET1STRG.9127; transcript_id MET1STRG.9127.1; exon_number 1	6	5	0.833333	2	1513511	1513613	AT2TE06955	2	1505384	1513550	Intergenic	3	TRUE	TRUE	FALSE	+	1	4	first	A3SS	AFE, ATSS
A3SS, RI	NA	AT1TE54100	AT1G43590	NA	8.07218	0.00936507	0.2193	0.0128078	-91.3301	-33.2212	-2.03291	MET1STRG.4520.5_16414262_16414770	MET1STRG.4520.5	MET1STRG.4520	gene_id MET1STRG.4520; transcript_id MET1STRG.4520.5; exon_number 2	8	8	1	1	16414262	16414770	AT1TE54100	1	16414129	16414869	Intragenic	2	TRUE	TRUE	TRUE	+	2	2	last	A3SS, RI	NA
RI	NA	AT4TE42860	AT4G16860	RPP4	-5.62027	0.00207354	-0.1565	1.19505e-08	-90.5813	-27.1077	-3.67314	MET1STRG.23255.3_9488459_9492072	MET1STRG.23255.3	MET1STRG.23255	gene_id MET1STRG.23255; transcript_id MET1STRG.23255.3; exon_number 1	11	6	0.545455	4	9488459	9492072	AT4TE42860	4	9483835	9488588	Intergenic	3	TRUE	TRUE	FALSE	-	1	2	last	RI	NA
RI	ATTS	AT4TE42860	AT4G16860	RPP4	0.997494	0.920453	0.16685	0.04101	-90.5813	-27.1077	-3.67314	MET1STRG.23255.2_9488459_9489255	MET1STRG.23255.2	MET1STRG.23255	gene_id MET1STRG.23255; transcript_id MET1STRG.23255.2; exon_number 1	11	6	0.545455	4	9488459	9489255	AT4TE42860	4	9483835	9488588	Intergenic	3	TRUE	TRUE	FALSE	-	1	6	last	RI	ATTS
NA	ATTS	AT2TE07280	AT2G04540	Beta-ketoacyl synthase	-6.86862	0.0977051	-0.0779	0.00412492	-89.4118	-7.72201	-0.830282	MET1STRG.9155.7_1581403_1581682	MET1STRG.9155.7	MET1STRG.9155	gene_id MET1STRG.9155; transcript_id MET1STRG.9155.7; exon_number 1	26	26	1	2	1581403	1581682	AT2TE07280	2	1580002	1581490	Intergenic	3	FALSE	TRUE	FALSE	-	1	13	last	NA	ATTS
NA	ATSS	AT3TE34430	AT3G23080	Polyketide cyclase/dehydrase and lipid transport superfamily protein	3.02693	0.105934	0.0309	0.000348924	-89.0848	-22.3472	-13.2378	MET1STRG.17016.7_8208858_8211138	MET1STRG.17016.7	MET1STRG.17016	gene_id MET1STRG.17016; transcript_id MET1STRG.17016.7; exon_number 5	13	1	0.0769231	3	8208858	8211138	AT3TE34430	3	8209850	8210857	Intragenic	1	FALSE	FALSE	FALSE	-	5	6	middle	NA	ATSS
NA	ATTS	AT1TE02465	AT1G03150	Acyl-CoA N-acyltransferases (NAT) superfamily protein	0.260635	0.999955	-0.08335	0.0284526	-88.0883	-38.6881	-12.1343	MET1STRG.262.3_758349_758594	MET1STRG.262.3	MET1STRG.262	gene_id MET1STRG.262; transcript_id MET1STRG.262.3; exon_number 5	3	3	1	1	758349	758594	AT1TE02465	1	758534	760505	Intergenic	3	FALSE	FALSE	TRUE	+	5	5	last	NA	ATTS
NA	ATTS	AT1TE02465	AT1G03150	Acyl-CoA N-acyltransferases (NAT) superfamily protein	0.858988	0.327568	0.1012	0.00661652	-88.0883	-38.6881	-12.1343	MET1STRG.262.2_758349_758584	MET1STRG.262.2	MET1STRG.262	gene_id MET1STRG.262; transcript_id MET1STRG.262.2; exon_number 5	3	3	1	1	758349	758584	AT1TE02465	1	758534	760505	Intergenic	3	FALSE	FALSE	TRUE	+	5	5	last	NA	ATTS
NA	ATTS	AT5TE31200	AT5G25040	Major facilitator superfamily protein	-7.7528	0.00746458	-0.11435	0.0087103	-87.7332	-19.3917	-9.27589	MET1STRG.29232.2_8624110_8624578	MET1STRG.29232.2	MET1STRG.29232	gene_id MET1STRG.29232; transcript_id MET1STRG.29232.2; exon_number 6	12	1	0.0833333	5	8624110	8624578	AT5TE31200	5	8624510	8629386	Intergenic	3	FALSE	FALSE	TRUE	+	6	6	last	NA	ATTS
NA	ATTS	AT3TE47905	AT3G29644	NA	-6.18594	NA	-0.17295	0.00839294	-87.6712	-15.9719	-0.595805	MET1STRG.17907.8_11499178_11499505	MET1STRG.17907.8	MET1STRG.17907	gene_id MET1STRG.17907; transcript_id MET1STRG.17907.8; exon_number 1	16	15	0.9375	3	11499178	11499505	AT3TE47905	3	11498789	11499221	Intragenic	3	FALSE	TRUE	FALSE	-	1	3	last	NA	ATTS
NA	ATTS	AT3TE91990	AT3G61020	NA	-6.66079	0.160962	-0.1104	0.00537069	-86.2986	-12.2309	-0.99753	MET1STRG.20686.2_22577032_22577498	MET1STRG.20686.2	MET1STRG.20686	gene_id MET1STRG.20686; transcript_id MET1STRG.20686.2; exon_number 4	10	10	1	3	22577032	22577498	AT3TE91990	3	22577333	22578601	Intergenic	3	FALSE	FALSE	TRUE	+	4	4	last	NA	ATTS
NA	ATTS	AT3TE06550	AT3G05410	Photosystem II reaction center PsbP family protein	1.20627	0.536476	0.29935	0.00860912	-86.0111	-28.5321	-6.5309	MET1STRG.14744.5_1555184_1555530	MET1STRG.14744.5	MET1STRG.14744	gene_id MET1STRG.14744; transcript_id MET1STRG.14744.5; exon_number 2	5	5	1	3	1555184	1555530	AT3TE06550	3	1555419	1560680	Intragenic	3	TRUE	FALSE	TRUE	+	2	2	last	NA	ATTS
NA	ATSS	AT5TE52445	AT5G05345	NA	6.07569	9.32507e-07	-0.5334	0.0335674	-85.4839	NA	-22.9478	MET1STRG.30266.1_14589292_14589607	MET1STRG.30266.1	MET1STRG.30266	gene_id MET1STRG.30266; transcript_id MET1STRG.30266.1; exon_number 2	2	1	0.5	5	14589292	14589607	AT5TE52445	5	14589508	14589834	Intergenic	3	FALSE	FALSE	TRUE	-	2	2	first	NA	ATSS
RI	NA	AT2TE77005	AT2G40960	Single-stranded nucleic acid binding R3H protein	5.44737	1.60843e-06	0.13125	4.03902e-05	-84.898	-34.5627	-6.15034	MET1STRG.13178.1_17092628_17095748	MET1STRG.13178.1	MET1STRG.13178	gene_id MET1STRG.13178; transcript_id MET1STRG.13178.1; exon_number 1	5	1	0.2	2	17092628	17095748	AT2TE77005	2	17092868	17093069	Intragenic	1	FALSE	FALSE	FALSE	+	1	4	first	RI	NA
NA	ATSS	AT1TE66640	NA	NA	-3.07563	2.72273e-17	0.2998	0.00302408	-82.8925	-44.9385	-15.9889	MET1STRG.5547.2_20170709_20172062	MET1STRG.5547.2	MET1STRG.5547	gene_id MET1STRG.5547; transcript_id MET1STRG.5547.2; exon_number 1	2	1	0.5	1	20170709	20172062	AT1TE66640	1	20172044	20172728	Intragenic	3	FALSE	FALSE	TRUE	-	1	1	single	NA	ATSS
NA	AFE, ATSS	AT4TE08795	AT4G03811	ncRNA	-5.15931	NA	-0.512	1.93947e-09	-82.3529	-18.6441	0	MET1STRG.21580.10_1756296_1756789	MET1STRG.21580.10	MET1STRG.21580	gene_id MET1STRG.21580; transcript_id MET1STRG.21580.10; exon_number 1	12	3	0.25	4	1756296	1756789	AT4TE08795	4	1755810	1756438	Intergenic	3	FALSE	TRUE	FALSE	+	1	2	first	NA	AFE, ATSS
NA	ATSS	AT4TE08795	AT4G03811	NA	-3.97375	NA	-0.1537	0.00240246	-82.3529	-18.6441	0	MET1STRG.21580.9_1756033_1757861	MET1STRG.21580.9	MET1STRG.21580	gene_id MET1STRG.21580; transcript_id MET1STRG.21580.9; exon_number 1	12	3	0.25	4	1756033	1757861	AT4TE08795	4	1755810	1756438	Intergenic	3	FALSE	TRUE	FALSE	+	1	1	single	NA	ATSS
NA	ATSS, ATTS	AT3TE55055	AT3G32980	Peroxidase superfamily protein	0.0203691	0.999955	0.03615	0.00102578	-82.3204	-11.2903	-1.76349	MET1STRG.18228.1_13526137_13526873	MET1STRG.18228.1	MET1STRG.18228	gene_id MET1STRG.18228; transcript_id MET1STRG.18228.1; exon_number 1	13	3	0.230769	3	13526137	13526873	AT3TE55055	3	13525655	13526203	Intergenic	3	FALSE	TRUE	FALSE	-	1	4	last	NA	ATSS, ATTS
NA	ALE, ATTS	AT1TE72060	AT1G59218	Disease resistance protein (CC-NBS-LRR class) family	-0.243228	0.999955	-0.1963	0.0147302	-81.227	-24.5445	-6.48139	MET1STRG.6036.4_21832865_21833278	MET1STRG.6036.4	MET1STRG.6036	gene_id MET1STRG.6036; transcript_id MET1STRG.6036.4; exon_number 3	6	4	0.666667	1	21832865	21833278	AT1TE72060	1	21833195	21838009	Intergenic	3	FALSE	FALSE	TRUE	+	3	3	last	NA	ALE, ATTS
NA	ATSS	AT3TE46030	AT3G29100	vesicle transport V-snare 13	-5.55144	NA	-0.10315	0.0273917	-80.2632	-27.521	-7.51029	MET1STRG.17818.1_11077427_11077533	MET1STRG.17818.1	MET1STRG.17818	gene_id MET1STRG.17818; transcript_id MET1STRG.17818.1; exon_number 6	9	5	0.555556	3	11077427	11077533	AT3TE46030	3	11077503	11078239	Intergenic	3	FALSE	FALSE	TRUE	-	6	6	first	NA	ATSS
RI	ATSS	AT5TE88740	AT5G61330	rRNA processing protein-like protein	-7.33429	0.0295259	-0.0641	5.56613e-06	-80	0	0	MET1STRG.33187.2_24659633_24659938	MET1STRG.33187.2	MET1STRG.33187	gene_id MET1STRG.33187; transcript_id MET1STRG.33187.2; exon_number 12	14	11	0.785714	5	24659633	24659938	AT5TE88740	5	24659626	24659905	Intragenic	1	TRUE	FALSE	FALSE	-	12	14	middle	RI	ATSS
NA	ATTS	AT4TE32425	AT4G12560	F-box and associated interaction domains-containing protein	8.2017	0.00221046	0.0628	3.70242e-09	-79.8137	-7.33333	-2.19178	MET1STRG.22637.3_7443117_7443708	MET1STRG.22637.3	MET1STRG.22637	gene_id MET1STRG.22637; transcript_id MET1STRG.22637.3; exon_number 2	16	16	1	4	7443117	7443708	AT4TE32425	4	7443633	7444600	Intergenic	3	FALSE	FALSE	TRUE	+	2	2	last	NA	ATTS
NA	ATTS	AT1TE71725	NA	NA	-9.52294	6.51494e-05	-0.11005	0.000153913	-78.5047	-15.4808	-9.03522	MET1STRG.6006.2_21738085_21738750	MET1STRG.6006.2	MET1STRG.6006	gene_id MET1STRG.6006; transcript_id MET1STRG.6006.2; exon_number 12	5	2	0.4	1	21738085	21738750	AT1TE71725	1	21738688	21740552	Intergenic	3	FALSE	FALSE	TRUE	+	12	12	last	NA	ATTS
RI	NA	AT2TE28430	AT2G16050	Cysteine/Histidine-rich C1 domain family protein	9.36634	5.52855e-06	0.05295	5.49583e-06	-77.1913	0	-0.179131	MET1STRG.10186.3_6978674_6980965	MET1STRG.10186.3	MET1STRG.10186	gene_id MET1STRG.10186; transcript_id MET1STRG.10186.3; exon_number 2	18	10	0.555556	2	6978674	6980965	AT2TE28430	2	6979261	6980308	Intergenic	1	TRUE	FALSE	FALSE	+	2	2	last	RI	NA
A3SS, RI	ATSS	AT2TE28430	AT2G16050	Cysteine/Histidine-rich C1 domain family protein	7.54738	0.0288522	0.05295	0.000132917	-77.1913	0	-0.179131	MET1STRG.10186.1_6980281_6980962	MET1STRG.10186.1	MET1STRG.10186	gene_id MET1STRG.10186; transcript_id MET1STRG.10186.1; exon_number 3	18	10	0.555556	2	6980281	6980962	AT2TE28430	2	6979261	6980308	Intergenic	3	TRUE	TRUE	FALSE	+	3	3	last	A3SS, RI	ATSS
NA	ATSS	AT2TE28430	AT2G16050	Cysteine/Histidine-rich C1 domain family protein	5.573	0.00828947	0.08865	0.000392207	-77.1913	0	-0.179131	MET1STRG.10186.7_6980281_6981069	MET1STRG.10186.7	MET1STRG.10186	gene_id MET1STRG.10186; transcript_id MET1STRG.10186.7; exon_number 3	18	10	0.555556	2	6980281	6981069	AT2TE28430	2	6979261	6980308	Intergenic	3	TRUE	TRUE	FALSE	+	3	3	last	NA	ATSS
NA	ATSS, ATTS	AT4TE20255	AT4G08035	NA	-4.03535	0.325676	-0.13325	0.000118639	-75.9184	-17.4624	-2.3915	MET1STRG.22091.3_4868116_4868343	MET1STRG.22091.3	MET1STRG.22091	gene_id MET1STRG.22091; transcript_id MET1STRG.22091.3; exon_number 4	23	23	1	4	4868116	4868343	AT4TE20255	4	4868281	4868673	Intergenic	3	FALSE	FALSE	TRUE	+	4	4	last	NA	ATSS, ATTS
NA	ATTS	AT4TE20255	AT4G08035	NA	-2.89174	0.686453	-0.12145	0.00271312	-75.9184	-17.4624	-2.3915	MET1STRG.22091.4_4868116_4868341	MET1STRG.22091.4	MET1STRG.22091	gene_id MET1STRG.22091; transcript_id MET1STRG.22091.4; exon_number 3	23	23	1	4	4868116	4868341	AT4TE20255	4	4868281	4868673	Intergenic	3	FALSE	FALSE	TRUE	+	3	3	last	NA	ATTS
NA	ATTS	AT2TE56340	AT2G30150	UDP-Glycosyltransferase superfamily protein	-2.36912	0.0046073	-0.27815	0.0136404	-75.5814	-7.9235	-6.85185	MET1STRG.11810.1_12875244_12876257	MET1STRG.11810.1	MET1STRG.11810	gene_id MET1STRG.11810; transcript_id MET1STRG.11810.1; exon_number 2	2	2	1	2	12875244	12876257	AT2TE56340	2	12876124	12877655	Intergenic	3	FALSE	FALSE	TRUE	+	2	2	last	NA	ATTS
NA	ATTS	AT2TE56340	AT2G30150	UDP-Glycosyltransferase superfamily protein	-0.0611579	0.999955	0.27815	0.00866981	-75.5814	-7.9235	-6.85185	MET1STRG.11810.2_12875244_12876259	MET1STRG.11810.2	MET1STRG.11810	gene_id MET1STRG.11810; transcript_id MET1STRG.11810.2; exon_number 2	2	2	1	2	12875244	12876259	AT2TE56340	2	12876124	12877655	Intergenic	3	FALSE	FALSE	TRUE	+	2	2	last	NA	ATTS
NA	ATTS	AT2TE85710	AT2G45770	signal recognition particle receptor protein, chloroplast (FTSY)	-7.21027	0.0412554	-0.0382	1.10998e-06	-75.4902	-13.0081	-0.492264	MET1STRG.13817.7_18853288_18853714	MET1STRG.13817.7	MET1STRG.13817	gene_id MET1STRG.13817; transcript_id MET1STRG.13817.7; exon_number 10	8	8	1	2	18853288	18853714	AT2TE85710	2	18853666	18854301	Intergenic	3	FALSE	FALSE	TRUE	+	10	10	last	NA	ATTS
NA	ATTS	AT5TE57575	AT5G39830	Trypsin family protein with PDZ domain-containing protein	-1.77466	0.31565	-0.0565	0.0327793	-75.4789	-51.4493	-5.79204	MET1STRG.30527.8_15945547_15945824	MET1STRG.30527.8	MET1STRG.30527	gene_id MET1STRG.30527; transcript_id MET1STRG.30527.8; exon_number 12	11	11	1	5	15945547	15945824	AT5TE57575	5	15945787	15946554	Intergenic	3	FALSE	FALSE	TRUE	+	12	12	last	NA	ATTS
NA	ATTS	AT4TE27045	AT4G10180	light-mediated development protein 1 / deetiolated1 (DET1)	-7.57544	0.0148739	-0.053	0.000341565	-74.8744	5.91398	-0.241692	MET1STRG.22355.10_6349006_6349297	MET1STRG.22355.10	MET1STRG.22355	gene_id MET1STRG.22355; transcript_id MET1STRG.22355.10; exon_number 8	13	13	1	4	6349006	6349297	AT4TE27045	4	6349186	6350310	Intergenic	3	FALSE	FALSE	TRUE	+	8	8	last	NA	ATTS
NA	ATTS	AT4TE27045	AT4G10180	light-mediated development protein 1 / deetiolated1 (DET1)	0.335135	0.999955	0.0973	0.0461465	-74.8744	5.91398	-0.241692	MET1STRG.22355.6_6349006_6349297	MET1STRG.22355.6	MET1STRG.22355	gene_id MET1STRG.22355; transcript_id MET1STRG.22355.6; exon_number 10	13	13	1	4	6349006	6349297	AT4TE27045	4	6349186	6350310	Intergenic	3	FALSE	FALSE	TRUE	+	10	10	last	NA	ATTS
RI	NA	AT1TE71770	AT1G58602	RPP7	8.91698	7.10003e-05	0.01595	0.00114716	-74.344	-14.386	-2.14425	MET1STRG.6013.15_21746337_21748612	MET1STRG.6013.15	MET1STRG.6013	gene_id MET1STRG.6013; transcript_id MET1STRG.6013.15; exon_number 1	47	27	0.574468	1	21746337	21748612	AT1TE71770	1	21746739	21747327	Intragenic	1	FALSE	FALSE	FALSE	+	1	1	single	RI	NA
NA	ATSS	AT2TE35320	AT2G19520	Transducin family protein / WD-40 repeat family protein	2.73775	0.00978642	0.05805	1.65605e-08	-74.0042	-7.70833	-2.32701	MET1STRG.10530.1_8455762_8456289	MET1STRG.10530.1	MET1STRG.10530	gene_id MET1STRG.10530; transcript_id MET1STRG.10530.1; exon_number 1	5	1	0.2	2	8455762	8456289	AT2TE35320	2	8455188	8455884	Intergenic	3	FALSE	TRUE	FALSE	+	1	15	first	NA	ATSS
NA	ATTS	AT3TE41165	AT3G26830	Cytochrome P450 superfamily protein	9.95358	3.91235e-07	0.09365	0.00855446	-71.3785	-16.8737	-2.12666	MET1STRG.17506.6_9887965_9889712	MET1STRG.17506.6	MET1STRG.17506	gene_id MET1STRG.17506; transcript_id MET1STRG.17506.6; exon_number 1	6	6	1	3	9887965	9889712	AT3TE41165	3	9889578	9891078	Intergenic	3	FALSE	FALSE	TRUE	+	1	1	single	NA	ATTS
NA	ATTS	AT1TE71775	AT1G58602	RPP7	8.16984	0.00247267	0.01015	0.0134167	-71.1981	6.1166	-3.39135	MET1STRG.6013.38_21748047_21748612	MET1STRG.6013.38	MET1STRG.6013	gene_id MET1STRG.6013; transcript_id MET1STRG.6013.38; exon_number 2	47	47	1	1	21748047	21748612	AT1TE71775	1	21748193	21753388	Intragenic	3	TRUE	FALSE	TRUE	+	2	2	last	NA	ATTS
NA	ATTS	AT1TE71775	AT1G58602	RPP7	8.38254	0.00107484	0.0116	0.01143	-71.1981	6.1166	-3.39135	MET1STRG.6013.31_21748047_21748612	MET1STRG.6013.31	MET1STRG.6013	gene_id MET1STRG.6013; transcript_id MET1STRG.6013.31; exon_number 2	47	47	1	1	21748047	21748612	AT1TE71775	1	21748193	21753388	Intragenic	3	TRUE	FALSE	TRUE	+	2	2	last	NA	ATTS
RI	ATTS	AT1TE71775	AT1G58602	RPP7	5.6197	0.00582913	0.013	0.0142577	-71.1981	6.1166	-3.39135	MET1STRG.6013.35_21748047_21748616	MET1STRG.6013.35	MET1STRG.6013	gene_id MET1STRG.6013; transcript_id MET1STRG.6013.35; exon_number 2	47	47	1	1	21748047	21748616	AT1TE71775	1	21748193	21753388	Intragenic	3	TRUE	FALSE	TRUE	+	2	2	last	RI	ATTS
NA	ATTS	AT1TE71775	AT1G58602	RPP7	7.09087	0.00352984	0.01465	0.0174708	-71.1981	6.1166	-3.39135	MET1STRG.6013.32_21746365_21748221	MET1STRG.6013.32	MET1STRG.6013	gene_id MET1STRG.6013; transcript_id MET1STRG.6013.32; exon_number 1	47	47	1	1	21746365	21748221	AT1TE71775	1	21748193	21753388	Intragenic	3	TRUE	FALSE	TRUE	+	1	1	single	NA	ATTS
NA	ALE, ATTS	AT1TE71775	AT1G58602	RPP7	7.86256	0.00906942	0.01515	0.00171323	-71.1981	6.1166	-3.39135	MET1STRG.6013.43_21748047_21748612	MET1STRG.6013.43	MET1STRG.6013	gene_id MET1STRG.6013; transcript_id MET1STRG.6013.43; exon_number 3	47	47	1	1	21748047	21748612	AT1TE71775	1	21748193	21753388	Intragenic	3	TRUE	FALSE	TRUE	+	3	3	last	NA	ALE, ATTS
RI	ATTS	AT1TE71775	AT1G58602	RPP7	8.91698	7.10003e-05	0.01595	0.00114716	-71.1981	6.1166	-3.39135	MET1STRG.6013.15_21746337_21748612	MET1STRG.6013.15	MET1STRG.6013	gene_id MET1STRG.6013; transcript_id MET1STRG.6013.15; exon_number 1	47	47	1	1	21746337	21748612	AT1TE71775	1	21748193	21753388	Intragenic	3	TRUE	FALSE	TRUE	+	1	1	single	RI	ATTS
NA	ALE, ATTS	AT1TE71775	AT1G58602	RPP7	5.86776	0.00990072	0.01685	0.0187781	-71.1981	6.1166	-3.39135	MET1STRG.6013.41_21747400_21748611	MET1STRG.6013.41	MET1STRG.6013	gene_id MET1STRG.6013; transcript_id MET1STRG.6013.41; exon_number 2	47	47	1	1	21747400	21748611	AT1TE71775	1	21748193	21753388	Intragenic	3	TRUE	FALSE	TRUE	+	2	2	last	NA	ALE, ATTS
NA	ALE, ATTS	AT1TE71775	AT1G58602	RPP7	5.85951	0.0138656	0.0176	0.0210833	-71.1981	6.1166	-3.39135	MET1STRG.6013.56_21747400_21748616	MET1STRG.6013.56	MET1STRG.6013	gene_id MET1STRG.6013; transcript_id MET1STRG.6013.56; exon_number 2	47	47	1	1	21747400	21748616	AT1TE71775	1	21748193	21753388	Intragenic	3	TRUE	FALSE	TRUE	+	2	2	last	NA	ALE, ATTS
NA	ALE, ATTS	AT1TE71775	AT1G58602	RPP7	8.33228	0.00121369	0.0188	0.000173613	-71.1981	6.1166	-3.39135	MET1STRG.6013.9_21747400_21748609	MET1STRG.6013.9	MET1STRG.6013	gene_id MET1STRG.6013; transcript_id MET1STRG.6013.9; exon_number 2	47	47	1	1	21747400	21748609	AT1TE71775	1	21748193	21753388	Intragenic	3	TRUE	FALSE	TRUE	+	2	2	last	NA	ALE, ATTS
NA	ALE, ATTS	AT1TE71775	AT1G58602	RPP7	5.0607	0.0309013	0.0188	0.0166116	-71.1981	6.1166	-3.39135	MET1STRG.6013.21_21747400_21748616	MET1STRG.6013.21	MET1STRG.6013	gene_id MET1STRG.6013; transcript_id MET1STRG.6013.21; exon_number 2	47	47	1	1	21747400	21748616	AT1TE71775	1	21748193	21753388	Intragenic	3	TRUE	FALSE	TRUE	+	2	2	last	NA	ALE, ATTS
NA	ALE, ATTS	AT1TE71775	AT1G58602	RPP7	6.10588	0.00339221	0.0209	0.00203512	-71.1981	6.1166	-3.39135	MET1STRG.6013.24_21747400_21748550	MET1STRG.6013.24	MET1STRG.6013	gene_id MET1STRG.6013; transcript_id MET1STRG.6013.24; exon_number 2	47	47	1	1	21747400	21748550	AT1TE71775	1	21748193	21753388	Intragenic	3	TRUE	FALSE	TRUE	+	2	2	last	NA	ALE, ATTS
NA	ALE, ATTS	AT1TE71775	AT1G58602	RPP7	8.48051	0.000620197	0.02175	3.30575e-05	-71.1981	6.1166	-3.39135	MET1STRG.6013.39_21747400_21748609	MET1STRG.6013.39	MET1STRG.6013	gene_id MET1STRG.6013; transcript_id MET1STRG.6013.39; exon_number 2	47	47	1	1	21747400	21748609	AT1TE71775	1	21748193	21753388	Intragenic	3	TRUE	FALSE	TRUE	+	2	2	last	NA	ALE, ATTS
NA	ATSS	AT3TE63260	AT3G43740	Leucine-rich repeat (LRR) family protein	-7.72299	0.00970221	-0.0569	0.000406958	-70.3448	-11.2299	-5.09421	MET1STRG.18518.10_15644089_15644350	MET1STRG.18518.10	MET1STRG.18518	gene_id MET1STRG.18518; transcript_id MET1STRG.18518.10; exon_number 1	10	9	0.9	3	15644089	15644350	AT3TE63260	3	15642941	15644096	Intergenic	3	FALSE	TRUE	FALSE	+	1	5	first	NA	ATSS
RI	ATSS	AT3TE05950	AT3G05050	Protein kinase superfamily protein	-7.12571	0.0522953	-0.03895	0.0042768	-70.2326	0	0	MET1STRG.14687.13_1410194_1410315	MET1STRG.14687.13	MET1STRG.14687	gene_id MET1STRG.14687; transcript_id MET1STRG.14687.13; exon_number 6	14	13	0.928571	3	1410194	1410315	AT3TE05950	3	1410120	1410588	Intragenic	2	TRUE	FALSE	FALSE	-	6	9	middle	RI	ATSS
NA	ATSS	AT3TE05950	AT3G05050	Protein kinase superfamily protein	-7.12571	0.0522953	-0.03895	0.0042768	-70.2326	0	0	MET1STRG.14687.13_1410395_1410680	MET1STRG.14687.13	MET1STRG.14687	gene_id MET1STRG.14687; transcript_id MET1STRG.14687.13; exon_number 7	14	13	0.928571	3	1410395	1410680	AT3TE05950	3	1410120	1410588	Intragenic	3	TRUE	FALSE	FALSE	-	7	9	middle	NA	ATSS
NA	ATSS	AT4TE63170	AT4G26630	DEK domain-containing chromatin associated protein	-1.75354	0.00081929	-0.1018	9.80279e-07	-70.2247	0	0	MET1STRG.24501.8_13433842_13434792	MET1STRG.24501.8	MET1STRG.24501	gene_id MET1STRG.24501; transcript_id MET1STRG.24501.8; exon_number 11	9	6	0.666667	4	13433842	13434792	AT4TE63170	4	13433939	13434466	Intragenic	1	FALSE	FALSE	FALSE	-	11	11	first	NA	ATSS
NA	ATSS	AT4TE63170	AT4G26630	DEK domain-containing chromatin associated protein	-3.09721	0.00314958	-0.0344	0.00128087	-70.2247	0	0	MET1STRG.24501.6_13433842_13434925	MET1STRG.24501.6	MET1STRG.24501	gene_id MET1STRG.24501; transcript_id MET1STRG.24501.6; exon_number 10	9	6	0.666667	4	13433842	13434925	AT4TE63170	4	13433939	13434466	Intragenic	1	FALSE	FALSE	FALSE	-	10	11	middle	NA	ATSS
NA	ATSS	AT4TE37560	AT4G06275	NA	8.08457	0.00399806	0.94605	0.0104315	-70.2128	-44.734	-25.8015	MET1STRG.22922.2_8461427_8461900	MET1STRG.22922.2	MET1STRG.22922	gene_id MET1STRG.22922; transcript_id MET1STRG.22922.2; exon_number 3	2	2	1	4	8461427	8461900	AT4TE37560	4	8461783	8462456	Intergenic	3	FALSE	FALSE	TRUE	-	3	3	first	NA	ATSS
NA	ATTS	AT5TE40020	AT5G29000	Homeodomain-like superfamily protein	7.8455	0.00905	0.0952	2.03134e-06	-68.5083	0	-0.481762	MET1STRG.29777.11_11022133_11022557	MET1STRG.29777.11	MET1STRG.29777	gene_id MET1STRG.29777; transcript_id MET1STRG.29777.11; exon_number 1	18	14	0.777778	5	11022133	11022557	AT5TE40020	5	11021382	11022163	Intergenic	3	FALSE	TRUE	FALSE	-	1	8	last	NA	ATTS
RI	ATSS	AT2TE77015	AT2G40960	Single-stranded nucleic acid binding R3H protein	5.44737	1.60843e-06	0.13125	4.03902e-05	-66.5693	-34.0757	-2.10136	MET1STRG.13178.1_17092628_17095748	MET1STRG.13178.1	MET1STRG.13178	gene_id MET1STRG.13178; transcript_id MET1STRG.13178.1; exon_number 1	5	5	1	2	17092628	17095748	AT2TE77015	2	17095129	17095512	Intergenic	1	TRUE	FALSE	FALSE	+	1	4	first	RI	ATSS
NA	AFE, ATSS	AT4TE00950	AT4G00420	Double-stranded RNA-binding domain (DsRBD)-containing protein	-6.4414	0.224984	-0.04195	7.09279e-05	-65.9664	-22.2222	-5.9892	MET1STRG.21085.6_184249_184403	MET1STRG.21085.6	MET1STRG.21085	gene_id MET1STRG.21085; transcript_id MET1STRG.21085.6; exon_number 6	23	8	0.347826	4	184249	184403	AT4TE00950	4	184374	185512	Intergenic	3	FALSE	FALSE	TRUE	-	6	6	first	NA	AFE, ATSS
NA	ATSS	AT4TE25440	AT4G09550	AtGCP3 interacting protein 1	-5.13461	NA	-0.02125	0.0396445	-65.8824	-21.267	-0.67243	MET1STRG.22285.4_6039083_6039206	MET1STRG.22285.4	MET1STRG.22285	gene_id MET1STRG.22285; transcript_id MET1STRG.22285.4; exon_number 1	19	7	0.368421	4	6039083	6039206	AT4TE25440	4	6037931	6039098	Intergenic	3	FALSE	TRUE	FALSE	+	1	3	first	NA	ATSS
NA	ALE, ATTS	AT3TE89880	AT3G59765	NA	7.8206	0.0445089	0.46875	0.040164	-65.1852	-13.7102	-8.81543	MET1STRG.20517.3_22076462_22076853	MET1STRG.20517.3	MET1STRG.20517	gene_id MET1STRG.20517; transcript_id MET1STRG.20517.3; exon_number 1	7	5	0.714286	3	22076462	22076853	AT3TE89880	3	22076419	22076835	Intragenic	1	FALSE	TRUE	FALSE	-	1	3	last	NA	ALE, ATTS
NA	ATTS	AT1TE96780	AT1G78660	gamma-glutamyl hydrolase 1	4.06987	0.264156	0.02405	0.000369798	-61.6667	-18.4466	0	MET1STRG.8432.8_29588065_29588289	MET1STRG.8432.8	MET1STRG.8432	gene_id MET1STRG.8432; transcript_id MET1STRG.8432.8; exon_number 8	12	12	1	1	29588065	29588289	AT1TE96780	1	29588227	29588826	Intergenic	3	FALSE	FALSE	TRUE	+	8	8	last	NA	ATTS
NA	ATTS	AT1TE96780	AT1G78660	gamma-glutamyl hydrolase 1	0.837185	0.811981	0.04365	0.0408366	-61.6667	-18.4466	0	MET1STRG.8432.12_29588065_29588237	MET1STRG.8432.12	MET1STRG.8432	gene_id MET1STRG.8432; transcript_id MET1STRG.8432.12; exon_number 8	12	12	1	1	29588065	29588237	AT1TE96780	1	29588227	29588826	Intergenic	3	FALSE	FALSE	TRUE	+	8	8	last	NA	ATTS
NA	ATTS	AT2TE19695	AT2G11810	monogalactosyldiacylglycerol synthase type C	-7.25835	0.0434471	-0.07805	0.00643884	-61.4907	-5.19481	-0.714967	MET1STRG.9744.10_4746393_4746710	MET1STRG.9744.10	MET1STRG.9744	gene_id MET1STRG.9744; transcript_id MET1STRG.9744.10; exon_number 7	11	10	0.909091	2	4746393	4746710	AT2TE19695	2	4746616	4747589	Intergenic	3	FALSE	FALSE	TRUE	+	7	7	last	NA	ATTS
NA	ATTS	AT2TE19695	AT2G11810	monogalactosyldiacylglycerol synthase type C	7.43275	0.0757969	0.0612	0.000489677	-61.4907	-5.19481	-0.714967	MET1STRG.9744.4_4746393_4746775	MET1STRG.9744.4	MET1STRG.9744	gene_id MET1STRG.9744; transcript_id MET1STRG.9744.4; exon_number 8	11	10	0.909091	2	4746393	4746775	AT2TE19695	2	4746616	4747589	Intergenic	3	FALSE	FALSE	TRUE	+	8	8	last	NA	ATTS
NA	ATSS	AT1TE56230	AT1G44920	transmembrane protein	-7.54158	0.0289934	-0.02445	0.00418647	-61.2717	-9.62963	-1.00301	MET1STRG.4636.4_16984088_16984456	MET1STRG.4636.4	MET1STRG.4636	gene_id MET1STRG.4636; transcript_id MET1STRG.4636.4; exon_number 6	15	1	0.0666667	1	16984088	16984456	AT1TE56230	1	16984449	16985111	Intergenic	3	FALSE	FALSE	TRUE	-	6	6	first	NA	ATSS
NA	ATSS	AT1TE56040	AT1G44820	Peptidase M20/M25/M40 family protein	-9.58477	7.09614e-07	-0.20595	3.80584e-16	-59.2233	0	-0.824176	MET1STRG.4616.1_16926306_16927190	MET1STRG.4616.1	MET1STRG.4616	gene_id MET1STRG.4616; transcript_id MET1STRG.4616.1; exon_number 1	5	4	0.8	1	16926306	16927190	AT1TE56040	1	16925672	16926338	Intergenic	3	FALSE	TRUE	FALSE	+	1	4	first	NA	ATSS
NA	ATTS	AT5TE92735	AT5G64440	fatty acid amide hydrolase	-7.43545	0.0212444	-0.04975	0.000109647	-59.1837	-2.75862	-4.62025	MET1STRG.33570.14_25770200_25770432	MET1STRG.33570.14	MET1STRG.33570	gene_id MET1STRG.33570; transcript_id MET1STRG.33570.14; exon_number 20	15	15	1	5	25770200	25770432	AT5TE92735	5	25770394	25771215	Intergenic	3	FALSE	FALSE	TRUE	+	20	20	last	NA	ATTS
NA	ATTS	AT2TE14160	AT2G07769	NA	5.0087	NA	0.1009	0.00262181	-54.446	-5.7724	-0.77288	MET1STRG.9487.2_3274516_3275219	MET1STRG.9487.2	MET1STRG.9487	gene_id MET1STRG.9487; transcript_id MET1STRG.9487.2; exon_number 1	6	2	0.333333	2	3274516	3275219	AT2TE14160	2	3275023	3275258	Intragenic	1	FALSE	FALSE	TRUE	+	1	1	single	NA	ATTS
NA	ATSS	AT5TE21405	AT5G17890	DA1-related protein 4	7.16819	0.0747053	0.23585	1.95906e-07	-53.7634	0	0	MET1STRG.28362.1_5916859_5917646	MET1STRG.28362.1	MET1STRG.28362	gene_id MET1STRG.28362; transcript_id MET1STRG.28362.1; exon_number 1	7	6	0.857143	5	5916859	5917646	AT5TE21405	5	5916194	5916961	Intergenic	3	FALSE	TRUE	FALSE	+	1	1	single	NA	ATSS
NA	ATTS	AT5TE34715	AT5G27150	Na+/H+ exchanger 1	-9.96545	1.05172e-06	-0.3102	2.14289e-05	-52.9039	-20.0312	-6.79188	MET1STRG.29472.1_9556936_9557513	MET1STRG.29472.1	MET1STRG.29472	gene_id MET1STRG.29472; transcript_id MET1STRG.29472.1; exon_number 14	2	2	1	5	9556936	9557513	AT5TE34715	5	9557279	9559986	Intergenic	3	FALSE	FALSE	TRUE	+	14	14	last	NA	ATTS
NA	ATTS	AT5TE34715	AT5G27150	Na+/H+ exchanger 1	0.437155	0.945232	0.3102	4.07179e-06	-52.9039	-20.0312	-6.79188	MET1STRG.29472.2_9556936_9557515	MET1STRG.29472.2	MET1STRG.29472	gene_id MET1STRG.29472; transcript_id MET1STRG.29472.2; exon_number 14	2	2	1	5	9556936	9557515	AT5TE34715	5	9557279	9559986	Intergenic	3	FALSE	FALSE	TRUE	+	14	14	last	NA	ATTS
NA	ATTS	AT1TE86305	AT1G69960	serine/threonine protein phosphatase 2A	0.864955	0.26593	0.0904	0.00833812	-51.735	0	-0.0674855	MET1STRG.7335.2_26348668_26349257	MET1STRG.7335.2	MET1STRG.7335	gene_id MET1STRG.7335; transcript_id MET1STRG.7335.2; exon_number 1	5	2	0.4	1	26348668	26349257	AT1TE86305	1	26346487	26348691	Intergenic	3	TRUE	TRUE	FALSE	-	1	4	last	NA	ATTS
NA	ATTS	AT2TE45120	AT2G24700	Transcriptional factor B3 family protein	-1.97532	0.582844	-0.62075	0.022468	-51.1364	9.80203	-0.842317	MET1STRG.11150.2_10512929_10513291	MET1STRG.11150.2	MET1STRG.11150	gene_id MET1STRG.11150; transcript_id MET1STRG.11150.2; exon_number 1	3	3	1	2	10512929	10513291	AT2TE45120	2	10511858	10513086	Intergenic	3	FALSE	TRUE	FALSE	-	1	6	last	NA	ATTS
NA	ATTS	AT2TE01630	AT2G01890	purple acid phosphatase 8	-8.09507	0.00201415	-0.07425	2.46543e-13	-50.9262	-20.9232	-3.73468	MET1STRG.8861.7_396814_397201	MET1STRG.8861.7	MET1STRG.8861	gene_id MET1STRG.8861; transcript_id MET1STRG.8861.7; exon_number 1	10	10	1	2	396814	397201	AT2TE01630	2	393577	396843	Intergenic	3	TRUE	TRUE	FALSE	-	1	6	last	NA	ATTS
NA	ATSS	AT2TE01630	AT2G01880	purple acid phosphatase 7	0.0947408	0.999955	0.19255	0.0260247	-50.9262	-20.9232	-3.73468	MET1STRG.8853.3_393778_394019	MET1STRG.8853.3	MET1STRG.8853	gene_id MET1STRG.8853; transcript_id MET1STRG.8853.3; exon_number 7	5	5	1	2	393778	394019	AT2TE01630	2	393577	396843	Intergenic	2	TRUE	TRUE	TRUE	-	7	7	first	NA	ATSS
NA	ATTS	AT3TE63075	AT3G43700	BTB-POZ and MATH domain 6	6.63672	0.215526	0.13725	0.00039136	-50	-7.31707	0	MET1STRG.18507.8_15603308_15603800	MET1STRG.18507.8	MET1STRG.18507	gene_id MET1STRG.18507; transcript_id MET1STRG.18507.8; exon_number 4	8	8	1	3	15603308	15603800	AT3TE63075	3	15603746	15604651	Intergenic	3	FALSE	FALSE	TRUE	+	4	4	last	NA	ATTS
NA	ATTS	AT2TE10785	AT2G06010	OBP3-responsive protein 4 (ORG4)	-7.1881	0.0600908	-0.06245	0.00027257	-47.9825	-2.25873	-0.365408	MET1STRG.9319.7_2338472_2338909	MET1STRG.9319.7	MET1STRG.9319	gene_id MET1STRG.9319; transcript_id MET1STRG.9319.7; exon_number 4	10	5	0.5	2	2338472	2338909	AT2TE10785	2	2338863	2341762	Intergenic	3	FALSE	FALSE	TRUE	+	4	4	last	NA	ATTS
RI, SE	NA	AT3TE48910	AT3G29970	B12D protein	-5.27074	NA	-0.3506	0.0216979	-39.1111	-3.24424	-1.10524	MET1STRG.17960.5_11746330_11746566	MET1STRG.17960.5	MET1STRG.17960	gene_id MET1STRG.17960; transcript_id MET1STRG.17960.5; exon_number 2	7	7	1	3	11746330	11746566	AT3TE48910	3	11745514	11746336	Intragenic	3	TRUE	TRUE	FALSE	+	2	2	last	RI, SE	NA
NA	ATTS	AT4TE25350	AT4G09500	UDP-Glycosyltransferase superfamily protein	-6.91394	0.0963348	-0.06985	0.00301966	-38.8889	9.52381	0.705882	MET1STRG.22282.8_6018943_6019659	MET1STRG.22282.8	MET1STRG.22282	gene_id MET1STRG.22282; transcript_id MET1STRG.22282.8; exon_number 2	9	8	0.888889	4	6018943	6019659	AT4TE25350	4	6019557	6019884	Intergenic	3	FALSE	FALSE	TRUE	+	2	2	last	NA	ATTS
NA	ATTS	AT1TE32655	AT1G29025	Calcium-binding EF-hand family protein	0.861007	0.541232	0.07865	0.0307652	-37.7907	0	-0.209856	MET1STRG.3436.1_10124320_10124772	MET1STRG.3436.1	MET1STRG.3436	gene_id MET1STRG.3436; transcript_id MET1STRG.3436.1; exon_number 1	2	2	1	1	10124320	10124772	AT1TE32655	1	10123504	10124428	Intergenic	3	FALSE	TRUE	FALSE	-	1	8	last	NA	ATTS
NA	ATTS	AT4TE11295	AT4G04750	Major facilitator superfamily protein	-7.07762	0.0638723	-0.0924	0.00206639	-37.5	4.59361	-0.516296	MET1STRG.21728.12_2422481_2422776	MET1STRG.21728.12	MET1STRG.21728	gene_id MET1STRG.21728; transcript_id MET1STRG.21728.12; exon_number 17	14	13	0.928571	4	2422481	2422776	AT4TE11295	4	2422382	2424145	Intergenic	2	TRUE	TRUE	TRUE	+	17	17	last	NA	ATTS
NA	ATTS	AT1TE31775	AT1G28240	strawberry notch protein (DUF616)	-7.9096	0.0041791	-0.16205	1.59413e-05	-29.5755	-4.06379	-1.72716	MET1STRG.3369.8_9868325_9868751	MET1STRG.3369.8	MET1STRG.3369	gene_id MET1STRG.3369; transcript_id MET1STRG.3369.8; exon_number 1	1	1	1	1	9868325	9868751	AT1TE31775	1	9865642	9873666	Intergenic	2	TRUE	TRUE	TRUE	-	1	3	last	NA	ATTS
NA	ATSS	AT1TE31775	AT1G28240	strawberry notch protein (DUF616)	-7.9096	0.0041791	-0.16205	1.59413e-05	-29.5755	-4.06379	-1.72716	MET1STRG.3369.8_9869137_9869971	MET1STRG.3369.8	MET1STRG.3369	gene_id MET1STRG.3369; transcript_id MET1STRG.3369.8; exon_number 3	1	1	1	1	9869137	9869971	AT1TE31775	1	9865642	9873666	Intergenic	2	TRUE	TRUE	TRUE	-	3	3	first	NA	ATSS
NA	ATTS	AT5TE35715	AT5G27720	Small nuclear ribonucleoprotein family protein	7.66003	0.0216747	0.03445	7.46358e-05	-26.8681	-17.9902	-4.82021	MET1STRG.29539.3_9817281_9817544	MET1STRG.29539.3	MET1STRG.29539	gene_id MET1STRG.29539; transcript_id MET1STRG.29539.3; exon_number 7	3	3	1	5	9817281	9817544	AT5TE35715	5	9817472	9818733	Intergenic	3	FALSE	FALSE	TRUE	+	7	7	last	NA	ATTS
NA	ATTS	AT3TE69475	AT3G46590	TRF-like 1	-1.02143	0.859618	-0.3113	3.55943e-07	-26.5447	-4.16181	-2.65398	MET1STRG.18862.2_17155772_17156187	MET1STRG.18862.2	MET1STRG.18862	gene_id MET1STRG.18862; transcript_id MET1STRG.18862.2; exon_number 5	2	2	1	3	17155772	17156187	AT3TE69475	3	17143390	17157692	Intergenic	2	TRUE	TRUE	TRUE	+	5	5	last	NA	ATTS
RI	NA	AT3TE69475	AT3G46590	TRF-like 1	-1.02143	0.859618	-0.3113	3.55943e-07	-26.5447	-4.16181	-2.65398	MET1STRG.18862.2_17154993_17155190	MET1STRG.18862.2	MET1STRG.18862	gene_id MET1STRG.18862; transcript_id MET1STRG.18862.2; exon_number 2	2	2	1	3	17154993	17155190	AT3TE69475	3	17143390	17157692	Intergenic	2	TRUE	FALSE	FALSE	+	2	5	middle	RI	NA
RI	ATSS	AT3TE69475	AT3G46590	TRF-like 1	-1.02143	0.859618	-0.3113	3.55943e-07	-26.5447	-4.16181	-2.65398	MET1STRG.18862.2_17154830_17154910	MET1STRG.18862.2	MET1STRG.18862	gene_id MET1STRG.18862; transcript_id MET1STRG.18862.2; exon_number 1	2	2	1	3	17154830	17154910	AT3TE69475	3	17143390	17157692	Intergenic	2	TRUE	TRUE	TRUE	+	1	5	first	RI	ATSS
NA	ATTS	AT3TE69475	AT3G46590	TRF-like 1	6.69127	0.196298	0.3113	2.95068e-05	-26.5447	-4.16181	-2.65398	MET1STRG.18862.1_17155772_17156150	MET1STRG.18862.1	MET1STRG.18862	gene_id MET1STRG.18862; transcript_id MET1STRG.18862.1; exon_number 5	2	2	1	3	17155772	17156150	AT3TE69475	3	17143390	17157692	Intergenic	2	TRUE	TRUE	TRUE	+	5	5	last	NA	ATTS
RI	ATSS	AT3TE69475	AT3G46590	TRF-like 1	6.69127	0.196298	0.3113	2.95068e-05	-26.5447	-4.16181	-2.65398	MET1STRG.18862.1_17154830_17155190	MET1STRG.18862.1	MET1STRG.18862	gene_id MET1STRG.18862; transcript_id MET1STRG.18862.1; exon_number 2	2	2	1	3	17154830	17155190	AT3TE69475	3	17143390	17157692	Intergenic	2	TRUE	FALSE	FALSE	+	2	5	middle	RI	ATSS
NA	ATSS	AT3TE69475	AT3G46590	TRF-like 1	6.69127	0.196298	0.3113	2.95068e-05	-26.5447	-4.16181	-2.65398	MET1STRG.18862.1_17154683_17154741	MET1STRG.18862.1	MET1STRG.18862	gene_id MET1STRG.18862; transcript_id MET1STRG.18862.1; exon_number 1	2	2	1	3	17154683	17154741	AT3TE69475	3	17143390	17157692	Intergenic	2	TRUE	TRUE	TRUE	+	1	5	first	NA	ATSS
NA	ATTS	AT2TE26620	AT2G15042	Leucine-rich repeat (LRR) family protein	5.78251	NA	0.61905	0.000115334	-26.087	-1.34529	-0.022631	MET1STRG.10056.4_6512418_6512786	MET1STRG.10056.4	MET1STRG.10056	gene_id MET1STRG.10056; transcript_id MET1STRG.10056.4; exon_number 2	4	4	1	2	6512418	6512786	AT2TE26620	2	6512567	6513788	Intergenic	3	FALSE	FALSE	TRUE	+	2	2	last	NA	ATTS
NA	ATSS	AT1TE83335	AT1G67740	photosystem II BY	-0.242087	0.977103	0.04275	0.00188024	-25.7576	0	0	MET1STRG.7040.3_25394315_25395238	MET1STRG.7040.3	MET1STRG.7040	gene_id MET1STRG.7040; transcript_id MET1STRG.7040.3; exon_number 1	5	2	0.4	1	25394315	25395238	AT1TE83335	1	25395222	25396132	Intergenic	3	FALSE	FALSE	TRUE	-	1	1	single	NA	ATSS
NA	ATSS	AT5TE74560	AT5G50860	Protein kinase superfamily protein	8.74598	0.000195334	0.2316	3.84494e-05	-23.1579	-0.746269	0.206612	MET1STRG.31936.2_20696205_20696490	MET1STRG.31936.2	MET1STRG.31936	gene_id MET1STRG.31936; transcript_id MET1STRG.31936.2; exon_number 5	8	5	0.625	5	20696205	20696490	AT5TE74560	5	20695443	20696425	Intragenic	3	TRUE	FALSE	FALSE	-	5	6	middle	NA	ATSS
NA	ATSS	AT5TE74560	AT5G50860	Protein kinase superfamily protein	8.74598	0.000195334	0.2316	3.84494e-05	-23.1579	-0.746269	0.206612	MET1STRG.31936.2_20695320_20695638	MET1STRG.31936.2	MET1STRG.31936	gene_id MET1STRG.31936; transcript_id MET1STRG.31936.2; exon_number 4	8	5	0.625	5	20695320	20695638	AT5TE74560	5	20695443	20696425	Intragenic	3	TRUE	FALSE	FALSE	-	4	6	middle	NA	ATSS
NA	ATTS	AT1TE77790	AT1G63690	SIGNAL PEPTIDE PEPTIDASE-LIKE 2	-2.24513	0.0610379	-0.03835	0.0167438	-22.5	0	0	MET1STRG.6532.11_23621966_23622396	MET1STRG.6532.11	MET1STRG.6532	gene_id MET1STRG.6532; transcript_id MET1STRG.6532.11; exon_number 13	12	9	0.75	1	23621966	23622396	AT1TE77790	1	23622341	23623180	Intergenic	3	FALSE	FALSE	TRUE	+	13	13	last	NA	ATTS
NA	ATTS	AT5TE33460	AT5G26360	TCP-1/cpn60 chaperonin family protein	-0.568847	0.711808	-0.0427	0.0452464	-22.4335	-2.86624	-0.680272	MET1STRG.29391.1_9255165_9255746	MET1STRG.29391.1	MET1STRG.29391	gene_id MET1STRG.29391; transcript_id MET1STRG.29391.1; exon_number 1	10	5	0.5	5	9255165	9255746	AT5TE33460	5	9253968	9255225	Intergenic	3	FALSE	TRUE	FALSE	-	1	12	last	NA	ATTS
NA	ATTS	AT3TE34975	AT3G23310	AGC (cAMP-dependent, cGMP-dependent and protein kinase C) kinase family protein	-0.992217	0.148574	-0.20655	0.0116813	-21.5909	-1.28205	-6.05775	MET1STRG.17050.1_8343200_8343669	MET1STRG.17050.1	MET1STRG.17050	gene_id MET1STRG.17050; transcript_id MET1STRG.17050.1; exon_number 14	2	1	0.5	3	8343200	8343669	AT3TE34975	3	8343659	8345642	Intergenic	3	FALSE	FALSE	TRUE	+	14	14	last	NA	ATTS
NA	ATSS	AT1TE08415	AT1G08230	Transmembrane amino acid transporter family protein	-8.60726	0.000162836	-0.1277	1.05412e-13	-19.403	-4.34783	0	MET1STRG.932.4_2586612_2586839	MET1STRG.932.4	MET1STRG.932	gene_id MET1STRG.932; transcript_id MET1STRG.932.4; exon_number 6	8	2	0.25	1	2586612	2586839	AT1TE08415	1	2586819	2587142	Intergenic	3	FALSE	FALSE	TRUE	-	6	6	first	NA	ATSS
NA	ATTS	AT1TE30095	AT1G26930	Galactose oxidase/kelch repeat superfamily protein	-6.9715	0.0781349	-0.0739	1.97739e-05	-18.9655	0	0	MET1STRG.3208.2_9336076_9336850	MET1STRG.3208.2	MET1STRG.3208	gene_id MET1STRG.3208; transcript_id MET1STRG.3208.2; exon_number 1	11	11	1	1	9336076	9336850	AT1TE30095	1	9335610	9336202	Intergenic	3	FALSE	TRUE	FALSE	-	1	2	last	NA	ATTS
NA	ATTS	AT1TE30095	AT1G26930	Galactose oxidase/kelch repeat superfamily protein	1.6135	0.266698	0.1183	0.00241827	-18.9655	0	0	MET1STRG.3208.9_9336158_9337645	MET1STRG.3208.9	MET1STRG.3208	gene_id MET1STRG.3208; transcript_id MET1STRG.3208.9; exon_number 1	11	11	1	1	9336158	9337645	AT1TE30095	1	9335610	9336202	Intergenic	3	FALSE	TRUE	FALSE	-	1	1	single	NA	ATTS
RI	NA	AT5TE44595	AT5G33320	Glucose-6-phosphate/phosphate translocator-like protein	-7.7994	0.00584894	-0.0193	6.46985e-05	-18.1818	0	-0.0785752	MET1STRG.29995.2_12589835_12589958	MET1STRG.29995.2	MET1STRG.29995	gene_id MET1STRG.29995; transcript_id MET1STRG.29995.2; exon_number 2	15	15	1	5	12589835	12589958	AT5TE44595	5	12588889	12590626	Intragenic	2	TRUE	FALSE	FALSE	+	2	8	middle	RI	NA
RI	NA	AT5TE44595	AT5G33320	Glucose-6-phosphate/phosphate translocator-like protein	-7.7994	0.00584894	-0.0193	6.46985e-05	-18.1818	0	-0.0785752	MET1STRG.29995.2_12590050_12590484	MET1STRG.29995.2	MET1STRG.29995	gene_id MET1STRG.29995; transcript_id MET1STRG.29995.2; exon_number 3	15	15	1	5	12590050	12590484	AT5TE44595	5	12588889	12590626	Intragenic	2	TRUE	FALSE	FALSE	+	3	8	middle	RI	NA
RI	NA	AT5TE44595	AT5G33320	Glucose-6-phosphate/phosphate translocator-like protein	-7.7994	0.00584894	-0.0193	6.46985e-05	-18.1818	0	-0.0785752	MET1STRG.29995.2_12588837_12589333	MET1STRG.29995.2	MET1STRG.29995	gene_id MET1STRG.29995; transcript_id MET1STRG.29995.2; exon_number 1	15	15	1	5	12588837	12589333	AT5TE44595	5	12588889	12590626	Intragenic	2	TRUE	FALSE	TRUE	+	1	8	first	RI	NA
RI	NA	AT5TE44595	AT5G33320	Glucose-6-phosphate/phosphate translocator-like protein	-7.7994	0.00584894	-0.0193	6.46985e-05	-18.1818	0	-0.0785752	MET1STRG.29995.2_12590581_12590666	MET1STRG.29995.2	MET1STRG.29995	gene_id MET1STRG.29995; transcript_id MET1STRG.29995.2; exon_number 4	15	15	1	5	12590581	12590666	AT5TE44595	5	12588889	12590626	Intragenic	3	TRUE	FALSE	FALSE	+	4	8	middle	RI	NA
NA	ALE, ATTS	AT1TE66570	AT1G54000-AT1G54010	NA	-7.8663	0.00427867	-0.0176	2.23581e-06	-17.3267	-2.4024	-4.80896	MET1STRG.5543.3_20154332_20154876	MET1STRG.5543.3	MET1STRG.5543	gene_id MET1STRG.5543; transcript_id MET1STRG.5543.3; exon_number 1	19	5	0.263158	1	20154332	20154876	AT1TE66570	1	20153633	20154352	Intergenic	3	FALSE	TRUE	FALSE	-	1	4	last	NA	ALE, ATTS
A3SS	NA	AT2TE45280	AT2G24755	NA	-3.3003	0.138268	-0.19025	0.00443364	-15.1346	0.329818	-0.169293	MET1STRG.11154.1_10547686_10547916	MET1STRG.11154.1	MET1STRG.11154	gene_id MET1STRG.11154; transcript_id MET1STRG.11154.1; exon_number 3	4	2	0.5	2	10547686	10547916	AT2TE45280	2	10547025	10549520	Intragenic	2	TRUE	FALSE	FALSE	-	3	5	middle	A3SS	NA
A3SS	ATSS	AT2TE45280	AT2G24755	NA	-3.3003	0.138268	-0.19025	0.00443364	-15.1346	0.329818	-0.169293	MET1STRG.11154.1_10548446_10548472	MET1STRG.11154.1	MET1STRG.11154	gene_id MET1STRG.11154; transcript_id MET1STRG.11154.1; exon_number 5	4	2	0.5	2	10548446	10548472	AT2TE45280	2	10547025	10549520	Intragenic	2	TRUE	TRUE	TRUE	-	5	5	first	A3SS	ATSS
A3SS	NA	AT2TE45280	AT2G24755	NA	-3.3003	0.138268	-0.19025	0.00443364	-15.1346	0.329818	-0.169293	MET1STRG.11154.1_10548001_10548338	MET1STRG.11154.1	MET1STRG.11154	gene_id MET1STRG.11154; transcript_id MET1STRG.11154.1; exon_number 4	4	2	0.5	2	10548001	10548338	AT2TE45280	2	10547025	10549520	Intragenic	2	TRUE	FALSE	FALSE	-	4	5	middle	A3SS	NA
A3SS	ALE, ATTS	AT2TE45280	AT2G24755	NA	-3.3003	0.138268	-0.19025	0.00443364	-15.1346	0.329818	-0.169293	MET1STRG.11154.1_10547439_10547552	MET1STRG.11154.1	MET1STRG.11154	gene_id MET1STRG.11154; transcript_id MET1STRG.11154.1; exon_number 2	4	2	0.5	2	10547439	10547552	AT2TE45280	2	10547025	10549520	Intragenic	2	TRUE	FALSE	FALSE	-	2	5	middle	A3SS	ALE, ATTS
NA	ATSS	AT4TE17635	AT4G06744	Leucine-rich repeat (LRR) family protein	-3.96528	1.62257e-05	-0.26505	0.00259448	-7.14286	0	0	MET1STRG.21983.3_4070801_4072345	MET1STRG.21983.3	MET1STRG.21983	gene_id MET1STRG.21983; transcript_id MET1STRG.21983.3; exon_number 1	3	1	0.333333	4	4070801	4072345	AT4TE17635	4	4072229	4072811	Intergenic	3	FALSE	FALSE	TRUE	-	1	1	single	NA	ATSS
NA	ATTS	AT5TE88890	AT5G61430	NAC domain containing protein 100	-3.22675	0.073525	-0.3523	0.00671654	-4.16667	0	0	MET1STRG.33190.1_24701121_24701873	MET1STRG.33190.1	MET1STRG.33190	gene_id MET1STRG.33190; transcript_id MET1STRG.33190.1; exon_number 1	3	1	0.333333	5	24701121	24701873	AT5TE88890	5	24700252	24701147	Intergenic	3	FALSE	TRUE	FALSE	-	1	3	last	NA	ATTS
NA	ATSS	AT4TE20250	AT4G08035	NA	-4.03535	0.325676	-0.13325	0.000118639	-2.72374	0	-0.756757	MET1STRG.22091.3_4866567_4866959	MET1STRG.22091.3	MET1STRG.22091	gene_id MET1STRG.22091; transcript_id MET1STRG.22091.3; exon_number 1	23	17	0.73913	4	4866567	4866959	AT4TE20250	4	4866355	4866678	Intergenic	3	FALSE	TRUE	FALSE	+	1	4	first	NA	ATSS
NA	ATSS	AT4TE20250	AT4G08035	NA	-2.89174	0.686453	-0.12145	0.00271312	-2.72374	0	-0.756757	MET1STRG.22091.4_4866575_4867187	MET1STRG.22091.4	MET1STRG.22091	gene_id MET1STRG.22091; transcript_id MET1STRG.22091.4; exon_number 1	23	17	0.73913	4	4866575	4867187	AT4TE20250	4	4866355	4866678	Intergenic	3	FALSE	TRUE	FALSE	+	1	3	first	NA	ATSS
RI	NA	AT2TE26110	AT2G14890	arabinogalactan protein 9	-1.99952	0.00933545	-0.23055	3.33311e-18	-2.69058	0	0	MET1STRG.10046.1_6399629_6400188	MET1STRG.10046.1	MET1STRG.10046	gene_id MET1STRG.10046; transcript_id MET1STRG.10046.1; exon_number 1	4	4	1	2	6399629	6400188	AT2TE26110	2	6399690	6400267	Intragenic	1	TRUE	FALSE	TRUE	+	1	2	first	RI	NA
RI	NA	AT2TE26110	AT2G14890	arabinogalactan protein 9	-0.533342	0.876182	0.2499	1.79211e-07	-2.69058	0	0	MET1STRG.10046.2_6399629_6401071	MET1STRG.10046.2	MET1STRG.10046	gene_id MET1STRG.10046; transcript_id MET1STRG.10046.2; exon_number 1	4	4	1	2	6399629	6401071	AT2TE26110	2	6399690	6400267	Intragenic	1	TRUE	FALSE	FALSE	+	1	1	single	RI	NA
NA	ATSS	AT1TE55555	AT1G44170	aldehyde dehydrogenase 3H1	-8.82663	0.000328926	-0.0869	0.00173137	-1.6129	NA	0	MET1STRG.4592.1_16799818_16800159	MET1STRG.4592.1	MET1STRG.4592	gene_id MET1STRG.4592; transcript_id MET1STRG.4592.1; exon_number 10	4	3	0.75	1	16799818	16800159	AT1TE55555	1	16800152	16800984	Intergenic	3	TRUE	FALSE	TRUE	-	10	10	first	NA	ATSS
NA	ATSS	AT5TE75530	AT5G51620	Uncharacterized protein family (UPF0172)	-0.986746	0.999955	-0.01585	0.0260398	-1.35747	0	0	MET1STRG.32016.31_20967093_20967174	MET1STRG.32016.31	MET1STRG.32016	gene_id MET1STRG.32016; transcript_id MET1STRG.32016.31; exon_number 1	47	47	1	5	20967093	20967174	AT5TE75530	5	20966887	20967554	Intergenic	2	TRUE	TRUE	TRUE	+	1	4	first	NA	ATSS
NA	ATSS	AT5TE75530	AT5G51620	Uncharacterized protein family (UPF0172)	-0.986746	0.999955	-0.01585	0.0260398	-1.35747	0	0	MET1STRG.32016.31_20967507_20967606	MET1STRG.32016.31	MET1STRG.32016	gene_id MET1STRG.32016; transcript_id MET1STRG.32016.31; exon_number 2	47	47	1	5	20967507	20967606	AT5TE75530	5	20966887	20967554	Intergenic	3	TRUE	FALSE	FALSE	+	2	4	middle	NA	ATSS
NA	ATSS	AT5TE75530	AT5G51620	Uncharacterized protein family (UPF0172)	1.46901	0.643382	0.0287	0.0347321	-1.35747	0	0	MET1STRG.32016.34_20967099_20967174	MET1STRG.32016.34	MET1STRG.32016	gene_id MET1STRG.32016; transcript_id MET1STRG.32016.34; exon_number 1	47	47	1	5	20967099	20967174	AT5TE75530	5	20966887	20967554	Intergenic	2	TRUE	TRUE	TRUE	+	1	3	first	NA	ATSS
NA	ATSS	AT5TE11225	AT5G09880	Splicing factor, CC1-like protein	-8.56184	0.000850035	-0.12635	0.00308729	-1.06667	0	0	MET1STRG.27374.7_3084730_3084832	MET1STRG.27374.7	MET1STRG.27374	gene_id MET1STRG.27374; transcript_id MET1STRG.27374.7; exon_number 13	7	4	0.571429	5	3084730	3084832	AT5TE11225	5	3084786	3085153	Intragenic	3	FALSE	FALSE	TRUE	-	13	13	first	NA	ATSS
NA	AFE, ATSS	AT4TE52540	AT4G03065-AT4G21410	NA	-6.38174	0.242247	-0.0747	0.0196493	-0.713649	0	-0.164543	MET1STRG.23816.5_11405759_11406020	MET1STRG.23816.5	MET1STRG.23816	gene_id MET1STRG.23816; transcript_id MET1STRG.23816.5; exon_number 9	9	5	0.555556	4	11405759	11406020	AT4TE52540	4	11405811	11407512	Intergenic	2	FALSE	FALSE	TRUE	-	9	9	first	NA	AFE, ATSS
RI	NA	AT3TE32730	AT3G22120	cell wall-plasma membrane linker protein	-0.884713	0.73573	-0.3941	2.021e-13	-0.60125	0	-0.063156	MET1STRG.16896.2_7794949_7796320	MET1STRG.16896.2	MET1STRG.16896	gene_id MET1STRG.16896; transcript_id MET1STRG.16896.2; exon_number 1	4	4	1	3	7794949	7796320	AT3TE32730	3	7795544	7795980	Intragenic	1	TRUE	FALSE	FALSE	-	1	1	single	RI	NA
RI	ATSS	AT3TE32730	AT3G22120	cell wall-plasma membrane linker protein	3.29497	7.53388e-06	0.3227	2.00137e-82	-0.60125	0	-0.063156	MET1STRG.16896.4_7795742_7795795	MET1STRG.16896.4	MET1STRG.16896	gene_id MET1STRG.16896; transcript_id MET1STRG.16896.4; exon_number 2	4	4	1	3	7795742	7795795	AT3TE32730	3	7795544	7795980	Intragenic	2	TRUE	TRUE	TRUE	-	2	2	first	RI	ATSS
RI	NA	AT3TE32730	AT3G22120	cell wall-plasma membrane linker protein	3.29497	7.53388e-06	0.3227	2.00137e-82	-0.60125	0	-0.063156	MET1STRG.16896.4_7795028_7795659	MET1STRG.16896.4	MET1STRG.16896	gene_id MET1STRG.16896; transcript_id MET1STRG.16896.4; exon_number 1	4	4	1	3	7795028	7795659	AT3TE32730	3	7795544	7795980	Intragenic	3	TRUE	FALSE	TRUE	-	1	2	last	RI	NA
RI, SE	ATTS	AT1TE67460	AT1G54730	Major facilitator superfamily protein	-2.76359	0.79729	-0.03715	0.0466701	-0.23831	0	0.435414	MET1STRG.5628.2_20428048_20428111	MET1STRG.5628.2	MET1STRG.5628	gene_id MET1STRG.5628; transcript_id MET1STRG.5628.2; exon_number 13	42	40	0.952381	1	20428048	20428111	AT1TE67460	1	20427943	20428845	Intragenic	2	TRUE	FALSE	FALSE	+	13	16	middle	RI, SE	ATTS
RI, SE	ATTS	AT1TE67460	AT1G54730	Major facilitator superfamily protein	-2.76359	0.79729	-0.03715	0.0466701	-0.23831	0	0.435414	MET1STRG.5628.2_20428387_20428447	MET1STRG.5628.2	MET1STRG.5628	gene_id MET1STRG.5628; transcript_id MET1STRG.5628.2; exon_number 14	42	40	0.952381	1	20428387	20428447	AT1TE67460	1	20427943	20428845	Intragenic	2	TRUE	FALSE	FALSE	+	14	16	middle	RI, SE	ATTS
RI, SE	ATTS	AT1TE67460	AT1G54730	Major facilitator superfamily protein	-2.76359	0.79729	-0.03715	0.0466701	-0.23831	0	0.435414	MET1STRG.5628.2_20428788_20428842	MET1STRG.5628.2	MET1STRG.5628	gene_id MET1STRG.5628; transcript_id MET1STRG.5628.2; exon_number 15	42	40	0.952381	1	20428788	20428842	AT1TE67460	1	20427943	20428845	Intragenic	2	TRUE	FALSE	FALSE	+	15	16	middle	RI, SE	ATTS
NA	ATSS, ATTS	AT4TE06680	AT4G02940	oxidoreductase, 2OG-Fe(II) oxygenase family protein	3.86286	0.484632	0.0384	0.000616107	-0.015799	0	0.0017155	MET1STRG.21448.7_1306521_1307489	MET1STRG.21448.7	MET1STRG.21448	gene_id MET1STRG.21448; transcript_id MET1STRG.21448.7; exon_number 1	10	9	0.9	4	1306521	1307489	AT4TE06680	4	1304920	1308323	Intergenic	2	TRUE	TRUE	TRUE	+	1	1	single	NA	ATSS, ATTS
NA	ATSS	AT2TE12750	AT2G07042	NA	-6.50101	0.218736	-0.3594	0.0448765	0	0	0	MET1STRG.9418.3_2922114_2922167	MET1STRG.9418.3	MET1STRG.9418	gene_id MET1STRG.9418; transcript_id MET1STRG.9418.3; exon_number 2	6	2	0.333333	2	2922114	2922167	AT2TE12750	2	2922162	2922387	Intergenic	3	FALSE	FALSE	TRUE	-	2	2	first	NA	ATSS
NA	ATSS	AT3TE44620	AT3G00490-AT3G28650	NA	-0.939132	0.775086	-0.2579	0.000950039	0	0	0	MET1STRG.17734.4_10737927_10738690	MET1STRG.17734.4	MET1STRG.17734	gene_id MET1STRG.17734; transcript_id MET1STRG.17734.4; exon_number 1	4	4	1	3	10737927	10738690	AT3TE44620	3	10737761	10738131	Intragenic	3	TRUE	TRUE	FALSE	+	1	1	single	NA	ATSS
NA	ATSS	AT3TE43180	AT3G27990	NA	-7.58738	0.0159133	-0.2086	0.00319267	0	0	0	MET1STRG.17659.5_10397771_10398146	MET1STRG.17659.5	MET1STRG.17659	gene_id MET1STRG.17659; transcript_id MET1STRG.17659.5; exon_number 8	13	12	0.923077	3	10397771	10398146	AT3TE43180	3	10398063	10398408	Intergenic	3	FALSE	FALSE	TRUE	-	8	8	first	NA	ATSS
NA	ATSS	AT1TE40170	AT1G33960	P-loop containing nucleoside triphosphate hydrolases superfamily protein	2.48512	0.676203	-0.19255	0.0340762	0	0	0	MET1STRG.4018.6_12346242_12346272	MET1STRG.4018.6	MET1STRG.4018	gene_id MET1STRG.4018; transcript_id MET1STRG.4018.6; exon_number 1	8	8	1	1	12346242	12346272	AT1TE40170	1	12345962	12346447	Intergenic	2	TRUE	TRUE	TRUE	+	1	2	first	NA	ATSS
NA	ATTS	AT1TE28620	AT1G25277	hypothetical protein	-0.683862	0.999955	-0.17435	0.0466601	0	0	0.275735	MET1STRG.3071.1_8862519_8862695	MET1STRG.3071.1	MET1STRG.3071	gene_id MET1STRG.3071; transcript_id MET1STRG.3071.1; exon_number 3	4	3	0.75	1	8862519	8862695	AT1TE28620	1	8862643	8863519	Intergenic	3	FALSE	FALSE	TRUE	+	3	3	last	NA	ATTS
NA	ATSS	AT5TE31240	AT5G25060	RNA recognition motif (RRM)-containing protein	-9.47273	1.33838e-06	-0.16445	1.12715e-08	0	0	0	MET1STRG.29238.3_8639909_8640203	MET1STRG.29238.3	MET1STRG.29238	gene_id MET1STRG.29238; transcript_id MET1STRG.29238.3; exon_number 17	3	2	0.666667	5	8639909	8640203	AT5TE31240	5	8640199	8640656	Intergenic	3	FALSE	FALSE	TRUE	-	17	17	first	NA	ATSS
NA	ATTS	AT4TE74540	AT4G32360	Pyridine nucleotide-disulfide oxidoreductase family protein	-6.80915	0.115387	-0.13935	0.000982227	0	7.80669	0	MET1STRG.25236.9_15624489_15624927	MET1STRG.25236.9	MET1STRG.25236	gene_id MET1STRG.25236; transcript_id MET1STRG.25236.9; exon_number 13	11	10	0.909091	4	15624489	15624927	AT4TE74540	4	15624805	15625794	Intergenic	3	FALSE	FALSE	TRUE	+	13	13	last	NA	ATTS
NA	ATSS	AT3TE61700	AT3G43190	sucrose synthase 4	-1.86527	0.0765322	-0.13765	0.0494275	0	0	0	MET1STRG.18423.8_15183864_15183996	MET1STRG.18423.8	MET1STRG.18423	gene_id MET1STRG.18423; transcript_id MET1STRG.18423.8; exon_number 13	9	7	0.777778	3	15183864	15183996	AT3TE61700	3	15182785	15183876	Intragenic	3	TRUE	TRUE	FALSE	-	13	13	first	NA	ATSS
RI	NA	AT1TE64505	AT1G52320	kinesin-like protein	-8.76339	6.80909e-05	-0.13395	7.07801e-07	0	0	0	MET1STRG.5300.3_19484354_19485848	MET1STRG.5300.3	MET1STRG.5300	gene_id MET1STRG.5300; transcript_id MET1STRG.5300.3; exon_number 1	7	5	0.714286	1	19484354	19485848	AT1TE64505	1	19484519	19484802	Intragenic	1	FALSE	FALSE	FALSE	+	1	3	first	RI	NA
NA	ATSS	AT5TE30490	AT5G24610-AT5G24620	NA	-1.03422	0.446224	-0.12895	0.000313226	0	0	-14.0394	MET1STRG.29179.2_8428065_8428152	MET1STRG.29179.2	MET1STRG.29179	gene_id MET1STRG.29179; transcript_id MET1STRG.29179.2; exon_number 1	8	8	1	5	8428065	8428152	AT5TE30490	5	8428030	8428242	Intergenic	2	TRUE	TRUE	TRUE	+	1	7	first	NA	ATSS
NA	ATTS	AT4TE74540	AT4G32360	Pyridine nucleotide-disulfide oxidoreductase family protein	-6.48742	0.204621	-0.1284	0.00172611	0	7.80669	0	MET1STRG.25236.10_15624489_15624860	MET1STRG.25236.10	MET1STRG.25236	gene_id MET1STRG.25236; transcript_id MET1STRG.25236.10; exon_number 13	11	10	0.909091	4	15624489	15624860	AT4TE74540	4	15624805	15625794	Intergenic	3	FALSE	FALSE	TRUE	+	13	13	last	NA	ATTS
NA	ATSS	AT3TE43180	AT3G27990	NA	-6.59052	0.170907	-0.11915	0.0457817	0	0	0	MET1STRG.17659.11_10397771_10398197	MET1STRG.17659.11	MET1STRG.17659	gene_id MET1STRG.17659; transcript_id MET1STRG.17659.11; exon_number 8	13	12	0.923077	3	10397771	10398197	AT3TE43180	3	10398063	10398408	Intergenic	3	FALSE	FALSE	TRUE	-	8	8	first	NA	ATSS
NA	ATTS	AT1TE77440	AT1G63420	O-glucosyltransferase-like protein (DUF821)	-7.4527	0.0201781	-0.0968	0.00746369	0	-3.08642	0	MET1STRG.6506.3_23518408_23518900	MET1STRG.6506.3	MET1STRG.6506	gene_id MET1STRG.6506; transcript_id MET1STRG.6506.3; exon_number 7	13	12	0.923077	1	23518408	23518900	AT1TE77440	1	23518779	23519503	Intergenic	3	FALSE	FALSE	TRUE	+	7	7	last	NA	ATTS
NA	ATSS	AT3TE93630	AT3G62010	metal ion-binding protein	-4.80098	0.0163478	-0.09455	0.00458594	0	0	0	MET1STRG.20827.1_22964452_22965094	MET1STRG.20827.1	MET1STRG.20827	gene_id MET1STRG.20827; transcript_id MET1STRG.20827.1; exon_number 1	3	1	0.333333	3	22964452	22965094	AT3TE93630	3	22963676	22964509	Intergenic	3	FALSE	TRUE	FALSE	+	1	19	first	NA	ATSS
NA	ATTS	AT1TE25680	AT1G22590	AGAMOUS-like 87	-2.76199	NA	-0.08655	0.00208658	0	0	0	MET1STRG.2787.1_7983399_7984208	MET1STRG.2787.1	MET1STRG.2787	gene_id MET1STRG.2787; transcript_id MET1STRG.2787.1; exon_number 1	2	2	1	1	7983399	7984208	AT1TE25680	1	7984159	7985117	Intergenic	3	FALSE	FALSE	TRUE	+	1	1	single	NA	ATTS
NA	ATTS	AT2TE31825	AT2G17760	Eukaryotic aspartyl protease family protein	-4.73155	0.049032	-0.08235	8.55718e-05	0	0	0	MET1STRG.10358.5_7716072_7716423	MET1STRG.10358.5	MET1STRG.10358	gene_id MET1STRG.10358; transcript_id MET1STRG.10358.5; exon_number 9	8	8	1	2	7716072	7716423	AT2TE31825	2	7716208	7717155	Intergenic	3	FALSE	FALSE	TRUE	+	9	9	last	NA	ATTS
NA	ATSS, ATTS	AT5TE88485	NA	NA	-0.193152	0.999955	-0.078	0.0465974	0	0	0	MET1STRG.33145.4_24587212_24587717	MET1STRG.33145.4	MET1STRG.33145	gene_id MET1STRG.33145; transcript_id MET1STRG.33145.4; exon_number 1	9	9	1	5	24587212	24587717	AT5TE88485	5	24587191	24587395	Intragenic	1	FALSE	TRUE	FALSE	-	1	4	last	NA	ATSS, ATTS
NA	ATSS	AT3TE45650	AT3G28956	RNA polymerase II, Rpb4, core protein	-5.73937	NA	-0.0654	0.000313884	0	0	0	MET1STRG.17793.3_10982571_10982798	MET1STRG.17793.3	MET1STRG.17793	gene_id MET1STRG.17793; transcript_id MET1STRG.17793.3; exon_number 6	11	2	0.181818	3	10982571	10982798	AT3TE45650	3	10982727	10982936	Intragenic	3	FALSE	FALSE	TRUE	-	6	6	first	NA	ATSS
NA	ATTS	AT3TE82225	AT3G54660	glutathione reductase	-2.23557	0.00974586	-0.0622	0.000146655	0	0	0	MET1STRG.19886.1_20229719_20230109	MET1STRG.19886.1	MET1STRG.19886	gene_id MET1STRG.19886; transcript_id MET1STRG.19886.1; exon_number 1	6	2	0.333333	3	20229719	20230109	AT3TE82225	3	20229270	20229733	Intergenic	3	FALSE	TRUE	FALSE	-	1	10	last	NA	ATTS
NA	ATSS	AT3TE61700	AT3G43190	sucrose synthase 4	-7.97142	0.00400684	-0.06105	0.00393053	0	0	0	MET1STRG.18423.9_15183864_15183996	MET1STRG.18423.9	MET1STRG.18423	gene_id MET1STRG.18423; transcript_id MET1STRG.18423.9; exon_number 11	9	7	0.777778	3	15183864	15183996	AT3TE61700	3	15182785	15183876	Intragenic	3	TRUE	TRUE	FALSE	-	11	11	first	NA	ATSS
NA	ATTS	AT3TE73180	AT3G48740	Nodulin MtN3 family protein	-8.99295	2.01729e-05	-0.0584	1.22398e-18	0	0	0	MET1STRG.19155.3_18052595_18053101	MET1STRG.19155.3	MET1STRG.19155	gene_id MET1STRG.19155; transcript_id MET1STRG.19155.3; exon_number 1	4	4	1	3	18052595	18053101	AT3TE73180	3	18052272	18052673	Intergenic	3	FALSE	TRUE	FALSE	-	1	5	last	NA	ATTS
RI	NA	AT5TE18970	AT5G16030	mental retardation GTPase activating protein	-1.94639	0.00496519	-0.058	0.00497573	0	-3.06122	0	MET1STRG.28107.3_5239108_5239293	MET1STRG.28107.3	MET1STRG.28107	gene_id MET1STRG.28107; transcript_id MET1STRG.28107.3; exon_number 4	10	10	1	5	5239108	5239293	AT5TE18970	5	5239267	5239598	Intragenic	3	TRUE	FALSE	FALSE	+	4	5	middle	RI	NA
NA	ATSS	AT3TE18490	NA	NA	-1.1194	0.040215	-0.04735	0.040302	0	0	0	MET1STRG.15759.5_4388192_4388447	MET1STRG.15759.5	MET1STRG.15759	gene_id MET1STRG.15759; transcript_id MET1STRG.15759.5; exon_number 8	6	6	1	3	4388192	4388447	AT3TE18490	3	4388253	4388459	Intragenic	1	FALSE	FALSE	TRUE	-	8	8	first	NA	ATSS
NA	ATTS	AT4TE33200	AT4G12990	transmembrane protein	-6.3174	0.296501	-0.0431	0.0249646	0	0	-0.108825	MET1STRG.22689.21_7595238_7595977	MET1STRG.22689.21	MET1STRG.22689	gene_id MET1STRG.22689; transcript_id MET1STRG.22689.21; exon_number 2	28	28	1	4	7595238	7595977	AT4TE33200	4	7594248	7596565	Intergenic	2	TRUE	TRUE	TRUE	-	2	2	first	NA	ATTS
NA	ATTS	AT4TE33200	AT4G12990	transmembrane protein	-6.3174	0.296501	-0.0431	0.0249646	0	0	-0.108825	MET1STRG.22689.21_7594681_7594839	MET1STRG.22689.21	MET1STRG.22689	gene_id MET1STRG.22689; transcript_id MET1STRG.22689.21; exon_number 1	28	28	1	4	7594681	7594839	AT4TE33200	4	7594248	7596565	Intergenic	2	TRUE	TRUE	TRUE	-	1	2	last	NA	ATTS
NA	ATSS	AT1TE83580	AT1G67930	Golgi transport complex protein-like protein	-6.21	NA	-0.04305	0.0247122	0	0	0.818926	MET1STRG.7069.13_25476228_25477364	MET1STRG.7069.13	MET1STRG.7069	gene_id MET1STRG.7069; transcript_id MET1STRG.7069.13; exon_number 4	13	12	0.923077	1	25476228	25477364	AT1TE83580	1	25476805	25477319	Intragenic	1	FALSE	FALSE	FALSE	-	4	4	first	NA	ATSS
NA	ATSS	AT5TE27590	AT5G22850	Eukaryotic aspartyl protease family protein	-2.53589	0.303782	-0.0383	0.0399317	0	0	0	MET1STRG.28916.7_7635732_7636561	MET1STRG.28916.7	MET1STRG.28916	gene_id MET1STRG.28916; transcript_id MET1STRG.28916.7; exon_number 8	8	5	0.625	5	7635732	7636561	AT5TE27590	5	7636532	7637136	Intergenic	3	FALSE	FALSE	TRUE	-	8	8	first	NA	ATSS
NA	ATTS	AT1TE67475	AT1G54730	Major facilitator superfamily protein	-2.76359	0.79729	-0.03715	0.0466701	0	NA	0	MET1STRG.5628.2_20429313_20430123	MET1STRG.5628.2	MET1STRG.5628	gene_id MET1STRG.5628; transcript_id MET1STRG.5628.2; exon_number 16	42	13	0.309524	1	20429313	20430123	AT1TE67475	1	20430095	20430351	Intragenic	3	FALSE	FALSE	TRUE	+	16	16	last	NA	ATTS
NA	ATSS	AT2TE46470	AT2G25430	epsin N-terminal homology (ENTH) domain-containing protein / clathrin assembly protein-like protein	-5.0997	0.0306604	-0.0248	0.00072865	0	0	0	MET1STRG.11244.1_10822094_10822530	MET1STRG.11244.1	MET1STRG.11244	gene_id MET1STRG.11244; transcript_id MET1STRG.11244.1; exon_number 1	2	1	0.5	2	10822094	10822530	AT2TE46470	2	10821614	10822210	Intergenic	3	FALSE	TRUE	FALSE	+	1	2	first	NA	ATSS
NA	ATTS	AT4TE55210	AT4G22690	cytochrome P450, family 706, subfamily A, polypeptide 1	0.0786137	0.999955	-0.0243	0.0277004	0	0	0	MET1STRG.23987.1_11929740_11931688	MET1STRG.23987.1	MET1STRG.23987	gene_id MET1STRG.23987; transcript_id MET1STRG.23987.1; exon_number 1	2	2	1	4	11929740	11931688	AT4TE55210	4	11931580	11931995	Intragenic	3	FALSE	FALSE	TRUE	+	1	1	single	NA	ATTS
RI	NA	AT1TE88825	AT1G72150	PATELLIN 1	-3.3835	0.0144339	-0.02215	0.00239535	0	0	0	MET1STRG.7579.2_27148508_27150313	MET1STRG.7579.2	MET1STRG.7579	gene_id MET1STRG.7579; transcript_id MET1STRG.7579.2; exon_number 1	10	9	0.9	1	27148508	27150313	AT1TE88825	1	27148923	27149184	Intragenic	1	FALSE	FALSE	FALSE	+	1	2	first	RI	NA
NA	ATTS	AT5TE84560	AT5G58110	chaperone binding / ATPase activator	-0.415351	0.999955	-0.0197	0.000701518	0	0	0	MET1STRG.32777.3_23516344_23516687	MET1STRG.32777.3	MET1STRG.32777	gene_id MET1STRG.32777; transcript_id MET1STRG.32777.3; exon_number 5	10	6	0.6	5	23516344	23516687	AT5TE84560	5	23516633	23516848	Intergenic	3	FALSE	FALSE	TRUE	+	5	5	last	NA	ATTS
RI	ATTS	AT1TE56700	AT1G45201	triacylglycerol lipase-like 1	-3.76194	8.14835e-08	-0.01765	7.99547e-08	0	0	0	MET1STRG.4661.5_17126776_17126912	MET1STRG.4661.5	MET1STRG.4661	gene_id MET1STRG.4661; transcript_id MET1STRG.4661.5; exon_number 3	12	10	0.833333	1	17126776	17126912	AT1TE56700	1	17126245	17126795	Intragenic	3	TRUE	FALSE	FALSE	+	3	4	middle	RI	ATTS
NA	ATSS	AT5TE33550	AT5G26667	P-loop containing nucleoside triphosphate hydrolases superfamily protein	-0.667553	0.989593	-0.01375	0.00356084	0	0	0	MET1STRG.29395.18_9276006_9276056	MET1STRG.29395.18	MET1STRG.29395	gene_id MET1STRG.29395; transcript_id MET1STRG.29395.18; exon_number 1	35	34	0.971429	5	9276006	9276056	AT5TE33550	5	9276033	9276357	Intragenic	3	TRUE	FALSE	TRUE	+	1	9	first	NA	ATSS
RI	ATTS	AT1TE56700	AT1G45201	triacylglycerol lipase-like 1	-2.11465	0.000339986	-0.0136	0.001848	0	0	0	MET1STRG.4661.3_17126776_17128601	MET1STRG.4661.3	MET1STRG.4661	gene_id MET1STRG.4661; transcript_id MET1STRG.4661.3; exon_number 4	12	10	0.833333	1	17126776	17128601	AT1TE56700	1	17126245	17126795	Intragenic	3	TRUE	TRUE	FALSE	+	4	4	last	RI	ATTS
NA	ATTS	AT3TE13760	AT3G10520	hemoglobin 2	-6.34669	0.335131	-0.01355	0.000368756	0	0	0	MET1STRG.15361.15_3276371_3276656	MET1STRG.15361.15	MET1STRG.15361	gene_id MET1STRG.15361; transcript_id MET1STRG.15361.15; exon_number 1	16	15	0.9375	3	3276371	3276656	AT3TE13760	3	3275684	3276403	Intergenic	3	FALSE	TRUE	FALSE	-	1	3	last	NA	ATTS
NA	ATTS	AT2TE41840	AT2G23000	serine carboxypeptidase-like 10	-0.000967428	0.999955	0.01535	0.00309236	0	0	0	MET1STRG.10952.39_9795660_9795861	MET1STRG.10952.39	MET1STRG.10952	gene_id MET1STRG.10952; transcript_id MET1STRG.10952.39; exon_number 14	43	18	0.418605	2	9795660	9795861	AT2TE41840	2	9795834	9796075	Intragenic	3	TRUE	FALSE	TRUE	+	14	14	last	NA	ATTS
RI	NA	AT1TE71765	AT1G58602	LRR and NB-ARC domains-containing disease resistance protein	8.91698	7.10003e-05	0.01595	0.00114716	0	NA	-1.52439	MET1STRG.6013.15_21746337_21748612	MET1STRG.6013.15	MET1STRG.6013	gene_id MET1STRG.6013; transcript_id MET1STRG.6013.15; exon_number 1	47	23	0.489362	1	21746337	21748612	AT1TE71765	1	21746511	21746739	Intragenic	1	FALSE	FALSE	FALSE	+	1	1	single	RI	NA
NA	ATSS	AT1TE88825	AT1G72150	PATELLIN 1	-0.047378	0.999955	0.01905	0.0333603	0	0	0	MET1STRG.7579.9_27149001_27150092	MET1STRG.7579.9	MET1STRG.7579	gene_id MET1STRG.7579; transcript_id MET1STRG.7579.9; exon_number 1	10	9	0.9	1	27149001	27150092	AT1TE88825	1	27148923	27149184	Intragenic	3	FALSE	TRUE	FALSE	+	1	3	first	NA	ATSS
NA	ATTS	AT4TE55210	AT4G22690	cytochrome P450, family 706, subfamily A, polypeptide 1	0.849895	0.54278	0.0243	0.00732004	0	0	0	MET1STRG.23987.2_11929874_11931689	MET1STRG.23987.2	MET1STRG.23987	gene_id MET1STRG.23987; transcript_id MET1STRG.23987.2; exon_number 1	2	2	1	4	11929874	11931689	AT4TE55210	4	11931580	11931995	Intragenic	3	FALSE	FALSE	TRUE	+	1	1	single	NA	ATTS
NA	ATSS	AT3TE16190	AT3G12080	GTP-binding family protein	6.46808	NA	0.0292	0.000434618	0	0	0	MET1STRG.15545.6_3847819_3848238	MET1STRG.15545.6	MET1STRG.15545	gene_id MET1STRG.15545; transcript_id MET1STRG.15545.6; exon_number 1	8	7	0.875	3	3847819	3848238	AT3TE16190	3	3847809	3848028	Intragenic	1	FALSE	TRUE	FALSE	+	1	6	first	NA	ATSS
NA	ATSS	AT3TE68930	AT3G46280	kinase-like protein	7.06336	0.0951796	0.0302	0.00031068	0	0	0	MET1STRG.18837.7_17005858_17006465	MET1STRG.18837.7	MET1STRG.18837	gene_id MET1STRG.18837; transcript_id MET1STRG.18837.7; exon_number 2	18	16	0.888889	3	17005858	17006465	AT3TE68930	3	17006061	17006851	Intragenic	3	TRUE	FALSE	TRUE	-	2	2	first	NA	ATSS
NA	ATSS	AT1TE36605	AT1G31600	RNA-binding (RRM/RBD/RNP motifs) family protein	6.17345	NA	0.03995	0.00763652	0	3.02457	0.107875	MET1STRG.3746.4_11316402_11316482	MET1STRG.3746.4	MET1STRG.3746	gene_id MET1STRG.3746; transcript_id MET1STRG.3746.4; exon_number 8	24	22	0.916667	1	11316402	11316482	AT1TE36605	1	11315040	11316663	Intragenic	2	TRUE	TRUE	TRUE	-	8	8	first	NA	ATSS
A3SS, RI	ATSS	AT1TE36605	AT1G31600	RNA-binding (RRM/RBD/RNP motifs) family protein	6.17345	NA	0.03995	0.00763652	0	3.02457	0.107875	MET1STRG.3746.4_11315568_11315640	MET1STRG.3746.4	MET1STRG.3746	gene_id MET1STRG.3746; transcript_id MET1STRG.3746.4; exon_number 7	24	22	0.916667	1	11315568	11315640	AT1TE36605	1	11315040	11316663	Intragenic	2	TRUE	FALSE	FALSE	-	7	8	middle	A3SS, RI	ATSS
NA	ATTS	AT5TE34440	AT5G26980	syntaxin of plants 41	6.2165	NA	0.045	0.0079128	0	0	0	MET1STRG.29449.2_9488117_9488361	MET1STRG.29449.2	MET1STRG.29449	gene_id MET1STRG.29449; transcript_id MET1STRG.29449.2; exon_number 1	21	19	0.904762	5	9488117	9488361	AT5TE34440	5	9487451	9488211	Intergenic	3	FALSE	TRUE	FALSE	-	1	9	last	NA	ATTS
NA	ATSS	AT1TE36605	AT1G31600	RNA-binding (RRM/RBD/RNP motifs) family protein	6.70947	0.187802	0.05915	0.000277183	0	3.02457	0.107875	MET1STRG.3746.22_11316402_11316484	MET1STRG.3746.22	MET1STRG.3746	gene_id MET1STRG.3746; transcript_id MET1STRG.3746.22; exon_number 8	24	22	0.916667	1	11316402	11316484	AT1TE36605	1	11315040	11316663	Intragenic	2	TRUE	TRUE	TRUE	-	8	8	first	NA	ATSS
A3SS, RI	ATSS	AT1TE36605	AT1G31600	RNA-binding (RRM/RBD/RNP motifs) family protein	6.70947	0.187802	0.05915	0.000277183	0	3.02457	0.107875	MET1STRG.3746.22_11315568_11315640	MET1STRG.3746.22	MET1STRG.3746	gene_id MET1STRG.3746; transcript_id MET1STRG.3746.22; exon_number 7	24	22	0.916667	1	11315568	11315640	AT1TE36605	1	11315040	11316663	Intragenic	2	TRUE	FALSE	FALSE	-	7	8	middle	A3SS, RI	ATSS
NA	ATTS	AT5TE53585	AT5G37475	Translation initiation factor eIF3 subunit	8.72152	0.000221423	0.06235	5.89473e-13	0	0	0	MET1STRG.30304.10_14866119_14866416	MET1STRG.30304.10	MET1STRG.30304	gene_id MET1STRG.30304; transcript_id MET1STRG.30304.10; exon_number 1	12	12	1	5	14866119	14866416	AT5TE53585	5	14865870	14866145	Intergenic	3	FALSE	TRUE	FALSE	-	1	8	last	NA	ATTS
NA	ATTS	AT1TE09960	AT1G09500	NAD(P)-binding Rossmann-fold superfamily protein	5.62785	NA	0.06845	0.0122064	0	0	0	MET1STRG.1110.7_3068339_3068578	MET1STRG.1110.7	MET1STRG.1110	gene_id MET1STRG.1110; transcript_id MET1STRG.1110.7; exon_number 4	14	14	1	1	3068339	3068578	AT1TE09960	1	3068468	3069234	Intragenic	3	FALSE	FALSE	TRUE	+	4	4	last	NA	ATTS
NA	ATSS	AT3TE79080	AT3G52526	phosphoglucan phosphatase	6.67689	0.222119	0.08055	4.09205e-08	0	1.76678	-0.110092	MET1STRG.19609.6_19484403_19484462	MET1STRG.19609.6	MET1STRG.19609	gene_id MET1STRG.19609; transcript_id MET1STRG.19609.6; exon_number 1	19	9	0.473684	3	19484403	19484462	AT3TE79080	3	19483184	19484428	Intergenic	3	FALSE	TRUE	FALSE	+	1	3	first	NA	ATSS
NA	ATTS	AT1TE25680	AT1G22590	AGAMOUS-like 87	1.29273	0.46555	0.08655	1.9066e-05	0	0	0	MET1STRG.2787.2_7983491_7984343	MET1STRG.2787.2	MET1STRG.2787	gene_id MET1STRG.2787; transcript_id MET1STRG.2787.2; exon_number 1	2	2	1	1	7983491	7984343	AT1TE25680	1	7984159	7985117	Intergenic	3	FALSE	FALSE	TRUE	+	1	1	single	NA	ATTS
NA	ALE, ATSS, ATTS	AT4TE33200	AT4G12990	transmembrane protein	7.67653	0.0326269	0.0895	3.75052e-07	0	0	-0.108825	MET1STRG.22689.24_7594980_7595535	MET1STRG.22689.24	MET1STRG.22689	gene_id MET1STRG.22689; transcript_id MET1STRG.22689.24; exon_number 1	28	28	1	4	7594980	7595535	AT4TE33200	4	7594248	7596565	Intergenic	2	TRUE	TRUE	TRUE	-	1	2	last	NA	ALE, ATSS, ATTS
NA	ALE, ATSS, ATTS	AT4TE33200	AT4G12990	transmembrane protein	7.67653	0.0326269	0.0895	3.75052e-07	0	0	-0.108825	MET1STRG.22689.24_7595823_7595992	MET1STRG.22689.24	MET1STRG.22689	gene_id MET1STRG.22689; transcript_id MET1STRG.22689.24; exon_number 2	28	28	1	4	7595823	7595992	AT4TE33200	4	7594248	7596565	Intergenic	2	TRUE	TRUE	TRUE	-	2	2	first	NA	ALE, ATSS, ATTS
NA	ATSS	AT1TE16370	AT1G14700	purple acid phosphatase 3	-1.05934	0.343321	0.09455	0.00149135	0	0	-0.320856	MET1STRG.1785.2_5058703_5058967	MET1STRG.1785.2	MET1STRG.1785	gene_id MET1STRG.1785; transcript_id MET1STRG.1785.2; exon_number 1	11	5	0.454545	1	5058703	5058967	AT1TE16370	1	5058196	5058727	Intergenic	3	FALSE	TRUE	FALSE	+	1	7	first	NA	ATSS
RI, SE	ATSS, ATTS	AT3TE68930	AT3G46280	kinase-like protein	3.25122	0.00138613	0.09845	0.000118147	0	0	0	MET1STRG.18837.10_17006567_17006606	MET1STRG.18837.10	MET1STRG.18837	gene_id MET1STRG.18837; transcript_id MET1STRG.18837.10; exon_number 3	18	16	0.888889	3	17006567	17006606	AT3TE68930	3	17006061	17006851	Intragenic	2	TRUE	FALSE	FALSE	-	3	4	middle	RI, SE	ATSS, ATTS
A5SS, SE	NA	AT2TE82150	AT2G43780	cytochrome oxidase assembly protein	7.75863	0.0126574	0.10625	1.00451e-09	0	0	0	MET1STRG.13554.2_18136991_18137073	MET1STRG.13554.2	MET1STRG.13554	gene_id MET1STRG.13554; transcript_id MET1STRG.13554.2; exon_number 2	11	4	0.363636	2	18136991	18137073	AT2TE82150	2	18136862	18137127	Intragenic	2	TRUE	FALSE	FALSE	-	2	3	middle	A5SS, SE	NA
RI	NA	AT4TE12425	AT4G05150	Octicosapeptide/Phox/Bem1p family protein	-0.70645	0.743012	0.12555	0.000679768	0	0	0	MET1STRG.21778.2_2660362_2662888	MET1STRG.21778.2	MET1STRG.21778	gene_id MET1STRG.21778; transcript_id MET1STRG.21778.2; exon_number 1	2	1	0.5	4	2660362	2662888	AT4TE12425	4	2660916	2661515	Intragenic	1	FALSE	FALSE	FALSE	+	1	1	single	RI	NA
RI	NA	AT5TE63290	AT5G43570	Serine protease inhibitor, potato inhibitor I-type family protein	5.54109	NA	0.13875	0.0489756	0	0	0	MET1STRG.30995.4_17506410_17507490	MET1STRG.30995.4	MET1STRG.30995	gene_id MET1STRG.30995; transcript_id MET1STRG.30995.4; exon_number 1	7	5	0.714286	5	17506410	17507490	AT5TE63290	5	17506490	17507111	Intragenic	1	TRUE	FALSE	FALSE	+	1	1	single	RI	NA
NA	ATTS	AT1TE26610	AT1G23280	MAK16 protein-like protein	8.99387	6.58768e-05	0.14085	2.06316e-13	0	0	0	MET1STRG.2893.5_8260716_8260918	MET1STRG.2893.5	MET1STRG.2893	gene_id MET1STRG.2893; transcript_id MET1STRG.2893.5; exon_number 1	6	6	1	1	8260716	8260918	AT1TE26610	1	8260303	8260791	Intergenic	3	FALSE	TRUE	FALSE	-	1	9	last	NA	ATTS
NA	ATTS	AT3TE82225	AT3G54660	glutathione reductase	11.0329	2.78785e-10	0.1568	3.3358e-42	0	0	0	MET1STRG.19886.2_20229724_20230109	MET1STRG.19886.2	MET1STRG.19886	gene_id MET1STRG.19886; transcript_id MET1STRG.19886.2; exon_number 1	6	2	0.333333	3	20229724	20230109	AT3TE82225	3	20229270	20229733	Intergenic	3	FALSE	TRUE	FALSE	-	1	11	last	NA	ATTS
NA	ATTS	AT2TE09245	AT2G05510	Glycine-rich protein family	-4.75493	4.75534e-13	0.17175	0.000786493	0	0	0	MET1STRG.9250.1_2016225_2016706	MET1STRG.9250.1	MET1STRG.9250	gene_id MET1STRG.9250; transcript_id MET1STRG.9250.1; exon_number 2	4	4	1	2	2016225	2016706	AT2TE09245	2	2016662	2016957	Intergenic	3	FALSE	FALSE	TRUE	+	2	2	last	NA	ATTS
NA	ATTS	AT2TE52200	AT2G28130	actin protein 2/3 complex subunit-like protein	8.27623	0.00174632	0.2001	0.00053779	0	NA	0	MET1STRG.11584.2_11991349_11991536	MET1STRG.11584.2	MET1STRG.11584	gene_id MET1STRG.11584; transcript_id MET1STRG.11584.2; exon_number 12	10	10	1	2	11991349	11991536	AT2TE52200	2	11991425	11991656	Intergenic	3	FALSE	FALSE	TRUE	+	12	12	last	NA	ATTS
NA	ATSS	AT1TE79205	AT1G64810	APO RNA-binding protein (DUF794)	9.01581	9.43495e-05	0.2003	2.19402e-08	0	0	0	MET1STRG.6685.1_24086549_24086704	MET1STRG.6685.1	MET1STRG.6685	gene_id MET1STRG.6685; transcript_id MET1STRG.6685.1; exon_number 1	3	3	1	1	24086549	24086704	AT1TE79205	1	24086092	24086569	Intergenic	3	FALSE	TRUE	FALSE	+	1	3	first	NA	ATSS
NA	ATTS	AT1TE75260	AT1G61810	beta-glucosidase 45	7.87854	0.0125892	0.24125	0.00528754	0	0	0	MET1STRG.6299.12_22832614_22832955	MET1STRG.6299.12	MET1STRG.6299	gene_id MET1STRG.6299; transcript_id MET1STRG.6299.12; exon_number 12	15	14	0.933333	1	22832614	22832955	AT1TE75260	1	22832847	22833502	Intragenic	3	FALSE	FALSE	TRUE	+	12	12	last	NA	ATTS
RI	ATTS	AT5TE17350	AT5G14840	NA	0.257218	0.999955	0.2501	0.000151827	0	0.970874	0	MET1STRG.27971.1_4799211_4800191	MET1STRG.27971.1	MET1STRG.27971	gene_id MET1STRG.27971; transcript_id MET1STRG.27971.1; exon_number 1	5	4	0.8	5	4799211	4800191	AT5TE17350	5	4799157	4799906	Intragenic	1	TRUE	TRUE	FALSE	-	1	1	single	RI	ATTS
NA	ATSS	AT3TE43180	AT3G27990	NA	6.24576	NA	0.2542	3.47666e-05	0	0	0	MET1STRG.17659.10_10397771_10398175	MET1STRG.17659.10	MET1STRG.17659	gene_id MET1STRG.17659; transcript_id MET1STRG.17659.10; exon_number 8	13	12	0.923077	3	10397771	10398175	AT3TE43180	3	10398063	10398408	Intergenic	3	FALSE	FALSE	TRUE	-	8	8	first	NA	ATSS
NA	ATSS	AT5TE30490	AT5G24610-AT5G24620	NA	1.25537	0.655895	0.2671	2.0062e-18	0	0	-14.0394	MET1STRG.29179.8_8428094_8428152	MET1STRG.29179.8	MET1STRG.29179	gene_id MET1STRG.29179; transcript_id MET1STRG.29179.8; exon_number 1	8	8	1	5	8428094	8428152	AT5TE30490	5	8428030	8428242	Intergenic	2	TRUE	TRUE	TRUE	+	1	3	first	NA	ATSS
NA	ATTS	AT2TE09245	AT2G05510	Glycine-rich protein family	-5.79172	2.82452e-47	0.3192	0.000671786	0	0	0	MET1STRG.9250.2_2016483_2016753	MET1STRG.9250.2	MET1STRG.9250	gene_id MET1STRG.9250; transcript_id MET1STRG.9250.2; exon_number 3	4	4	1	2	2016483	2016753	AT2TE09245	2	2016662	2016957	Intergenic	3	FALSE	FALSE	TRUE	+	3	3	last	NA	ATTS
NA	ATSS	AT1TE04920	AT1G05180	NAD(P)-binding Rossmann-fold superfamily protein	2.78019	0.000373432	0.32735	5.79556e-05	0	0	0	MET1STRG.534.2_1501689_1501825	MET1STRG.534.2	MET1STRG.534	gene_id MET1STRG.534; transcript_id MET1STRG.534.2; exon_number 14	8	2	0.25	1	1501689	1501825	AT1TE04920	1	1501822	1502307	Intergenic	3	FALSE	FALSE	TRUE	-	14	14	first	NA	ATSS
NA	ATSS	AT5TE35015	AT5G27350	Major facilitator superfamily protein	5.91977	NA	0.4011	2.48074e-06	0	0	0	MET1STRG.29494.5_9653888_9654385	MET1STRG.29494.5	MET1STRG.29494	gene_id MET1STRG.29494; transcript_id MET1STRG.29494.5; exon_number 1	6	6	1	5	9653888	9654385	AT5TE35015	5	9653659	9654299	Intragenic	2	TRUE	TRUE	FALSE	+	1	1	single	NA	ATSS
A3SS	NA	AT3TE43175	AT3G27990	NA	-7.58738	0.0159133	-0.2086	0.00319267	0.42587	1.9425	0.033181	MET1STRG.17659.5_10397605_10397683	MET1STRG.17659.5	MET1STRG.17659	gene_id MET1STRG.17659; transcript_id MET1STRG.17659.5; exon_number 7	13	13	1	3	10397605	10397683	AT3TE43175	3	10396326	10397920	Intragenic	2	TRUE	FALSE	FALSE	-	7	8	middle	A3SS	NA
A3SS	NA	AT3TE43175	AT3G27990	NA	-7.58738	0.0159133	-0.2086	0.00319267	0.42587	1.9425	0.033181	MET1STRG.17659.5_10396981_10397070	MET1STRG.17659.5	MET1STRG.17659	gene_id MET1STRG.17659; transcript_id MET1STRG.17659.5; exon_number 5	13	13	1	3	10396981	10397070	AT3TE43175	3	10396326	10397920	Intragenic	2	TRUE	FALSE	FALSE	-	5	8	middle	A3SS	NA
A3SS	NA	AT3TE43175	AT3G27990	NA	-7.58738	0.0159133	-0.2086	0.00319267	0.42587	1.9425	0.033181	MET1STRG.17659.5_10397172_10397498	MET1STRG.17659.5	MET1STRG.17659	gene_id MET1STRG.17659; transcript_id MET1STRG.17659.5; exon_number 6	13	13	1	3	10397172	10397498	AT3TE43175	3	10396326	10397920	Intragenic	2	TRUE	FALSE	FALSE	-	6	8	middle	A3SS	NA
A3SS	NA	AT3TE43175	AT3G27990	NA	-6.59052	0.170907	-0.11915	0.0457817	0.42587	1.9425	0.033181	MET1STRG.17659.11_10397172_10397498	MET1STRG.17659.11	MET1STRG.17659	gene_id MET1STRG.17659; transcript_id MET1STRG.17659.11; exon_number 6	13	13	1	3	10397172	10397498	AT3TE43175	3	10396326	10397920	Intragenic	2	TRUE	FALSE	FALSE	-	6	8	middle	A3SS	NA
A3SS	NA	AT3TE43175	AT3G27990	NA	-6.59052	0.170907	-0.11915	0.0457817	0.42587	1.9425	0.033181	MET1STRG.17659.11_10396981_10397067	MET1STRG.17659.11	MET1STRG.17659	gene_id MET1STRG.17659; transcript_id MET1STRG.17659.11; exon_number 5	13	13	1	3	10396981	10397067	AT3TE43175	3	10396326	10397920	Intragenic	2	TRUE	FALSE	FALSE	-	5	8	middle	A3SS	NA
A3SS	NA	AT3TE43175	AT3G27990	NA	-6.59052	0.170907	-0.11915	0.0457817	0.42587	1.9425	0.033181	MET1STRG.17659.11_10397605_10397683	MET1STRG.17659.11	MET1STRG.17659	gene_id MET1STRG.17659; transcript_id MET1STRG.17659.11; exon_number 7	13	13	1	3	10397605	10397683	AT3TE43175	3	10396326	10397920	Intragenic	2	TRUE	FALSE	FALSE	-	7	8	middle	A3SS	NA
A3SS	NA	AT3TE43175	AT3G27990	NA	6.24576	NA	0.2542	3.47666e-05	0.42587	1.9425	0.033181	MET1STRG.17659.10_10397172_10397498	MET1STRG.17659.10	MET1STRG.17659	gene_id MET1STRG.17659; transcript_id MET1STRG.17659.10; exon_number 6	13	13	1	3	10397172	10397498	AT3TE43175	3	10396326	10397920	Intragenic	2	TRUE	FALSE	FALSE	-	6	8	middle	A3SS	NA
A3SS	NA	AT3TE43175	AT3G27990	NA	6.24576	NA	0.2542	3.47666e-05	0.42587	1.9425	0.033181	MET1STRG.17659.10_10396981_10397070	MET1STRG.17659.10	MET1STRG.17659	gene_id MET1STRG.17659; transcript_id MET1STRG.17659.10; exon_number 5	13	13	1	3	10396981	10397070	AT3TE43175	3	10396326	10397920	Intragenic	2	TRUE	FALSE	FALSE	-	5	8	middle	A3SS	NA
A3SS	NA	AT3TE43175	AT3G27990	NA	6.24576	NA	0.2542	3.47666e-05	0.42587	1.9425	0.033181	MET1STRG.17659.10_10397605_10397683	MET1STRG.17659.10	MET1STRG.17659	gene_id MET1STRG.17659; transcript_id MET1STRG.17659.10; exon_number 7	13	13	1	3	10397605	10397683	AT3TE43175	3	10396326	10397920	Intragenic	2	TRUE	FALSE	FALSE	-	7	8	middle	A3SS	NA
NA	ATSS	AT3TE43175	AT3G27990	NA	1.71621	0.774185	0.6148	1.70852e-05	0.42587	1.9425	0.033181	MET1STRG.17661.2_10396680_10396736	MET1STRG.17661.2	MET1STRG.17661	gene_id MET1STRG.17661; transcript_id MET1STRG.17661.2; exon_number 2	3	2	0.666667	3	10396680	10396736	AT3TE43175	3	10396326	10397920	Intragenic	2	TRUE	FALSE	FALSE	-	2	5	middle	NA	ATSS
A3SS	ATSS	AT3TE43175	AT3G27990	NA	1.71621	0.774185	0.6148	1.70852e-05	0.42587	1.9425	0.033181	MET1STRG.17661.2_10396981_10397070	MET1STRG.17661.2	MET1STRG.17661	gene_id MET1STRG.17661; transcript_id MET1STRG.17661.2; exon_number 4	3	2	0.666667	3	10396981	10397070	AT3TE43175	3	10396326	10397920	Intragenic	2	TRUE	FALSE	FALSE	-	4	5	middle	A3SS	ATSS
A3SS	ATSS	AT3TE43175	AT3G27990	NA	1.71621	0.774185	0.6148	1.70852e-05	0.42587	1.9425	0.033181	MET1STRG.17661.2_10397172_10397370	MET1STRG.17661.2	MET1STRG.17661	gene_id MET1STRG.17661; transcript_id MET1STRG.17661.2; exon_number 5	3	2	0.666667	3	10397172	10397370	AT3TE43175	3	10396326	10397920	Intragenic	2	TRUE	TRUE	TRUE	-	5	5	first	A3SS	ATSS
NA	ATSS	AT3TE43175	AT3G27990	NA	1.71621	0.774185	0.6148	1.70852e-05	0.42587	1.9425	0.033181	MET1STRG.17661.2_10396840_10396888	MET1STRG.17661.2	MET1STRG.17661	gene_id MET1STRG.17661; transcript_id MET1STRG.17661.2; exon_number 3	3	2	0.666667	3	10396840	10396888	AT3TE43175	3	10396326	10397920	Intragenic	2	TRUE	FALSE	FALSE	-	3	5	middle	NA	ATSS
RI, SE	NA	AT5TE24400	AT5G19900	PRLI-interacting factor	-4.89542	0.010056	-0.37285	1.51195e-12	2.7933	0	0	MET1STRG.28621.4_6728276_6730398	MET1STRG.28621.4	MET1STRG.28621	gene_id MET1STRG.28621; transcript_id MET1STRG.28621.4; exon_number 2	6	5	0.833333	5	6728276	6730398	AT5TE24400	5	6728580	6729084	Intragenic	1	FALSE	FALSE	FALSE	-	2	2	first	RI, SE	NA
RI	NA	AT5TE24400	AT5G19900	PRLI-interacting factor	0.161318	0.999955	0.3763	0.00919391	2.7933	0	0	MET1STRG.28621.1_6727374_6730398	MET1STRG.28621.1	MET1STRG.28621	gene_id MET1STRG.28621; transcript_id MET1STRG.28621.1; exon_number 1	6	5	0.833333	5	6727374	6730398	AT5TE24400	5	6728580	6729084	Intragenic	1	FALSE	FALSE	FALSE	-	1	1	single	RI	NA
NA	ATTS	AT4TE06950	AT4G03090	sequence-specific DNA binding transcription factor ATNDX	-7.46053	0.0199719	-0.09845	0.00546941	NA	-32.8295	-31.3697	MET1STRG.21474.1_1366150_1366379	MET1STRG.21474.1	MET1STRG.21474	gene_id MET1STRG.21474; transcript_id MET1STRG.21474.1; exon_number 1	6	1	0.166667	4	1366150	1366379	AT4TE06950	4	1365782	1366187	Intergenic	3	FALSE	TRUE	FALSE	-	1	16	last	NA	ATTS
NA	ATSS	AT3TE34420	AT3G23080	Polyketide cyclase/dehydrase and lipid transport superfamily protein	3.02693	0.105934	0.0309	0.000348924	NA	-55.0093	-40.9231	MET1STRG.17016.7_8208858_8211138	MET1STRG.17016.7	MET1STRG.17016	gene_id MET1STRG.17016; transcript_id MET1STRG.17016.7; exon_number 5	13	1	0.0769231	3	8208858	8211138	AT3TE34420	3	8209483	8209755	Intergenic	1	FALSE	FALSE	FALSE	-	5	6	middle	NA	ATSS
NA	ATSS	AT4TE00090	AT4G00050	basic helix-loop-helix (bHLH) DNA-binding superfamily protein	-7.92732	0.0048991	-0.05215	0.000108647	NA	NA	-3.25843	MET1STRG.21021.5_17832_17954	MET1STRG.21021.5	MET1STRG.21021	gene_id MET1STRG.21021; transcript_id MET1STRG.21021.5; exon_number 1	5	5	1	4	17832	17954	AT4TE00090	4	17542	17859	Intergenic	3	FALSE	TRUE	FALSE	+	1	5	first	NA	ATSS
NA	ATTS	AT1TE42175	AT1G35250	Thioesterase superfamily protein	-8.24005	0.000940794	-0.4151	1.11356e-14	NA	-4.91803	0	MET1STRG.4131.2_12932944_12933165	MET1STRG.4131.2	MET1STRG.4131	gene_id MET1STRG.4131; transcript_id MET1STRG.4131.2; exon_number 1	3	2	0.666667	1	12932944	12933165	AT1TE42175	1	12932653	12933030	Intergenic	3	FALSE	TRUE	FALSE	-	1	5	last	NA	ATTS
NA	ATSS	AT4TE11610	AT4G04900	ROP-interactive CRIB motif-containing protein 10	-5.64919	NA	-0.50295	1.06162e-08	NA	NA	0	MET1STRG.21749.4_2487167_2487312	MET1STRG.21749.4	MET1STRG.21749	gene_id MET1STRG.21749; transcript_id MET1STRG.21749.4; exon_number 3	4	1	0.25	4	2487167	2487312	AT4TE11610	4	2487296	2487557	Intragenic	3	FALSE	FALSE	TRUE	-	3	3	first	NA	ATSS
RI	NA	AT3TE74080	AT3G49240	Pentatricopeptide repeat (PPR) superfamily protein	-8.68712	0.000243963	-0.29865	5.28203e-06	NA	0	-0.323625	MET1STRG.19209.1_18256865_18258198	MET1STRG.19209.1	MET1STRG.19209	gene_id MET1STRG.19209; transcript_id MET1STRG.19209.1; exon_number 2	6	5	0.833333	3	18256865	18258198	AT3TE74080	3	18257603	18257820	Intragenic	1	FALSE	FALSE	FALSE	+	2	2	last	RI	NA
NA	ATTS	AT5TE87440	AT5G60450	auxin response factor 4	-8.85238	0.000194473	-0.17035	0.0063557	NA	0	0	MET1STRG.33100.4_24308311_24308726	MET1STRG.33100.4	MET1STRG.33100	gene_id MET1STRG.33100; transcript_id MET1STRG.33100.4; exon_number 1	5	5	1	5	24308311	24308726	AT5TE87440	5	24307909	24308355	Intergenic	3	FALSE	TRUE	FALSE	-	1	12	last	NA	ATTS
A5SS, RI	NA	AT5TE14340	AT5G12240	octanoyltransferase	0.1138	0.999955	-0.07355	0.000156983	NA	0	0	MET1STRG.27678.2_3960354_3960408	MET1STRG.27678.2	MET1STRG.27678	gene_id MET1STRG.27678; transcript_id MET1STRG.27678.2; exon_number 5	7	7	1	5	3960354	3960408	AT5TE14340	5	3960294	3960506	Intragenic	2	TRUE	FALSE	FALSE	-	5	6	middle	A5SS, RI	NA
NA	ATSS	AT4TE64730	AT4G27490	3'-5'-exoribonuclease family protein	-5.75407	NA	-0.06095	0.0209638	NA	NA	0	MET1STRG.24628.1_13739761_13739835	MET1STRG.24628.1	MET1STRG.24628	gene_id MET1STRG.24628; transcript_id MET1STRG.24628.1; exon_number 1	12	4	0.333333	4	13739761	13739835	AT4TE64730	4	13739368	13739779	Intergenic	3	FALSE	TRUE	FALSE	+	1	6	first	NA	ATSS
A5SS	ATSS	AT1TE43120	AT1G35670	calcium-dependent protein kinase 2	-1.60612	0.573536	-0.05505	0.0497311	NA	0	0	MET1STRG.4196.3_13205374_13205996	MET1STRG.4196.3	MET1STRG.4196	gene_id MET1STRG.4196; transcript_id MET1STRG.4196.3; exon_number 1	7	5	0.714286	1	13205374	13205996	AT1TE43120	1	13205857	13206348	Intragenic	3	TRUE	FALSE	TRUE	+	1	6	first	A5SS	ATSS
NA	ATTS	AT3TE29005	AT3G19860	basic helix-loop-helix (bHLH) DNA-binding superfamily protein	-7.72089	0.00807247	-0.03715	3.07616e-06	NA	0	0	MET1STRG.16627.4_6905695_6906109	MET1STRG.16627.4	MET1STRG.16627	gene_id MET1STRG.16627; transcript_id MET1STRG.16627.4; exon_number 4	11	11	1	3	6905695	6906109	AT3TE29005	3	6906080	6906569	Intergenic	3	FALSE	FALSE	TRUE	+	4	4	last	NA	ATTS
RI, SE	ATTS	AT1TE67465	AT1G54730	Major facilitator superfamily protein	-2.76359	0.79729	-0.03715	0.0466701	NA	0	1.26227	MET1STRG.5628.2_20428387_20428447	MET1STRG.5628.2	MET1STRG.5628	gene_id MET1STRG.5628; transcript_id MET1STRG.5628.2; exon_number 14	42	37	0.880952	1	20428387	20428447	AT1TE67465	1	20428428	20428771	Intragenic	3	TRUE	FALSE	FALSE	+	14	16	middle	RI, SE	ATTS
NA	ATTS	AT1TE09365	AT1G08970-AT1G08980	NA	-9.1546	8.10811e-06	-0.03605	8.78497e-10	NA	0	0	MET1STRG.1038.1_2886313_2886578	MET1STRG.1038.1	MET1STRG.1038	gene_id MET1STRG.1038; transcript_id MET1STRG.1038.1; exon_number 11	10	2	0.2	1	2886313	2886578	AT1TE09365	1	2886533	2887304	Intergenic	3	FALSE	FALSE	TRUE	+	11	11	last	NA	ATTS
NA	ATSS	AT3TE35790	AT3G23690	basic helix-loop-helix (bHLH) DNA-binding superfamily protein	-7.57477	0.0138351	-0.02085	3.0962e-05	NA	0	0	MET1STRG.17113.8_8530235_8531015	MET1STRG.17113.8	MET1STRG.17113	gene_id MET1STRG.17113; transcript_id MET1STRG.17113.8; exon_number 7	18	13	0.722222	3	8530235	8531015	AT3TE35790	3	8530888	8531137	Intergenic	3	FALSE	FALSE	TRUE	-	7	7	first	NA	ATSS
NA	ATTS	AT2TE33940	AT2G18860	Syntaxin/t-SNARE family protein	7.80173	0.0162826	0.08085	0.000154356	NA	0	0	MET1STRG.10466.13_8165798_8165949	MET1STRG.10466.13	MET1STRG.10466	gene_id MET1STRG.10466; transcript_id MET1STRG.10466.13; exon_number 6	14	13	0.928571	2	8165798	8165949	AT2TE33940	2	8165878	8166175	Intergenic	3	FALSE	FALSE	TRUE	+	6	6	last	NA	ATTS
NA	ATSS	AT4TE11705	AT4G04925	transmembrane protein	0.151851	0.999955	0.1148	0.0201883	NA	0	0.291545	MET1STRG.21758.1_2506119_2506869	MET1STRG.21758.1	MET1STRG.21758	gene_id MET1STRG.21758; transcript_id MET1STRG.21758.1; exon_number 1	2	1	0.5	4	2506119	2506869	AT4TE11705	4	2505505	2506163	Intergenic	3	FALSE	TRUE	FALSE	+	1	1	single	NA	ATSS
NA	ATSS	AT4TE64730	AT4G27490	3'-5'-exoribonuclease family protein	7.43601	0.0364038	0.16115	4.07265e-09	NA	NA	0	MET1STRG.24628.2_13739761_13739835	MET1STRG.24628.2	MET1STRG.24628	gene_id MET1STRG.24628; transcript_id MET1STRG.24628.2; exon_number 1	12	4	0.333333	4	13739761	13739835	AT4TE64730	4	13739368	13739779	Intergenic	3	FALSE	TRUE	FALSE	+	1	8	first	NA	ATSS
NA	ATSS	AT3TE45645	AT3G28956	RNA polymerase II, Rpb4, core protein	7.34882	0.0473661	0.1692	2.90058e-10	NA	0	-0.551471	MET1STRG.17793.4_10982186_10982275	MET1STRG.17793.4	MET1STRG.17793	gene_id MET1STRG.17793; transcript_id MET1STRG.17793.4; exon_number 5	11	2	0.181818	3	10982186	10982275	AT3TE45645	3	10982263	10982475	Intragenic	3	FALSE	FALSE	TRUE	-	5	5	first	NA	ATSS
A3SS, A5SS, RI, SE	ATTS	AT5TE81775	AT5G56140	RNA-binding KH domain-containing protein	-0.596888	0.752875	-0.1027	0.00113384	NA	7.37705	0	MET1STRG.32535.6_22726166_22726252	MET1STRG.32535.6	MET1STRG.32535	gene_id MET1STRG.32535; transcript_id MET1STRG.32535.6; exon_number 2	9	8	0.888889	5	22726166	22726252	AT5TE81775	5	22726164	22726373	Intragenic	2	TRUE	FALSE	FALSE	+	2	6	middle	A3SS, A5SS, RI, SE	ATTS
A3SS, RI	ATTS	AT5TE81775	AT5G56140	RNA-binding KH domain-containing protein	-3.35046	0.0422003	-0.0533	0.00101146	NA	7.37705	0	MET1STRG.32535.5_22726166_22726252	MET1STRG.32535.5	MET1STRG.32535	gene_id MET1STRG.32535; transcript_id MET1STRG.32535.5; exon_number 2	9	8	0.888889	5	22726166	22726252	AT5TE81775	5	22726164	22726373	Intragenic	2	TRUE	FALSE	FALSE	+	2	6	middle	A3SS, RI	ATTS
NA	ATTS	AT2TE83420	AT2G44570	glycosyl hydrolase 9B12	-6.25502	0.289324	-0.79115	0.000123248	NA	0	0	MET1STRG.13663.1_18394126_18394742	MET1STRG.13663.1	MET1STRG.13663	gene_id MET1STRG.13663; transcript_id MET1STRG.13663.1; exon_number 1	5	2	0.4	2	18394126	18394742	AT2TE83420	2	18393936	18394213	Intergenic	3	FALSE	TRUE	FALSE	-	1	4	last	NA	ATTS
NA	ATTS	AT5TE12180	AT5G10605	methyltransferase	-7.67714	0.00899845	-0.43975	2.42593e-06	NA	NA	0	MET1STRG.27465.1_3351021_3352219	MET1STRG.27465.1	MET1STRG.27465	gene_id MET1STRG.27465; transcript_id MET1STRG.27465.1; exon_number 1	3	2	0.666667	5	3351021	3352219	AT5TE12180	5	3350646	3351098	Intergenic	3	FALSE	TRUE	FALSE	-	1	4	last	NA	ATTS
NA	ATTS	AT1TE29500	AT1G26460	Tetratricopeptide repeat (TPR)-like superfamily protein	-1.769	0.159279	-0.1114	7.7786e-05	NA	NA	0	MET1STRG.3155.3_9154212_9154738	MET1STRG.3155.3	MET1STRG.3155	gene_id MET1STRG.3155; transcript_id MET1STRG.3155.3; exon_number 6	3	3	1	1	9154212	9154738	AT1TE29500	1	9154728	9154986	Intergenic	3	FALSE	FALSE	TRUE	+	6	6	last	NA	ATTS
NA	ATTS	AT3TE87460	AT3G58020	Chaperone DnaJ-domain superfamily protein	-0.668493	0.99763	-0.0816	0.0459061	NA	0	0	MET1STRG.20330.6_21480906_21481267	MET1STRG.20330.6	MET1STRG.20330	gene_id MET1STRG.20330; transcript_id MET1STRG.20330.6; exon_number 5	7	6	0.857143	3	21480906	21481267	AT3TE87460	3	21481224	21481627	Intergenic	3	FALSE	FALSE	TRUE	+	5	5	last	NA	ATTS
A3SS, RI	NA	AT3TE43480	AT3G28130	nodulin MtN21 /EamA-like transporter family protein	-7.70049	0.00967166	-0.0726	3.07282e-05	NA	NA	0	MET1STRG.17675.3_10467731_10467978	MET1STRG.17675.3	MET1STRG.17675	gene_id MET1STRG.17675; transcript_id MET1STRG.17675.3; exon_number 3	16	14	0.875	3	10467731	10467978	AT3TE43480	3	10467464	10467738	Intragenic	3	TRUE	FALSE	FALSE	+	3	6	middle	A3SS, RI	NA
RI	NA	AT3TE43380	AT3G28050	nodulin MtN21 /EamA-like transporter family protein	-1.35646	0.429818	-0.01835	0.00248913	NA	0	0	MET1STRG.17672.28_10443262_10443952	MET1STRG.17672.28	MET1STRG.17672	gene_id MET1STRG.17672; transcript_id MET1STRG.17672.28; exon_number 2	29	29	1	3	10443262	10443952	AT3TE43380	3	10443359	10443882	Intragenic	1	TRUE	FALSE	FALSE	+	2	6	middle	RI	NA
A5SS	NA	AT2TE37450	AT2G20630	PP2C induced by AVRRPM1	-6.96434	0.0774059	-0.0159	3.13522e-07	NA	0	0	MET1STRG.10663.16_8898662_8898899	MET1STRG.10663.16	MET1STRG.10663	gene_id MET1STRG.10663; transcript_id MET1STRG.10663.16; exon_number 5	17	17	1	2	8898662	8898899	AT2TE37450	2	8898890	8899234	Intragenic	3	TRUE	FALSE	FALSE	-	5	6	middle	A5SS	NA
NA	ATSS	AT1TE25745	AT1G22630	SSUH2-like protein	-2.27312	0.180821	-0.01505	0.000999423	NA	0	0	MET1STRG.2792.1_8003309_8003624	MET1STRG.2792.1	MET1STRG.2792	gene_id MET1STRG.2792; transcript_id MET1STRG.2792.1; exon_number 1	25	5	0.2	1	8003309	8003624	AT1TE25745	1	8002929	8003330	Intergenic	3	FALSE	TRUE	FALSE	+	1	3	first	NA	ATSS
A5SS	NA	AT2TE37450	AT2G20630	PP2C induced by AVRRPM1	8.02998	0.00441943	0.02735	4.1095e-15	NA	0	0	MET1STRG.10663.8_8898748_8898899	MET1STRG.10663.8	MET1STRG.10663	gene_id MET1STRG.10663; transcript_id MET1STRG.10663.8; exon_number 4	17	17	1	2	8898748	8898899	AT2TE37450	2	8898890	8899234	Intragenic	3	TRUE	FALSE	FALSE	-	4	5	middle	A5SS	NA
NA	ATSS	AT3TE76530	AT3G50770	calmodulin-like 41	7.41184	0.0393781	0.02745	0.0130421	NA	NA	-61.0894	MET1STRG.19380.2_18873803_18874779	MET1STRG.19380.2	MET1STRG.19380	gene_id MET1STRG.19380; transcript_id MET1STRG.19380.2; exon_number 1	6	2	0.333333	3	18873803	18874779	AT3TE76530	3	18873610	18873890	Intergenic	3	FALSE	TRUE	FALSE	+	1	1	single	NA	ATSS
NA	ATTS	AT1TE29500	AT1G26460	Tetratricopeptide repeat (TPR)-like superfamily protein	0.201217	0.999955	0.1114	5.23754e-06	NA	NA	0	MET1STRG.3155.2_9154212_9154759	MET1STRG.3155.2	MET1STRG.3155	gene_id MET1STRG.3155; transcript_id MET1STRG.3155.2; exon_number 6	3	3	1	1	9154212	9154759	AT1TE29500	1	9154728	9154986	Intergenic	3	FALSE	FALSE	TRUE	+	6	6	last	NA	ATTS
NA	ATTS	AT1TE30410	AT1G27150	Tetratricopeptide repeat (TPR)-like superfamily protein	-0.242349	0.977467	0.13545	0.0107515	NA	0	-0.757576	MET1STRG.3248.2_9431981_9432266	MET1STRG.3248.2	MET1STRG.3248	gene_id MET1STRG.3248; transcript_id MET1STRG.3248.2; exon_number 14	2	1	0.5	1	9431981	9432266	AT1TE30410	1	9432182	9432422	Intergenic	3	FALSE	FALSE	TRUE	+	14	14	last	NA	ATTS
NA	ATSS	AT4TE84985	AT4G37440	hypothetical protein	9.66106	5.9394e-06	0.14875	1.88291e-06	NA	0	0	MET1STRG.25942.1_17601127_17601356	MET1STRG.25942.1	MET1STRG.25942	gene_id MET1STRG.25942; transcript_id MET1STRG.25942.1; exon_number 1	8	1	0.125	4	17601127	17601356	AT4TE84985	4	17600596	17601157	Intergenic	3	FALSE	TRUE	FALSE	+	1	6	first	NA	ATSS
NA	ATTS	AT4TE55390	AT4G22770	AT hook motif DNA-binding family protein	7.50103	0.0349566	0.4333	1.51921e-05	NA	NA	-51.4714	MET1STRG.23998.2_11963670_11964268	MET1STRG.23998.2	MET1STRG.23998	gene_id MET1STRG.23998; transcript_id MET1STRG.23998.2; exon_number 1	6	5	0.833333	4	11963670	11964268	AT4TE55390	4	11963493	11963755	Intergenic	3	FALSE	TRUE	FALSE	-	1	5	last	NA	ATTS

## Sheet: ddm1
					DESeq2 Illumina Col-0 vs ddmt1		DEXSeq2 Illumina Col-0 vs ddm1		Sorting (Delta = %mC TE Col-0 - %mC TE ddm1)			ParasiTE output
Alternative_splicing	Alternative_transcription	TE_id	gene_id	gene_name	log2FoldChange	padj	dIF	isoform_switch_q_value	Delta mCG	Delta mCHG	Delta mCHH	Exon_id	Transcript_id	Gene_id	Gene_ref_id	Total_number_transcripts	Total_transcripts_with_this_TEs	Freq_TE_isoform	exon_chromosome	exon_start	exon_end	TE_id	TE_chromosome	TE_start	TE_end	TE_localisation	method	AS_check	Exon_check_start	Exon_check_end	exon_strand	exon_number	total_exon_number	TE_position_isoform	Alternative_splicing	Alternative_transcription
RI	ATTS	AT4TE10335	AT4G04895	NA	3.74393	NA	-0.97665	0.00523824	-87.684	-46.0479	-4.39708	DDM1STRG.22942.3_2197776_2198420	DDM1STRG.22942.3	DDM1STRG.22942	gene_id DDM1STRG.22942; transcript_id DDM1STRG.22942.3; exon_number 2	4	2	0.5	4	2197776	2198420	AT4TE10335	4	2198164	2203993	Intergenic	3	TRUE	FALSE	TRUE	+	2	2	last	RI	ATTS
NA	ATTS	AT5TE48725	AT5G35490	mto 1 responding up 1	9.17204	7.68885e-06	0.01495	2.06202e-05	-87.5964	-40.3854	0.308966	DDM1STRG.31978.7_13690339_13691132	DDM1STRG.31978.7	DDM1STRG.31978	gene_id DDM1STRG.31978; transcript_id DDM1STRG.31978.7; exon_number 2	12	8	0.666667	5	13690339	13691132	AT5TE48725	5	13690360	13691229	Intergenic	1	FALSE	FALSE	TRUE	+	2	2	last	NA	ATTS
NA	ATSS	AT5TE14290	AT5G12210	RAB geranylgeranyl transferase beta subunit 1	6.57472	0.243365	0.01555	0.000801819	-86.4962	-44.5483	-5.48357	DDM1STRG.29254.6_3947123_3947277	DDM1STRG.29254.6	DDM1STRG.29254	gene_id DDM1STRG.29254; transcript_id DDM1STRG.29254.6; exon_number 1	28	18	0.642857	5	3947123	3947277	AT5TE14290	5	3944942	3947148	Intergenic	3	FALSE	TRUE	FALSE	+	1	9	first	NA	ATSS
NA	ATTS	AT4TE40685	AT4G16008	hypothetical protein	-0.47151	0.999994	-0.2805	9.24335e-07	-86.0949	-64.8513	-11.9914	DDM1STRG.24538.1_9067839_9069327	DDM1STRG.24538.1	DDM1STRG.24538	gene_id DDM1STRG.24538; transcript_id DDM1STRG.24538.1; exon_number 1	1	1	1	4	9067839	9069327	AT4TE40685	4	9068940	9072918	Intergenic	3	TRUE	FALSE	TRUE	+	1	1	single	NA	ATTS
NA	ATSS	AT2TE28025	AT2G15790	SQN	7.94209	8.43081e-41	0.1018	9.54022e-05	-86.023	-43.1754	-5.28267	DDM1STRG.10947.15_6880572_6886004	DDM1STRG.10947.15	DDM1STRG.10947	gene_id DDM1STRG.10947; transcript_id DDM1STRG.10947.15; exon_number 9	15	1	0.0666667	2	6880572	6886004	AT2TE28025	2	6884610	6885154	Intragenic	1	FALSE	FALSE	FALSE	-	9	9	first	NA	ATSS
NA	ATSS, ATTS	AT4TE04415	AT4G01980	NA	-3.23742	NA	-0.06875	0.0410909	-85.3322	-30.1693	-3.44493	DDM1STRG.22560.7_862903_863850	DDM1STRG.22560.7	DDM1STRG.22560	gene_id DDM1STRG.22560; transcript_id DDM1STRG.22560.7; exon_number 1	1	1	1	4	862903	863850	AT4TE04415	4	860920	864078	Intergenic	2	TRUE	TRUE	TRUE	-	1	1	single	NA	ATSS, ATTS
NA	ATSS	AT2TE77005	AT2G40960	Single-stranded nucleic acid binding R3H protein	7.55298	2.36937e-16	0.34945	5.23825e-24	-84.898	-69.1781	-6.15034	DDM1STRG.14093.1_17092906_17095748	DDM1STRG.14093.1	DDM1STRG.14093	gene_id DDM1STRG.14093; transcript_id DDM1STRG.14093.1; exon_number 1	6	1	0.166667	2	17092906	17095748	AT2TE77005	2	17092868	17093069	Intragenic	1	FALSE	TRUE	FALSE	+	1	5	first	NA	ATSS
RI	ATTS	AT1TE71775	AT1G58602	RPP7	8.24672	0.00128666	0.01135	0.0433432	-82.6484	-60.9594	-8.69691	DDM1STRG.6343.12_21748050_21748609	DDM1STRG.6343.12	DDM1STRG.6343	gene_id DDM1STRG.6343; transcript_id DDM1STRG.6343.12; exon_number 2	52	52	1	1	21748050	21748609	AT1TE71775	1	21748193	21753388	Intragenic	3	TRUE	FALSE	TRUE	+	2	2	last	RI	ATTS
RI	ATTS	AT1TE71775	AT1G58602	RPP7	8.30714	0.000888985	0.01205	0.0251288	-82.6484	-60.9594	-8.69691	DDM1STRG.6343.31_21748050_21748609	DDM1STRG.6343.31	DDM1STRG.6343	gene_id DDM1STRG.6343; transcript_id DDM1STRG.6343.31; exon_number 2	52	52	1	1	21748050	21748609	AT1TE71775	1	21748193	21753388	Intragenic	3	TRUE	FALSE	TRUE	+	2	2	last	RI	ATTS
RI	ALE, ATTS	AT1TE71775	AT1G58602	RPP7	7.66662	0.0120459	0.01415	0.00808254	-82.6484	-60.9594	-8.69691	DDM1STRG.6343.4_21748050_21748609	DDM1STRG.6343.4	DDM1STRG.6343	gene_id DDM1STRG.6343; transcript_id DDM1STRG.6343.4; exon_number 3	52	52	1	1	21748050	21748609	AT1TE71775	1	21748193	21753388	Intragenic	3	TRUE	FALSE	TRUE	+	3	3	last	RI	ALE, ATTS
NA	ATTS	AT1TE71775	AT1G58602	RPP7	6.29664	0.000764337	0.0148	0.0301001	-82.6484	-60.9594	-8.69691	DDM1STRG.6343.44_21748050_21748611	DDM1STRG.6343.44	DDM1STRG.6343	gene_id DDM1STRG.6343; transcript_id DDM1STRG.6343.44; exon_number 2	52	52	1	1	21748050	21748611	AT1TE71775	1	21748193	21753388	Intragenic	3	TRUE	FALSE	TRUE	+	2	2	last	NA	ATTS
NA	ATTS	AT1TE71775	AT1G58602	RPP7	8.65395	0.000140901	0.0152	0.00522176	-82.6484	-60.9594	-8.69691	DDM1STRG.6343.19_21748047_21748613	DDM1STRG.6343.19	DDM1STRG.6343	gene_id DDM1STRG.6343; transcript_id DDM1STRG.6343.19; exon_number 2	52	52	1	1	21748047	21748613	AT1TE71775	1	21748193	21753388	Intragenic	3	TRUE	FALSE	TRUE	+	2	2	last	NA	ATTS
RI	ATTS	AT1TE71775	AT1G58602	RPP7	8.8375	4.90533e-05	0.01695	0.00249801	-82.6484	-60.9594	-8.69691	DDM1STRG.6343.13_21746357_21748577	DDM1STRG.6343.13	DDM1STRG.6343	gene_id DDM1STRG.6343; transcript_id DDM1STRG.6343.13; exon_number 1	52	52	1	1	21746357	21748577	AT1TE71775	1	21748193	21753388	Intragenic	3	TRUE	FALSE	TRUE	+	1	1	single	RI	ATTS
NA	ATTS	AT1TE71775	AT1G58602	RPP7	6.4559	0.000303268	0.0173	0.0123864	-82.6484	-60.9594	-8.69691	DDM1STRG.6343.15_21748047_21748609	DDM1STRG.6343.15	DDM1STRG.6343	gene_id DDM1STRG.6343; transcript_id DDM1STRG.6343.15; exon_number 2	52	52	1	1	21748047	21748609	AT1TE71775	1	21748193	21753388	Intragenic	3	TRUE	FALSE	TRUE	+	2	2	last	NA	ATTS
NA	ALE, ATTS	AT1TE71775	AT1G58602	RPP7	6.64623	0.0102628	0.01755	0.0116986	-82.6484	-60.9594	-8.69691	DDM1STRG.6343.8_21748050_21748611	DDM1STRG.6343.8	DDM1STRG.6343	gene_id DDM1STRG.6343; transcript_id DDM1STRG.6343.8; exon_number 3	52	52	1	1	21748050	21748611	AT1TE71775	1	21748193	21753388	Intragenic	3	TRUE	FALSE	TRUE	+	3	3	last	NA	ALE, ATTS
NA	ALE, ATTS	AT1TE71775	AT1G58602	RPP7	7.98405	0.00412781	0.0176	0.00441977	-82.6484	-60.9594	-8.69691	DDM1STRG.6343.35_21748050_21748616	DDM1STRG.6343.35	DDM1STRG.6343	gene_id DDM1STRG.6343; transcript_id DDM1STRG.6343.35; exon_number 3	52	52	1	1	21748050	21748616	AT1TE71775	1	21748193	21753388	Intragenic	3	TRUE	FALSE	TRUE	+	3	3	last	NA	ALE, ATTS
A5SS, RI	ATTS	AT1TE71775	AT1G58602	RPP7	8.84734	4.66497e-05	0.01765	0.00199143	-82.6484	-60.9594	-8.69691	DDM1STRG.6343.29_21748047_21748612	DDM1STRG.6343.29	DDM1STRG.6343	gene_id DDM1STRG.6343; transcript_id DDM1STRG.6343.29; exon_number 2	52	52	1	1	21748047	21748612	AT1TE71775	1	21748193	21753388	Intragenic	3	TRUE	FALSE	TRUE	+	2	2	last	A5SS, RI	ATTS
NA	ALE, ATTS	AT1TE71775	AT1G58602	RPP7	5.21377	0.0219756	0.0181	0.0259727	-82.6484	-60.9594	-8.69691	DDM1STRG.6343.3_21748047_21748616	DDM1STRG.6343.3	DDM1STRG.6343	gene_id DDM1STRG.6343; transcript_id DDM1STRG.6343.3; exon_number 3	52	52	1	1	21748047	21748616	AT1TE71775	1	21748193	21753388	Intragenic	3	TRUE	FALSE	TRUE	+	3	3	last	NA	ALE, ATTS
NA	ATTS	AT1TE71775	AT1G58602	RPP7	5.9909	0.000190992	0.0209	0.0375473	-82.6484	-60.9594	-8.69691	DDM1STRG.6343.2_21746346_21748616	DDM1STRG.6343.2	DDM1STRG.6343	gene_id DDM1STRG.6343; transcript_id DDM1STRG.6343.2; exon_number 1	52	52	1	1	21746346	21748616	AT1TE71775	1	21748193	21753388	Intragenic	3	TRUE	FALSE	TRUE	+	1	1	single	NA	ATTS
NA	ATTS	AT1TE71775	AT1G58602	RPP7	6.28676	7.59814e-05	0.0213	0.00349213	-82.6484	-60.9594	-8.69691	DDM1STRG.6343.27_21746377_21748615	DDM1STRG.6343.27	DDM1STRG.6343	gene_id DDM1STRG.6343; transcript_id DDM1STRG.6343.27; exon_number 1	52	52	1	1	21746377	21748615	AT1TE71775	1	21748193	21753388	Intragenic	3	TRUE	FALSE	TRUE	+	1	1	single	NA	ATTS
NA	ALE, ATTS	AT1TE71775	AT1G58602	RPP7	8.22314	0.00113533	0.0215	0.000355188	-82.6484	-60.9594	-8.69691	DDM1STRG.6343.42_21748047_21748610	DDM1STRG.6343.42	DDM1STRG.6343	gene_id DDM1STRG.6343; transcript_id DDM1STRG.6343.42; exon_number 3	52	52	1	1	21748047	21748610	AT1TE71775	1	21748193	21753388	Intragenic	3	TRUE	FALSE	TRUE	+	3	3	last	NA	ALE, ATTS
SE	ALE, ATTS	AT1TE71775	AT1G58602	RPP7	5.99315	0.00373004	0.02295	0.0293365	-82.6484	-60.9594	-8.69691	DDM1STRG.6343.34_21748047_21748609	DDM1STRG.6343.34	DDM1STRG.6343	gene_id DDM1STRG.6343; transcript_id DDM1STRG.6343.34; exon_number 3	52	52	1	1	21748047	21748609	AT1TE71775	1	21748193	21753388	Intragenic	3	TRUE	FALSE	TRUE	+	3	3	last	SE	ALE, ATTS
NA	ALE, ATTS	AT1TE71775	AT1G58602	RPP7	5.41215	0.00351878	0.0239	0.00569064	-82.6484	-60.9594	-8.69691	DDM1STRG.6343.11_21747400_21748612	DDM1STRG.6343.11	DDM1STRG.6343	gene_id DDM1STRG.6343; transcript_id DDM1STRG.6343.11; exon_number 2	52	52	1	1	21747400	21748612	AT1TE71775	1	21748193	21753388	Intragenic	3	TRUE	FALSE	TRUE	+	2	2	last	NA	ALE, ATTS
NA	ALE, ATTS	AT1TE71775	AT1G58602	RPP7	5.68782	0.00311491	0.0243	0.00422394	-82.6484	-60.9594	-8.69691	DDM1STRG.6343.32_21747400_21748612	DDM1STRG.6343.32	DDM1STRG.6343	gene_id DDM1STRG.6343; transcript_id DDM1STRG.6343.32; exon_number 2	52	52	1	1	21747400	21748612	AT1TE71775	1	21748193	21753388	Intragenic	3	TRUE	FALSE	TRUE	+	2	2	last	NA	ALE, ATTS
NA	ATTS	AT1TE71775	AT1G58602	RPP7	9.44486	2.13823e-06	0.0253	0.000100783	-82.6484	-60.9594	-8.69691	DDM1STRG.6343.30_21746377_21748612	DDM1STRG.6343.30	DDM1STRG.6343	gene_id DDM1STRG.6343; transcript_id DDM1STRG.6343.30; exon_number 1	52	52	1	1	21746377	21748612	AT1TE71775	1	21748193	21753388	Intragenic	3	TRUE	FALSE	TRUE	+	1	1	single	NA	ATTS
NA	ALE, ATTS	AT1TE71775	AT1G58602	RPP7	5.75728	0.00158829	0.0262	0.00124514	-82.6484	-60.9594	-8.69691	DDM1STRG.6343.33_21747400_21748615	DDM1STRG.6343.33	DDM1STRG.6343	gene_id DDM1STRG.6343; transcript_id DDM1STRG.6343.33; exon_number 2	52	52	1	1	21747400	21748615	AT1TE71775	1	21748193	21753388	Intragenic	3	TRUE	FALSE	TRUE	+	2	2	last	NA	ALE, ATTS
NA	ALE, ATTS	AT1TE71775	AT1G58602	RPP7	8.79656	6.37829e-05	0.02925	1.06431e-05	-82.6484	-60.9594	-8.69691	DDM1STRG.6343.26_21747400_21748609	DDM1STRG.6343.26	DDM1STRG.6343	gene_id DDM1STRG.6343; transcript_id DDM1STRG.6343.26; exon_number 2	52	52	1	1	21747400	21748609	AT1TE71775	1	21748193	21753388	Intragenic	3	TRUE	FALSE	TRUE	+	2	2	last	NA	ALE, ATTS
NA	ALE, ATTS	AT1TE71775	AT1G58602	RPP7	5.69068	0.000849652	0.0296	0.00221438	-82.6484	-60.9594	-8.69691	DDM1STRG.6343.9_21747400_21748616	DDM1STRG.6343.9	DDM1STRG.6343	gene_id DDM1STRG.6343; transcript_id DDM1STRG.6343.9; exon_number 2	52	52	1	1	21747400	21748616	AT1TE71775	1	21748193	21753388	Intragenic	3	TRUE	FALSE	TRUE	+	2	2	last	NA	ALE, ATTS
NA	ALE, ATTS	AT1TE71775	AT1G58602	RPP7	8.91579	3.2494e-05	0.03125	4.57613e-06	-82.6484	-60.9594	-8.69691	DDM1STRG.6343.10_21747400_21748609	DDM1STRG.6343.10	DDM1STRG.6343	gene_id DDM1STRG.6343; transcript_id DDM1STRG.6343.10; exon_number 2	52	52	1	1	21747400	21748609	AT1TE71775	1	21748193	21753388	Intragenic	3	TRUE	FALSE	TRUE	+	2	2	last	NA	ALE, ATTS
RI	ATSS	AT4TE20245	AT4G08035	TE	10.2084	1.998e-08	0.24485	8.96818e-22	-80.678	-32.4822	-3.86372	DDM1STRG.23457.1_4864200_4866314	DDM1STRG.23457.1	DDM1STRG.23457	gene_id DDM1STRG.23457; transcript_id DDM1STRG.23457.1; exon_number 1	22	2	0.0909091	4	4864200	4866314	AT4TE20245	4	4864081	4865631	Intergenic	1	TRUE	TRUE	FALSE	+	1	1	single	RI	ATSS
RI	ALE, ATTS	AT3TE21700	AT3G03085	NA	6.20479	NA	0.03895	0.0305786	-78.3474	-38.7851	-5.42345	DDM1STRG.17010.10_5155203_5155492	DDM1STRG.17010.10	DDM1STRG.17010	gene_id DDM1STRG.17010; transcript_id DDM1STRG.17010.10; exon_number 1	1	1	1	3	5155203	5155492	AT3TE21700	3	5151995	5155306	Intergenic	3	TRUE	TRUE	FALSE	-	1	2	last	RI	ALE, ATTS
RI	NA	AT2TE45520	AT2G24980	Proline-rich extensin-like family protein	-1.08455	0.282961	-0.10965	0.00350858	-76.7046	-27.1428	0.27767	DDM1STRG.12024.1_10623125_10624291	DDM1STRG.12024.1	DDM1STRG.12024	gene_id DDM1STRG.12024; transcript_id DDM1STRG.12024.1; exon_number 1	2	2	1	2	10623125	10624291	AT2TE45520	2	10623572	10623924	Intragenic	1	TRUE	FALSE	FALSE	+	1	1	single	RI	NA
RI	ATSS	AT2TE45520	AT2G24980	Proline-rich extensin-like family protein	0.750072	0.999994	0.10965	0.016431	-76.7046	-27.1428	0.27767	DDM1STRG.12024.2_10623621_10623893	DDM1STRG.12024.2	DDM1STRG.12024	gene_id DDM1STRG.12024; transcript_id DDM1STRG.12024.2; exon_number 1	2	2	1	2	10623621	10623893	AT2TE45520	2	10623572	10623924	Intragenic	2	TRUE	TRUE	TRUE	+	1	2	first	RI	ATSS
NA	ATSS	AT2TE06955	AT2G04340	cytoplasmic dynein 2 light intermediate chain	-8.10424	0.00107901	-0.11795	1.15471e-18	-74.9666	-38.9056	-7.03894	DDM1STRG.9655.4_1513518_1513613	DDM1STRG.9655.4	DDM1STRG.9655	gene_id DDM1STRG.9655; transcript_id DDM1STRG.9655.4; exon_number 1	4	4	1	2	1513518	1513613	AT2TE06955	2	1505384	1513550	Intergenic	3	TRUE	TRUE	FALSE	+	1	4	first	NA	ATSS
A3SS	ATSS	AT2TE06955	AT2G04340	cytoplasmic dynein 2 light intermediate chain	8.32685	0.00070266	0.10355	8.83892e-17	-74.9666	-38.9056	-7.03894	DDM1STRG.9655.2_1513510_1513613	DDM1STRG.9655.2	DDM1STRG.9655	gene_id DDM1STRG.9655; transcript_id DDM1STRG.9655.2; exon_number 1	4	4	1	2	1513510	1513613	AT2TE06955	2	1505384	1513550	Intergenic	3	TRUE	TRUE	FALSE	+	1	4	first	A3SS	ATSS
RI	NA	AT2TE28430	AT2G16050	Cysteine/Histidine-rich C1 domain family protein	6.40412	1.40124e-06	0.09525	2.02277e-09	-74.5383	0	-0.041579	DDM1STRG.10971.5_6978524_6981150	DDM1STRG.10971.5	DDM1STRG.10971	gene_id DDM1STRG.10971; transcript_id DDM1STRG.10971.5; exon_number 1	10	5	0.5	2	6978524	6981150	AT2TE28430	2	6979261	6980308	Intergenic	1	TRUE	FALSE	FALSE	+	1	1	single	RI	NA
NA	ATTS	AT1TE12295	AT1G11270	F-box	1.68	0.962356	0.2704	0.000690763	-74.249	-20.1738	-6.7923	DDM1STRG.1404.5_3785516_3786674	DDM1STRG.1404.5	DDM1STRG.1404	gene_id DDM1STRG.1404; transcript_id DDM1STRG.1404.5; exon_number 1	3	3	1	1	3785516	3786674	AT1TE12295	1	3780764	3785721	Intragenic	3	TRUE	TRUE	FALSE	-	1	2	last	NA	ATTS
NA	ATSS	AT5TE65370	AT5G44930	Exostosin family protein	-7.38259	0.0198176	-0.1737	8.10844e-05	-74.0124	-26.9029	-2.61907	DDM1STRG.33100.7_18141367_18142164	DDM1STRG.33100.7	DDM1STRG.33100	gene_id DDM1STRG.33100; transcript_id DDM1STRG.33100.7; exon_number 4	7	5	0.714286	5	18141367	18142164	AT5TE65370	5	18142155	18146898	Intergenic	3	FALSE	FALSE	TRUE	-	4	4	first	NA	ATSS
NA	ATSS	AT5TE65370	AT5G44930	Exostosin family protein	0.376192	0.999994	0.19965	0.0418968	-74.0124	-26.9029	-2.61907	DDM1STRG.33100.6_18141367_18142176	DDM1STRG.33100.6	DDM1STRG.33100	gene_id DDM1STRG.33100; transcript_id DDM1STRG.33100.6; exon_number 4	7	5	0.714286	5	18141367	18142176	AT5TE65370	5	18142155	18146898	Intergenic	3	FALSE	FALSE	TRUE	-	4	4	first	NA	ATSS
NA	ATSS	AT1TE76325	AT1G62540	flavin-monooxygenase glucosinolate S-oxygenase 2	2.61841	0.633749	0.01845	0.0254702	-69.1893	-47.1429	-16.4645	DDM1STRG.6742.36_23152644_23153547	DDM1STRG.6742.36	DDM1STRG.6742	gene_id DDM1STRG.6742; transcript_id DDM1STRG.6742.36; exon_number 1	42	6	0.142857	1	23152644	23153547	AT1TE76325	1	23152827	23153329	Intragenic	1	FALSE	FALSE	FALSE	+	1	6	first	NA	ATSS
NA	ATSS	AT1TE76325	AT1G62540	flavin-monooxygenase glucosinolate S-oxygenase 2	1.46357	0.880169	0.02965	0.0211604	-69.1893	-47.1429	-16.4645	DDM1STRG.6742.35_23152641_23153547	DDM1STRG.6742.35	DDM1STRG.6742	gene_id DDM1STRG.6742; transcript_id DDM1STRG.6742.35; exon_number 1	42	6	0.142857	1	23152641	23153547	AT1TE76325	1	23152827	23153329	Intragenic	1	FALSE	FALSE	FALSE	+	1	6	first	NA	ATSS
A3SS, RI	ATSS	AT3TE22200	AT3G15590	Tetratricopeptide repeat (TPR)-like superfamily protein	8.49069	0.000309338	0.09995	1.72954e-09	-68.9248	-34.0182	-5.4509	DDM1STRG.17068.1_5277629_5277989	DDM1STRG.17068.1	DDM1STRG.17068	gene_id DDM1STRG.17068; transcript_id DDM1STRG.17068.1; exon_number 3	13	11	0.846154	3	5277629	5277989	AT3TE22200	3	5277961	5286732	Intergenic	3	TRUE	FALSE	TRUE	-	3	3	first	A3SS, RI	ATSS
NA	ATSS	AT2TE42810	AT2G23470	root UVB sensitive protein (Protein of unknown function, DUF647)	-7.40723	0.0182105	-0.47775	1.63459e-07	-68.772	-32.9113	-3.57392	DDM1STRG.11857.5_10000933_10001491	DDM1STRG.11857.5	DDM1STRG.11857	gene_id DDM1STRG.11857; transcript_id DDM1STRG.11857.5; exon_number 9	5	2	0.4	2	10000933	10001491	AT2TE42810	2	10001479	10009658	Intergenic	3	TRUE	FALSE	TRUE	-	9	9	first	NA	ATSS
NA	ATSS	AT2TE28020	AT2G15790	SQN	11.0581	1.60086e-10	0.04225	1.28522e-06	-68.0928	-50.7686	-7.41695	DDM1STRG.10947.14_6880572_6883643	DDM1STRG.10947.14	DDM1STRG.10947	gene_id DDM1STRG.10947; transcript_id DDM1STRG.10947.14; exon_number 9	15	5	0.333333	2	6880572	6883643	AT2TE28020	2	6881260	6884610	Intergenic	3	TRUE	FALSE	TRUE	-	9	9	first	NA	ATSS
NA	ATSS	AT2TE28020	AT2G15790	SQN	8.89461	3.11033e-11	0.0538	0.00316637	-68.0928	-50.7686	-7.41695	DDM1STRG.10947.7_6880572_6883686	DDM1STRG.10947.7	DDM1STRG.10947	gene_id DDM1STRG.10947; transcript_id DDM1STRG.10947.7; exon_number 9	15	5	0.333333	2	6880572	6883686	AT2TE28020	2	6881260	6884610	Intergenic	3	TRUE	FALSE	TRUE	-	9	9	first	NA	ATSS
NA	ATSS	AT2TE28020	AT2G15790	SQN	4.5051	3.24244e-36	0.06785	0.00714782	-68.0928	-50.7686	-7.41695	DDM1STRG.10947.5_6880572_6883112	DDM1STRG.10947.5	DDM1STRG.10947	gene_id DDM1STRG.10947; transcript_id DDM1STRG.10947.5; exon_number 9	15	5	0.333333	2	6880572	6883112	AT2TE28020	2	6881260	6884610	Intergenic	3	TRUE	FALSE	TRUE	-	9	9	first	NA	ATSS
NA	ATSS	AT2TE28020	AT2G15790	SQN	7.94209	8.43081e-41	0.1018	9.54022e-05	-68.0928	-50.7686	-7.41695	DDM1STRG.10947.15_6880572_6886004	DDM1STRG.10947.15	DDM1STRG.10947	gene_id DDM1STRG.10947; transcript_id DDM1STRG.10947.15; exon_number 9	15	5	0.333333	2	6880572	6886004	AT2TE28020	2	6881260	6884610	Intergenic	1	TRUE	FALSE	FALSE	-	9	9	first	NA	ATSS
NA	ATTS	AT3TE92525	AT3G61320	Bestrophin-like protein	0.764757	0.999994	0.232	0.000813254	-65.8901	-16.5894	0.7943	DDM1STRG.21976.6_22695297_22695733	DDM1STRG.21976.6	DDM1STRG.21976	gene_id DDM1STRG.21976; transcript_id DDM1STRG.21976.6; exon_number 4	8	8	1	3	22695297	22695733	AT3TE92525	3	22695565	22700522	Intergenic	3	FALSE	FALSE	TRUE	+	4	4	last	NA	ATTS
RI	NA	AT1TE71770	AT1G58602	LRR and NB-ARC domains-containing disease resistance protein	8.24672	0.00128666	0.01135	0.0433432	-60.85	-14.386	-2.14425	DDM1STRG.6343.12_21746357_21747964	DDM1STRG.6343.12	DDM1STRG.6343	gene_id DDM1STRG.6343; transcript_id DDM1STRG.6343.12; exon_number 1	52	27	0.519231	1	21746357	21747964	AT1TE71770	1	21746739	21747327	Intragenic	1	FALSE	FALSE	FALSE	+	1	2	first	RI	NA
RI	NA	AT1TE71770	AT1G58602	LRR and NB-ARC domains-containing disease resistance protein	8.8375	4.90533e-05	0.01695	0.00249801	-60.85	-14.386	-2.14425	DDM1STRG.6343.13_21746357_21748577	DDM1STRG.6343.13	DDM1STRG.6343	gene_id DDM1STRG.6343; transcript_id DDM1STRG.6343.13; exon_number 1	52	27	0.519231	1	21746357	21748577	AT1TE71770	1	21746739	21747327	Intragenic	1	FALSE	FALSE	FALSE	+	1	1	single	RI	NA
NA	AFE, ATSS, ATTS	AT5TE29680	AT5G24205-AT5G24206	NA	-2.65238	NA	-0.32655	0.0370946	-59.5592	-28.8746	-0.16065	DDM1STRG.30751.2_8209636_8209977	DDM1STRG.30751.2	DDM1STRG.30751	gene_id DDM1STRG.30751; transcript_id DDM1STRG.30751.2; exon_number 2	15	15	1	5	8209636	8209977	AT5TE29680	5	8206750	8210305	Intergenic	2	TRUE	FALSE	FALSE	-	2	6	middle	NA	AFE, ATSS, ATTS
NA	ATTS	AT5TE29680	AT5G24205-AT5G24206	NA	-2.65238	NA	-0.32655	0.0370946	-59.5592	-28.8746	-0.16065	DDM1STRG.30751.2_8209306_8209539	DDM1STRG.30751.2	DDM1STRG.30751	gene_id DDM1STRG.30751; transcript_id DDM1STRG.30751.2; exon_number 1	15	15	1	5	8209306	8209539	AT5TE29680	5	8206750	8210305	Intergenic	2	TRUE	TRUE	TRUE	-	1	6	last	NA	ATTS
NA	ATSS	AT3TE63260	AT3G43740	Leucine-rich repeat (LRR) family protein	-7.07148	0.0528159	-0.0332	1.26113e-07	-57.7867	-8.79829	-3.05499	DDM1STRG.19729.3_15644045_15644350	DDM1STRG.19729.3	DDM1STRG.19729	gene_id DDM1STRG.19729; transcript_id DDM1STRG.19729.3; exon_number 1	9	7	0.777778	3	15644045	15644350	AT3TE63260	3	15642941	15644096	Intergenic	3	FALSE	TRUE	FALSE	+	1	5	first	NA	ATSS
RI	ATTS	AT3TE69355	AT3G46490	2-oxoglutarate (2OG) and Fe(II)-dependent oxygenase superfamily protein	1.03288	0.999994	0.0961	0.0456966	-56.3077	-47.4632	-1.3363	DDM1STRG.20067.5_17116302_17117529	DDM1STRG.20067.5	DDM1STRG.20067	gene_id DDM1STRG.20067; transcript_id DDM1STRG.20067.5; exon_number 4	13	5	0.384615	3	17116302	17117529	AT3TE69355	3	17116581	17116870	Intragenic	1	TRUE	FALSE	FALSE	+	4	4	last	RI	ATTS
RI	ATSS	AT2TE77015	AT2G40960	Single-stranded nucleic acid binding R3H protein	7.55298	2.36937e-16	0.34945	5.23825e-24	-54.9394	-41.2791	-2.10136	DDM1STRG.14093.1_17092906_17095748	DDM1STRG.14093.1	DDM1STRG.14093	gene_id DDM1STRG.14093; transcript_id DDM1STRG.14093.1; exon_number 1	6	6	1	2	17092906	17095748	AT2TE77015	2	17095129	17095512	Intergenic	1	TRUE	FALSE	FALSE	+	1	5	first	RI	ATSS
NA	ATTS	AT5TE36530	AT5G28040	DNA-binding storekeeper protein-related transcriptional regulator	0.357652	0.999994	0.3465	0.000179402	-52.8023	-14.4211	-1.03802	DDM1STRG.31241.1_10037163_10039027	DDM1STRG.31241.1	DDM1STRG.31241	gene_id DDM1STRG.31241; transcript_id DDM1STRG.31241.1; exon_number 1	2	1	0.5	5	10037163	10039027	AT5TE36530	5	10034412	10037202	Intergenic	3	TRUE	TRUE	FALSE	-	1	1	single	NA	ATTS
NA	ATTS	AT5TE71005	AT5G48657	defense protein-like protein	5.97436	NA	0.06835	0.0283725	-46.7716	-2.56239	0.33456	DDM1STRG.33599.8_19733930_19734158	DDM1STRG.33599.8	DDM1STRG.33599	gene_id DDM1STRG.33599; transcript_id DDM1STRG.33599.8; exon_number 1	9	9	1	5	19733930	19734158	AT5TE71005	5	19733440	19733962	Intergenic	3	FALSE	TRUE	FALSE	-	1	4	last	NA	ATTS
NA	ATSS, ATTS	AT4TE34430	AT4G06075-AT4G13493-AT4G13494-AT4G13495	NA	3.77575	0.470841	0.0135	0.0396599	-43.7196	-3.04902	-1.85185	DDM1STRG.24162.73_7843544_7843942	DDM1STRG.24162.73	DDM1STRG.24162	gene_id DDM1STRG.24162; transcript_id DDM1STRG.24162.73; exon_number 4	155	24	0.154839	4	7843544	7843942	AT4TE34430	4	7843867	7844589	Intragenic	3	TRUE	FALSE	TRUE	+	4	4	last	NA	ATSS, ATTS
NA	ATTS	AT5TE30395	AT5G24570	hypothetical protein	0.627187	0.999994	0.27135	2.46398e-12	-43.1426	-29.7563	-11.8924	DDM1STRG.30802.1_8405604_8406120	DDM1STRG.30802.1	DDM1STRG.30802	gene_id DDM1STRG.30802; transcript_id DDM1STRG.30802.1; exon_number 1	3	1	0.333333	5	8405604	8406120	AT5TE30395	5	8404054	8405675	Intergenic	3	FALSE	TRUE	FALSE	-	1	1	single	NA	ATTS
NA	ATSS	AT4TE06910	AT4G03070	2-oxoglutarate (2OG) and Fe(II)-dependent oxygenase superfamily protein	7.37358	0.0330065	0.1561	9.48376e-11	-43.0327	-5.18519	-4.62342	DDM1STRG.22722.1_1358383_1358821	DDM1STRG.22722.1	DDM1STRG.22722	gene_id DDM1STRG.22722; transcript_id DDM1STRG.22722.1; exon_number 1	6	5	0.833333	4	1358383	1358821	AT4TE06910	4	1356978	1358427	Intergenic	3	FALSE	TRUE	FALSE	+	1	3	first	NA	ATSS
NA	ATTS	AT5TE63120	AT5G43500	actin-related protein 9	-7.65295	0.00754826	-0.12005	0.0016122	-42.5926	-5.32486	0.048439	DDM1STRG.32891.14_17473285_17473535	DDM1STRG.32891.14	DDM1STRG.32891	gene_id DDM1STRG.32891; transcript_id DDM1STRG.32891.14; exon_number 16	15	15	1	5	17473285	17473535	AT5TE63120	5	17473458	17474026	Intergenic	3	FALSE	FALSE	TRUE	+	16	16	last	NA	ATTS
NA	ATTS	AT5TE63120	AT5G43500	actin-related protein 9	7.19291	0.0560387	0.1939	4.51323e-06	-42.5926	-5.32486	0.048439	DDM1STRG.32891.6_17473285_17473533	DDM1STRG.32891.6	DDM1STRG.32891	gene_id DDM1STRG.32891; transcript_id DDM1STRG.32891.6; exon_number 18	15	15	1	5	17473285	17473533	AT5TE63120	5	17473458	17474026	Intergenic	3	FALSE	FALSE	TRUE	+	18	18	last	NA	ATTS
NA	ATTS	AT5TE40020	AT5G29000	Homeodomain-like superfamily protein	7.61162	0.0210808	0.10425	1.85242e-06	-42.5414	0	-0.211126	DDM1STRG.31448.11_11022129_11022557	DDM1STRG.31448.11	DDM1STRG.31448	gene_id DDM1STRG.31448; transcript_id DDM1STRG.31448.11; exon_number 1	16	11	0.6875	5	11022129	11022557	AT5TE40020	5	11021382	11022163	Intergenic	3	FALSE	TRUE	FALSE	-	1	8	last	NA	ATTS
NA	ATTS	AT3TE66765	AT3G45030	Ribosomal protein S10p/S20e family protein	-0.133913	0.999994	-0.1536	1.98918e-58	-41.1838	-8.54701	-6.92144	DDM1STRG.19899.3_16471492_16472358	DDM1STRG.19899.3	DDM1STRG.19899	gene_id DDM1STRG.19899; transcript_id DDM1STRG.19899.3; exon_number 1	4	4	1	3	16471492	16472358	AT3TE66765	3	16470339	16471533	Intergenic	3	FALSE	TRUE	FALSE	-	1	1	single	NA	ATTS
NA	ATTS	AT3TE66765	AT3G45030	Ribosomal protein S10p/S20e family protein	0.949819	0.0919125	0.1844	1.50234e-37	-41.1838	-8.54701	-6.92144	DDM1STRG.19899.1_16471366_16471748	DDM1STRG.19899.1	DDM1STRG.19899	gene_id DDM1STRG.19899; transcript_id DDM1STRG.19899.1; exon_number 1	4	4	1	3	16471366	16471748	AT3TE66765	3	16470339	16471533	Intergenic	3	FALSE	TRUE	FALSE	-	1	3	last	NA	ATTS
NA	ATSS	AT4TE25440	AT4G09550	AtGCP3 interacting protein 1	-5.51138	NA	-0.02815	4.16673e-05	-40.0349	-12.5935	-0.052275	DDM1STRG.23698.7_6039094_6039206	DDM1STRG.23698.7	DDM1STRG.23698	gene_id DDM1STRG.23698; transcript_id DDM1STRG.23698.7; exon_number 1	17	7	0.411765	4	6039094	6039206	AT4TE25440	4	6037931	6039098	Intergenic	3	FALSE	TRUE	FALSE	+	1	3	first	NA	ATSS
NA	ATTS	AT5TE59075	AT5G40840	Rad21/Rec8-like family protein	7.5521	0.0178695	0.3788	0.000103192	-36.681	-14.3437	-2.68966	DDM1STRG.32545.1_16359392_16359706	DDM1STRG.32545.1	DDM1STRG.32545	gene_id DDM1STRG.32545; transcript_id DDM1STRG.32545.1; exon_number 1	6	6	1	5	16359392	16359706	AT5TE59075	5	16356371	16359539	Intergenic	3	FALSE	TRUE	FALSE	-	1	13	last	NA	ATTS
NA	ATTS	AT4TE34655	AT4G13575	hypothetical protein	-6.8702	0.100727	-0.0529	8.47878e-08	-36.0672	-6.54206	-0.404934	DDM1STRG.24178.4_7886926_7887196	DDM1STRG.24178.4	DDM1STRG.24178	gene_id DDM1STRG.24178; transcript_id DDM1STRG.24178.4; exon_number 1	5	5	1	4	7886926	7887196	AT4TE34655	4	7886095	7887103	Intergenic	3	FALSE	TRUE	FALSE	-	1	9	last	NA	ATTS
NA	ATTS	AT4TE34655	NA	NA	0.264982	0.999994	0.1854	0.0448761	-36.0672	-6.54206	-0.404934	DDM1STRG.24178.1_7886848_7887196	DDM1STRG.24178.1	DDM1STRG.24178	gene_id DDM1STRG.24178; transcript_id DDM1STRG.24178.1; exon_number 1	5	5	1	4	7886848	7887196	AT4TE34655	4	7886095	7887103	Intergenic	3	FALSE	TRUE	FALSE	-	1	3	last	NA	ATTS
NA	ATTS	AT2TE56340	AT2G30150	UDP-Glycosyltransferase superfamily protein	-3.90604	2.68477e-06	-0.26155	1.07999e-05	-33.9487	-6.48317	-6.40402	DDM1STRG.12668.1_12875244_12876245	DDM1STRG.12668.1	DDM1STRG.12668	gene_id DDM1STRG.12668; transcript_id DDM1STRG.12668.1; exon_number 2	2	2	1	2	12875244	12876245	AT2TE56340	2	12876124	12877655	Intergenic	3	FALSE	FALSE	TRUE	+	2	2	last	NA	ATTS
NA	ATTS	AT2TE56340	AT2G30150	UDP-Glycosyltransferase superfamily protein	-0.575803	0.999994	0.26155	1.6414e-06	-33.9487	-6.48317	-6.40402	DDM1STRG.12668.2_12875244_12876259	DDM1STRG.12668.2	DDM1STRG.12668	gene_id DDM1STRG.12668; transcript_id DDM1STRG.12668.2; exon_number 2	2	2	1	2	12875244	12876259	AT2TE56340	2	12876124	12877655	Intergenic	3	FALSE	FALSE	TRUE	+	2	2	last	NA	ATTS
NA	ATTS	AT4TE02995	AT4G01395	conserved oligomeric Golgi complex subunit 4	-4.50847	0.0455222	-0.059	2.46289e-05	-33.3908	-27.8109	-5.73816	DDM1STRG.22474.2_573005_573727	DDM1STRG.22474.2	DDM1STRG.22474	gene_id DDM1STRG.22474; transcript_id DDM1STRG.22474.2; exon_number 1	2	2	1	4	573005	573727	AT4TE02995	4	571979	573028	Intergenic	3	FALSE	TRUE	FALSE	-	1	2	last	NA	ATTS
NA	ATTS	AT4TE02995	AT4G01395	conserved oligomeric Golgi complex subunit 4	0.186683	0.999994	0.059	2.50257e-08	-33.3908	-27.8109	-5.73816	DDM1STRG.22474.1_572996_573727	DDM1STRG.22474.1	DDM1STRG.22474	gene_id DDM1STRG.22474; transcript_id DDM1STRG.22474.1; exon_number 1	2	2	1	4	572996	573727	AT4TE02995	4	571979	573028	Intergenic	3	FALSE	TRUE	FALSE	-	1	2	last	NA	ATTS
NA	ATTS	AT3TE40900	AT3G26740	CCR-like protein	-0.716544	0.999994	0.02405	0.0301001	-33.3087	-20.6018	-18.2999	DDM1STRG.18525.11_9828385_9828675	DDM1STRG.18525.11	DDM1STRG.18525	gene_id DDM1STRG.18525; transcript_id DDM1STRG.18525.11; exon_number 3	24	7	0.291667	3	9828385	9828675	AT3TE40900	3	9828597	9829385	Intergenic	3	FALSE	FALSE	TRUE	+	3	3	last	NA	ATTS
RI	ATSS, ATTS	AT2TE01630	AT2G01890	purple acid phosphatase 8	-8.34681	0.00356734	-0.0646	0.00181766	-33.1983	-16.4139	-2.42333	DDM1STRG.9367.2_396751_397201	DDM1STRG.9367.2	DDM1STRG.9367	gene_id DDM1STRG.9367; transcript_id DDM1STRG.9367.2; exon_number 1	8	8	1	2	396751	397201	AT2TE01630	2	393577	396843	Intergenic	3	TRUE	TRUE	FALSE	-	1	6	last	RI	ATSS, ATTS
NA	ATTS	AT5TE57845	AT5G40010	AAA-ATPase 1	-5.2234	NA	-0.45455	0.00810144	-33.0723	-1.65746	0	DDM1STRG.32451.1_16020000_16020656	DDM1STRG.32451.1	DDM1STRG.32451	gene_id DDM1STRG.32451; transcript_id DDM1STRG.32451.1; exon_number 1	2	2	1	5	16020000	16020656	AT5TE57845	5	16019284	16020273	Intergenic	3	FALSE	TRUE	FALSE	-	1	1	single	NA	ATTS
NA	ATTS	AT5TE57845	AT5G40010	AAA-ATPase 1	-0.208434	0.999994	0.45455	0.00427832	-33.0723	-1.65746	0	DDM1STRG.32451.2_16020137_16021900	DDM1STRG.32451.2	DDM1STRG.32451	gene_id DDM1STRG.32451; transcript_id DDM1STRG.32451.2; exon_number 1	2	2	1	5	16020137	16021900	AT5TE57845	5	16019284	16020273	Intergenic	3	FALSE	TRUE	FALSE	-	1	1	single	NA	ATTS
NA	ATSS	AT4TE00950	AT4G00420	Double-stranded RNA-binding domain (DsRBD)-containing protein	-6.92678	0.0915189	-0.04725	0.000344411	-32.2876	-2.9709	-0.18126	DDM1STRG.22338.13_184249_184384	DDM1STRG.22338.13	DDM1STRG.22338	gene_id DDM1STRG.22338; transcript_id DDM1STRG.22338.13; exon_number 7	20	5	0.25	4	184249	184384	AT4TE00950	4	184374	185512	Intergenic	3	FALSE	FALSE	TRUE	-	7	7	first	NA	ATSS
NA	ATSS	AT4TE00950	AT4G00420	Double-stranded RNA-binding domain (DsRBD)-containing protein	7.13149	0.0672044	0.043	8.53513e-07	-32.2876	-2.9709	-0.18126	DDM1STRG.22338.8_184249_184387	DDM1STRG.22338.8	DDM1STRG.22338	gene_id DDM1STRG.22338; transcript_id DDM1STRG.22338.8; exon_number 7	20	5	0.25	4	184249	184387	AT4TE00950	4	184374	185512	Intergenic	3	FALSE	FALSE	TRUE	-	7	7	first	NA	ATSS
NA	ATTS	AT1TE20090	AT1G18060	microbial collagenase	-1.30556	0.877098	-0.0127	0.000818696	-30.2176	-14.1184	-0.664452	DDM1STRG.2312.2_6211862_6212355	DDM1STRG.2312.2	DDM1STRG.2312	gene_id DDM1STRG.2312; transcript_id DDM1STRG.2312.2; exon_number 1	7	7	1	1	6211862	6212355	AT1TE20090	1	6211688	6211987	Intergenic	3	FALSE	TRUE	FALSE	-	1	3	last	NA	ATTS
A5SS, RI	NA	AT3TE48910	AT3G29970	B12D protein	3.18371	0.000573042	0.06345	0.0470523	-29.7847	-3.93421	-1.10524	DDM1STRG.18992.3_11745196_11746083	DDM1STRG.18992.3	DDM1STRG.18992	gene_id DDM1STRG.18992; transcript_id DDM1STRG.18992.3; exon_number 1	5	5	1	3	11745196	11746083	AT3TE48910	3	11745514	11746336	Intragenic	3	TRUE	FALSE	TRUE	+	1	2	first	A5SS, RI	NA
NA	ATTS	AT2TE39090	AT2G21550	Bifunctional dihydrofolate reductase/thymidylate synthase	7.15071	0.0758104	0.26615	7.7739e-07	-28.3073	-34.8053	-7.29359	DDM1STRG.11616.3_9228449_9228686	DDM1STRG.11616.3	DDM1STRG.11616	gene_id DDM1STRG.11616; transcript_id DDM1STRG.11616.3; exon_number 4	5	4	0.8	2	9228449	9228686	AT2TE39090	2	9228630	9229177	Intragenic	3	FALSE	FALSE	TRUE	+	4	4	last	NA	ATTS
NA	ATTS	AT4TE11295	AT4G04750	Major facilitator superfamily protein	-5.92791	NA	-0.0332	0.0313381	-26.4121	-0.873362	-0.516296	DDM1STRG.22991.2_2422481_2422837	DDM1STRG.22991.2	DDM1STRG.22991	gene_id DDM1STRG.22991; transcript_id DDM1STRG.22991.2; exon_number 17	10	9	0.9	4	2422481	2422837	AT4TE11295	4	2422382	2424145	Intergenic	2	TRUE	TRUE	TRUE	+	17	17	last	NA	ATTS
NA	ATTS	AT2TE85710	AT2G45770	signal recognition particle receptor protein, chloroplast (FTSY)	-6.50787	0.21527	-0.02255	0.00108624	-26.0021	-9.0081	-0.284075	DDM1STRG.14746.9_18853288_18853709	DDM1STRG.14746.9	DDM1STRG.14746	gene_id DDM1STRG.14746; transcript_id DDM1STRG.14746.9; exon_number 10	17	17	1	2	18853288	18853709	AT2TE85710	2	18853666	18854301	Intergenic	3	FALSE	FALSE	TRUE	+	10	10	last	NA	ATTS
NA	ATTS	AT3TE48180	AT3G29760	Haloacid dehalogenase-like hydrolase (HAD) superfamily protein	-1.43565	0.418407	-0.11645	0.0423496	-25.8352	5.95053	2.38593	DDM1STRG.18967.4_11589450_11589968	DDM1STRG.18967.4	DDM1STRG.18967	gene_id DDM1STRG.18967; transcript_id DDM1STRG.18967.4; exon_number 1	9	9	1	3	11589450	11589968	AT3TE48180	3	11588352	11589530	Intergenic	3	FALSE	TRUE	FALSE	-	1	6	last	NA	ATTS
NA	ATTS	AT4TE00690	AT4G00310	Putative membrane lipoprotein	8.03776	0.00393501	0.6296	1.44478e-05	-25.4762	0	0	DDM1STRG.22318.2_134619_135416	DDM1STRG.22318.2	DDM1STRG.22318	gene_id DDM1STRG.22318; transcript_id DDM1STRG.22318.2; exon_number 4	3	3	1	4	134619	135416	AT4TE00690	4	135283	135970	Intergenic	3	FALSE	FALSE	TRUE	+	4	4	last	NA	ATTS
NA	ATTS	AT2TE40090	AT2G22190	Haloacid dehalogenase-like hydrolase (HAD) superfamily protein	-6.87113	0.106361	-0.04885	1.93268e-05	-25.2199	-6.9196	1.22176	DDM1STRG.11678.3_9433658_9433953	DDM1STRG.11678.3	DDM1STRG.11678	gene_id DDM1STRG.11678; transcript_id DDM1STRG.11678.3; exon_number 1	18	16	0.888889	2	9433658	9433953	AT2TE40090	2	9432662	9433854	Intergenic	3	FALSE	TRUE	FALSE	-	1	11	last	NA	ATTS
NA	ALE, ATTS	AT3TE47905	AT3G29644	NA	-5.60493	NA	-0.10095	5.08474e-06	-23.8781	3.3169	0.51522	DDM1STRG.18951.4_11499165_11499505	DDM1STRG.18951.4	DDM1STRG.18951	gene_id DDM1STRG.18951; transcript_id DDM1STRG.18951.4; exon_number 1	20	19	0.95	3	11499165	11499505	AT3TE47905	3	11498789	11499221	Intragenic	3	FALSE	TRUE	FALSE	-	1	3	last	NA	ALE, ATTS
NA	ATTS	AT3TE91990	AT3G61020	NA	-6.81821	0.112053	-0.13425	0.000376036	-23.2885	-12.2309	1.17797	DDM1STRG.21927.11_22577032_22577495	DDM1STRG.21927.11	DDM1STRG.21927	gene_id DDM1STRG.21927; transcript_id DDM1STRG.21927.11; exon_number 4	15	15	1	3	22577032	22577495	AT3TE91990	3	22577333	22578601	Intergenic	3	FALSE	FALSE	TRUE	+	4	4	last	NA	ATTS
NA	ATTS	AT5TE67090	AT5G45950	GDSL-like Lipase/Acylhydrolase superfamily protein	0.251039	0.999994	0.06575	0.0488993	-23.0627	0	0	DDM1STRG.33249.2_18636321_18636745	DDM1STRG.33249.2	DDM1STRG.33249	gene_id DDM1STRG.33249; transcript_id DDM1STRG.33249.2; exon_number 5	5	5	1	5	18636321	18636745	AT5TE67090	5	18636512	18637021	Intergenic	3	FALSE	FALSE	TRUE	+	5	5	last	NA	ATTS
NA	ATTS	AT2TE10785	AT2G06010	OBP3-responsive protein 4 (ORG4)	6.88818	0.134315	0.05045	6.6737e-05	-22.4776	-2.25873	-0.299205	DDM1STRG.9861.13_2338472_2338867	DDM1STRG.9861.13	DDM1STRG.9861	gene_id DDM1STRG.9861; transcript_id DDM1STRG.9861.13; exon_number 4	13	7	0.538462	2	2338472	2338867	AT2TE10785	2	2338863	2341762	Intergenic	3	FALSE	FALSE	TRUE	+	4	4	last	NA	ATTS
NA	ATTS	AT5TE59570	AT5G41220	glutathione S-transferase THETA 3	7.17679	0.0870643	0.1056	0.0211757	-21.6489	0	0	DDM1STRG.32604.4_16494449_16495601	DDM1STRG.32604.4	DDM1STRG.32604	gene_id DDM1STRG.32604; transcript_id DDM1STRG.32604.4; exon_number 1	10	8	0.8	5	16494449	16495601	AT5TE59570	5	16495153	16495534	Intragenic	1	FALSE	FALSE	FALSE	-	1	4	last	NA	ATTS
NA	ATTS	AT3TE49375	AT3G30214	NA	7.03452	0.0930584	0.0321	5.41497e-05	-21.3645	-5.3492	4.10402	DDM1STRG.19008.4_11860010_11860917	DDM1STRG.19008.4	DDM1STRG.19008	gene_id DDM1STRG.19008; transcript_id DDM1STRG.19008.4; exon_number 1	23	5	0.217391	3	11860010	11860917	AT3TE49375	3	11860052	11860297	Intergenic	1	FALSE	FALSE	FALSE	-	1	4	last	NA	ATTS
NA	ATTS	AT1TE96780	AT1G78660	gamma-glutamyl hydrolase 1	-7.24348	0.032532	-0.02885	2.05896e-06	-20.8975	-11.7799	0	DDM1STRG.8925.1_29588065_29588284	DDM1STRG.8925.1	DDM1STRG.8925	gene_id DDM1STRG.8925; transcript_id DDM1STRG.8925.1; exon_number 11	24	24	1	1	29588065	29588284	AT1TE96780	1	29588227	29588826	Intergenic	3	FALSE	FALSE	TRUE	+	11	11	last	NA	ATTS
NA	ATTS	AT2TE56845	AT2G30470	B3 domain-containing transcription repressor VAL1	-8.19277	0.0021144	-0.07125	0.021742	-20.2448	-4.48718	-0.213087	DDM1STRG.12701.2_12980520_12981481	DDM1STRG.12701.2	DDM1STRG.12701	gene_id DDM1STRG.12701; transcript_id DDM1STRG.12701.2; exon_number 1	7	3	0.428571	2	12980520	12981481	AT2TE56845	2	12979088	12980532	Intergenic	3	FALSE	TRUE	FALSE	-	1	11	last	NA	ATTS
NA	ATTS	AT5TE33460	AT5G26360	TCP-1/cpn60 chaperonin family protein	-0.846214	0.375608	-0.0477	0.00247686	-18.636	-2.86624	-0.680272	DDM1STRG.31019.5_9255200_9255746	DDM1STRG.31019.5	DDM1STRG.31019	gene_id DDM1STRG.31019; transcript_id DDM1STRG.31019.5; exon_number 1	12	6	0.5	5	9255200	9255746	AT5TE33460	5	9253968	9255225	Intergenic	3	FALSE	TRUE	FALSE	-	1	13	last	NA	ATTS
NA	ATTS	AT1TE94200	NA	NA	-6.37091	0.289118	-0.08235	0.0287359	-17.7513	-7.05882	-1.67377	DDM1STRG.8639.2_28789727_28790162	DDM1STRG.8639.2	DDM1STRG.8639	gene_id DDM1STRG.8639; transcript_id DDM1STRG.8639.2; exon_number 1	3	3	1	1	28789727	28790162	AT1TE94200	1	28788492	28789862	Intragenic	3	FALSE	TRUE	FALSE	-	1	10	last	NA	ATTS
NA	ATTS	AT1TE94200	NA	NA	0.132277	0.999994	0.10385	0.000128699	-17.7513	-7.05882	-1.67377	DDM1STRG.8639.1_28789712_28790162	DDM1STRG.8639.1	DDM1STRG.8639	gene_id DDM1STRG.8639; transcript_id DDM1STRG.8639.1; exon_number 1	3	3	1	1	28789712	28790162	AT1TE94200	1	28788492	28789862	Intragenic	3	FALSE	TRUE	FALSE	-	1	11	last	NA	ATTS
NA	ATSS	AT3TE74000	AT3G49210	O-acyltransferase (WSD1-like) family protein	-6.08304	NA	-0.10555	0.0232496	-16.7964	-15.7477	-1.88889	DDM1STRG.20424.5_18240930_18241244	DDM1STRG.20424.5	DDM1STRG.20424	gene_id DDM1STRG.20424; transcript_id DDM1STRG.20424.5; exon_number 5	9	7	0.777778	3	18240930	18241244	AT3TE74000	3	18241224	18242092	Intergenic	3	FALSE	FALSE	TRUE	-	5	5	first	NA	ATSS
NA	ATTS	AT1TE55955	AT1G44750	purine permease 11	-6.1664	0.381736	-0.0197	0.0142625	-14.2712	4.7363	0	DDM1STRG.4958.2_16895872_16896080	DDM1STRG.4958.2	DDM1STRG.4958	gene_id DDM1STRG.4958; transcript_id DDM1STRG.4958.2; exon_number 5	23	3	0.130435	1	16895872	16896080	AT1TE55955	1	16896031	16896642	Intergenic	3	FALSE	FALSE	TRUE	+	5	5	last	NA	ATTS
NA	ATSS	AT2TE05235	AT2G03800	D-aminoacyl-tRNA deacylase	-2.2796	0.109788	-0.52375	0.0428196	-14.1198	0	0	DDM1STRG.9594.1_1156641_1156886	DDM1STRG.9594.1	DDM1STRG.9594	gene_id DDM1STRG.9594; transcript_id DDM1STRG.9594.1; exon_number 1	3	1	0.333333	2	1156641	1156886	AT2TE05235	2	1155920	1156665	Intergenic	3	FALSE	TRUE	FALSE	+	1	9	first	NA	ATSS
NA	ATTS	AT1TE66645	AT1G54040	epithiospecifier protein	0.705983	0.999994	0.07265	0.033633	-13.239	-2.50102	-2.47311	DDM1STRG.5889.3_20173266_20173923	DDM1STRG.5889.3	DDM1STRG.5889	gene_id DDM1STRG.5889; transcript_id DDM1STRG.5889.3; exon_number 1	3	2	0.666667	1	20173266	20173923	AT1TE66645	1	20172728	20173718	Intragenic	3	FALSE	TRUE	FALSE	-	1	1	single	NA	ATTS
NA	ATTS	AT4TE09615	AT4G04180	P-loop containing nucleoside triphosphate hydrolases superfamily protein	7.12749	0.0674707	0.2288	0.000100242	-11.4837	-3.68134	-0.691046	DDM1STRG.22886.5_2023502_2023831	DDM1STRG.22886.5	DDM1STRG.22886	gene_id DDM1STRG.22886; transcript_id DDM1STRG.22886.5; exon_number 14	8	8	1	4	2023502	2023831	AT4TE09615	4	2023818	2024306	Intergenic	3	FALSE	FALSE	TRUE	+	14	14	last	NA	ATTS
NA	ATSS	AT1TE60435	AT1G49320	unknown seed protein like 1	-6.83455	0.134324	-0.14475	0.0188453	-10.3328	0	0.088347	DDM1STRG.5296.1_18246304_18246497	DDM1STRG.5296.1	DDM1STRG.5296	gene_id DDM1STRG.5296; transcript_id DDM1STRG.5296.1; exon_number 1	2	2	1	1	18246304	18246497	AT1TE60435	1	18242051	18246383	Intergenic	3	FALSE	TRUE	FALSE	+	1	2	first	NA	ATSS
NA	ATSS	AT1TE60435	AT1G49320	unknown seed protein like 1	0.317438	0.999994	0.14475	0.00481345	-10.3328	0	0.088347	DDM1STRG.5296.2_18246315_18246497	DDM1STRG.5296.2	DDM1STRG.5296	gene_id DDM1STRG.5296; transcript_id DDM1STRG.5296.2; exon_number 1	2	2	1	1	18246315	18246497	AT1TE60435	1	18242051	18246383	Intergenic	3	FALSE	TRUE	FALSE	+	1	2	first	NA	ATSS
NA	ATTS	AT3TE34920	AT3G23290	LIGHT-DEPENDENT SHORT HYPOCOTYLS-like protein (DUF640)	1.31499	0.818418	0.18795	0.00182792	-10.1902	-6.34951	-0.675588	DDM1STRG.18057.5_8327707_8328323	DDM1STRG.18057.5	DDM1STRG.18057	gene_id DDM1STRG.18057; transcript_id DDM1STRG.18057.5; exon_number 2	8	3	0.375	3	8327707	8328323	AT3TE34920	3	8328186	8330497	Intergenic	3	FALSE	FALSE	TRUE	+	2	2	last	NA	ATTS
NA	ATTS	AT4TE32425	AT4G12560	F-box and associated interaction domains-containing protein	-7.53834	0.0112618	-0.05615	5.903e-09	-9.147	1.69893	-1.25787	DDM1STRG.24051.7_7443523_7443695	DDM1STRG.24051.7	DDM1STRG.24051	gene_id DDM1STRG.24051; transcript_id DDM1STRG.24051.7; exon_number 3	17	17	1	4	7443523	7443695	AT4TE32425	4	7443633	7444600	Intergenic	3	FALSE	FALSE	TRUE	+	3	3	last	NA	ATTS
NA	ATTS	AT2TE37850	AT2G20850	STRUBBELIG-receptor family 1	6.90577	0.136153	0.10025	0.00158383	-8.8452	-0.69299	-0.472193	DDM1STRG.11522.7_8975383_8975789	DDM1STRG.11522.7	DDM1STRG.11522	gene_id DDM1STRG.11522; transcript_id DDM1STRG.11522.7; exon_number 1	12	10	0.833333	2	8975383	8975789	AT2TE37850	2	8974573	8975430	Intergenic	3	FALSE	TRUE	FALSE	-	1	14	last	NA	ATTS
NA	ATSS	AT3TE47955	G19924	NA	5.92367	0.00475791	0.0491	0.00811308	-8.5367	36.3015	17.1342	DDM1STRG.18956.1_11509290_11510429	DDM1STRG.18956.1	DDM1STRG.18956	gene_id DDM1STRG.18956; transcript_id DDM1STRG.18956.1; exon_number 1	2	1	0.5	3	11509290	11510429	AT3TE47955	3	11509111	11509345	Intergenic	3	FALSE	TRUE	FALSE	+	1	1	single	NA	ATSS
RI	NA	AT5TE55245	AT5G38220	alpha/beta-Hydrolases superfamily protein	-6.35187	0.287191	-0.0661	0.00180969	-7.9787	0.08832	0	DDM1STRG.32265.17_15271247_15271304	DDM1STRG.32265.17	DDM1STRG.32265	gene_id DDM1STRG.32265; transcript_id DDM1STRG.32265.17; exon_number 6	28	28	1	5	15271247	15271304	AT5TE55245	5	15271168	15271399	Intragenic	2	TRUE	TRUE	TRUE	+	6	6	last	RI	NA
NA	ATTS	AT5TE55245	AT5G38220	alpha/beta-Hydrolases superfamily protein	6.99224	0.0969179	0.0692	9.04456e-06	-7.9787	0.08832	0	DDM1STRG.32265.18_15270747_15271299	DDM1STRG.32265.18	DDM1STRG.32265	gene_id DDM1STRG.32265; transcript_id DDM1STRG.32265.18; exon_number 5	28	28	1	5	15270747	15271299	AT5TE55245	5	15271168	15271399	Intragenic	3	TRUE	FALSE	TRUE	+	5	5	last	NA	ATTS
NA	ATSS, ATTS	AT3TE51195	G20137	NA	1.39803	0.999994	0.5626	4.99023e-11	-7.78705	-3.04873	0.0653	DDM1STRG.19087.3_12360911_12361016	DDM1STRG.19087.3	DDM1STRG.19087	gene_id DDM1STRG.19087; transcript_id DDM1STRG.19087.3; exon_number 1	1	1	1	3	12360911	12361016	AT3TE51195	3	12358189	12362224	Intergenic	2	TRUE	TRUE	TRUE	+	1	3	first	NA	ATSS, ATTS
NA	ALE, ATTS	AT4TE04470	AT4G02005	NA	-4.89948	NA	-0.1491	5.96691e-05	-7.7747	8.9024	8.81219	DDM1STRG.22561.1_876371_876758	DDM1STRG.22561.1	DDM1STRG.22561	gene_id DDM1STRG.22561; transcript_id DDM1STRG.22561.1; exon_number 1	23	3	0.130435	4	876371	876758	AT4TE04470	4	876405	876641	Intergenic	1	FALSE	FALSE	FALSE	-	1	4	last	NA	ALE, ATTS
NA	ATTS	AT1TE66570	AT1G54000	GDSL-like Lipase/Acylhydrolase superfamily protein	-3.77866	0.0588422	-0.0194	0.00227952	-6.8004	-2.4024	-4.80896	DDM1STRG.5884.2_20154300_20155782	DDM1STRG.5884.2	DDM1STRG.5884	gene_id DDM1STRG.5884; transcript_id DDM1STRG.5884.2; exon_number 1	9	6	0.666667	1	20154300	20155782	AT1TE66570	1	20153633	20154352	Intergenic	3	FALSE	TRUE	FALSE	-	1	2	last	NA	ATTS
RI	ATSS	AT1TE91440	AT1G74330	Protein kinase superfamily protein	-8.07122	0.00123831	-0.365	0.00298781	-6.4916	0	0	DDM1STRG.8322.2_27946358_27946643	DDM1STRG.8322.2	DDM1STRG.8322	gene_id DDM1STRG.8322; transcript_id DDM1STRG.8322.2; exon_number 8	4	3	0.75	1	27946358	27946643	AT1TE91440	1	27946060	27946565	Intragenic	3	TRUE	FALSE	FALSE	-	8	9	middle	RI	ATSS
NA	ATSS	AT1TE91440	AT1G74330	Protein kinase superfamily protein	-8.07122	0.00123831	-0.365	0.00298781	-6.4916	0	0	DDM1STRG.8322.2_27945937_27946261	DDM1STRG.8322.2	DDM1STRG.8322	gene_id DDM1STRG.8322; transcript_id DDM1STRG.8322.2; exon_number 7	4	3	0.75	1	27945937	27946261	AT1TE91440	1	27946060	27946565	Intragenic	3	TRUE	FALSE	FALSE	-	7	9	middle	NA	ATSS
NA	ATTS	AT5TE67125	AT5G45970	RAC-like 2	-0.0725876	0.999994	-0.37855	2.31292e-13	-6.37631	NA	0	DDM1STRG.33247.1_18645644_18646054	DDM1STRG.33247.1	DDM1STRG.33247	gene_id DDM1STRG.33247; transcript_id DDM1STRG.33247.1; exon_number 7	2	2	1	5	18645644	18646054	AT5TE67125	5	18645856	18646167	Intergenic	3	FALSE	FALSE	TRUE	+	7	7	last	NA	ATTS
NA	ATTS	AT5TE67125	AT5G45970	RAC-like 2	7.44922	0.0264937	0.37855	5.8733e-11	-6.37631	NA	0	DDM1STRG.33247.2_18645644_18645863	DDM1STRG.33247.2	DDM1STRG.33247	gene_id DDM1STRG.33247; transcript_id DDM1STRG.33247.2; exon_number 7	2	2	1	5	18645644	18645863	AT5TE67125	5	18645856	18646167	Intergenic	3	FALSE	FALSE	TRUE	+	7	7	last	NA	ATTS
NA	ATTS	AT1TE26290	AT1G23040	hydroxyproline-rich glycoprotein family protein	-1.53278	0.426511	-0.1528	6.36938e-05	-5.45455	0	0	DDM1STRG.2980.5_8164959_8165705	DDM1STRG.2980.5	DDM1STRG.2980	gene_id DDM1STRG.2980; transcript_id DDM1STRG.2980.5; exon_number 1	6	4	0.666667	1	8164959	8165705	AT1TE26290	1	8165554	8166249	Intragenic	3	FALSE	FALSE	TRUE	+	1	1	single	NA	ATTS
NA	ATTS	AT1TE26290	AT1G23040	hydroxyproline-rich glycoprotein family protein	0.260383	0.999994	0.17755	7.99572e-06	-5.45455	0	0	DDM1STRG.2980.6_8164997_8165893	DDM1STRG.2980.6	DDM1STRG.2980	gene_id DDM1STRG.2980; transcript_id DDM1STRG.2980.6; exon_number 1	6	4	0.666667	1	8164997	8165893	AT1TE26290	1	8165554	8166249	Intragenic	3	FALSE	FALSE	TRUE	+	1	1	single	NA	ATTS
NA	ATTS	AT1TE60935	AT1G49710	fucosyltransferase 12	-7.55854	0.0105378	-0.0904	4.18106e-07	-5.0166	-0.4826	-0.190247	DDM1STRG.5354.16_18391397_18391877	DDM1STRG.5354.16	DDM1STRG.5354	gene_id DDM1STRG.5354; transcript_id DDM1STRG.5354.16; exon_number 1	16	16	1	1	18391397	18391877	AT1TE60935	1	18390641	18391418	Intergenic	3	FALSE	TRUE	FALSE	-	1	7	last	NA	ATTS
NA	ATSS	AT5TE91840	G37371	NA	-1.02027	0.999994	-0.0622	0.0494505	-4.3625	0	0	DDM1STRG.35480.2_25530117_25530832	DDM1STRG.35480.2	DDM1STRG.35480	gene_id DDM1STRG.35480; transcript_id DDM1STRG.35480.2; exon_number 1	3	3	1	5	25530117	25530832	AT5TE91840	5	25530524	25531267	Intragenic	3	FALSE	FALSE	TRUE	-	1	1	single	NA	ATSS
NA	ATTS	AT5TE88890	AT5G61430	NAC domain containing protein 100	-2.07737	0.380576	-0.1659	0.000536448	-4.16667	0	0.110742	DDM1STRG.35197.1_24701119_24701873	DDM1STRG.35197.1	DDM1STRG.35197	gene_id DDM1STRG.35197; transcript_id DDM1STRG.35197.1; exon_number 1	3	1	0.333333	5	24701119	24701873	AT5TE88890	5	24700252	24701147	Intergenic	3	FALSE	TRUE	FALSE	-	1	3	last	NA	ATTS
NA	ATTS	AT1TE76350	AT1G62560	flavin-monooxygenase glucosinolate S-oxygenase 3	-7.16361	0.0414801	-0.01895	0.00766326	-4.09836	NA	0	DDM1STRG.6745.21_23161768_23162658	DDM1STRG.6745.21	DDM1STRG.6745	gene_id DDM1STRG.6745; transcript_id DDM1STRG.6745.21; exon_number 4	25	5	0.2	1	23161768	23162658	AT1TE76350	1	23161950	23162318	Intragenic	1	FALSE	FALSE	FALSE	+	4	4	last	NA	ATTS
NA	ATSS	AT4TE04090	AT4G01840	Ca2+ activated outward rectifying K+ channel 5	0.781622	0.999994	0.20495	0.0249647	-3.7594	0	0	DDM1STRG.22534.2_793296_794481	DDM1STRG.22534.2	DDM1STRG.22534	gene_id DDM1STRG.22534; transcript_id DDM1STRG.22534.2; exon_number 1	8	3	0.375	4	793296	794481	AT4TE04090	4	793141	793366	Intergenic	3	FALSE	TRUE	FALSE	+	1	2	first	NA	ATSS
NA	ATTS	AT5TE80740	AT5G55310	DNA topoisomerase 1 beta	0.692754	0.701903	0.18865	7.00589e-05	-3.3459	7.21154	0.657534	DDM1STRG.34428.1_22430155_22430475	DDM1STRG.34428.1	DDM1STRG.34428	gene_id DDM1STRG.34428; transcript_id DDM1STRG.34428.1; exon_number 1	6	6	1	5	22430155	22430475	AT5TE80740	5	22429616	22430228	Intergenic	3	FALSE	TRUE	FALSE	-	1	16	last	NA	ATTS
NA	ATSS	AT1TE23520	AT1G20920	P-loop containing nucleoside triphosphate hydrolases superfamily protein	-1.57097	0.119123	-0.09495	0.0015422	-2.85714	0	0.005216	DDM1STRG.2666.1_7286001_7288843	DDM1STRG.2666.1	DDM1STRG.2666	gene_id DDM1STRG.2666; transcript_id DDM1STRG.2666.1; exon_number 1	17	2	0.117647	1	7286001	7288843	AT1TE23520	1	7285420	7286126	Intragenic	3	FALSE	TRUE	FALSE	+	1	2	first	NA	ATSS
NA	ATTS	AT1TE90350	AT1G73440	calmodulin-like protein	1.11225	0.708974	0.34075	0.000552062	-2.85714	0	0	DDM1STRG.8183.2_27612462_27612815	DDM1STRG.8183.2	DDM1STRG.8183	gene_id DDM1STRG.8183; transcript_id DDM1STRG.8183.2; exon_number 2	3	3	1	1	27612462	27612815	AT1TE90350	1	27612749	27613258	Intragenic	3	FALSE	FALSE	TRUE	+	2	2	last	NA	ATTS
NA	ATTS	AT4TE57475	AT4G23730	Galactose mutarotase-like superfamily protein	-1.9954	0.403634	-0.07025	0.0314805	-1.9924	-10.948	-17.584	DDM1STRG.25557.4_12364622_12365096	DDM1STRG.25557.4	DDM1STRG.25557	gene_id DDM1STRG.25557; transcript_id DDM1STRG.25557.4; exon_number 6	12	12	1	4	12364622	12365096	AT4TE57475	4	12365009	12365611	Intragenic	3	FALSE	FALSE	TRUE	+	6	6	last	NA	ATTS
NA	ATTS	AT4TE57475	AT4G23730	Galactose mutarotase-like superfamily protein	-6.30965	0.306757	-0.01965	0.00374025	-1.9924	-10.948	-17.584	DDM1STRG.25557.12_12364622_12365042	DDM1STRG.25557.12	DDM1STRG.25557	gene_id DDM1STRG.25557; transcript_id DDM1STRG.25557.12; exon_number 6	12	12	1	4	12364622	12365042	AT4TE57475	4	12365009	12365611	Intragenic	3	FALSE	FALSE	TRUE	+	6	6	last	NA	ATTS
NA	ATTS	AT3TE41800	AT3G27190	uridine kinase-like 2	-1.77204	0.727687	-0.0544	0.00358635	-1.5786	NA	-3.06784	DDM1STRG.18578.3_10039227_10039650	DDM1STRG.18578.3	DDM1STRG.18578	gene_id DDM1STRG.18578; transcript_id DDM1STRG.18578.3; exon_number 1	23	10	0.434783	3	10039227	10039650	AT3TE41800	3	10039038	10039282	Intergenic	3	FALSE	TRUE	FALSE	-	1	13	last	NA	ATTS
NA	ATTS	AT3TE41800	AT3G27190	uridine kinase-like 2	-5.76496	NA	-0.0478	0.0374768	-1.5786	NA	-3.06784	DDM1STRG.18578.2_10039224_10039650	DDM1STRG.18578.2	DDM1STRG.18578	gene_id DDM1STRG.18578; transcript_id DDM1STRG.18578.2; exon_number 1	23	10	0.434783	3	10039224	10039650	AT3TE41800	3	10039038	10039282	Intergenic	3	FALSE	TRUE	FALSE	-	1	7	last	NA	ATTS
NA	ATSS	AT1TE54375	AT1G43690	ubiquitin interaction motif-containing protein	-3.29944	0.707969	-0.03255	0.0187504	-1.2077	10.4666	0	DDM1STRG.4887.5_16478298_16478925	DDM1STRG.4887.5	DDM1STRG.4887	gene_id DDM1STRG.4887; transcript_id DDM1STRG.4887.5; exon_number 1	7	6	0.857143	1	16478298	16478925	AT1TE54375	1	16478045	16478334	Intergenic	3	FALSE	TRUE	FALSE	+	1	6	first	NA	ATSS
NA	ATSS	AT4TE02990	AT4G01380-AT4G01390	NA	0.783865	0.281786	0.2293	4.36992e-05	-1.19756	-5.97826	0	DDM1STRG.22472.1_571570_571644	DDM1STRG.22472.1	DDM1STRG.22472	gene_id DDM1STRG.22472; transcript_id DDM1STRG.22472.1; exon_number 6	6	6	1	4	571570	571644	AT4TE02990	4	571608	571979	Intergenic	3	FALSE	FALSE	TRUE	-	6	6	first	NA	ATSS
NA	ATSS	AT2TE26110	AT2G14890	arabinogalactan protein 9	-6.75672	0.130275	-0.0103	5.92322e-05	-0.70547	0	0	DDM1STRG.10832.12_6399937_6400961	DDM1STRG.10832.12	DDM1STRG.10832	gene_id DDM1STRG.10832; transcript_id DDM1STRG.10832.12; exon_number 1	12	12	1	2	6399937	6400961	AT2TE26110	2	6399690	6400267	Intragenic	3	TRUE	TRUE	FALSE	+	1	1	single	NA	ATSS
A3SS, RI, SE	ATTS	AT1TE67460	AT1G54730	Major facilitator superfamily protein	6.07222	NA	0.02975	0.0308206	-0.55854	0	0	DDM1STRG.5973.28_20428387_20428447	DDM1STRG.5973.28	DDM1STRG.5973	gene_id DDM1STRG.5973; transcript_id DDM1STRG.5973.28; exon_number 13	47	46	0.978723	1	20428387	20428447	AT1TE67460	1	20427943	20428845	Intragenic	2	TRUE	FALSE	FALSE	+	13	17	middle	A3SS, RI, SE	ATTS
RI, SE	ATTS	AT1TE67460	AT1G54730	Major facilitator superfamily protein	6.07222	NA	0.02975	0.0308206	-0.55854	0	0	DDM1STRG.5973.28_20428788_20428842	DDM1STRG.5973.28	DDM1STRG.5973	gene_id DDM1STRG.5973; transcript_id DDM1STRG.5973.28; exon_number 14	47	46	0.978723	1	20428788	20428842	AT1TE67460	1	20427943	20428845	Intragenic	2	TRUE	FALSE	FALSE	+	14	17	middle	RI, SE	ATTS
NA	ATSS	AT2TE08720	AT2G05220	Ribosomal S17 family protein	0.810188	0.999994	0.01965	0.0122372	-0.461167	0	0	DDM1STRG.9774.8_1895933_1896018	DDM1STRG.9774.8	DDM1STRG.9774	gene_id DDM1STRG.9774; transcript_id DDM1STRG.9774.8; exon_number 2	18	17	0.944444	2	1895933	1896018	AT2TE08720	2	1895977	1896258	Intergenic	3	FALSE	FALSE	TRUE	-	2	2	first	NA	ATSS
NA	ATSS	AT2TE08720	AT2G05220	Ribosomal S17 family protein	0.259445	0.999994	0.02245	0.00636899	-0.461167	0	0	DDM1STRG.9774.5_1895937_1896019	DDM1STRG.9774.5	DDM1STRG.9774	gene_id DDM1STRG.9774; transcript_id DDM1STRG.9774.5; exon_number 2	18	17	0.944444	2	1895937	1896019	AT2TE08720	2	1895977	1896258	Intergenic	3	FALSE	FALSE	TRUE	-	2	2	first	NA	ATSS
NA	ATSS	AT4TE06680	AT4G02940	oxidoreductase, 2OG-Fe(II) oxygenase family protein	7.11547	0.0901015	0.0296	0.000242434	-0.146906	0	-0.0484083	DDM1STRG.22698.13_1306961_1307216	DDM1STRG.22698.13	DDM1STRG.22698	gene_id DDM1STRG.22698; transcript_id DDM1STRG.22698.13; exon_number 1	15	15	1	4	1306961	1307216	AT4TE06680	4	1304920	1308323	Intergenic	2	TRUE	TRUE	TRUE	+	1	8	first	NA	ATSS
NA	ATSS	AT4TE12230	AT4G05095	non-LTR retrolelement reverse transcriptase	0.93387	0.999994	-0.7392	0.00903154	0	0	0	DDM1STRG.23052.1_2613605_2614875	DDM1STRG.23052.1	DDM1STRG.23052	gene_id DDM1STRG.23052; transcript_id DDM1STRG.23052.1; exon_number 1	2	1	0.5	4	2613605	2614875	AT4TE12230	4	2614760	2615092	Intergenic	3	FALSE	FALSE	TRUE	-	1	1	single	NA	ATSS
NA	ATTS	AT5TE36550	AT5G28040	DNA-binding storekeeper protein-related transcriptional regulator	-3.59879	1.00521e-05	-0.3465	0.000488403	0	0	0	DDM1STRG.31241.2_10037325_10039145	DDM1STRG.31241.2	DDM1STRG.31241	gene_id DDM1STRG.31241; transcript_id DDM1STRG.31241.2; exon_number 1	2	2	1	5	10037325	10039145	AT5TE36550	5	10037202	10037458	Intragenic	3	FALSE	TRUE	FALSE	-	1	1	single	NA	ATTS
NA	ATSS	AT3TE07855	AT3G06180	Ribosomal protein L34e superfamily protein	-7.66677	0.0179101	-0.33835	0.00576202	0	0	-0.47259	DDM1STRG.15810.4_1871741_1872384	DDM1STRG.15810.4	DDM1STRG.15810	gene_id DDM1STRG.15810; transcript_id DDM1STRG.15810.4; exon_number 1	4	4	1	3	1871741	1872384	AT3TE07855	3	1871676	1872022	Intragenic	1	FALSE	TRUE	FALSE	+	1	2	first	NA	ATSS
NA	ATSS	AT1TE64750	AT1G52550	transmembrane protein	-0.958362	0.999994	-0.278	0.00127941	0	0	0	DDM1STRG.5665.1_19573755_19574018	DDM1STRG.5665.1	DDM1STRG.5665	gene_id DDM1STRG.5665; transcript_id DDM1STRG.5665.1; exon_number 2	4	3	0.75	1	19573755	19574018	AT1TE64750	1	19573998	19574741	Intergenic	3	FALSE	FALSE	TRUE	-	2	2	first	NA	ATSS
NA	ATTS	AT1TE09960	AT1G09500	NAD(P)-binding Rossmann-fold superfamily protein	0.311647	0.999994	-0.25055	0.046326	0	0	0	DDM1STRG.1141.2_3068339_3068592	DDM1STRG.1141.2	DDM1STRG.1141	gene_id DDM1STRG.1141; transcript_id DDM1STRG.1141.2; exon_number 4	5	4	0.8	1	3068339	3068592	AT1TE09960	1	3068468	3069234	Intragenic	3	FALSE	FALSE	TRUE	+	4	4	last	NA	ATTS
NA	ATSS	AT1TE74385	AT1G61180	LRR and NB-ARC domains-containing disease resistance protein	-8.58753	0.000322743	-0.22275	0.000895432	0	0	0	DDM1STRG.6569.4_22551386_22554110	DDM1STRG.6569.4	DDM1STRG.6569	gene_id DDM1STRG.6569; transcript_id DDM1STRG.6569.4; exon_number 1	5	5	1	1	22551386	22554110	AT1TE74385	1	22551318	22551552	Intragenic	3	FALSE	TRUE	FALSE	+	1	2	first	NA	ATSS
NA	ATTS	AT5TE88485	NA	NA	-9.48865	6.528e-07	-0.20005	1.08457e-16	0	0	0	DDM1STRG.35156.1_24587205_24587717	DDM1STRG.35156.1	DDM1STRG.35156	gene_id DDM1STRG.35156; transcript_id DDM1STRG.35156.1; exon_number 1	5	5	1	5	24587205	24587717	AT5TE88485	5	24587191	24587395	Intragenic	1	FALSE	TRUE	FALSE	-	1	4	last	NA	ATTS
NA	ATTS	AT5TE17350	AT5G14840	NA	-1.04039	0.644992	-0.17985	0.00360521	0	0	0	DDM1STRG.29563.5_4799215_4800546	DDM1STRG.29563.5	DDM1STRG.29563	gene_id DDM1STRG.29563; transcript_id DDM1STRG.29563.5; exon_number 1	6	5	0.833333	5	4799215	4800546	AT5TE17350	5	4799157	4799906	Intragenic	1	TRUE	TRUE	FALSE	-	1	1	single	NA	ATTS
NA	ATSS	AT5TE17365	AT5G14840	NA	-1.04039	0.644992	-0.17985	0.00360521	0	0	0	DDM1STRG.29563.5_4799215_4800546	DDM1STRG.29563.5	DDM1STRG.29563	gene_id DDM1STRG.29563; transcript_id DDM1STRG.29563.5; exon_number 1	6	1	0.166667	5	4799215	4800546	AT5TE17365	5	4800410	4800648	Intragenic	3	FALSE	FALSE	TRUE	-	1	1	single	NA	ATSS
NA	ALE, ATTS	AT5TE20970	AT5G17570	TatD related DNase	-7.01629	0.0640019	-0.16925	0.0014285	0	NA	0	DDM1STRG.29915.6_5795450_5797157	DDM1STRG.29915.6	DDM1STRG.29915	gene_id DDM1STRG.29915; transcript_id DDM1STRG.29915.6; exon_number 11	6	3	0.5	5	5795450	5797157	AT5TE20970	5	5796724	5796933	Intragenic	1	FALSE	FALSE	FALSE	+	11	11	last	NA	ALE, ATTS
NA	ATTS	AT5TE01180	AT5G01850	Protein kinase superfamily protein	-7.40852	0.0182742	-0.15845	2.06618e-05	0	0	0	DDM1STRG.27914.8_333898_334470	DDM1STRG.27914.8	DDM1STRG.27914	gene_id DDM1STRG.27914; transcript_id DDM1STRG.27914.8; exon_number 5	11	11	1	5	333898	334470	AT5TE01180	5	334349	335083	Intergenic	3	FALSE	FALSE	TRUE	+	5	5	last	NA	ATTS
RI	ATSS	AT2TE57075	AT2G30580	DREB2A-interacting protein 2	-6.85128	0.100186	-0.1271	0.00192345	0	0	0	DDM1STRG.12718.2_13025970_13026561	DDM1STRG.12718.2	DDM1STRG.12718	gene_id DDM1STRG.12718; transcript_id DDM1STRG.12718.2; exon_number 1	18	16	0.888889	2	13025970	13026561	AT2TE57075	2	13026005	13026281	Intragenic	1	TRUE	FALSE	FALSE	+	1	7	first	RI	ATSS
NA	ATSS	AT1TE04920	AT1G05180	NAD(P)-binding Rossmann-fold superfamily protein	-0.917808	0.848202	-0.1084	0.0245429	0	0	0	DDM1STRG.546.1_1501689_1501825	DDM1STRG.546.1	DDM1STRG.546	gene_id DDM1STRG.546; transcript_id DDM1STRG.546.1; exon_number 14	4	3	0.75	1	1501689	1501825	AT1TE04920	1	1501822	1502307	Intergenic	3	FALSE	FALSE	TRUE	-	14	14	first	NA	ATSS
NA	ATSS	AT1TE10610	AT1G09995	DNA repair DEAD helicase RAD3/XP-D subfamily protein	-6.25609	0.329748	-0.10485	3.04078e-08	0	0	0	DDM1STRG.1215.4_3263350_3263586	DDM1STRG.1215.4	DDM1STRG.1215	gene_id DDM1STRG.1215; transcript_id DDM1STRG.1215.4; exon_number 3	16	15	0.9375	1	3263350	3263586	AT1TE10610	1	3263539	3263797	Intergenic	3	FALSE	FALSE	TRUE	-	3	3	first	NA	ATSS
NA	ATSS	AT3TE61700	AT3G43190	sucrose synthase 4	0.120356	0.999994	-0.1029	0.0291401	0	0	0	DDM1STRG.19614.7_15183864_15183996	DDM1STRG.19614.7	DDM1STRG.19614	gene_id DDM1STRG.19614; transcript_id DDM1STRG.19614.7; exon_number 13	8	7	0.875	3	15183864	15183996	AT3TE61700	3	15182785	15183876	Intragenic	3	TRUE	TRUE	FALSE	-	13	13	first	NA	ATSS
RI	NA	AT4TE39105	AT4G15340	pentacyclic triterpene synthase 1	-6.02073	NA	-0.0989	0.00913167	0	0	0	DDM1STRG.24430.6_8754988_8755760	DDM1STRG.24430.6	DDM1STRG.24430	gene_id DDM1STRG.24430; transcript_id DDM1STRG.24430.6; exon_number 2	6	6	1	4	8754988	8755760	AT4TE39105	4	8755723	8756712	Intragenic	3	TRUE	FALSE	FALSE	-	2	7	middle	RI	NA
NA	ATTS	AT5TE17795	AT5G15160	BANQUO 2	-3.42936	NA	-0.095	0.000200203	0	0	-0.2849	DDM1STRG.29597.3_4921342_4921642	DDM1STRG.29597.3	DDM1STRG.29597	gene_id DDM1STRG.29597; transcript_id DDM1STRG.29597.3; exon_number 1	4	4	1	5	4921342	4921642	AT5TE17795	5	4920664	4921403	Intergenic	3	FALSE	TRUE	FALSE	-	1	2	last	NA	ATTS
NA	ATSS	AT4TE01420	AT4G00660	RNAhelicase-like 8	-8.22339	0.000980973	-0.0933	2.68467e-06	0	0	0.360144	DDM1STRG.22364.5_274267_274945	DDM1STRG.22364.5	DDM1STRG.22364	gene_id DDM1STRG.22364; transcript_id DDM1STRG.22364.5; exon_number 1	7	7	1	4	274267	274945	AT4TE01420	4	274129	274347	Intergenic	3	FALSE	TRUE	FALSE	+	1	10	first	NA	ATSS
NA	ATSS	AT3TE26560	AT3G18390	CRS1 / YhbY (CRM) domain-containing protein	-1.83423	0.0338527	-0.09025	0.00439078	0	0	0	DDM1STRG.17454.3_6313482_6314492	DDM1STRG.17454.3	DDM1STRG.17454	gene_id DDM1STRG.17454; transcript_id DDM1STRG.17454.3; exon_number 1	6	5	0.833333	3	6313482	6314492	AT3TE26560	3	6314023	6314262	Intragenic	1	FALSE	FALSE	FALSE	+	1	7	first	NA	ATSS
NA	ATTS	AT3TE22070	AT3G15510	NAC domain containing protein 2	-3.42783	0.663677	-0.0864	0.00135257	0	0	0	DDM1STRG.17027.1_5243513_5245406	DDM1STRG.17027.1	DDM1STRG.17027	gene_id DDM1STRG.17027; transcript_id DDM1STRG.17027.1; exon_number 1	10	10	1	3	5243513	5245406	AT3TE22070	3	5245218	5246547	Intergenic	3	FALSE	FALSE	TRUE	+	1	1	single	NA	ATTS
RI	ATSS	AT1TE77510	AT1G63480	AT hook motif DNA-binding family protein	-6.45483	0.239362	-0.08585	0.00905222	0	0	-0.258176	DDM1STRG.6861.13_23540765_23540833	DDM1STRG.6861.13	DDM1STRG.6861	gene_id DDM1STRG.6861; transcript_id DDM1STRG.6861.13; exon_number 4	16	15	0.9375	1	23540765	23540833	AT1TE77510	1	23540753	23541144	Intragenic	2	TRUE	FALSE	FALSE	-	4	5	middle	RI	ATSS
NA	ATSS	AT1TE77520	AT1G63480	AT hook motif DNA-binding family protein	-6.45483	0.239362	-0.08585	0.00905222	0	0	0	DDM1STRG.6861.13_23541240_23542329	DDM1STRG.6861.13	DDM1STRG.6861	gene_id DDM1STRG.6861; transcript_id DDM1STRG.6861.13; exon_number 5	16	4	0.25	1	23541240	23542329	AT1TE77520	1	23542303	23543421	Intergenic	3	FALSE	FALSE	TRUE	-	5	5	first	NA	ATSS
NA	ATSS	AT5TE78215	AT5G53480	ARM repeat superfamily protein	-2.06722	0.00401865	-0.07625	0.000132461	0	0	0	DDM1STRG.34209.4_21713352_21713482	DDM1STRG.34209.4	DDM1STRG.34209	gene_id DDM1STRG.34209; transcript_id DDM1STRG.34209.4; exon_number 1	6	5	0.833333	5	21713352	21713482	AT5TE78215	5	21713328	21713580	Intragenic	2	TRUE	TRUE	TRUE	+	1	2	first	NA	ATSS
NA	ATSS	AT5TE67460	AT5G46210	cullin4	-2.7925	0.00160776	-0.0752	2.77341e-05	0	0	0	DDM1STRG.33267.6_18736406_18736804	DDM1STRG.33267.6	DDM1STRG.33267	gene_id DDM1STRG.33267; transcript_id DDM1STRG.33267.6; exon_number 16	9	5	0.555556	5	18736406	18736804	AT5TE67460	5	18736793	18737332	Intergenic	3	FALSE	FALSE	TRUE	-	16	16	first	NA	ATSS
NA	ATTS	AT2TE85780	AT2G45830	downstream target of AGL15 2	-6.27411	0.337254	-0.07025	0.0317306	0	0	0	DDM1STRG.14735.12_18867975_18868434	DDM1STRG.14735.12	DDM1STRG.14735	gene_id DDM1STRG.14735; transcript_id DDM1STRG.14735.12; exon_number 6	15	15	1	2	18867975	18868434	AT2TE85780	2	18868416	18868940	Intergenic	3	FALSE	FALSE	TRUE	+	6	6	last	NA	ATTS
NA	ATSS	AT5TE59170	AT5G40890	chloride channel A	-2.29659	9.71393e-05	-0.06465	3.56464e-06	0	0	0	DDM1STRG.32553.6_16384820_16385486	DDM1STRG.32553.6	DDM1STRG.32553	gene_id DDM1STRG.32553; transcript_id DDM1STRG.32553.6; exon_number 6	8	7	0.875	5	16384820	16385486	AT5TE59170	5	16384182	16384827	Intragenic	3	TRUE	TRUE	FALSE	-	6	6	first	NA	ATSS
RI	NA	AT5TE74920	AT5G51180	alpha/beta-Hydrolases superfamily protein	-7.08416	0.0557719	-0.0609	5.47022e-05	0	0	0	DDM1STRG.33915.2_20797304_20797496	DDM1STRG.33915.2	DDM1STRG.33915	gene_id DDM1STRG.33915; transcript_id DDM1STRG.33915.2; exon_number 2	20	20	1	5	20797304	20797496	AT5TE74920	5	20797316	20797627	Intragenic	2	TRUE	FALSE	FALSE	+	2	11	middle	RI	NA
NA	ATTS	AT1TE95980	AT1G78020	senescence-associated family protein, putative (DUF581)	-0.99031	0.249467	-0.059	3.34418e-08	0	0	0	DDM1STRG.8835.2_29338691_29339758	DDM1STRG.8835.2	DDM1STRG.8835	gene_id DDM1STRG.8835; transcript_id DDM1STRG.8835.2; exon_number 1	4	2	0.5	1	29338691	29339758	AT1TE95980	1	29339655	29340708	Intergenic	3	FALSE	FALSE	TRUE	+	1	1	single	NA	ATTS
A3SS, RI, SE	ATSS	AT4TE33200	AT4G12990	transmembrane protein	-5.84724	NA	-0.05875	1.37752e-05	0	0	-0.115177	DDM1STRG.24084.9_7595823_7595977	DDM1STRG.24084.9	DDM1STRG.24084	gene_id DDM1STRG.24084; transcript_id DDM1STRG.24084.9; exon_number 4	21	21	1	4	7595823	7595977	AT4TE33200	4	7594248	7596565	Intergenic	2	TRUE	TRUE	TRUE	-	4	4	first	A3SS, RI, SE	ATSS
A3SS, RI, SE	NA	AT4TE33200	AT4G12990	transmembrane protein	-5.84724	NA	-0.05875	1.37752e-05	0	0	-0.115177	DDM1STRG.24084.9_7595238_7595378	DDM1STRG.24084.9	DDM1STRG.24084	gene_id DDM1STRG.24084; transcript_id DDM1STRG.24084.9; exon_number 3	21	21	1	4	7595238	7595378	AT4TE33200	4	7594248	7596565	Intergenic	2	TRUE	FALSE	FALSE	-	3	4	middle	A3SS, RI, SE	NA
RI, SE	ATTS	AT4TE33200	AT4G12990	transmembrane protein	-5.84724	NA	-0.05875	1.37752e-05	0	0	-0.115177	DDM1STRG.24084.9_7594775_7594839	DDM1STRG.24084.9	DDM1STRG.24084	gene_id DDM1STRG.24084; transcript_id DDM1STRG.24084.9; exon_number 2	21	21	1	4	7594775	7594839	AT4TE33200	4	7594248	7596565	Intergenic	2	TRUE	FALSE	FALSE	-	2	4	middle	RI, SE	ATTS
NA	ATTS	AT4TE33200	AT4G12990	transmembrane protein	-5.84724	NA	-0.05875	1.37752e-05	0	0	-0.115177	DDM1STRG.24084.9_7594482_7594672	DDM1STRG.24084.9	DDM1STRG.24084	gene_id DDM1STRG.24084; transcript_id DDM1STRG.24084.9; exon_number 1	21	21	1	4	7594482	7594672	AT4TE33200	4	7594248	7596565	Intergenic	2	TRUE	TRUE	TRUE	-	1	4	last	NA	ATTS
NA	ATTS	AT5TE35160	AT5G27470	seryl-tRNA synthetase / serine-tRNA ligase	-1.38982	0.158778	-0.0586	5.37517e-05	0	0	0	DDM1STRG.31149.2_9696761_9697371	DDM1STRG.31149.2	DDM1STRG.31149	gene_id DDM1STRG.31149; transcript_id DDM1STRG.31149.2; exon_number 7	6	6	1	5	9696761	9697371	AT5TE35160	5	9697215	9697451	Intergenic	3	FALSE	FALSE	TRUE	+	7	7	last	NA	ATTS
NA	ATTS	AT1TE73940	AT1G60860	ARF-GAP domain 2	-6.30481	0.30582	-0.05495	0.0487108	0	0	0	DDM1STRG.6516.14_22401111_22401358	DDM1STRG.6516.14	DDM1STRG.6516	gene_id DDM1STRG.6516; transcript_id DDM1STRG.6516.14; exon_number 1	15	14	0.933333	1	22401111	22401358	AT1TE73940	1	22400914	22401145	Intragenic	3	FALSE	TRUE	FALSE	-	1	19	last	NA	ATTS
NA	ATTS	AT2TE31825	AT2G17760	Eukaryotic aspartyl protease family protein	-7.90169	0.00355816	-0.0529	0.000148863	0	0	0	DDM1STRG.11168.4_7716072_7716421	DDM1STRG.11168.4	DDM1STRG.11168	gene_id DDM1STRG.11168; transcript_id DDM1STRG.11168.4; exon_number 9	9	9	1	2	7716072	7716421	AT2TE31825	2	7716208	7717155	Intergenic	3	FALSE	FALSE	TRUE	+	9	9	last	NA	ATTS
NA	ATTS	AT2TE09990	AT2G05755	Nodulin MtN21 /EamA-like transporter family protein	-5.59765	NA	-0.05285	0.0424125	0	0	-0.247117	DDM1STRG.9822.10_2173493_2173836	DDM1STRG.9822.10	DDM1STRG.9822	gene_id DDM1STRG.9822; transcript_id DDM1STRG.9822.10; exon_number 8	17	10	0.588235	2	2173493	2173836	AT2TE09990	2	2173809	2174171	Intergenic	3	FALSE	FALSE	TRUE	+	8	8	last	NA	ATTS
NA	ATTS	AT1TE77440	AT1G63420	O-glucosyltransferase-like protein (DUF821)	-6.29318	0.318767	-0.05005	0.0259098	0	-0.95876	0	DDM1STRG.6850.7_23518408_23518833	DDM1STRG.6850.7	DDM1STRG.6850	gene_id DDM1STRG.6850; transcript_id DDM1STRG.6850.7; exon_number 7	13	13	1	1	23518408	23518833	AT1TE77440	1	23518779	23519503	Intergenic	3	FALSE	FALSE	TRUE	+	7	7	last	NA	ATTS
NA	ATSS	AT1TE77090	AT1G63120	RHOMBOID-like 2	-7.11259	0.0553161	-0.0459	0.000349403	0	0	0	DDM1STRG.6821.7_23410450_23411081	DDM1STRG.6821.7	DDM1STRG.6821	gene_id DDM1STRG.6821; transcript_id DDM1STRG.6821.7; exon_number 3	7	3	0.428571	1	23410450	23411081	AT1TE77090	1	23410920	23411217	Intergenic	3	FALSE	FALSE	TRUE	-	3	3	first	NA	ATSS
NA	ATSS	AT1TE62450	AT1G50840	polymerase gamma 2	-7.19569	0.0365664	-0.04075	0.0152314	0	0	0	DDM1STRG.5483.6_18839252_18839428	DDM1STRG.5483.6	DDM1STRG.5483	gene_id DDM1STRG.5483; transcript_id DDM1STRG.5483.6; exon_number 1	10	9	0.9	1	18839252	18839428	AT1TE62450	1	18839204	18839424	Intragenic	2	FALSE	TRUE	FALSE	+	1	11	first	NA	ATSS
RI	NA	AT5TE74920	AT5G51180	alpha/beta-Hydrolases superfamily protein	-6.60039	0.233748	-0.04075	0.0409398	0	0	0	DDM1STRG.33915.1_20797304_20797496	DDM1STRG.33915.1	DDM1STRG.33915	gene_id DDM1STRG.33915; transcript_id DDM1STRG.33915.1; exon_number 2	20	20	1	5	20797304	20797496	AT5TE74920	5	20797316	20797627	Intragenic	2	TRUE	FALSE	FALSE	+	2	11	middle	RI	NA
NA	AFE, ATSS	AT5TE50950	AT5G36210	alpha/beta-Hydrolases superfamily protein	-1.63487	0.317447	-0.03655	0.0144414	0	0	-0.495868	DDM1STRG.32096.4_14252934_14253241	DDM1STRG.32096.4	DDM1STRG.32096	gene_id DDM1STRG.32096; transcript_id DDM1STRG.32096.4; exon_number 17	11	10	0.909091	5	14252934	14253241	AT5TE50950	5	14252984	14253192	Intragenic	1	FALSE	FALSE	FALSE	-	17	17	first	NA	AFE, ATSS
A5SS, RI, SE	NA	AT1TE55945	AT1G44750	purine permease 11	-6.1664	0.381736	-0.0197	0.0142625	0	0	0	DDM1STRG.4958.2_16893564_16893831	DDM1STRG.4958.2	DDM1STRG.4958	gene_id DDM1STRG.4958; transcript_id DDM1STRG.4958.2; exon_number 2	23	19	0.826087	1	16893564	16893831	AT1TE55945	1	16892922	16893587	Intragenic	3	TRUE	FALSE	FALSE	+	2	5	middle	A5SS, RI, SE	NA
NA	ATSS	AT4TE22125	AT4G08390	stromal ascorbate peroxidase	-0.881966	0.999994	-0.0163	0.0210267	0	0	0	DDM1STRG.23558.26_5315019_5315232	DDM1STRG.23558.26	DDM1STRG.23558	gene_id DDM1STRG.23558; transcript_id DDM1STRG.23558.26; exon_number 1	47	46	0.978723	4	5315019	5315232	AT4TE22125	4	5315073	5315314	Intragenic	3	TRUE	FALSE	TRUE	+	1	11	first	NA	ATSS
RI	NA	AT1TE71765	AT1G58602	LRR and NB-ARC domains-containing disease resistance protein	8.24672	0.00128666	0.01135	0.0433432	0	NA	-1.52439	DDM1STRG.6343.12_21746357_21747964	DDM1STRG.6343.12	DDM1STRG.6343	gene_id DDM1STRG.6343; transcript_id DDM1STRG.6343.12; exon_number 1	52	27	0.519231	1	21746357	21747964	AT1TE71765	1	21746511	21746739	Intragenic	1	FALSE	FALSE	FALSE	+	1	2	first	RI	NA
NA	AFE, ATSS	AT1TE71765	AT1G58602	LRR and NB-ARC domains-containing disease resistance protein	8.28715	0.000896859	0.01305	0.0290211	0	NA	-1.52439	DDM1STRG.6343.52_21746512_21747964	DDM1STRG.6343.52	DDM1STRG.6343	gene_id DDM1STRG.6343; transcript_id DDM1STRG.6343.52; exon_number 1	52	27	0.519231	1	21746512	21747964	AT1TE71765	1	21746511	21746739	Intragenic	1	FALSE	TRUE	FALSE	+	1	2	first	NA	AFE, ATSS
RI	NA	AT1TE71765	AT1G58602	LRR and NB-ARC domains-containing disease resistance protein	8.8375	4.90533e-05	0.01695	0.00249801	0	NA	-1.52439	DDM1STRG.6343.13_21746357_21748577	DDM1STRG.6343.13	DDM1STRG.6343	gene_id DDM1STRG.6343; transcript_id DDM1STRG.6343.13; exon_number 1	52	27	0.519231	1	21746357	21748577	AT1TE71765	1	21746511	21746739	Intragenic	1	FALSE	FALSE	FALSE	+	1	1	single	RI	NA
NA	ATSS, ATTS	AT1TE81155	AT1G66280	Glycosyl hydrolase superfamily protein	0.489359	0.999994	0.0173	0.00275492	0	0	0	DDM1STRG.7215.4_24706702_24706966	DDM1STRG.7215.4	DDM1STRG.7215	gene_id DDM1STRG.7215; transcript_id DDM1STRG.7215.4; exon_number 2	25	14	0.56	1	24706702	24706966	AT1TE81155	1	24706344	24706764	Intergenic	3	TRUE	FALSE	FALSE	-	2	14	middle	NA	ATSS, ATTS
NA	ATSS	AT1TE71765	AT1G58602	LRR and NB-ARC domains-containing disease resistance protein	8.78634	6.50081e-05	0.0175	0.00213114	0	NA	-1.52439	DDM1STRG.6343.53_21746527_21748609	DDM1STRG.6343.53	DDM1STRG.6343	gene_id DDM1STRG.6343; transcript_id DDM1STRG.6343.53; exon_number 1	52	27	0.519231	1	21746527	21748609	AT1TE71765	1	21746511	21746739	Intragenic	1	FALSE	TRUE	FALSE	+	1	1	single	NA	ATSS
NA	ATSS	AT1TE71765	AT1G58602	LRR and NB-ARC domains-containing disease resistance protein	8.97522	3.30883e-05	0.01965	0.00144809	0	NA	-1.52439	DDM1STRG.6343.54_21746528_21748612	DDM1STRG.6343.54	DDM1STRG.6343	gene_id DDM1STRG.6343; transcript_id DDM1STRG.6343.54; exon_number 1	52	27	0.519231	1	21746528	21748612	AT1TE71765	1	21746511	21746739	Intragenic	1	FALSE	TRUE	FALSE	+	1	1	single	NA	ATSS
NA	ATSS	AT2TE61100	AT2G32690	glycine-rich protein 23	1.15717	0.0147373	0.0269	0.00436072	0	0	0.004313	DDM1STRG.12996.1_13863565_13864267	DDM1STRG.12996.1	DDM1STRG.12996	gene_id DDM1STRG.12996; transcript_id DDM1STRG.12996.1; exon_number 1	5	3	0.6	2	13863565	13864267	AT2TE61100	2	13863951	13864344	Intragenic	1	FALSE	FALSE	TRUE	-	1	1	single	NA	ATSS
RI	ATTS	AT2TE35695	AT2G19800	myo-inositol oxygenase 2	6.7451	0.196767	0.02805	0.0187413	0	0	0	DDM1STRG.11389.2_8531217_8531299	DDM1STRG.11389.2	DDM1STRG.11389	gene_id DDM1STRG.11389; transcript_id DDM1STRG.11389.2; exon_number 2	17	16	0.941176	2	8531217	8531299	AT2TE35695	2	8530188	8531377	Intergenic	2	TRUE	FALSE	FALSE	-	2	10	middle	RI	ATTS
RI	ATTS	AT2TE35695	AT2G19800	myo-inositol oxygenase 2	6.7451	0.196767	0.02805	0.0187413	0	0	0	DDM1STRG.11389.2_8530898_8531132	DDM1STRG.11389.2	DDM1STRG.11389	gene_id DDM1STRG.11389; transcript_id DDM1STRG.11389.2; exon_number 1	17	16	0.941176	2	8530898	8531132	AT2TE35695	2	8530188	8531377	Intergenic	2	TRUE	TRUE	TRUE	-	1	10	last	RI	ATTS
NA	ATTS	AT1TE67475	AT1G54730	Major facilitator superfamily protein	6.07222	NA	0.02975	0.0308206	0	NA	0	DDM1STRG.5973.28_20429853_20430100	DDM1STRG.5973.28	DDM1STRG.5973	gene_id DDM1STRG.5973; transcript_id DDM1STRG.5973.28; exon_number 17	47	17	0.361702	1	20429853	20430100	AT1TE67475	1	20430095	20430351	Intragenic	3	FALSE	FALSE	TRUE	+	17	17	last	NA	ATTS
NA	ALE, ATTS	AT4TE33200	AT4G12990	transmembrane protein	1.28877	0.999994	0.05575	0.0054148	0	0	-0.115177	DDM1STRG.24084.18_7594980_7595535	DDM1STRG.24084.18	DDM1STRG.24084	gene_id DDM1STRG.24084; transcript_id DDM1STRG.24084.18; exon_number 1	21	21	1	4	7594980	7595535	AT4TE33200	4	7594248	7596565	Intergenic	2	TRUE	TRUE	TRUE	-	1	2	last	NA	ALE, ATTS
NA	ALE, ATSS, ATTS	AT4TE33200	AT4G12990	transmembrane protein	1.28877	0.999994	0.05575	0.0054148	0	0	-0.115177	DDM1STRG.24084.18_7595823_7595992	DDM1STRG.24084.18	DDM1STRG.24084	gene_id DDM1STRG.24084; transcript_id DDM1STRG.24084.18; exon_number 2	21	21	1	4	7595823	7595992	AT4TE33200	4	7594248	7596565	Intergenic	2	TRUE	TRUE	TRUE	-	2	2	first	NA	ALE, ATSS, ATTS
NA	ATSS	AT1TE62450	AT1G50840	polymerase gamma 2	7.63695	0.0159379	0.0562	0.00282047	0	0	0	DDM1STRG.5483.9_18839265_18839428	DDM1STRG.5483.9	DDM1STRG.5483	gene_id DDM1STRG.5483; transcript_id DDM1STRG.5483.9; exon_number 1	10	9	0.9	1	18839265	18839428	AT1TE62450	1	18839204	18839424	Intragenic	2	FALSE	TRUE	FALSE	+	1	11	first	NA	ATSS
NA	ATTS	AT3TE79010	AT3G52500	Eukaryotic aspartyl protease family protein	-0.070847	0.999994	0.0687	0.00656174	0	0	0	DDM1STRG.20849.2_19465469_19467142	DDM1STRG.20849.2	DDM1STRG.20849	gene_id DDM1STRG.20849; transcript_id DDM1STRG.20849.2; exon_number 1	3	3	1	3	19465469	19467142	AT3TE79010	3	19465095	19465568	Intergenic	3	FALSE	TRUE	FALSE	-	1	1	single	NA	ATTS
NA	ATTS	AT1TE83925	AT1G68260	Thioesterase superfamily protein	0.317372	0.999994	0.08095	0.020259	0	NA	0	DDM1STRG.7486.2_25585810_25586095	DDM1STRG.7486.2	DDM1STRG.7486	gene_id DDM1STRG.7486; transcript_id DDM1STRG.7486.2; exon_number 1	11	11	1	1	25585810	25586095	AT1TE83925	1	25585313	25585927	Intergenic	3	FALSE	TRUE	FALSE	-	1	5	last	NA	ATTS
NA	ATTS	AT1TE98650	AT1G80230	Rubredoxin-like superfamily protein	0.482982	0.999994	0.0823	0.0293016	0	0	0	DDM1STRG.9136.1_30169407_30169840	DDM1STRG.9136.1	DDM1STRG.9136	gene_id DDM1STRG.9136; transcript_id DDM1STRG.9136.1; exon_number 1	6	2	0.333333	1	30169407	30169840	AT1TE98650	1	30169345	30169559	Intergenic	3	FALSE	TRUE	FALSE	-	1	6	last	NA	ATTS
NA	ATTS	AT1TE14500	AT1G13080	cytochrome P450, family 71, subfamily B, polypeptide 2	0.341222	0.999994	0.0826	0.000346599	0	0	0	DDM1STRG.1621.6_4460195_4461048	DDM1STRG.1621.6	DDM1STRG.1621	gene_id DDM1STRG.1621; transcript_id DDM1STRG.1621.6; exon_number 2	7	7	1	1	4460195	4461048	AT1TE14500	1	4460812	4461312	Intergenic	3	FALSE	FALSE	TRUE	+	2	2	last	NA	ATTS
NA	ATTS	AT3TE73180	AT3G48740	Nodulin MtN3 family protein	0.390247	0.810207	0.08735	1.00774e-06	0	0	0	DDM1STRG.20375.1_18052572_18053101	DDM1STRG.20375.1	DDM1STRG.20375	gene_id DDM1STRG.20375; transcript_id DDM1STRG.20375.1; exon_number 1	8	8	1	3	18052572	18053101	AT3TE73180	3	18052272	18052673	Intergenic	3	FALSE	TRUE	FALSE	-	1	6	last	NA	ATTS
NA	ATTS	AT3TE22070	AT3G15510	NAC domain containing protein 2	1.90305	0.364128	0.09645	0.0292463	0	0	0	DDM1STRG.17027.6_5244440_5245388	DDM1STRG.17027.6	DDM1STRG.17027	gene_id DDM1STRG.17027; transcript_id DDM1STRG.17027.6; exon_number 2	10	10	1	3	5244440	5245388	AT3TE22070	3	5245218	5246547	Intergenic	3	FALSE	FALSE	TRUE	+	2	2	last	NA	ATTS
NA	ATSS	AT3TE26560	AT3G18390	CRS1 / YhbY (CRM) domain-containing protein	0.404231	0.999994	0.1013	0.00734206	0	0	0	DDM1STRG.17454.5_6313996_6314492	DDM1STRG.17454.5	DDM1STRG.17454	gene_id DDM1STRG.17454; transcript_id DDM1STRG.17454.5; exon_number 1	6	5	0.833333	3	6313996	6314492	AT3TE26560	3	6314023	6314262	Intragenic	1	FALSE	FALSE	FALSE	+	1	8	first	NA	ATSS
RI	ATTS	AT2TE35695	AT2G19800	myo-inositol oxygenase 2	8.56482	0.00020662	0.11215	8.35352e-08	0	0	0	DDM1STRG.11389.6_8530898_8531132	DDM1STRG.11389.6	DDM1STRG.11389	gene_id DDM1STRG.11389; transcript_id DDM1STRG.11389.6; exon_number 1	17	16	0.941176	2	8530898	8531132	AT2TE35695	2	8530188	8531377	Intergenic	2	TRUE	TRUE	TRUE	-	1	10	last	RI	ATTS
NA	ATTS	AT2TE35695	AT2G19800	myo-inositol oxygenase 2	8.56482	0.00020662	0.11215	8.35352e-08	0	0	0	DDM1STRG.11389.6_8531217_8531482	DDM1STRG.11389.6	DDM1STRG.11389	gene_id DDM1STRG.11389; transcript_id DDM1STRG.11389.6; exon_number 2	17	16	0.941176	2	8531217	8531482	AT2TE35695	2	8530188	8531377	Intergenic	3	TRUE	FALSE	FALSE	-	2	10	middle	NA	ATTS
NA	ATTS	AT2TE31825	AT2G17760	Eukaryotic aspartyl protease family protein	9.06541	5.81607e-05	0.12555	1.26302e-08	0	0	0	DDM1STRG.11168.7_7716072_7716421	DDM1STRG.11168.7	DDM1STRG.11168	gene_id DDM1STRG.11168; transcript_id DDM1STRG.11168.7; exon_number 10	9	9	1	2	7716072	7716421	AT2TE31825	2	7716208	7717155	Intergenic	3	FALSE	FALSE	TRUE	+	10	10	last	NA	ATTS
NA	ATTS	AT5TE17795	AT5G15160	BANQUO 2	0.798791	0.999994	0.13745	0.0130411	0	0	-0.2849	DDM1STRG.29597.2_4921319_4922634	DDM1STRG.29597.2	DDM1STRG.29597	gene_id DDM1STRG.29597; transcript_id DDM1STRG.29597.2; exon_number 1	4	4	1	5	4921319	4922634	AT5TE17795	5	4920664	4921403	Intergenic	3	FALSE	TRUE	FALSE	-	1	1	single	NA	ATTS
NA	ATSS	AT5TE21020	AT5G17640	nuclear factor 1 A-type protein (DUF1005)	0.649345	0.731394	0.13805	0.0390919	0	0	0	DDM1STRG.29931.2_5812954_5813276	DDM1STRG.29931.2	DDM1STRG.29931	gene_id DDM1STRG.29931; transcript_id DDM1STRG.29931.2; exon_number 3	3	3	1	5	5812954	5813276	AT5TE21020	5	5813057	5814212	Intergenic	3	FALSE	FALSE	TRUE	-	3	3	first	NA	ATSS
NA	ATTS	AT5TE88485	NA	NA	0.653303	0.999994	0.14225	8.96049e-07	0	0	0	DDM1STRG.35156.2_24587205_24587717	DDM1STRG.35156.2	DDM1STRG.35156	gene_id DDM1STRG.35156; transcript_id DDM1STRG.35156.2; exon_number 1	5	5	1	5	24587205	24587717	AT5TE88485	5	24587191	24587395	Intragenic	1	FALSE	TRUE	FALSE	-	1	3	last	NA	ATTS
NA	ATTS	AT1TE26610	AT1G23280	MAK16 protein-like protein	0.398687	0.999994	0.14505	0.00778475	0	0	0	DDM1STRG.3025.1_8260604_8260918	DDM1STRG.3025.1	DDM1STRG.3025	gene_id DDM1STRG.3025; transcript_id DDM1STRG.3025.1; exon_number 1	4	4	1	1	8260604	8260918	AT1TE26610	1	8260303	8260791	Intergenic	3	FALSE	TRUE	FALSE	-	1	9	last	NA	ATTS
NA	ATTS	AT1TE69295	AT1G56110	NOP56-like pre RNA processing ribonucleoprotein	9.97189	7.66487e-08	0.14915	1.18466e-28	0	0	0	DDM1STRG.6144.5_20984787_20984809	DDM1STRG.6144.5	DDM1STRG.6144	gene_id DDM1STRG.6144; transcript_id DDM1STRG.6144.5; exon_number 1	5	5	1	1	20984787	20984809	AT1TE69295	1	20984541	20984813	Intragenic	2	TRUE	TRUE	TRUE	-	1	8	last	NA	ATTS
NA	ATTS	AT4TE84050	AT4G36930	basic helix-loop-helix (bHLH) DNA-binding superfamily protein	1.01676	0.956364	0.15605	0.0157521	0	NA	-0.207039	DDM1STRG.27334.5_17415892_17416314	DDM1STRG.27334.5	DDM1STRG.27334	gene_id DDM1STRG.27334; transcript_id DDM1STRG.27334.5; exon_number 6	7	7	1	4	17415892	17416314	AT4TE84050	4	17416149	17416747	Intergenic	3	FALSE	FALSE	TRUE	+	6	6	last	NA	ATTS
NA	ATSS	AT1TE75055	AT1G61670	Lung seven transmembrane receptor family protein	1.36206	0.193161	0.15745	0.0023704	0	-0.821918	0	DDM1STRG.6640.1_22769347_22769548	DDM1STRG.6640.1	DDM1STRG.6640	gene_id DDM1STRG.6640; transcript_id DDM1STRG.6640.1; exon_number 1	7	2	0.285714	1	22769347	22769548	AT1TE75055	1	22768458	22770022	Intergenic	2	TRUE	TRUE	TRUE	+	1	6	first	NA	ATSS
NA	ATTS	AT5TE17350	AT5G14840	NA	0.490741	0.999994	0.17455	0.00105586	0	0	0	DDM1STRG.29563.3_4799211_4800191	DDM1STRG.29563.3	DDM1STRG.29563	gene_id DDM1STRG.29563; transcript_id DDM1STRG.29563.3; exon_number 1	6	5	0.833333	5	4799211	4800191	AT5TE17350	5	4799157	4799906	Intragenic	1	TRUE	TRUE	FALSE	-	1	1	single	NA	ATTS
NA	ATTS	AT5TE35160	AT5G27470	seryl-tRNA synthetase / serine-tRNA ligase	0.632008	0.288702	0.18725	2.12706e-13	0	0	0	DDM1STRG.31149.4_9696761_9697371	DDM1STRG.31149.4	DDM1STRG.31149	gene_id DDM1STRG.31149; transcript_id DDM1STRG.31149.4; exon_number 8	6	6	1	5	9696761	9697371	AT5TE35160	5	9697215	9697451	Intergenic	3	FALSE	FALSE	TRUE	+	8	8	last	NA	ATTS
NA	ATSS	AT1TE80470	AT1G65860	flavin-monooxygenase glucosinolate S-oxygenase 1	-0.277342	0.999994	0.18745	0.00105578	0	0	0	DDM1STRG.7164.1_24502134_24502734	DDM1STRG.7164.1	DDM1STRG.7164	gene_id DDM1STRG.7164; transcript_id DDM1STRG.7164.1; exon_number 7	5	5	1	1	24502134	24502734	AT1TE80470	1	24502679	24503378	Intergenic	3	FALSE	FALSE	TRUE	-	7	7	first	NA	ATSS
NA	ATSS	AT1TE10610	AT1G09995	DNA repair DEAD helicase RAD3/XP-D subfamily protein	8.20249	0.0016646	0.2179	2.08427e-12	0	0	0	DDM1STRG.1215.5_3263350_3263607	DDM1STRG.1215.5	DDM1STRG.1215	gene_id DDM1STRG.1215; transcript_id DDM1STRG.1215.5; exon_number 2	16	15	0.9375	1	3263350	3263607	AT1TE10610	1	3263539	3263797	Intergenic	3	FALSE	FALSE	TRUE	-	2	2	first	NA	ATSS
NA	ATTS	AT3TE39110	AT3G25700	Eukaryotic aspartyl protease family protein	0.879414	0.999994	0.24965	0.0167291	0	0.14741	0.553147	DDM1STRG.18356.2_9359645_9360623	DDM1STRG.18356.2	DDM1STRG.18356	gene_id DDM1STRG.18356; transcript_id DDM1STRG.18356.2; exon_number 1	2	1	0.5	3	9359645	9360623	AT3TE39110	3	9360480	9361767	Intergenic	3	FALSE	FALSE	TRUE	+	1	1	single	NA	ATTS
NA	ATTS	AT2TE50880	AT2G27370	Uncharacterized protein family (UPF0497)	1.60585	0.0378926	0.3053	0.0116412	0	0	0	DDM1STRG.12332.1_11708445_11708846	DDM1STRG.12332.1	DDM1STRG.12332	gene_id DDM1STRG.12332; transcript_id DDM1STRG.12332.1; exon_number 1	3	3	1	2	11708445	11708846	AT2TE50880	2	11708095	11708603	Intergenic	3	FALSE	TRUE	FALSE	-	1	3	last	NA	ATTS
NA	ATSS	AT3TE07855	AT3G06180	Ribosomal protein L34e superfamily protein	0.462744	0.999994	0.3597	0.00416997	0	0	-0.47259	DDM1STRG.15810.1_1871678_1872384	DDM1STRG.15810.1	DDM1STRG.15810	gene_id DDM1STRG.15810; transcript_id DDM1STRG.15810.1; exon_number 1	4	4	1	3	1871678	1872384	AT3TE07855	3	1871676	1872022	Intragenic	1	FALSE	TRUE	FALSE	+	1	2	first	NA	ATSS
NA	ATSS	AT5TE62660	AT5G43190	Galactose oxidase/kelch repeat superfamily protein	8.39758	0.000482394	0.37995	2.06716e-07	0	0	0	DDM1STRG.32860.2_17340151_17341514	DDM1STRG.32860.2	DDM1STRG.32860	gene_id DDM1STRG.32860; transcript_id DDM1STRG.32860.2; exon_number 1	3	3	1	5	17340151	17341514	AT5TE62660	5	17341056	17341553	Intragenic	1	FALSE	FALSE	TRUE	-	1	1	single	NA	ATSS
NA	ALE, ATTS	AT3TE37080	AT3G24420	alpha/beta-Hydrolases superfamily protein	0.8386	0.999994	0.3834	0.016319	0	NA	0	DDM1STRG.18199.2_8862903_8863543	DDM1STRG.18199.2	DDM1STRG.18199	gene_id DDM1STRG.18199; transcript_id DDM1STRG.18199.2; exon_number 1	4	2	0.5	3	8862903	8863543	AT3TE37080	3	8862833	8863086	Intragenic	3	FALSE	TRUE	FALSE	-	1	2	last	NA	ALE, ATTS
NA	ATTS	AT5TE54995	AT5G38100	S-adenosyl-L-methionine-dependent methyltransferases superfamily protein	1.14503	0.999994	0.64975	0.000270939	0	0	0	DDM1STRG.32248.1_15199634_15200116	DDM1STRG.32248.1	DDM1STRG.32248	gene_id DDM1STRG.32248; transcript_id DDM1STRG.32248.1; exon_number 1	3	2	0.666667	5	15199634	15200116	AT5TE54995	5	15199469	15199688	Intragenic	3	FALSE	TRUE	FALSE	-	1	3	last	NA	ATTS
NA	ATSS	AT5TE81110	AT5G55660	DEK domain-containing chromatin associated protein	1.13112	0.0515444	0.33455	1.64745e-18	0.4845	0	0	DDM1STRG.34465.4_22540072_22540564	DDM1STRG.34465.4	DDM1STRG.34465	gene_id DDM1STRG.34465; transcript_id DDM1STRG.34465.4; exon_number 1	4	4	1	5	22540072	22540564	AT5TE81110	5	22539608	22540276	Intragenic	3	FALSE	TRUE	FALSE	+	1	10	first	NA	ATSS
RI	NA	AT4TE34010	AT4G13340	Leucine-rich repeat (LRR) family protein	-9.30669	2.69118e-06	-0.2619	0.000172107	1.19658	0	0	DDM1STRG.24139.3_7759996_7761177	DDM1STRG.24139.3	DDM1STRG.24139	gene_id DDM1STRG.24139; transcript_id DDM1STRG.24139.3; exon_number 2	4	4	1	4	7759996	7761177	AT4TE34010	4	7759917	7760578	Intragenic	1	TRUE	TRUE	FALSE	+	2	2	last	RI	NA
RI	NA	AT4TE34010	AT4G13340	Leucine-rich repeat (LRR) family protein	-9.30669	2.69118e-06	-0.2619	0.000172107	1.19658	0	0	DDM1STRG.24139.3_7758553_7759950	DDM1STRG.24139.3	DDM1STRG.24139	gene_id DDM1STRG.24139; transcript_id DDM1STRG.24139.3; exon_number 1	4	4	1	4	7758553	7759950	AT4TE34010	4	7759917	7760578	Intragenic	3	TRUE	FALSE	TRUE	+	1	2	first	RI	NA
RI	NA	AT4TE34010	AT4G13340	Leucine-rich repeat (LRR) family protein	-0.69917	0.999994	0.2635	0.0346189	1.19658	0	0	DDM1STRG.24139.1_7758445_7761182	DDM1STRG.24139.1	DDM1STRG.24139	gene_id DDM1STRG.24139; transcript_id DDM1STRG.24139.1; exon_number 1	4	4	1	4	7758445	7761182	AT4TE34010	4	7759917	7760578	Intragenic	1	TRUE	FALSE	FALSE	+	1	1	single	RI	NA
RI	NA	AT5TE55865	AT5G38560	Protein kinase superfamily protein	-0.283253	0.999994	0.1699	0.0135772	1.45349	0	0.268817	DDM1STRG.32293.2_15439340_15440705	DDM1STRG.32293.2	DDM1STRG.32293	gene_id DDM1STRG.32293; transcript_id DDM1STRG.32293.2; exon_number 1	4	3	0.75	5	15439340	15440705	AT5TE55865	5	15439856	15440136	Intragenic	1	FALSE	FALSE	FALSE	+	1	6	first	RI	NA
NA	ATTS	AT5TE30760	AT5G24770	vegetative storage protein 2	0.029979	0.999994	0.0373	3.07323e-14	2.77778	0	0	DDM1STRG.30824.1_8500471_8500887	DDM1STRG.30824.1	DDM1STRG.30824	gene_id DDM1STRG.30824; transcript_id DDM1STRG.30824.1; exon_number 1	14	1	0.0714286	5	8500471	8500887	AT5TE30760	5	8499836	8500527	Intragenic	3	FALSE	TRUE	FALSE	-	1	3	last	NA	ATTS
NA	ATTS	AT5TE57575	AT5G39830	Trypsin family protein with PDZ domain-containing protein	-2.0242	0.293789	-0.05005	6.23757e-05	3.0577	5.4314	-2.36244	DDM1STRG.32434.21_15945547_15945800	DDM1STRG.32434.21	DDM1STRG.32434	gene_id DDM1STRG.32434; transcript_id DDM1STRG.32434.21; exon_number 13	21	21	1	5	15945547	15945800	AT5TE57575	5	15945787	15946554	Intergenic	3	FALSE	FALSE	TRUE	+	13	13	last	NA	ATTS
NA	ATTS	AT2TE43070	AT2G23670	homolog of Synechocystis YCF37	0.269523	0.999994	0.04575	0.0180495	4	0	0	DDM1STRG.11873.1_10063011_10063847	DDM1STRG.11873.1	DDM1STRG.11873	gene_id DDM1STRG.11873; transcript_id DDM1STRG.11873.1; exon_number 1	3	3	1	2	10063011	10063847	AT2TE43070	2	10061941	10063319	Intergenic	3	FALSE	TRUE	FALSE	-	1	1	single	NA	ATTS
A5SS, RI	NA	AT3TE32730	AT3G22120	cell wall-plasma membrane linker protein	0.0317535	0.999994	0.01765	0.00406482	4.65177	0	1.21568	DDM1STRG.17908.6_7795765_7795985	DDM1STRG.17908.6	DDM1STRG.17908	gene_id DDM1STRG.17908; transcript_id DDM1STRG.17908.6; exon_number 2	8	8	1	3	7795765	7795985	AT3TE32730	3	7795544	7795980	Intragenic	2	TRUE	TRUE	FALSE	-	2	2	first	A5SS, RI	NA
A3SS, RI	NA	AT3TE32730	AT3G22120	cell wall-plasma membrane linker protein	0.0317535	0.999994	0.01765	0.00406482	4.65177	0	1.21568	DDM1STRG.17908.6_7795008_7795659	DDM1STRG.17908.6	DDM1STRG.17908	gene_id DDM1STRG.17908; transcript_id DDM1STRG.17908.6; exon_number 1	8	8	1	3	7795008	7795659	AT3TE32730	3	7795544	7795980	Intragenic	3	TRUE	FALSE	TRUE	-	1	2	last	A3SS, RI	NA
A3SS, A5SS, RI	ATSS	AT3TE32730	AT3G22120	cell wall-plasma membrane linker protein	4.97221	0.00902207	0.0707	0.000217698	4.65177	0	1.21568	DDM1STRG.17908.4_7795765_7795927	DDM1STRG.17908.4	DDM1STRG.17908	gene_id DDM1STRG.17908; transcript_id DDM1STRG.17908.4; exon_number 2	8	8	1	3	7795765	7795927	AT3TE32730	3	7795544	7795980	Intragenic	2	TRUE	TRUE	TRUE	-	2	2	first	A3SS, A5SS, RI	ATSS
A3SS, RI	NA	AT3TE32730	AT3G22120	cell wall-plasma membrane linker protein	4.97221	0.00902207	0.0707	0.000217698	4.65177	0	1.21568	DDM1STRG.17908.4_7795003_7795569	DDM1STRG.17908.4	DDM1STRG.17908	gene_id DDM1STRG.17908; transcript_id DDM1STRG.17908.4; exon_number 1	8	8	1	3	7795003	7795569	AT3TE32730	3	7795544	7795980	Intragenic	3	TRUE	FALSE	TRUE	-	1	2	last	A3SS, RI	NA
A3SS, A5SS, RI	ATSS	AT3TE32730	AT3G22120	cell wall-plasma membrane linker protein	6.21642	5.01227e-06	0.16965	1.36219e-05	4.65177	0	1.21568	DDM1STRG.17908.8_7795705_7795788	DDM1STRG.17908.8	DDM1STRG.17908	gene_id DDM1STRG.17908; transcript_id DDM1STRG.17908.8; exon_number 2	8	8	1	3	7795705	7795788	AT3TE32730	3	7795544	7795980	Intragenic	2	TRUE	TRUE	TRUE	-	2	2	first	A3SS, A5SS, RI	ATSS
A3SS, RI	NA	AT3TE32730	AT3G22120	cell wall-plasma membrane linker protein	6.21642	5.01227e-06	0.16965	1.36219e-05	4.65177	0	1.21568	DDM1STRG.17908.8_7795033_7795569	DDM1STRG.17908.8	DDM1STRG.17908	gene_id DDM1STRG.17908; transcript_id DDM1STRG.17908.8; exon_number 1	8	8	1	3	7795033	7795569	AT3TE32730	3	7795544	7795980	Intragenic	3	TRUE	FALSE	TRUE	-	1	2	last	A3SS, RI	NA
NA	ATSS	AT5TE27865	AT5G23010	methylthioalkylmalate synthase 1	-0.19271	0.999994	0.04745	0.000401375	5.31915	0	0	DDM1STRG.30571.6_7703071_7703616	DDM1STRG.30571.6	DDM1STRG.30571	gene_id DDM1STRG.30571; transcript_id DDM1STRG.30571.6; exon_number 1	15	8	0.533333	5	7703071	7703616	AT5TE27865	5	7702786	7703115	Intergenic	3	FALSE	TRUE	FALSE	+	1	9	first	NA	ATSS
NA	ATTS	AT2TE38000	AT2G20950	phospholipase-like protein (PEARLI 4) family protein	-8.10965	0.00144468	-0.1603	3.50886e-06	6.3953	4.7	-2.9045	DDM1STRG.11534.8_9004625_9005793	DDM1STRG.11534.8	DDM1STRG.11534	gene_id DDM1STRG.11534; transcript_id DDM1STRG.11534.8; exon_number 8	12	11	0.916667	2	9004625	9005793	AT2TE38000	2	9005577	9005954	Intragenic	3	FALSE	FALSE	TRUE	+	8	8	last	NA	ATTS
NA	ATTS	AT2TE81045	AT2G43060	ILI1 binding bHLH 1	0.964858	0.103123	0.2306	7.04875e-08	7.40741	0	0.526316	DDM1STRG.14369.4_17909271_17910197	DDM1STRG.14369.4	DDM1STRG.14369	gene_id DDM1STRG.14369; transcript_id DDM1STRG.14369.4; exon_number 1	4	2	0.5	2	17909271	17910197	AT2TE81045	2	17910143	17910530	Intergenic	3	FALSE	FALSE	TRUE	+	1	1	single	NA	ATTS
RI	NA	AT3TE27170	AT3G18760	Translation elongation factor EF1B/ribosomal protein S6 family protein	1.07956	0.746153	0.24955	1.8986e-06	10.9278	0	0	DDM1STRG.17493.1_6457634_6458166	DDM1STRG.17493.1	DDM1STRG.17493	gene_id DDM1STRG.17493; transcript_id DDM1STRG.17493.1; exon_number 1	5	5	1	3	6457634	6458166	AT3TE27170	3	6458156	6458615	Intragenic	3	TRUE	FALSE	TRUE	-	1	2	last	RI	NA
NA	ATTS	AT4TE55210	AT4G22690	cytochrome P450, family 706, subfamily A, polypeptide 1	-0.677061	0.980934	-0.0452	6.59501e-08	11.3333	0	0	DDM1STRG.25426.1_11929740_11931689	DDM1STRG.25426.1	DDM1STRG.25426	gene_id DDM1STRG.25426; transcript_id DDM1STRG.25426.1; exon_number 1	3	3	1	4	11929740	11931689	AT4TE55210	4	11931580	11931995	Intragenic	3	FALSE	FALSE	TRUE	+	1	1	single	NA	ATTS
NA	ATTS	AT3TE68110	AT3G45780	phototropin 1	-4.28741	2.19125e-05	-0.06905	1.42015e-07	11.5044	NA	0	DDM1STRG.19993.1_16818454_16819422	DDM1STRG.19993.1	DDM1STRG.19993	gene_id DDM1STRG.19993; transcript_id DDM1STRG.19993.1; exon_number 1	6	1	0.166667	3	16818454	16819422	AT3TE68110	3	16819258	16819712	Intragenic	3	FALSE	FALSE	TRUE	+	1	1	single	NA	ATTS
NA	ATTS	AT4TE34315	AT4G13460	SU(VAR)3-9 homolog 9	-7.2633	0.0327628	-0.22735	4.21374e-36	12.5727	NA	-0.222429	DDM1STRG.24157.7_7824050_7824329	DDM1STRG.24157.7	DDM1STRG.24157	gene_id DDM1STRG.24157; transcript_id DDM1STRG.24157.7; exon_number 1	12	7	0.583333	4	7824050	7824329	AT4TE34315	4	7823773	7824056	Intergenic	3	FALSE	TRUE	FALSE	-	1	2	last	NA	ATTS
NA	ATTS	AT1TE56345	AT1G45000	AAA-type ATPase family protein	0.504373	0.958895	0.07885	0.0131562	17.413	3.99885	0.47692	DDM1STRG.4989.8_17011532_17011914	DDM1STRG.4989.8	DDM1STRG.4989	gene_id DDM1STRG.4989; transcript_id DDM1STRG.4989.8; exon_number 10	8	8	1	1	17011532	17011914	AT1TE56345	1	17011768	17012077	Intergenic	3	FALSE	FALSE	TRUE	+	10	10	last	NA	ATTS
NA	ATTS	AT5TE34440	AT5G26980	syntaxin of plants 41	-6.02907	NA	-0.08125	6.51233e-05	17.5439	8.16327	0	DDM1STRG.31082.21_9488166_9488831	DDM1STRG.31082.21	DDM1STRG.31082	gene_id DDM1STRG.31082; transcript_id DDM1STRG.31082.21; exon_number 1	27	25	0.925926	5	9488166	9488831	AT5TE34440	5	9487451	9488211	Intergenic	3	FALSE	TRUE	FALSE	-	1	6	last	NA	ATTS
NA	ATTS	AT5TE34440	AT5G26980	syntaxin of plants 41	-6.11421	NA	-0.04285	0.0217264	17.5439	8.16327	0	DDM1STRG.31082.20_9488164_9488831	DDM1STRG.31082.20	DDM1STRG.31082	gene_id DDM1STRG.31082; transcript_id DDM1STRG.31082.20; exon_number 1	27	25	0.925926	5	9488164	9488831	AT5TE34440	5	9487451	9488211	Intergenic	3	FALSE	TRUE	FALSE	-	1	7	last	NA	ATTS
NA	ATTS	AT4TE29025	AT4G11060	mitochondrially targeted single-stranded DNA binding protein	8.25701	0.000979959	0.20995	3.0743e-14	22.6336	11.1111	0	DDM1STRG.23851.1_6754439_6754836	DDM1STRG.23851.1	DDM1STRG.23851	gene_id DDM1STRG.23851; transcript_id DDM1STRG.23851.1; exon_number 1	8	7	0.875	4	6754439	6754836	AT4TE29025	4	6754326	6754596	Intergenic	3	FALSE	TRUE	FALSE	-	1	7	last	NA	ATTS
NA	ATTS	AT3TE74995	AT3G49820	hypothetical protein	-0.446976	0.999994	-0.579	0.00323936	NA	0	0	DDM1STRG.20504.2_18481113_18481906	DDM1STRG.20504.2	DDM1STRG.20504	gene_id DDM1STRG.20504; transcript_id DDM1STRG.20504.2; exon_number 1	2	1	0.5	3	18481113	18481906	AT3TE74995	3	18481853	18482290	Intergenic	3	FALSE	FALSE	TRUE	+	1	1	single	NA	ATTS
NA	ATTS	AT5TE50270	AT5G35940	Mannose-binding lectin superfamily protein	-9.59897	1.59931e-06	-0.4849	1.77252e-07	NA	0	0	DDM1STRG.32066.1_14092556_14092977	DDM1STRG.32066.1	DDM1STRG.32066	gene_id DDM1STRG.32066; transcript_id DDM1STRG.32066.1; exon_number 5	3	2	0.666667	5	14092556	14092977	AT5TE50270	5	14092931	14093244	Intergenic	3	FALSE	FALSE	TRUE	+	5	5	last	NA	ATTS
NA	ATTS	AT1TE72850	AT1G59930	MADS-box family protein	9.20572	1.16055e-63	-0.43255	0.00217519	NA	-32.3944	0.14424	DDM1STRG.6437.2_22060847_22061501	DDM1STRG.6437.2	DDM1STRG.6437	gene_id DDM1STRG.6437; transcript_id DDM1STRG.6437.2; exon_number 1	3	2	0.666667	1	22060847	22061501	AT1TE72850	1	22060730	22060955	Intergenic	3	FALSE	TRUE	FALSE	-	1	1	single	NA	ATTS
NA	ATTS	AT1TE42705	AT1G35515-AT1G35516	NA	-1.8651	0.886108	-0.37875	0.000557586	NA	NA	0	DDM1STRG.4341.5_13077381_13078058	DDM1STRG.4341.5	DDM1STRG.4341	gene_id DDM1STRG.4341; transcript_id DDM1STRG.4341.5; exon_number 3	8	5	0.625	1	13077381	13078058	AT1TE42705	1	13077561	13077761	Intergenic	1	FALSE	FALSE	FALSE	+	3	5	middle	NA	ATTS
NA	ATSS	AT1TE25745	AT1G22620	Phosphoinositide phosphatase family protein	-9.31971	5.50224e-05	-0.23355	0.00262636	NA	0	0	DDM1STRG.2903.4_8002655_8002946	DDM1STRG.2903.4	DDM1STRG.2903	gene_id DDM1STRG.2903; transcript_id DDM1STRG.2903.4; exon_number 16	4	2	0.5	1	8002655	8002946	AT1TE25745	1	8002929	8003330	Intergenic	3	FALSE	FALSE	TRUE	-	16	16	first	NA	ATSS
NA	ATSS	AT4TE11705	AT4G04925	transmembrane protein	0.0845878	0.999994	-0.23195	0.00134367	NA	0	0	DDM1STRG.23018.1_2506119_2506869	DDM1STRG.23018.1	DDM1STRG.23018	gene_id DDM1STRG.23018; transcript_id DDM1STRG.23018.1; exon_number 1	1	1	1	4	2506119	2506869	AT4TE11705	4	2505505	2506163	Intergenic	3	FALSE	TRUE	FALSE	+	1	1	single	NA	ATSS
RI	NA	AT1TE89775	AT1G72920-AT1G72930	NA	-0.126593	0.999994	-0.1258	0.0488217	NA	0	0	DDM1STRG.8120.1_27438504_27439930	DDM1STRG.8120.1	DDM1STRG.8120	gene_id DDM1STRG.8120; transcript_id DDM1STRG.8120.1; exon_number 2	5	3	0.6	1	27438504	27439930	AT1TE89775	1	27438788	27438989	Intragenic	1	FALSE	FALSE	FALSE	+	2	3	middle	RI	NA
NA	ATTS	AT5TE96660	AT5G67250	SKP1/ASK1-interacting protein 2	-8.70303	5.48046e-05	-0.12565	2.19517e-11	NA	0	0	DDM1STRG.35998.2_26831509_26833327	DDM1STRG.35998.2	DDM1STRG.35998	gene_id DDM1STRG.35998; transcript_id DDM1STRG.35998.2; exon_number 1	2	2	1	5	26831509	26833327	AT5TE96660	5	26831418	26831624	Intergenic	3	FALSE	TRUE	FALSE	-	1	1	single	NA	ATTS
NA	ATTS	AT4TE11705	AT4G04920	sensitive to freezing 6	-2.89222	0.806968	-0.1071	0.0483251	NA	0	0	DDM1STRG.23015.1_2504849_2505567	DDM1STRG.23015.1	DDM1STRG.23015	gene_id DDM1STRG.23015; transcript_id DDM1STRG.23015.1; exon_number 16	10	5	0.5	4	2504849	2505567	AT4TE11705	4	2505505	2506163	Intergenic	3	FALSE	FALSE	TRUE	+	16	16	last	NA	ATTS
NA	ATTS	AT1TE10600	AT1G09995	DNA repair DEAD helicase RAD3/XP-D subfamily protein	-6.25609	0.329748	-0.10485	3.04078e-08	NA	NA	0	DDM1STRG.1215.4_3262238_3262452	DDM1STRG.1215.4	DDM1STRG.1215	gene_id DDM1STRG.1215; transcript_id DDM1STRG.1215.4; exon_number 1	16	16	1	1	3262238	3262452	AT1TE10600	1	3262076	3262304	Intergenic	3	FALSE	TRUE	FALSE	-	1	3	last	NA	ATTS
NA	ATTS	AT3TE05240	AT3G04600	Nucleotidylyl transferase superfamily protein	-0.431771	0.999994	-0.08365	0.0371257	NA	NA	0	DDM1STRG.15578.6_1245907_1246150	DDM1STRG.15578.6	DDM1STRG.15578	gene_id DDM1STRG.15578; transcript_id DDM1STRG.15578.6; exon_number 12	6	6	1	3	1245907	1246150	AT3TE05240	3	1246056	1246492	Intergenic	3	FALSE	FALSE	TRUE	+	12	12	last	NA	ATTS
RI	NA	AT3TE63880	AT3G44010	Ribosomal protein S14p/S29e family protein	-0.401736	0.999994	-0.06765	9.32422e-30	NA	0	0	DDM1STRG.19762.7_15800008_15801189	DDM1STRG.19762.7	DDM1STRG.19762	gene_id DDM1STRG.19762; transcript_id DDM1STRG.19762.7; exon_number 1	7	2	0.285714	3	15800008	15801189	AT3TE63880	3	15800366	15800964	Intragenic	1	FALSE	FALSE	FALSE	-	1	1	single	RI	NA
NA	ATTS	AT2TE31130	AT2G17420	NADPH-dependent thioredoxin reductase A	-1.0186	0.215826	-0.0666	0.00231495	NA	0	-0.649492	DDM1STRG.11131.1_7566148_7566456	DDM1STRG.11131.1	DDM1STRG.11131	gene_id DDM1STRG.11131; transcript_id DDM1STRG.11131.1; exon_number 2	9	9	1	2	7566148	7566456	AT2TE31130	2	7566283	7566548	Intragenic	3	FALSE	FALSE	TRUE	+	2	2	last	NA	ATTS
NA	ATTS	AT1TE29500	AT1G26460	Tetratricopeptide repeat (TPR)-like superfamily protein	-7.96221	0.00360723	-0.0588	0.00385854	NA	NA	0	DDM1STRG.3291.3_9154212_9154738	DDM1STRG.3291.3	DDM1STRG.3291	gene_id DDM1STRG.3291; transcript_id DDM1STRG.3291.3; exon_number 5	7	5	0.714286	1	9154212	9154738	AT1TE29500	1	9154728	9154986	Intergenic	3	FALSE	FALSE	TRUE	+	5	5	last	NA	ATTS
NA	ATTS	AT5TE33245	AT5G26240	chloride channel D	-7.03661	0.0659443	-0.0559	0.0487038	NA	0	0	DDM1STRG.30994.20_9194277_9194654	DDM1STRG.30994.20	DDM1STRG.30994	gene_id DDM1STRG.30994; transcript_id DDM1STRG.30994.20; exon_number 22	27	26	0.962963	5	9194277	9194654	AT5TE33245	5	9194541	9194767	Intragenic	3	FALSE	FALSE	TRUE	+	22	22	last	NA	ATTS
A3SS, RI	NA	AT5TE81775	AT5G56140	RNA-binding KH domain-containing protein	-3.53955	0.417103	-0.05165	0.017812	NA	0	0	DDM1STRG.34530.7_22726166_22726252	DDM1STRG.34530.7	DDM1STRG.34530	gene_id DDM1STRG.34530; transcript_id DDM1STRG.34530.7; exon_number 2	13	13	1	5	22726166	22726252	AT5TE81775	5	22726164	22726373	Intragenic	2	TRUE	FALSE	FALSE	+	2	6	middle	A3SS, RI	NA
NA	ATTS	AT3TE05240	AT3G04600	Nucleotidylyl transferase superfamily protein	-2.16167	0.185764	-0.04775	0.00207446	NA	NA	0	DDM1STRG.15578.5_1245907_1246165	DDM1STRG.15578.5	DDM1STRG.15578	gene_id DDM1STRG.15578; transcript_id DDM1STRG.15578.5; exon_number 12	6	6	1	3	1245907	1246165	AT3TE05240	3	1246056	1246492	Intergenic	3	FALSE	FALSE	TRUE	+	12	12	last	NA	ATTS
NA	ATTS	AT2TE31130	AT2G17420	NADPH-dependent thioredoxin reductase A	-0.49599	0.999994	-0.03705	0.00370522	NA	0	-0.649492	DDM1STRG.11131.5_7566148_7566492	DDM1STRG.11131.5	DDM1STRG.11131	gene_id DDM1STRG.11131; transcript_id DDM1STRG.11131.5; exon_number 3	9	9	1	2	7566148	7566492	AT2TE31130	2	7566283	7566548	Intragenic	3	FALSE	FALSE	TRUE	+	3	3	last	NA	ATTS
NA	ATTS	AT3TE29005	AT3G19860	basic helix-loop-helix (bHLH) DNA-binding superfamily protein	-6.92553	0.0849527	-0.0314	0.000674525	NA	8.51064	0.89153	DDM1STRG.17630.13_6905695_6906113	DDM1STRG.17630.13	DDM1STRG.17630	gene_id DDM1STRG.17630; transcript_id DDM1STRG.17630.13; exon_number 5	25	24	0.96	3	6905695	6906113	AT3TE29005	3	6906080	6906569	Intergenic	3	TRUE	FALSE	TRUE	+	5	5	last	NA	ATTS
A3SS	ATSS	AT2TE37450	AT2G20630	PP2C induced by AVRRPM1	-1.45539	0.999994	-0.0122	0.0329472	NA	0	0	DDM1STRG.11491.5_8898662_8898899	DDM1STRG.11491.5	DDM1STRG.11491	gene_id DDM1STRG.11491; transcript_id DDM1STRG.11491.5; exon_number 5	19	17	0.894737	2	8898662	8898899	AT2TE37450	2	8898890	8899234	Intragenic	3	TRUE	FALSE	FALSE	-	5	6	middle	A3SS	ATSS
NA	ATSS, ATTS	AT5TE06060	AT5G05610	alfin-like 1	1.53503	0.872963	0.0218	0.0135772	NA	0	-0.474684	DDM1STRG.28430.18_1677010_1677582	DDM1STRG.28430.18	DDM1STRG.28430	gene_id DDM1STRG.28430; transcript_id DDM1STRG.28430.18; exon_number 1	31	25	0.806452	5	1677010	1677582	AT5TE06060	5	1676824	1677050	Intergenic	3	FALSE	TRUE	FALSE	-	1	6	last	NA	ATSS, ATTS
A3SS, RI, SE	ATTS	AT1TE67465	AT1G54730	Major facilitator superfamily protein	6.07222	NA	0.02975	0.0308206	NA	0	0	DDM1STRG.5973.28_20428387_20428447	DDM1STRG.5973.28	DDM1STRG.5973	gene_id DDM1STRG.5973; transcript_id DDM1STRG.5973.28; exon_number 13	47	42	0.893617	1	20428387	20428447	AT1TE67465	1	20428428	20428771	Intragenic	3	TRUE	FALSE	FALSE	+	13	17	middle	A3SS, RI, SE	ATTS
NA	ATSS	AT1TE25745	AT1G22630	SSUH2-like protein	0.479211	0.999994	0.0356	0.00105046	NA	0	0	DDM1STRG.2907.3_8003311_8003624	DDM1STRG.2907.3	DDM1STRG.2907	gene_id DDM1STRG.2907; transcript_id DDM1STRG.2907.3; exon_number 1	22	4	0.181818	1	8003311	8003624	AT1TE25745	1	8002929	8003330	Intergenic	3	FALSE	TRUE	FALSE	+	1	4	first	NA	ATSS
NA	ATTS	AT5TE87440	AT5G60450	auxin response factor 4	7.22143	0.0517563	0.04185	0.0114216	NA	0	0	DDM1STRG.35065.6_24308306_24308726	DDM1STRG.35065.6	DDM1STRG.35065	gene_id DDM1STRG.35065; transcript_id DDM1STRG.35065.6; exon_number 1	17	13	0.764706	5	24308306	24308726	AT5TE87440	5	24307909	24308355	Intergenic	3	FALSE	TRUE	FALSE	-	1	10	last	NA	ATTS
A3SS, SE, RI	ATTS	AT3TE43480	AT3G28130	nodulin MtN21 /EamA-like transporter family protein	6.26038	NA	0.04225	0.000221777	NA	NA	0	DDM1STRG.18703.5_10467731_10467978	DDM1STRG.18703.5	DDM1STRG.18703	gene_id DDM1STRG.18703; transcript_id DDM1STRG.18703.5; exon_number 4	24	18	0.75	3	10467731	10467978	AT3TE43480	3	10467464	10467738	Intragenic	3	TRUE	FALSE	FALSE	+	4	7	middle	A3SS, SE, RI	ATTS
NA	ATTS	AT2TE31130	AT2G17420	NADPH-dependent thioredoxin reductase A	0.353672	0.999994	0.0434	0.00634452	NA	0	-0.649492	DDM1STRG.11131.3_7566148_7566457	DDM1STRG.11131.3	DDM1STRG.11131	gene_id DDM1STRG.11131; transcript_id DDM1STRG.11131.3; exon_number 2	9	9	1	2	7566148	7566457	AT2TE31130	2	7566283	7566548	Intragenic	3	FALSE	FALSE	TRUE	+	2	2	last	NA	ATTS
NA	ATSS, ATTS	AT2TE28005	AT2G15790	SQN	4.5051	3.24244e-36	0.06785	0.00714782	NA	NA	-8.92388	DDM1STRG.10947.5_6877534_6878014	DDM1STRG.10947.5	DDM1STRG.10947	gene_id DDM1STRG.10947; transcript_id DDM1STRG.10947.5; exon_number 1	15	3	0.2	2	6877534	6878014	AT2TE28005	2	6877360	6877583	Intergenic	3	FALSE	TRUE	FALSE	-	1	9	last	NA	ATSS, ATTS
NA	ATTS	AT4TE59920	AT4G24930	thylakoid lumenal 17.9 kDa protein, chloroplast	0.599607	0.999994	0.0805	0.00129397	NA	NA	0	DDM1STRG.25744.1_12821201_12821719	DDM1STRG.25744.1	DDM1STRG.25744	gene_id DDM1STRG.25744; transcript_id DDM1STRG.25744.1; exon_number 1	10	3	0.3	4	12821201	12821719	AT4TE59920	4	12820984	12821320	Intergenic	3	FALSE	TRUE	FALSE	-	1	4	last	NA	ATTS
NA	ATTS	AT1TE81985	AT1G66890	50S ribosomal-like protein	0.680594	0.999994	0.1034	9.54617e-06	NA	NA	0	DDM1STRG.7273.3_24957547_24958478	DDM1STRG.7273.3	DDM1STRG.7273	gene_id DDM1STRG.7273; transcript_id DDM1STRG.7273.3; exon_number 1	3	1	0.333333	1	24957547	24958478	AT1TE81985	1	24958430	24958632	Intergenic	3	FALSE	FALSE	TRUE	+	1	1	single	NA	ATTS
NA	AFE, ATSS	AT3TE45645	AT3G28956	RNA polymerase II, Rpb4, core protein	5.66754	NA	0.1157	1.10903e-06	NA	0	-0.551471	DDM1STRG.18818.18_10982186_10982300	DDM1STRG.18818.18	DDM1STRG.18818	gene_id DDM1STRG.18818; transcript_id DDM1STRG.18818.18; exon_number 4	18	3	0.166667	3	10982186	10982300	AT3TE45645	3	10982263	10982475	Intragenic	3	FALSE	FALSE	TRUE	-	4	4	first	NA	AFE, ATSS
NA	ATTS	AT5TE96660	AT5G67250	SKP1/ASK1-interacting protein 2	0.0402377	0.999994	0.12565	3.86036e-16	NA	0	0	DDM1STRG.35998.1_26831463_26833328	DDM1STRG.35998.1	DDM1STRG.35998	gene_id DDM1STRG.35998; transcript_id DDM1STRG.35998.1; exon_number 1	2	2	1	5	26831463	26833328	AT5TE96660	5	26831418	26831624	Intergenic	3	FALSE	TRUE	FALSE	-	1	1	single	NA	ATTS
NA	ATTS	AT3TE70570	AT3G47250	transmembrane protein, putative (DUF247)	0.636277	0.825495	0.1303	6.74526e-06	NA	0	0	DDM1STRG.20160.1_17399788_17401675	DDM1STRG.20160.1	DDM1STRG.20160	gene_id DDM1STRG.20160; transcript_id DDM1STRG.20160.1; exon_number 1	5	5	1	3	17399788	17401675	AT3TE70570	3	17399608	17400005	Intergenic	3	FALSE	TRUE	FALSE	-	1	1	single	NA	ATTS
NA	ATTS	AT4TE09855	AT4G04293	NA	12.5947	1.76497e-14	0.17385	3.92699e-05	NA	NA	2.60384	DDM1STRG.22905.3_2076911_2077822	DDM1STRG.22905.3	DDM1STRG.22905	gene_id DDM1STRG.22905; transcript_id DDM1STRG.22905.3; exon_number 1	1	1	1	4	2076911	2077822	AT4TE09855	4	2077604	2078303	Intergenic	3	FALSE	FALSE	TRUE	+	1	1	single	NA	ATTS
NA	ATTS	AT1TE69685	AT1G56350	Peptide chain release factor 2	6.9811	0.112883	0.1914	0.000467695	NA	NA	0	DDM1STRG.6193.5_21097691_21098011	DDM1STRG.6193.5	DDM1STRG.6193	gene_id DDM1STRG.6193; transcript_id DDM1STRG.6193.5; exon_number 7	6	6	1	1	21097691	21098011	AT1TE69685	1	21097971	21098190	Intergenic	3	FALSE	FALSE	TRUE	+	7	7	last	NA	ATTS
NA	ATTS	AT1TE10600	AT1G09995	DNA repair DEAD helicase RAD3/XP-D subfamily protein	8.20249	0.0016646	0.2179	2.08427e-12	NA	NA	0	DDM1STRG.1215.5_3262254_3262908	DDM1STRG.1215.5	DDM1STRG.1215	gene_id DDM1STRG.1215; transcript_id DDM1STRG.1215.5; exon_number 1	16	16	1	1	3262254	3262908	AT1TE10600	1	3262076	3262304	Intergenic	3	FALSE	TRUE	FALSE	-	1	2	last	NA	ATTS
RI	NA	AT1TE91070	AT1G74010	Calcium-dependent phosphotriesterase superfamily protein	1.34493	0.556647	0.2623	0.0484514	NA	NA	0	DDM1STRG.8271.1_27832107_27833530	DDM1STRG.8271.1	DDM1STRG.8271	gene_id DDM1STRG.8271; transcript_id DDM1STRG.8271.1; exon_number 1	3	3	1	1	27832107	27833530	AT1TE91070	1	27832898	27833238	Intragenic	1	TRUE	FALSE	FALSE	-	1	2	last	RI	NA
NA	ATSS	AT1TE29375	AT1G26360	methyl esterase 13	0.697369	0.999994	0.486	0.00280973	NA	NA	0	DDM1STRG.3285.2_9118843_9119572	DDM1STRG.3285.2	DDM1STRG.3285	gene_id DDM1STRG.3285; transcript_id DDM1STRG.3285.2; exon_number 1	2	1	0.5	1	9118843	9119572	AT1TE29375	1	9119529	9119929	Intragenic	3	FALSE	FALSE	TRUE	-	1	1	single	NA	ATSS
NA	ATTS	AT5TE50270	AT5G35940	Mannose-binding lectin superfamily protein	1.0136	0.366027	0.5379	1.3671e-15	NA	0	0	DDM1STRG.32066.2_14092556_14093085	DDM1STRG.32066.2	DDM1STRG.32066	gene_id DDM1STRG.32066; transcript_id DDM1STRG.32066.2; exon_number 5	3	2	0.666667	5	14092556	14093085	AT5TE50270	5	14092931	14093244	Intergenic	3	FALSE	FALSE	TRUE	+	5	5	last	NA	ATTS
NA	ATTS	AT1TE42705	AT1G35513	NA	6.81043	0.156685	0.62145	2.20594e-09	NA	NA	0	DDM1STRG.4341.2_13077381_13077644	DDM1STRG.4341.2	DDM1STRG.4341	gene_id DDM1STRG.4341; transcript_id DDM1STRG.4341.2; exon_number 3	8	5	0.625	1	13077381	13077644	AT1TE42705	1	13077561	13077761	Intergenic	3	FALSE	FALSE	TRUE	+	3	3	last	NA	ATTS

## Sheet: suvh456
					DESeq2 Illumina Col-0 vs suvh456		DEXSeq2 Illumina Col-0 vs suvh456		Sorting (Chip-seq peaks overlap to TE or transcript locus)			ParasiTE output
Alternative_splicing	Alternative_transcription	TE_id	gene_id	gene_name	log2FoldChange	padj	dIF	isoform_switch_q_value	Sum	TE WT H3K9me2 Chipseq	transcript WT H3K9me2 Chipseq	Exon_id	Transcript_id	Gene_id	Gene_ref_id	Total_number_transcripts	Total_transcripts_with_this_TEs	Freq_TE_isoform	exon_chromosome	exon_start	exon_end	TE_id	TE_chromosome	TE_start	TE_end	TE_localisation	method	AS_check	Exon_check_start	Exon_check_end	exon_strand	exon_number	total_exon_number	TE_position_isoform	Alternative_splicing	Alternative_transcription
NA	ATTS	AT3TE75405	AT3G50120	transmembrane protein, putative (DUF247)	-2.35702	0.871854	-0.70345	0.00297099	2	1	1	SUVH456STRG.17644.2_18585056_18585581	SUVH456STRG.17644.2	SUVH456STRG.17644	gene_id SUVH456STRG.17644; transcript_id SUVH456STRG.17644.2; exon_number 1	2	2	1	3	18585056	18585581	AT3TE75405	3	18584763	18585163	Intergenic	3	FALSE	TRUE	FALSE	-	1	3	last	NA	ATTS
NA	ATTS	AT3TE76010	AT3G50480	homolog of RPW8 4	0.310337	0.999952	-0.12885	0.0107882	2	1	1	SUVH456STRG.17694.6_18733175_18734387	SUVH456STRG.17694.6	SUVH456STRG.17694	gene_id SUVH456STRG.17694; transcript_id SUVH456STRG.17694.6; exon_number 1	6	5	0.833333	3	18733175	18734387	AT3TE76010	3	18734248	18739393	Intergenic	3	FALSE	FALSE	TRUE	+	1	1	single	NA	ATTS
NA	ALE, ATTS	AT3TE43460	AT3G28100	nodulin MtN21 /EamA-like transporter family protein	-6.22071	NA	-0.01565	6.9229e-05	2	1	1	SUVH456STRG.16408.52_10460686_10461001	SUVH456STRG.16408.52	SUVH456STRG.16408	gene_id SUVH456STRG.16408; transcript_id SUVH456STRG.16408.52; exon_number 6	58	4	0.0689655	3	10460686	10461001	AT3TE43460	3	10460989	10463046	Intergenic	3	FALSE	FALSE	TRUE	+	6	6	last	NA	ALE, ATTS
NA	ATTS	AT1TE71775	AT1G58602	RPP7	6.17495	0.00462128	0.01325	0.035316	2	1	1	SUVH456STRG.5496.37_21748050_21748610	SUVH456STRG.5496.37	SUVH456STRG.5496	gene_id SUVH456STRG.5496; transcript_id SUVH456STRG.5496.37; exon_number 2	40	40	1	1	21748050	21748610	AT1TE71775	1	21748193	21753388	Intragenic	3	TRUE	FALSE	TRUE	+	2	2	last	NA	ATTS
NA	ATTS	AT1TE71775	AT1G58602	RPP7	8.75938	0.000431512	0.01615	0.00721337	2	1	1	SUVH456STRG.5496.31_21748050_21748616	SUVH456STRG.5496.31	SUVH456STRG.5496	gene_id SUVH456STRG.5496; transcript_id SUVH456STRG.5496.31; exon_number 2	40	40	1	1	21748050	21748616	AT1TE71775	1	21748193	21753388	Intragenic	3	TRUE	FALSE	TRUE	+	2	2	last	NA	ATTS
RI	ALE, ATTS	AT1TE71775	AT1G58602	RPP7	5.72416	0.0241052	0.01715	0.0234286	2	1	1	SUVH456STRG.5496.11_21748050_21748613	SUVH456STRG.5496.11	SUVH456STRG.5496	gene_id SUVH456STRG.5496; transcript_id SUVH456STRG.5496.11; exon_number 3	40	40	1	1	21748050	21748613	AT1TE71775	1	21748193	21753388	Intragenic	3	TRUE	FALSE	TRUE	+	3	3	last	RI	ALE, ATTS
NA	ATTS	AT1TE71775	AT1G58602	RPP7	4.37271	4.48111e-05	0.01725	0.0375836	2	1	1	SUVH456STRG.5496.3_21746346_21748616	SUVH456STRG.5496.3	SUVH456STRG.5496	gene_id SUVH456STRG.5496; transcript_id SUVH456STRG.5496.3; exon_number 1	40	40	1	1	21746346	21748616	AT1TE71775	1	21748193	21753388	Intragenic	3	TRUE	FALSE	TRUE	+	1	1	single	NA	ATTS
A5SS, RI, SE	ALE, ATTS	AT1TE71775	AT1G58602	RPP7	6.86482	0.212394	0.0175	0.00100287	2	1	1	SUVH456STRG.5496.30_21748047_21748609	SUVH456STRG.5496.30	SUVH456STRG.5496	gene_id SUVH456STRG.5496; transcript_id SUVH456STRG.5496.30; exon_number 2	40	40	1	1	21748047	21748609	AT1TE71775	1	21748193	21753388	Intragenic	3	TRUE	FALSE	TRUE	+	2	2	last	A5SS, RI, SE	ALE, ATTS
NA	ALE, ATTS	AT1TE71775	AT1G58602	RPP7	4.85581	0.0901199	0.01835	0.0141505	2	1	1	SUVH456STRG.5496.26_21748047_21748609	SUVH456STRG.5496.26	SUVH456STRG.5496	gene_id SUVH456STRG.5496; transcript_id SUVH456STRG.5496.26; exon_number 3	40	40	1	1	21748047	21748609	AT1TE71775	1	21748193	21753388	Intragenic	3	TRUE	FALSE	TRUE	+	3	3	last	NA	ALE, ATTS
NA	ALE, ATTS	AT1TE71775	AT1G58602	RPP7	5.81407	0.0181655	0.01985	0.00177378	2	1	1	SUVH456STRG.5496.16_21748047_21748606	SUVH456STRG.5496.16	SUVH456STRG.5496	gene_id SUVH456STRG.5496; transcript_id SUVH456STRG.5496.16; exon_number 3	40	40	1	1	21748047	21748606	AT1TE71775	1	21748193	21753388	Intragenic	3	TRUE	FALSE	TRUE	+	3	3	last	NA	ALE, ATTS
NA	ATTS	AT1TE71775	AT1G58602	RPP7	9.05245	7.01849e-05	0.0199	0.000524048	2	1	1	SUVH456STRG.5496.22_21748047_21748612	SUVH456STRG.5496.22	SUVH456STRG.5496	gene_id SUVH456STRG.5496; transcript_id SUVH456STRG.5496.22; exon_number 2	40	40	1	1	21748047	21748612	AT1TE71775	1	21748193	21753388	Intragenic	3	TRUE	FALSE	TRUE	+	2	2	last	NA	ATTS
NA	ATTS	AT1TE71775	AT1G58602	RPP7	6.24626	0.000246018	0.0206	0.00450563	2	1	1	SUVH456STRG.5496.8_21748047_21748615	SUVH456STRG.5496.8	SUVH456STRG.5496	gene_id SUVH456STRG.5496; transcript_id SUVH456STRG.5496.8; exon_number 2	40	40	1	1	21748047	21748615	AT1TE71775	1	21748193	21753388	Intragenic	3	TRUE	FALSE	TRUE	+	2	2	last	NA	ATTS
NA	ATTS	AT1TE71775	AT1G58602	RPP7	4.71655	2.54088e-05	0.021	0.00763549	2	1	1	SUVH456STRG.5496.32_21746377_21748578	SUVH456STRG.5496.32	SUVH456STRG.5496	gene_id SUVH456STRG.5496; transcript_id SUVH456STRG.5496.32; exon_number 1	40	40	1	1	21746377	21748578	AT1TE71775	1	21748193	21753388	Intragenic	3	TRUE	FALSE	TRUE	+	1	1	single	NA	ATTS
RI, SE	ALE, ATTS	AT1TE71775	AT1G58602	RPP7	5.42053	0.024435	0.02165	0.00545805	2	1	1	SUVH456STRG.5496.13_21748047_21748611	SUVH456STRG.5496.13	SUVH456STRG.5496	gene_id SUVH456STRG.5496; transcript_id SUVH456STRG.5496.13; exon_number 3	40	40	1	1	21748047	21748611	AT1TE71775	1	21748193	21753388	Intragenic	3	TRUE	FALSE	TRUE	+	3	3	last	RI, SE	ALE, ATTS
NA	ATTS	AT1TE71775	AT1G58602	RPP7	5.25893	0.00865275	0.02485	0.000960227	2	1	1	SUVH456STRG.5496.25_21746377_21748612	SUVH456STRG.5496.25	SUVH456STRG.5496	gene_id SUVH456STRG.5496; transcript_id SUVH456STRG.5496.25; exon_number 1	40	40	1	1	21746377	21748612	AT1TE71775	1	21748193	21753388	Intragenic	3	TRUE	FALSE	TRUE	+	1	1	single	NA	ATTS
NA	ALE, ATTS	AT1TE71775	AT1G58602	RPP7	3.94049	0.000129014	0.0259	0.0196267	2	1	1	SUVH456STRG.5496.21_21747400_21748609	SUVH456STRG.5496.21	SUVH456STRG.5496	gene_id SUVH456STRG.5496; transcript_id SUVH456STRG.5496.21; exon_number 2	40	40	1	1	21747400	21748609	AT1TE71775	1	21748193	21753388	Intragenic	3	TRUE	FALSE	TRUE	+	2	2	last	NA	ALE, ATTS
RI	NA	AT1TE71770	AT1G58602	RPP7	4.75947	0.054915	0.02665	0.0033929	2	1	1	SUVH456STRG.5496.23_21746377_21748615	SUVH456STRG.5496.23	SUVH456STRG.5496	gene_id SUVH456STRG.5496; transcript_id SUVH456STRG.5496.23; exon_number 1	40	20	0.5	1	21746377	21748615	AT1TE71770	1	21746739	21747327	Intragenic	1	FALSE	FALSE	FALSE	+	1	1	single	RI	NA
RI	ATTS	AT1TE71775	AT1G58602	RPP7	4.75947	0.054915	0.02665	0.0033929	2	1	1	SUVH456STRG.5496.23_21746377_21748615	SUVH456STRG.5496.23	SUVH456STRG.5496	gene_id SUVH456STRG.5496; transcript_id SUVH456STRG.5496.23; exon_number 1	40	40	1	1	21746377	21748615	AT1TE71775	1	21748193	21753388	Intragenic	3	TRUE	FALSE	TRUE	+	1	1	single	RI	ATTS
RI	ALE, ATTS	AT1TE71775	AT1G58602	RPP7	4.93451	4.05099e-05	0.02755	0.00257207	2	1	1	SUVH456STRG.5496.1_21747400_21748612	SUVH456STRG.5496.1	SUVH456STRG.5496	gene_id SUVH456STRG.5496; transcript_id SUVH456STRG.5496.1; exon_number 2	40	40	1	1	21747400	21748612	AT1TE71775	1	21748193	21753388	Intragenic	3	TRUE	FALSE	TRUE	+	2	2	last	RI	ALE, ATTS
NA	ALE, ATTS	AT1TE71775	AT1G58602	RPP7	8.82476	0.000196181	0.03075	4.95452e-06	2	1	1	SUVH456STRG.5496.4_21748047_21748616	SUVH456STRG.5496.4	SUVH456STRG.5496	gene_id SUVH456STRG.5496; transcript_id SUVH456STRG.5496.4; exon_number 3	40	40	1	1	21748047	21748616	AT1TE71775	1	21748193	21753388	Intragenic	3	TRUE	FALSE	TRUE	+	3	3	last	NA	ALE, ATTS
NA	ALE, ATTS	AT1TE71775	AT1G58602	RPP7	5.23705	0.0152265	0.0313	0.000269954	2	1	1	SUVH456STRG.5496.40_21748047_21748613	SUVH456STRG.5496.40	SUVH456STRG.5496	gene_id SUVH456STRG.5496; transcript_id SUVH456STRG.5496.40; exon_number 3	40	40	1	1	21748047	21748613	AT1TE71775	1	21748193	21753388	Intragenic	3	TRUE	FALSE	TRUE	+	3	3	last	NA	ALE, ATTS
RI	ALE, ATTS	AT1TE71775	AT1G58602	RPP7	9.02132	0.000108789	0.0337	3.79717e-05	2	1	1	SUVH456STRG.5496.35_21747400_21748612	SUVH456STRG.5496.35	SUVH456STRG.5496	gene_id SUVH456STRG.5496; transcript_id SUVH456STRG.5496.35; exon_number 2	40	40	1	1	21747400	21748612	AT1TE71775	1	21748193	21753388	Intragenic	3	TRUE	FALSE	TRUE	+	2	2	last	RI	ALE, ATTS
RI	ALE, ATTS	AT1TE71775	AT1G58602	RPP7	5.8713	1.41947e-05	0.0362	8.72375e-06	2	1	1	SUVH456STRG.5496.10_21747400_21748612	SUVH456STRG.5496.10	SUVH456STRG.5496	gene_id SUVH456STRG.5496; transcript_id SUVH456STRG.5496.10; exon_number 2	40	40	1	1	21747400	21748612	AT1TE71775	1	21748193	21753388	Intragenic	3	TRUE	FALSE	TRUE	+	2	2	last	RI	ALE, ATTS
NA	ATTS	AT1TE71775	AT1G58602	RPP7	10.0562	2.09746e-07	0.03855	2.33207e-07	2	1	1	SUVH456STRG.5496.24_21746377_21748609	SUVH456STRG.5496.24	SUVH456STRG.5496	gene_id SUVH456STRG.5496; transcript_id SUVH456STRG.5496.24; exon_number 1	40	40	1	1	21746377	21748609	AT1TE71775	1	21748193	21753388	Intragenic	3	TRUE	FALSE	TRUE	+	1	1	single	NA	ATTS
NA	ALE, ATTS	AT1TE71775	AT1G58602	RPP7	9.31568	1.36941e-05	0.04	5.46278e-08	2	1	1	SUVH456STRG.5496.5_21747400_21748615	SUVH456STRG.5496.5	SUVH456STRG.5496	gene_id SUVH456STRG.5496; transcript_id SUVH456STRG.5496.5; exon_number 2	40	40	1	1	21747400	21748615	AT1TE71775	1	21748193	21753388	Intragenic	3	TRUE	FALSE	TRUE	+	2	2	last	NA	ALE, ATTS
NA	ALE, ATTS	AT1TE71775	AT1G58602	RPP7	9.32459	1.24569e-05	0.04055	6.4454e-09	2	1	1	SUVH456STRG.5496.7_21747400_21748609	SUVH456STRG.5496.7	SUVH456STRG.5496	gene_id SUVH456STRG.5496; transcript_id SUVH456STRG.5496.7; exon_number 2	40	40	1	1	21747400	21748609	AT1TE71775	1	21748193	21753388	Intragenic	3	TRUE	FALSE	TRUE	+	2	2	last	NA	ALE, ATTS
NA	ALE, ATTS	AT1TE71775	AT1G58602	RPP7	9.46031	5.81507e-06	0.04525	2.9736e-10	2	1	1	SUVH456STRG.5496.27_21747400_21748615	SUVH456STRG.5496.27	SUVH456STRG.5496	gene_id SUVH456STRG.5496; transcript_id SUVH456STRG.5496.27; exon_number 2	40	40	1	1	21747400	21748615	AT1TE71775	1	21748193	21753388	Intragenic	3	TRUE	FALSE	TRUE	+	2	2	last	NA	ALE, ATTS
NA	ALE, ATTS	AT5TE48725	AT5G35490	mto 1 responding up 1	4.71095	9.29708e-13	0.14955	1.91146e-26	2	1	1	SUVH456STRG.27409.6_13690339_13690774	SUVH456STRG.27409.6	SUVH456STRG.27409	gene_id SUVH456STRG.27409; transcript_id SUVH456STRG.27409.6; exon_number 2	9	7	0.777778	5	13690339	13690774	AT5TE48725	5	13690360	13691229	Intergenic	2	FALSE	FALSE	TRUE	+	2	2	last	NA	ALE, ATTS
NA	ATSS	AT2TE28020	AT2G15790	SQN	5.42863	1.99381e-11	0.25495	6.62891e-05	2	1	1	SUVH456STRG.9223.4_6880572_6882133	SUVH456STRG.9223.4	SUVH456STRG.9223	gene_id SUVH456STRG.9223; transcript_id SUVH456STRG.9223.4; exon_number 9	4	1	0.25	2	6880572	6882133	AT2TE28020	2	6881260	6884610	Intergenic	3	TRUE	FALSE	TRUE	-	9	9	first	NA	ATSS
NA	ATTS	AT3TE75405	AT3G50120	transmembrane protein, putative (DUF247)	4.25603	NA	0.70345	0.00848561	2	1	1	SUVH456STRG.17644.1_18584998_18585581	SUVH456STRG.17644.1	SUVH456STRG.17644	gene_id SUVH456STRG.17644; transcript_id SUVH456STRG.17644.1; exon_number 1	2	2	1	3	18584998	18585581	AT3TE75405	3	18584763	18585163	Intergenic	3	FALSE	TRUE	FALSE	-	1	2	last	NA	ATTS
NA	ATSS	AT4TE48660	AT4G19510	Disease resistance protein (TIR-NBS-LRR class)	-3.39022	0.569684	-0.07675	0.0380133	1	1	0	SUVH456STRG.21479.4_10633710_10634292	SUVH456STRG.21479.4	SUVH456STRG.21479	gene_id SUVH456STRG.21479; transcript_id SUVH456STRG.21479.4; exon_number 1	12	4	0.333333	4	10633710	10634292	AT4TE48660	4	10632486	10633716	Intergenic	3	FALSE	TRUE	FALSE	+	1	5	first	NA	ATSS
NA	ATSS	AT5TE14290	AT5G12200	pyrimidine 2	-1.93347	0.335434	-0.0356	0.0200394	1	1	0	SUVH456STRG.25317.3_3944646_3945377	SUVH456STRG.25317.3	SUVH456STRG.25317	gene_id SUVH456STRG.25317; transcript_id SUVH456STRG.25317.3; exon_number 13	3	1	0.333333	5	3944646	3945377	AT5TE14290	5	3944942	3947148	Intergenic	3	FALSE	FALSE	TRUE	-	13	13	first	NA	ATSS
NA	AFE, ATSS	AT1TE71765	AT1G58602	LRR and NB-ARC domains-containing disease resistance protein	8.30124	0.00244481	0.01325	0.00739741	1	0	1	SUVH456STRG.5496.44_21746571_21747964	SUVH456STRG.5496.44	SUVH456STRG.5496	gene_id SUVH456STRG.5496; transcript_id SUVH456STRG.5496.44; exon_number 1	40	19	0.475	1	21746571	21747964	AT1TE71765	1	21746511	21746739	Intragenic	3	FALSE	TRUE	FALSE	+	1	2	first	NA	AFE, ATSS
NA	ATSS	AT1TE71765	AT1G58602	LRR and NB-ARC domains-containing disease resistance protein	9.0804	6.29889e-05	0.0211	0.00100037	1	0	1	SUVH456STRG.5496.43_21746527_21748612	SUVH456STRG.5496.43	SUVH456STRG.5496	gene_id SUVH456STRG.5496; transcript_id SUVH456STRG.5496.43; exon_number 1	40	19	0.475	1	21746527	21748612	AT1TE71765	1	21746511	21746739	Intragenic	1	FALSE	TRUE	FALSE	+	1	1	single	NA	ATSS
RI	NA	AT1TE71765	AT1G58602	RPP7	4.75947	0.054915	0.02665	0.0033929	1	0	1	SUVH456STRG.5496.23_21746377_21748615	SUVH456STRG.5496.23	SUVH456STRG.5496	gene_id SUVH456STRG.5496; transcript_id SUVH456STRG.5496.23; exon_number 1	40	19	0.475	1	21746377	21748615	AT1TE71765	1	21746511	21746739	Intragenic	1	FALSE	FALSE	FALSE	+	1	1	single	RI	NA
NA	ATSS	AT4TE25440	AT4G09550	AtGCP3 interacting protein 1	7.80364	0.0177518	0.05595	4.37881e-16	1	1	0	SUVH456STRG.20227.6_6039084_6039206	SUVH456STRG.20227.6	SUVH456STRG.20227	gene_id SUVH456STRG.20227; transcript_id SUVH456STRG.20227.6; exon_number 1	16	9	0.5625	4	6039084	6039206	AT4TE25440	4	6037931	6039098	Intergenic	3	FALSE	TRUE	FALSE	+	1	3	first	NA	ATSS
NA	ATTS	AT4TE20255	AT4G08035	NA	7.08411	0.146611	0.06595	2.79037e-06	1	1	0	SUVH456STRG.20063.2_4868116_4868343	SUVH456STRG.20063.2	SUVH456STRG.20063	gene_id SUVH456STRG.20063; transcript_id SUVH456STRG.20063.2; exon_number 4	18	18	1	4	4868116	4868343	AT4TE20255	4	4868281	4868673	Intergenic	3	FALSE	FALSE	TRUE	+	4	4	last	NA	ATTS
NA	ATSS	AT2TE06955	AT2G04340	cytoplasmic dynein 2 light intermediate chain	1.40168	0.568125	0.1205	1.80579e-05	1	1	0	SUVH456STRG.8490.7_1513525_1513613	SUVH456STRG.8490.7	SUVH456STRG.8490	gene_id SUVH456STRG.8490; transcript_id SUVH456STRG.8490.7; exon_number 1	9	8	0.888889	2	1513525	1513613	AT2TE06955	2	1505384	1513550	Intergenic	3	TRUE	TRUE	FALSE	+	1	4	first	NA	ATSS
NA	ATTS	AT3TE47905	NA	NA	3.40841	NA	0.12955	0.000134641	1	1	0	SUVH456STRG.16595.10_11499197_11499505	SUVH456STRG.16595.10	SUVH456STRG.16595	gene_id SUVH456STRG.16595; transcript_id SUVH456STRG.16595.10; exon_number 1	14	14	1	3	11499197	11499505	AT3TE47905	3	11498789	11499221	Intragenic	3	FALSE	TRUE	FALSE	-	1	4	last	NA	ATTS
NA	ATSS	AT2TE77005	AT2G40960	Single-stranded nucleic acid binding R3H protein	7.24263	1.4847e-17	0.52945	7.72412e-10	1	0	1	SUVH456STRG.12089.1_17092588_17095748	SUVH456STRG.12089.1	SUVH456STRG.12089	gene_id SUVH456STRG.12089; transcript_id SUVH456STRG.12089.1; exon_number 1	2	1	0.5	2	17092588	17095748	AT2TE77005	2	17092868	17093069	Intragenic	1	FALSE	FALSE	FALSE	+	1	4	first	NA	ATSS
NA	ATSS	AT2TE77015	AT2G40960	Single-stranded nucleic acid binding R3H protein	7.24263	1.4847e-17	0.52945	7.72412e-10	1	0	1	SUVH456STRG.12089.1_17092588_17095748	SUVH456STRG.12089.1	SUVH456STRG.12089	gene_id SUVH456STRG.12089; transcript_id SUVH456STRG.12089.1; exon_number 1	2	2	1	2	17092588	17095748	AT2TE77015	2	17095129	17095512	Intergenic	1	FALSE	FALSE	FALSE	+	1	4	first	NA	ATSS
NA	ATTS	AT4TE29795	AT4G11370	RING-H2 finger A1A	1.28835	0.999952	0.78935	0.000149	1	1	0	SUVH456STRG.20420.2_6907728_6908464	SUVH456STRG.20420.2	SUVH456STRG.20420	gene_id SUVH456STRG.20420; transcript_id SUVH456STRG.20420.2; exon_number 1	2	1	0.5	4	6907728	6908464	AT4TE29795	4	6908379	6911229	Intergenic	3	FALSE	FALSE	TRUE	+	1	1	single	NA	ATTS
NA	ATSS	AT4TE29790	AT4G11370	RING-H2 finger A1A	-7.26209	0.0692163	-0.78935	0.000155277	0	0	0	SUVH456STRG.20420.1_6907716_6908342	SUVH456STRG.20420.1	SUVH456STRG.20420	gene_id SUVH456STRG.20420; transcript_id SUVH456STRG.20420.1; exon_number 1	2	2	1	4	6907716	6908342	AT4TE29790	4	6907628	6907836	Intergenic	3	FALSE	TRUE	FALSE	+	1	1	single	NA	ATSS
NA	ATTS	AT3TE40220	AT3G26320	cytochrome P450, family 71, subfamily B, polypeptide 36	0.314307	0.999952	-0.59125	3.49884e-06	0	0	0	SUVH456STRG.16158.2_9644271_9644997	SUVH456STRG.16158.2	SUVH456STRG.16158	gene_id SUVH456STRG.16158; transcript_id SUVH456STRG.16158.2; exon_number 1	2	2	1	3	9644271	9644997	AT3TE40220	3	9642881	9644379	Intergenic	3	FALSE	TRUE	FALSE	-	1	2	last	NA	ATTS
NA	ATSS	AT2TE05725	AT2G03980	GDSL-like Lipase/Acylhydrolase superfamily protein	0.150522	0.999952	-0.5384	2.11499e-09	0	0	0	SUVH456STRG.8453.1_1260789_1261189	SUVH456STRG.8453.1	SUVH456STRG.8453	gene_id SUVH456STRG.8453; transcript_id SUVH456STRG.8453.1; exon_number 1	2	1	0.5	2	1260789	1261189	AT2TE05725	2	1260401	1260816	Intragenic	3	TRUE	TRUE	FALSE	+	1	4	first	NA	ATSS
NA	ATSS	AT2TE77015	AT2G40960	Single-stranded nucleic acid binding R3H protein	-0.592656	0.999952	-0.52945	7.84605e-11	0	0	0	SUVH456STRG.12089.2_17095329_17095748	SUVH456STRG.12089.2	SUVH456STRG.12089	gene_id SUVH456STRG.12089; transcript_id SUVH456STRG.12089.2; exon_number 1	2	2	1	2	17095329	17095748	AT2TE77015	2	17095129	17095512	Intergenic	3	FALSE	TRUE	FALSE	+	1	4	first	NA	ATSS
NA	ATSS	AT1TE40170	AT1G33960	P-loop containing nucleoside triphosphate hydrolases superfamily protein	0.662067	0.999952	-0.4665	0.00287974	0	0	0	SUVH456STRG.3781.4_12346242_12346272	SUVH456STRG.3781.4	SUVH456STRG.3781	gene_id SUVH456STRG.3781; transcript_id SUVH456STRG.3781.4; exon_number 1	5	5	1	1	12346242	12346272	AT1TE40170	1	12345962	12346447	Intergenic	2	TRUE	TRUE	TRUE	+	1	5	first	NA	ATSS
NA	ATSS	AT4TE76875	AT4G33310	hypothetical protein	-2.85516	NA	-0.45675	0.00285406	0	0	0	SUVH456STRG.23122.2_16056155_16056416	SUVH456STRG.23122.2	SUVH456STRG.23122	gene_id SUVH456STRG.23122; transcript_id SUVH456STRG.23122.2; exon_number 1	3	2	0.666667	4	16056155	16056416	AT4TE76875	4	16055641	16056192	Intragenic	3	FALSE	TRUE	FALSE	+	1	1	single	NA	ATSS
NA	ATTS	AT2TE09990	AT2G05755	Nodulin MtN21 /EamA-like transporter family protein	-8.39202	0.00152506	-0.43805	9.33558e-05	0	0	0	SUVH456STRG.8618.3_2173493_2173834	SUVH456STRG.8618.3	SUVH456STRG.8618	gene_id SUVH456STRG.8618; transcript_id SUVH456STRG.8618.3; exon_number 10	6	6	1	2	2173493	2173834	AT2TE09990	2	2173809	2174171	Intergenic	3	FALSE	FALSE	TRUE	+	10	10	last	NA	ATTS
NA	ATTS	AT5TE58025	AT5G40170	receptor like protein 54	-2.71779	0.155983	-0.4358	0.0144801	0	0	0	SUVH456STRG.27818.2_16065059_16067630	SUVH456STRG.27818.2	SUVH456STRG.27818	gene_id SUVH456STRG.27818; transcript_id SUVH456STRG.27818.2; exon_number 1	2	2	1	5	16065059	16067630	AT5TE58025	5	16064944	16065204	Intragenic	3	FALSE	TRUE	FALSE	-	1	1	single	NA	ATTS
NA	ATSS, ATTS	AT5TE71005	AT5G48657	defense protein-like protein	-2.35487	0.0648954	-0.43395	3.96603e-17	0	0	0	SUVH456STRG.28856.3_19733878_19734158	SUVH456STRG.28856.3	SUVH456STRG.28856	gene_id SUVH456STRG.28856; transcript_id SUVH456STRG.28856.3; exon_number 1	4	4	1	5	19733878	19734158	AT5TE71005	5	19733440	19733962	Intergenic	3	FALSE	TRUE	FALSE	-	1	4	last	NA	ATSS, ATTS
NA	ATTS	AT2TE01970	AT2G01980	sodium proton exchanger, putative (NHX7) (SOS1)	-5.23424	0.00426436	-0.39385	3.07615e-08	0	0	0	SUVH456STRG.8266.1_462839_463337	SUVH456STRG.8266.1	SUVH456STRG.8266	gene_id SUVH456STRG.8266; transcript_id SUVH456STRG.8266.1; exon_number 23	2	2	1	2	462839	463337	AT2TE01970	2	463225	463762	Intergenic	3	FALSE	FALSE	TRUE	+	23	23	last	NA	ATTS
NA	ATSS	AT4TE17635	AT4G06744	Leucine-rich repeat (LRR) family protein	-10.2648	2.5099e-07	-0.3739	2.05621e-07	0	0	0	SUVH456STRG.20020.4_4070811_4072262	SUVH456STRG.20020.4	SUVH456STRG.20020	gene_id SUVH456STRG.20020; transcript_id SUVH456STRG.20020.4; exon_number 1	4	2	0.5	4	4070811	4072262	AT4TE17635	4	4072229	4072811	Intergenic	3	FALSE	FALSE	TRUE	-	1	1	single	NA	ATSS
NA	ATTS	AT1TE08055	AT1G07980	nuclear factor Y, subunit C10	-9.43002	4.73286e-06	-0.3656	6.64439e-28	0	0	0	SUVH456STRG.835.2_2473283_2473596	SUVH456STRG.835.2	SUVH456STRG.835	gene_id SUVH456STRG.835; transcript_id SUVH456STRG.835.2; exon_number 1	2	2	1	1	2473283	2473596	AT1TE08055	1	2473098	2473306	Intergenic	3	FALSE	TRUE	FALSE	-	1	4	last	NA	ATTS
NA	AFE, ATSS	AT3TE43080	AT3G27940	LOB domain-containing protein 26	-5.68261	NA	-0.34915	8.53092e-15	0	0	0	SUVH456STRG.16386.9_10373253_10373396	SUVH456STRG.16386.9	SUVH456STRG.16386	gene_id SUVH456STRG.16386; transcript_id SUVH456STRG.16386.9; exon_number 1	10	9	0.9	3	10373253	10373396	AT3TE43080	3	10373031	10374065	Intragenic	2	TRUE	TRUE	TRUE	+	1	2	first	NA	AFE, ATSS
NA	ALE, ATTS	AT3TE43090	AT3G27940	LOB domain-containing protein 26	-5.68261	NA	-0.34915	8.53092e-15	0	0	0	SUVH456STRG.16386.9_10375867_10376459	SUVH456STRG.16386.9	SUVH456STRG.16386	gene_id SUVH456STRG.16386; transcript_id SUVH456STRG.16386.9; exon_number 2	10	9	0.9	3	10375867	10376459	AT3TE43090	3	10376364	10377244	Intergenic	3	FALSE	FALSE	TRUE	+	2	2	last	NA	ALE, ATTS
A3SS, SE	ATSS, ATTS	AT3TE43175	AT3G27990	NA	-8.77008	0.000384176	-0.34685	3.55192e-05	0	0	0	SUVH456STRG.16391.1_10396680_10396736	SUVH456STRG.16391.1	SUVH456STRG.16391	gene_id SUVH456STRG.16391; transcript_id SUVH456STRG.16391.1; exon_number 3	11	10	0.909091	3	10396680	10396736	AT3TE43175	3	10396326	10397920	Intragenic	2	TRUE	FALSE	FALSE	-	3	8	middle	A3SS, SE	ATSS, ATTS
A3SS, SE	ATSS	AT3TE43175	AT3G27990	NA	-8.77008	0.000384176	-0.34685	3.55192e-05	0	0	0	SUVH456STRG.16391.1_10397172_10397498	SUVH456STRG.16391.1	SUVH456STRG.16391	gene_id SUVH456STRG.16391; transcript_id SUVH456STRG.16391.1; exon_number 6	11	10	0.909091	3	10397172	10397498	AT3TE43175	3	10396326	10397920	Intragenic	2	TRUE	FALSE	FALSE	-	6	8	middle	A3SS, SE	ATSS
A3SS, SE	ATSS	AT3TE43175	AT3G27990	NA	-8.77008	0.000384176	-0.34685	3.55192e-05	0	0	0	SUVH456STRG.16391.1_10396981_10397070	SUVH456STRG.16391.1	SUVH456STRG.16391	gene_id SUVH456STRG.16391; transcript_id SUVH456STRG.16391.1; exon_number 5	11	10	0.909091	3	10396981	10397070	AT3TE43175	3	10396326	10397920	Intragenic	2	TRUE	FALSE	FALSE	-	5	8	middle	A3SS, SE	ATSS
SE	ATSS	AT3TE43175	AT3G27990	NA	-8.77008	0.000384176	-0.34685	3.55192e-05	0	0	0	SUVH456STRG.16391.1_10396840_10396888	SUVH456STRG.16391.1	SUVH456STRG.16391	gene_id SUVH456STRG.16391; transcript_id SUVH456STRG.16391.1; exon_number 4	11	10	0.909091	3	10396840	10396888	AT3TE43175	3	10396326	10397920	Intragenic	2	TRUE	FALSE	FALSE	-	4	8	middle	SE	ATSS
SE	ATSS	AT3TE43175	AT3G27990	NA	-8.77008	0.000384176	-0.34685	3.55192e-05	0	0	0	SUVH456STRG.16391.1_10397605_10397683	SUVH456STRG.16391.1	SUVH456STRG.16391	gene_id SUVH456STRG.16391; transcript_id SUVH456STRG.16391.1; exon_number 7	11	10	0.909091	3	10397605	10397683	AT3TE43175	3	10396326	10397920	Intragenic	2	TRUE	FALSE	FALSE	-	7	8	middle	SE	ATSS
NA	ATSS	AT3TE43175	AT3G27990	NA	-8.77008	0.000384176	-0.34685	3.55192e-05	0	0	0	SUVH456STRG.16391.1_10397771_10398187	SUVH456STRG.16391.1	SUVH456STRG.16391	gene_id SUVH456STRG.16391; transcript_id SUVH456STRG.16391.1; exon_number 8	11	10	0.909091	3	10397771	10398187	AT3TE43175	3	10396326	10397920	Intragenic	3	TRUE	TRUE	FALSE	-	8	8	first	NA	ATSS
NA	ATSS	AT3TE43180	AT3G27990	NA	-8.77008	0.000384176	-0.34685	3.55192e-05	0	0	0	SUVH456STRG.16391.1_10397771_10398187	SUVH456STRG.16391.1	SUVH456STRG.16391	gene_id SUVH456STRG.16391; transcript_id SUVH456STRG.16391.1; exon_number 8	11	8	0.727273	3	10397771	10398187	AT3TE43180	3	10398063	10398408	Intergenic	3	FALSE	FALSE	TRUE	-	8	8	first	NA	ATSS
NA	ATSS	AT3TE39470	AT3G25840	Protein kinase superfamily protein	-1.14021	0.0752646	-0.3359	1.81498e-07	0	0	0	SUVH456STRG.16095.1_9455831_9456299	SUVH456STRG.16095.1	SUVH456STRG.16095	gene_id SUVH456STRG.16095; transcript_id SUVH456STRG.16095.1; exon_number 11	2	1	0.5	3	9455831	9456299	AT3TE39470	3	9456002	9456374	Intragenic	3	FALSE	FALSE	TRUE	-	11	11	first	NA	ATSS
NA	ATTS	AT2TE04635	AT2G03440	nodulin-related protein 1	-1.84335	0.00722109	-0.3328	5.48692e-09	0	0	0	SUVH456STRG.8412.2_1039244_1040016	SUVH456STRG.8412.2	SUVH456STRG.8412	gene_id SUVH456STRG.8412; transcript_id SUVH456STRG.8412.2; exon_number 1	3	3	1	2	1039244	1040016	AT2TE04635	2	1038911	1039436	Intergenic	3	FALSE	TRUE	FALSE	-	1	1	single	NA	ATTS
NA	ATTS	AT3TE79270	AT3G52680	F-box/RNI-like/FBD-like domains-containing protein	-0.14025	0.999952	-0.29985	0.0242408	0	0	0	SUVH456STRG.17953.1_19528275_19529043	SUVH456STRG.17953.1	SUVH456STRG.17953	gene_id SUVH456STRG.17953; transcript_id SUVH456STRG.17953.1; exon_number 3	2	2	1	3	19528275	19529043	AT3TE79270	3	19528897	19529879	Intergenic	3	FALSE	FALSE	TRUE	+	3	3	last	NA	ATTS
NA	ATTS	AT2TE31715	G11964	NA	-4.77491	NA	-0.2878	0.0299182	0	0	0	SUVH456STRG.9409.2_7692166_7693297	SUVH456STRG.9409.2	SUVH456STRG.9409	gene_id SUVH456STRG.9409; transcript_id SUVH456STRG.9409.2; exon_number 1	3	3	1	2	7692166	7693297	AT2TE31715	2	7691566	7692285	Intergenic	3	FALSE	TRUE	FALSE	-	1	1	single	NA	ATTS
NA	ATTS	AT1TE55960	NA	NA	-10.137	8.43532e-08	-0.28575	2.71911e-97	0	0	0	SUVH456STRG.4183.5_16896742_16897044	SUVH456STRG.4183.5	SUVH456STRG.4183	gene_id SUVH456STRG.4183; transcript_id SUVH456STRG.4183.5; exon_number 1	6	6	1	1	16896742	16897044	AT1TE55960	1	16896642	16896900	Intragenic	3	FALSE	TRUE	FALSE	-	1	3	last	NA	ATTS
NA	ATSS	AT3TE21460	AT3G15120	P-loop containing nucleoside triphosphate hydrolases superfamily protein	-1.13828	0.245161	-0.2646	0.00574886	0	0	0	SUVH456STRG.14818.3_5093772_5094740	SUVH456STRG.14818.3	SUVH456STRG.14818	gene_id SUVH456STRG.14818; transcript_id SUVH456STRG.14818.3; exon_number 6	3	1	0.333333	3	5093772	5094740	AT3TE21460	3	5094240	5094702	Intragenic	1	FALSE	FALSE	FALSE	-	6	6	first	NA	ATSS
RI	NA	AT5TE59570	AT5G41220	glutathione S-transferase THETA 3	-0.563244	0.999952	-0.25765	0.0130902	0	0	0	SUVH456STRG.27939.2_16494422_16495877	SUVH456STRG.27939.2	SUVH456STRG.27939	gene_id SUVH456STRG.27939; transcript_id SUVH456STRG.27939.2; exon_number 1	5	4	0.8	5	16494422	16495877	AT5TE59570	5	16495153	16495534	Intragenic	1	FALSE	FALSE	FALSE	-	1	7	last	RI	NA
NA	ALE, ATTS	AT2TE31130	AT2G17420	NADPH-dependent thioredoxin reductase A	-2.09026	1.32366e-05	-0.2513	4.56617e-05	0	0	0	SUVH456STRG.9380.2_7566148_7566457	SUVH456STRG.9380.2	SUVH456STRG.9380	gene_id SUVH456STRG.9380; transcript_id SUVH456STRG.9380.2; exon_number 2	4	3	0.75	2	7566148	7566457	AT2TE31130	2	7566283	7566548	Intragenic	3	FALSE	FALSE	TRUE	+	2	2	last	NA	ALE, ATTS
NA	ATTS	AT1TE14500	AT1G13080	cytochrome P450, family 71, subfamily B, polypeptide 2	-0.699676	0.204078	-0.24035	0.0398159	0	0	0	SUVH456STRG.1501.1_4460195_4460940	SUVH456STRG.1501.1	SUVH456STRG.1501	gene_id SUVH456STRG.1501; transcript_id SUVH456STRG.1501.1; exon_number 2	2	2	1	1	4460195	4460940	AT1TE14500	1	4460812	4461312	Intergenic	3	FALSE	FALSE	TRUE	+	2	2	last	NA	ATTS
NA	ATTS	AT4TE55210	AT4G22690	cytochrome P450, family 706, subfamily A, polypeptide 1	-0.802468	0.659426	-0.2385	0.0215932	0	0	0	SUVH456STRG.21822.2_11929874_11931689	SUVH456STRG.21822.2	SUVH456STRG.21822	gene_id SUVH456STRG.21822; transcript_id SUVH456STRG.21822.2; exon_number 1	3	3	1	4	11929874	11931689	AT4TE55210	4	11931580	11931995	Intragenic	3	FALSE	FALSE	TRUE	+	1	1	single	NA	ATTS
RI	NA	AT3TE32730	AT3G22120	cell wall-plasma membrane linker protein	-6.65759	0.163466	-0.23755	0.0146979	0	0	0	SUVH456STRG.15662.3_7795200_7796313	SUVH456STRG.15662.3	SUVH456STRG.15662	gene_id SUVH456STRG.15662; transcript_id SUVH456STRG.15662.3; exon_number 2	3	3	1	3	7795200	7796313	AT3TE32730	3	7795544	7795980	Intragenic	1	TRUE	FALSE	FALSE	-	2	2	first	RI	NA
NA	ATTS	AT5TE17795	AT5G15160	BANQUO 2	-7.67742	0.0190862	-0.2292	2.32036e-34	0	0	0	SUVH456STRG.25638.4_4921343_4921642	SUVH456STRG.25638.4	SUVH456STRG.25638	gene_id SUVH456STRG.25638; transcript_id SUVH456STRG.25638.4; exon_number 1	6	5	0.833333	5	4921343	4921642	AT5TE17795	5	4920664	4921403	Intergenic	3	FALSE	TRUE	FALSE	-	1	2	last	NA	ATTS
RI	NA	AT1TE31385	AT1G27970	nuclear transport factor 2B	-1.35039	0.0967005	-0.21795	2.33893e-08	0	0	0	SUVH456STRG.3159.1_9747712_9748000	SUVH456STRG.3159.1	SUVH456STRG.3159	gene_id SUVH456STRG.3159; transcript_id SUVH456STRG.3159.1; exon_number 2	4	3	0.75	1	9747712	9748000	AT1TE31385	1	9747390	9747715	Intragenic	3	TRUE	TRUE	FALSE	+	2	2	last	RI	NA
NA	ATSS	AT4TE75430	AT4G32730	Homeodomain-like protein	-8.36791	0.00204588	-0.21535	0.00825242	0	0	0	SUVH456STRG.23036.3_15790358_15790584	SUVH456STRG.23036.3	SUVH456STRG.23036	gene_id SUVH456STRG.23036; transcript_id SUVH456STRG.23036.3; exon_number 1	5	5	1	4	15790358	15790584	AT4TE75430	4	15790300	15790513	Intergenic	3	FALSE	TRUE	FALSE	+	1	11	first	NA	ATSS
NA	ATTS	AT4TE37565	AT4G14746	neurogenic locus notch-like protein	-7.82082	0.0166649	-0.20985	3.58042e-10	0	0	0	SUVH456STRG.20843.6_8462629_8462799	SUVH456STRG.20843.6	SUVH456STRG.20843	gene_id SUVH456STRG.20843; transcript_id SUVH456STRG.20843.6; exon_number 1	6	6	1	4	8462629	8462799	AT4TE37565	4	8462456	8462882	Intergenic	2	TRUE	TRUE	TRUE	-	1	6	last	NA	ATTS
NA	ATTS	AT1TE80030	AT1G65486	transmembrane protein	-0.23622	0.999952	-0.20645	0.00173289	0	0	0	SUVH456STRG.6198.2_24349465_24350241	SUVH456STRG.6198.2	SUVH456STRG.6198	gene_id SUVH456STRG.6198; transcript_id SUVH456STRG.6198.2; exon_number 1	4	3	0.75	1	24349465	24350241	AT1TE80030	1	24350205	24350419	Intergenic	3	FALSE	FALSE	TRUE	+	1	1	single	NA	ATTS
RI	NA	AT2TE57075	AT2G30580	DREB2A-interacting protein 2	-7.4927	0.036732	-0.2001	3.19891e-05	0	0	0	SUVH456STRG.10829.1_13025973_13026561	SUVH456STRG.10829.1	SUVH456STRG.10829	gene_id SUVH456STRG.10829; transcript_id SUVH456STRG.10829.1; exon_number 1	7	7	1	2	13025973	13026561	AT2TE57075	2	13026005	13026281	Intragenic	1	TRUE	FALSE	FALSE	+	1	7	first	RI	NA
NA	ATSS	AT1TE83580	NA	NA	-9.00884	0.000341213	-0.1985	0.000919319	0	0	0	SUVH456STRG.6499.2_25476228_25477225	SUVH456STRG.6499.2	SUVH456STRG.6499	gene_id SUVH456STRG.6499; transcript_id SUVH456STRG.6499.2; exon_number 3	3	3	1	1	25476228	25477225	AT1TE83580	1	25476805	25477319	Intragenic	1	FALSE	FALSE	TRUE	-	3	3	first	NA	ATSS
NA	ATTS	AT2TE30240	AT2G16990	Major facilitator superfamily protein	-7.12677	0.101027	-0.19255	0.000331342	0	0	0	SUVH456STRG.9330.3_7387690_7387946	SUVH456STRG.9330.3	SUVH456STRG.9330	gene_id SUVH456STRG.9330; transcript_id SUVH456STRG.9330.3; exon_number 14	3	3	1	2	7387690	7387946	AT2TE30240	2	7387843	7388898	Intergenic	3	FALSE	FALSE	TRUE	+	14	14	last	NA	ATTS
NA	ATTS	AT1TE54820	AT1G07203	NA	-0.888317	0.999952	-0.18585	0.0077982	0	0	0	SUVH456STRG.4146.4_16637848_16639897	SUVH456STRG.4146.4	SUVH456STRG.4146	gene_id SUVH456STRG.4146; transcript_id SUVH456STRG.4146.4; exon_number 1	4	4	1	1	16637848	16639897	AT1TE54820	1	16637836	16638048	Intragenic	1	FALSE	TRUE	FALSE	-	1	1	single	NA	ATTS
NA	ATSS	AT1TE54835	AT1G07203	NA	-0.888317	0.999952	-0.18585	0.0077982	0	0	0	SUVH456STRG.4146.4_16637848_16639897	SUVH456STRG.4146.4	SUVH456STRG.4146	gene_id SUVH456STRG.4146; transcript_id SUVH456STRG.4146.4; exon_number 1	4	1	0.25	1	16637848	16639897	AT1TE54835	1	16639093	16640684	Intragenic	3	FALSE	FALSE	TRUE	-	1	1	single	NA	ATSS
NA	ATTS	AT3TE76625	AT3G50840	Phototropic-responsive NPH3 family protein	-2.00412	0.24585	-0.17235	0.0149095	0	0	0	SUVH456STRG.17724.3_18896244_18896838	SUVH456STRG.17724.3	SUVH456STRG.17724	gene_id SUVH456STRG.17724; transcript_id SUVH456STRG.17724.3; exon_number 1	3	3	1	3	18896244	18896838	AT3TE76625	3	18895718	18896368	Intergenic	3	FALSE	TRUE	FALSE	-	1	2	last	NA	ATTS
NA	ATSS	AT2TE36595	AT2G20230	Tetraspanin family protein	-2.31221	0.000660823	-0.17185	2.24872e-05	0	0	0	SUVH456STRG.9674.1_8725550_8726057	SUVH456STRG.9674.1	SUVH456STRG.9674	gene_id SUVH456STRG.9674; transcript_id SUVH456STRG.9674.1; exon_number 1	6	1	0.166667	2	8725550	8726057	AT2TE36595	2	8725238	8725642	Intergenic	3	FALSE	TRUE	FALSE	+	1	6	first	NA	ATSS
NA	ATTS	AT1TE72060	AT1G59218	Disease resistance protein (CC-NBS-LRR class) family	-0.24892	0.999952	-0.1712	0.0125699	0	0	0	SUVH456STRG.5510.6_21832475_21833283	SUVH456STRG.5510.6	SUVH456STRG.5510	gene_id SUVH456STRG.5510; transcript_id SUVH456STRG.5510.6; exon_number 2	6	5	0.833333	1	21832475	21833283	AT1TE72060	1	21833195	21838009	Intergenic	3	FALSE	FALSE	TRUE	+	2	2	last	NA	ATTS
NA	ATTS	AT1TE37745	AT1G32330	heat shock transcription factor A1D	-7.86692	0.0237953	-0.1698	0.00808923	0	0	0	SUVH456STRG.3616.4_11657022_11657277	SUVH456STRG.3616.4	SUVH456STRG.3616	gene_id SUVH456STRG.3616; transcript_id SUVH456STRG.3616.4; exon_number 1	8	8	1	1	11657022	11657277	AT1TE37745	1	11656946	11657360	Intragenic	2	TRUE	TRUE	TRUE	-	1	3	last	NA	ATTS
NA	ATSS	AT1TE75540	AT1G62020	Coatomer, alpha subunit	-5.16936	0.00659298	-0.16715	0.000336921	0	0	0	SUVH456STRG.5785.3_22919543_22920021	SUVH456STRG.5785.3	SUVH456STRG.5785	gene_id SUVH456STRG.5785; transcript_id SUVH456STRG.5785.3; exon_number 1	3	3	1	1	22919543	22920021	AT1TE75540	1	22918866	22919551	Intergenic	3	FALSE	TRUE	FALSE	+	1	3	first	NA	ATSS
NA	ATTS	AT4TE29540	AT4G11270	Transducin/WD40 repeat-like superfamily protein	-9.42687	1.6381e-05	-0.16235	2.7451e-05	0	0	0	SUVH456STRG.20408.4_6859346_6859699	SUVH456STRG.20408.4	SUVH456STRG.20408	gene_id SUVH456STRG.20408; transcript_id SUVH456STRG.20408.4; exon_number 8	6	6	1	4	6859346	6859699	AT4TE29540	4	6859665	6860614	Intragenic	3	FALSE	FALSE	TRUE	+	8	8	last	NA	ATTS
A3SS, RI	NA	AT1TE15370	AT1G13870	KTI12-like, chromatin associated protein	-7.96373	0.00780665	-0.1617	1.57629e-10	0	0	0	SUVH456STRG.1597.2_4747194_4748360	SUVH456STRG.1597.2	SUVH456STRG.1597	gene_id SUVH456STRG.1597; transcript_id SUVH456STRG.1597.2; exon_number 1	7	7	1	1	4747194	4748360	AT1TE15370	1	4748156	4748407	Intragenic	1	TRUE	FALSE	TRUE	-	1	2	last	A3SS, RI	NA
A5SS	ATTS	AT2TE41665	AT2G22920	serine carboxypeptidase-like 12	-8.15541	0.021628	-0.15845	0.0235931	0	0	0	SUVH456STRG.9979.5_9757203_9757249	SUVH456STRG.9979.5	SUVH456STRG.9979	gene_id SUVH456STRG.9979; transcript_id SUVH456STRG.9979.5; exon_number 13	7	6	0.857143	2	9757203	9757249	AT2TE41665	2	9757155	9757460	Intragenic	2	TRUE	FALSE	FALSE	+	13	14	middle	A5SS	ATTS
NA	ATTS	AT2TE41665	AT2G22920	serine carboxypeptidase-like 12	-8.15541	0.021628	-0.15845	0.0235931	0	0	0	SUVH456STRG.9979.5_9757339_9757486	SUVH456STRG.9979.5	SUVH456STRG.9979	gene_id SUVH456STRG.9979; transcript_id SUVH456STRG.9979.5; exon_number 14	7	6	0.857143	2	9757339	9757486	AT2TE41665	2	9757155	9757460	Intragenic	2	TRUE	TRUE	FALSE	+	14	14	last	NA	ATTS
NA	ATSS	AT1TE23520	AT1G20920	P-loop containing nucleoside triphosphate hydrolases superfamily protein	-0.953929	0.635081	-0.15785	0.0303927	0	0	0	SUVH456STRG.2440.1_7286070_7288843	SUVH456STRG.2440.1	SUVH456STRG.2440	gene_id SUVH456STRG.2440; transcript_id SUVH456STRG.2440.1; exon_number 1	8	1	0.125	1	7286070	7288843	AT1TE23520	1	7285420	7286126	Intragenic	3	FALSE	TRUE	FALSE	+	1	2	first	NA	ATSS
NA	ATTS	AT1TE69850	AT1G56423	hypothetical protein	-0.234205	0.999952	-0.15715	0.0159964	0	0	0	SUVH456STRG.5342.1_21129815_21130821	SUVH456STRG.5342.1	SUVH456STRG.5342	gene_id SUVH456STRG.5342; transcript_id SUVH456STRG.5342.1; exon_number 2	3	3	1	1	21129815	21130821	AT1TE69850	1	21130764	21131106	Intergenic	3	FALSE	FALSE	TRUE	+	2	2	last	NA	ATTS
NA	ATTS	AT4TE25350	AT4G09500	UDP-Glycosyltransferase superfamily protein	-8.48834	0.000888597	-0.1514	5.38017e-09	0	0	0	SUVH456STRG.20222.3_6018943_6019748	SUVH456STRG.20222.3	SUVH456STRG.20222	gene_id SUVH456STRG.20222; transcript_id SUVH456STRG.20222.3; exon_number 2	7	7	1	4	6018943	6019748	AT4TE25350	4	6019557	6019884	Intergenic	3	FALSE	FALSE	TRUE	+	2	2	last	NA	ATTS
NA	ATTS	AT3TE41800	AT3G27190	uridine kinase-like 2	-0.90388	0.739746	-0.1439	0.00524916	0	0	0	SUVH456STRG.16289.2_10039139_10039650	SUVH456STRG.16289.2	SUVH456STRG.16289	gene_id SUVH456STRG.16289; transcript_id SUVH456STRG.16289.2; exon_number 1	8	2	0.25	3	10039139	10039650	AT3TE41800	3	10039038	10039282	Intergenic	3	FALSE	TRUE	FALSE	-	1	14	last	NA	ATTS
NA	ATSS	AT1TE65640	AT1G53250	histone-lysine N-methyltransferase, H3 lysine-79 specific-like protein	-1.71324	0.646024	-0.14025	0.0452709	0	0	0	SUVH456STRG.4945.6_19857375_19857481	SUVH456STRG.4945.6	SUVH456STRG.4945	gene_id SUVH456STRG.4945; transcript_id SUVH456STRG.4945.6; exon_number 1	6	6	1	1	19857375	19857481	AT1TE65640	1	19857262	19857632	Intragenic	2	TRUE	TRUE	TRUE	+	1	5	first	NA	ATSS
NA	ATTS	AT5TE01180	AT5G01850	Protein kinase superfamily protein	-7.63959	0.0317268	-0.1401	0.000938782	0	0	0	SUVH456STRG.24128.3_333898_334464	SUVH456STRG.24128.3	SUVH456STRG.24128	gene_id SUVH456STRG.24128; transcript_id SUVH456STRG.24128.3; exon_number 4	13	13	1	5	333898	334464	AT5TE01180	5	334349	335083	Intergenic	3	FALSE	FALSE	TRUE	+	4	4	last	NA	ATTS
RI	NA	AT1TE30555	AT1G27290	transmembrane protein	-9.64907	4.67266e-05	-0.1371	0.00139293	0	0	0	SUVH456STRG.3066.2_9481544_9482900	SUVH456STRG.3066.2	SUVH456STRG.3066	gene_id SUVH456STRG.3066; transcript_id SUVH456STRG.3066.2; exon_number 1	6	6	1	1	9481544	9482900	AT1TE30555	1	9481853	9482068	Intragenic	1	TRUE	FALSE	FALSE	+	1	1	single	RI	NA
NA	ATTS	AT2TE07280	AT2G04540	Beta-ketoacyl synthase	-7.88813	0.00920655	-0.13655	1.36898e-07	0	0	0	SUVH456STRG.8516.4_1581411_1581682	SUVH456STRG.8516.4	SUVH456STRG.8516	gene_id SUVH456STRG.8516; transcript_id SUVH456STRG.8516.4; exon_number 1	10	10	1	2	1581411	1581682	AT2TE07280	2	1580002	1581490	Intergenic	3	FALSE	TRUE	FALSE	-	1	13	last	NA	ATTS
NA	ATTS	AT3TE70570	AT3G47250	transmembrane protein, putative (DUF247)	-1.67602	0.0359706	-0.1337	0.0135464	0	0	0	SUVH456STRG.17307.5_17399942_17401594	SUVH456STRG.17307.5	SUVH456STRG.17307	gene_id SUVH456STRG.17307; transcript_id SUVH456STRG.17307.5; exon_number 1	5	5	1	3	17399942	17401594	AT3TE70570	3	17399608	17400005	Intergenic	3	FALSE	TRUE	FALSE	-	1	2	last	NA	ATTS
NA	ATTS	AT3TE91990	AT3G61020	NA	-6.8671	0.177344	-0.1322	8.87876e-05	0	0	0	SUVH456STRG.18952.1_22577032_22577498	SUVH456STRG.18952.1	SUVH456STRG.18952	gene_id SUVH456STRG.18952; transcript_id SUVH456STRG.18952.1; exon_number 4	15	15	1	3	22577032	22577498	AT3TE91990	3	22577333	22578601	Intergenic	3	FALSE	FALSE	TRUE	+	4	4	last	NA	ATTS
NA	ALE, ATTS	AT2TE31130	AT2G17420	NADPH-dependent thioredoxin reductase A	-1.35006	0.0282872	-0.1301	1.12991e-06	0	0	0	SUVH456STRG.9380.1_7566148_7566456	SUVH456STRG.9380.1	SUVH456STRG.9380	gene_id SUVH456STRG.9380; transcript_id SUVH456STRG.9380.1; exon_number 2	4	3	0.75	2	7566148	7566456	AT2TE31130	2	7566283	7566548	Intragenic	3	FALSE	FALSE	TRUE	+	2	2	last	NA	ALE, ATTS
NA	ATSS	AT2TE04670	AT2G03470	ELM2 domain-containing protein	-2.38628	0.0836718	-0.1295	0.0184137	0	0	0	SUVH456STRG.8402.4_1047581_1047708	SUVH456STRG.8402.4	SUVH456STRG.8402	gene_id SUVH456STRG.8402; transcript_id SUVH456STRG.8402.4; exon_number 3	5	1	0.2	2	1047581	1047708	AT2TE04670	2	1047701	1048320	Intergenic	3	FALSE	FALSE	TRUE	-	3	3	first	NA	ATSS
NA	ATTS	AT4TE39400	AT4G15415	Protein phosphatase 2A regulatory B subunit family protein	-8.68932	0.000336334	-0.1267	2.38934e-07	0	0	0	SUVH456STRG.20944.7_8818971_8819683	SUVH456STRG.20944.7	SUVH456STRG.20944	gene_id SUVH456STRG.20944; transcript_id SUVH456STRG.20944.7; exon_number 2	9	9	1	4	8818971	8819683	AT4TE39400	4	8819462	8819834	Intergenic	3	FALSE	FALSE	TRUE	+	2	2	last	NA	ATTS
NA	ATTS	AT5TE87420	AT5G60430-AT5G60440	NA	-6.98212	0.143582	-0.1252	0.000255299	0	0	0	SUVH456STRG.30201.7_24302852_24303301	SUVH456STRG.30201.7	SUVH456STRG.30201	gene_id SUVH456STRG.30201; transcript_id SUVH456STRG.30201.7; exon_number 2	7	3	0.428571	5	24302852	24303301	AT5TE87420	5	24303057	24305454	Intragenic	3	FALSE	FALSE	TRUE	+	2	2	last	NA	ATTS
NA	ATTS	AT1TE83335	AT1G67730	beta-ketoacyl reductase 1	-10.0005	2.39627e-07	-0.12035	1.87213e-28	0	0	0	SUVH456STRG.6467.4_25395986_25395998	SUVH456STRG.6467.4	SUVH456STRG.6467	gene_id SUVH456STRG.6467; transcript_id SUVH456STRG.6467.4; exon_number 4	7	1	0.142857	1	25395986	25395998	AT1TE83335	1	25395222	25396132	Intergenic	2	TRUE	TRUE	TRUE	+	4	4	last	NA	ATTS
RI	NA	AT1TE75055	AT1G61667	serine protease, putative (Protein of unknown function, DUF538)	-6.56347	0.364663	-0.11515	0.00555151	0	0	0	SUVH456STRG.5745.2_22767641_22768502	SUVH456STRG.5745.2	SUVH456STRG.5745	gene_id SUVH456STRG.5745; transcript_id SUVH456STRG.5745.2; exon_number 1	3	3	1	1	22767641	22768502	AT1TE75055	1	22768458	22770022	Intergenic	3	TRUE	FALSE	TRUE	+	1	1	single	RI	NA
NA	ATSS	AT5TE67460	AT5G46210	cullin4	-1.45327	0.0165169	-0.11095	0.00738989	0	0	0	SUVH456STRG.28569.2_18736406_18736804	SUVH456STRG.28569.2	SUVH456STRG.28569	gene_id SUVH456STRG.28569; transcript_id SUVH456STRG.28569.2; exon_number 16	5	4	0.8	5	18736406	18736804	AT5TE67460	5	18736793	18737332	Intergenic	3	FALSE	FALSE	TRUE	-	16	16	first	NA	ATSS
NA	ATSS	AT3TE79080	AT3G52535	NA	-0.236692	0.999952	-0.1107	0.00459899	0	0	0	SUVH456STRG.17940.5_19484408_19484462	SUVH456STRG.17940.5	SUVH456STRG.17940	gene_id SUVH456STRG.17940; transcript_id SUVH456STRG.17940.5; exon_number 1	9	7	0.777778	3	19484408	19484462	AT3TE79080	3	19483184	19484428	Intergenic	3	FALSE	TRUE	FALSE	+	1	3	first	NA	ATSS
NA	ATTS	AT3TE73180	AT3G48740	Nodulin MtN3 family protein	-0.403175	0.631698	-0.10795	3.33218e-07	0	0	0	SUVH456STRG.17497.5_18052611_18053767	SUVH456STRG.17497.5	SUVH456STRG.17497	gene_id SUVH456STRG.17497; transcript_id SUVH456STRG.17497.5; exon_number 1	5	5	1	3	18052611	18053767	AT3TE73180	3	18052272	18052673	Intergenic	3	FALSE	TRUE	FALSE	-	1	3	last	NA	ATTS
NA	ATTS	AT3TE43655	AT3G28180	Cellulose-synthase-like C4	-1.44623	0.229023	-0.103	0.00382365	0	0	0	SUVH456STRG.16424.3_10508395_10509235	SUVH456STRG.16424.3	SUVH456STRG.16424	gene_id SUVH456STRG.16424; transcript_id SUVH456STRG.16424.3; exon_number 4	4	3	0.75	3	10508395	10509235	AT3TE43655	3	10509105	10509520	Intergenic	3	FALSE	FALSE	TRUE	+	4	4	last	NA	ATTS
NA	ATSS	AT2TE08880	AT2G05320	beta-1,2-N-acetylglucosaminyltransferase II	-7.50016	0.0401066	-0.1028	0.000174626	0	0	0	SUVH456STRG.8591.1_1935542_1937456	SUVH456STRG.8591.1	SUVH456STRG.8591	gene_id SUVH456STRG.8591; transcript_id SUVH456STRG.8591.1; exon_number 1	2	1	0.5	2	1935542	1937456	AT2TE08880	2	1934810	1935582	Intergenic	3	FALSE	TRUE	FALSE	+	1	1	single	NA	ATSS
NA	ATTS	AT4TE32800	AT4G12780	Chaperone DnaJ-domain superfamily protein	-3.3216	0.658212	-0.1014	0.00697823	0	0	0	SUVH456STRG.20604.11_7516616_7516944	SUVH456STRG.20604.11	SUVH456STRG.20604	gene_id SUVH456STRG.20604; transcript_id SUVH456STRG.20604.11; exon_number 7	14	13	0.928571	4	7516616	7516944	AT4TE32800	4	7516793	7516993	Intragenic	3	FALSE	FALSE	TRUE	+	7	7	last	NA	ATTS
NA	ATTS	AT2TE38000	AT2G20950	phospholipase-like protein (PEARLI 4) family protein	-7.5926	0.0271215	-0.0997	0.000421807	0	0	0	SUVH456STRG.9754.9_9004625_9005892	SUVH456STRG.9754.9	SUVH456STRG.9754	gene_id SUVH456STRG.9754; transcript_id SUVH456STRG.9754.9; exon_number 7	9	8	0.888889	2	9004625	9005892	AT2TE38000	2	9005577	9005954	Intragenic	1	FALSE	FALSE	TRUE	+	7	7	last	NA	ATTS
NA	ATTS	AT2TE38000	AT2G20950	phospholipase-like protein (PEARLI 4) family protein	-7.49606	0.0462068	-0.09725	0.000881882	0	0	0	SUVH456STRG.9754.8_9004625_9005742	SUVH456STRG.9754.8	SUVH456STRG.9754	gene_id SUVH456STRG.9754; transcript_id SUVH456STRG.9754.8; exon_number 8	9	8	0.888889	2	9004625	9005742	AT2TE38000	2	9005577	9005954	Intragenic	3	FALSE	FALSE	TRUE	+	8	8	last	NA	ATTS
NA	ATTS	AT1TE40465	AT1G34150	Pseudouridine synthase family protein	-6.89269	0.179302	-0.089	0.00287085	0	0	0	SUVH456STRG.3806.9_12439169_12439479	SUVH456STRG.3806.9	SUVH456STRG.3806	gene_id SUVH456STRG.3806; transcript_id SUVH456STRG.3806.9; exon_number 14	10	10	1	1	12439169	12439479	AT1TE40465	1	12439396	12440220	Intergenic	3	FALSE	FALSE	TRUE	+	14	14	last	NA	ATTS
NA	ATTS	AT3TE87520	AT3G58050	hypothetical protein	-7.6728	0.0244892	-0.08685	0.0272217	0	0	0	SUVH456STRG.18626.2_21494972_21497150	SUVH456STRG.18626.2	SUVH456STRG.18626	gene_id SUVH456STRG.18626; transcript_id SUVH456STRG.18626.2; exon_number 8	6	5	0.833333	3	21494972	21497150	AT3TE87520	3	21497128	21497614	Intergenic	3	FALSE	FALSE	TRUE	+	8	8	last	NA	ATTS
NA	ATTS	AT5TE65520	AT5G45070	phloem protein 2-A8	0.578851	0.999952	-0.08325	0.00275584	0	0	0	SUVH456STRG.28419.1_18187666_18188286	SUVH456STRG.28419.1	SUVH456STRG.28419	gene_id SUVH456STRG.28419; transcript_id SUVH456STRG.28419.1; exon_number 1	2	1	0.5	5	18187666	18188286	AT5TE65520	5	18187393	18187755	Intergenic	3	FALSE	TRUE	FALSE	-	1	3	last	NA	ATTS
SE	ALE, ATSS, ATTS	AT3TE43175	AT3G27990	NA	-5.94745	NA	-0.0825	0.0240463	0	0	0	SUVH456STRG.16391.4_10397605_10397683	SUVH456STRG.16391.4	SUVH456STRG.16391	gene_id SUVH456STRG.16391; transcript_id SUVH456STRG.16391.4; exon_number 3	11	10	0.909091	3	10397605	10397683	AT3TE43175	3	10396326	10397920	Intragenic	2	TRUE	FALSE	FALSE	-	3	4	middle	SE	ALE, ATSS, ATTS
NA	ATSS	AT3TE43175	AT3G27990	NA	-5.94745	NA	-0.0825	0.0240463	0	0	0	SUVH456STRG.16391.4_10397771_10398186	SUVH456STRG.16391.4	SUVH456STRG.16391	gene_id SUVH456STRG.16391; transcript_id SUVH456STRG.16391.4; exon_number 4	11	10	0.909091	3	10397771	10398186	AT3TE43175	3	10396326	10397920	Intragenic	3	TRUE	TRUE	FALSE	-	4	4	first	NA	ATSS
NA	ATSS	AT3TE43180	AT3G27990	NA	-5.94745	NA	-0.0825	0.0240463	0	0	0	SUVH456STRG.16391.4_10397771_10398186	SUVH456STRG.16391.4	SUVH456STRG.16391	gene_id SUVH456STRG.16391; transcript_id SUVH456STRG.16391.4; exon_number 4	11	8	0.727273	3	10397771	10398186	AT3TE43180	3	10398063	10398408	Intergenic	3	FALSE	FALSE	TRUE	-	4	4	first	NA	ATSS
NA	ATSS	AT4TE03560	AT4G01593	NA	-0.873616	0.999952	-0.08215	0.0243428	0	0	0	SUVH456STRG.19487.4_690699_690908	SUVH456STRG.19487.4	SUVH456STRG.19487	gene_id SUVH456STRG.19487; transcript_id SUVH456STRG.19487.4; exon_number 1	14	13	0.928571	4	690699	690908	AT4TE03560	4	690519	690767	Intergenic	3	FALSE	TRUE	FALSE	+	1	3	first	NA	ATSS
NA	ATSS	AT3TE76990	AT3G51100	altered inheritance of mitochondria protein	-8.21013	0.00282336	-0.0813	8.79155e-12	0	0	0	SUVH456STRG.17763.4_18981993_18982429	SUVH456STRG.17763.4	SUVH456STRG.17763	gene_id SUVH456STRG.17763; transcript_id SUVH456STRG.17763.4; exon_number 5	9	4	0.444444	3	18981993	18982429	AT3TE76990	3	18982240	18982455	Intergenic	1	FALSE	FALSE	TRUE	-	5	5	first	NA	ATSS
NA	ATSS	AT3TE93630	AT3G62010	metal ion-binding protein	-9.45748	4.63635e-06	-0.078	3.36227e-05	0	0	0	SUVH456STRG.19093.1_22964483_22965094	SUVH456STRG.19093.1	SUVH456STRG.19093	gene_id SUVH456STRG.19093; transcript_id SUVH456STRG.19093.1; exon_number 1	3	1	0.333333	3	22964483	22965094	AT3TE93630	3	22963676	22964509	Intergenic	3	FALSE	TRUE	FALSE	+	1	19	first	NA	ATSS
NA	ATSS	AT1TE54375	AT1G43690	ubiquitin interaction motif-containing protein	-4.22169	0.259138	-0.07785	0.000427192	0	0	0	SUVH456STRG.4128.1_16478191_16478925	SUVH456STRG.4128.1	SUVH456STRG.4128	gene_id SUVH456STRG.4128; transcript_id SUVH456STRG.4128.1; exon_number 1	5	4	0.8	1	16478191	16478925	AT1TE54375	1	16478045	16478334	Intergenic	3	FALSE	TRUE	FALSE	+	1	6	first	NA	ATSS
NA	ATTS	AT5TE88485	NA	NA	-0.175659	0.999952	-0.07705	0.000630766	0	0	0	SUVH456STRG.30251.5_24587215_24587717	SUVH456STRG.30251.5	SUVH456STRG.30251	gene_id SUVH456STRG.30251; transcript_id SUVH456STRG.30251.5; exon_number 1	8	8	1	5	24587215	24587717	AT5TE88485	5	24587191	24587395	Intragenic	1	FALSE	TRUE	FALSE	-	1	4	last	NA	ATTS
NA	ATSS	AT5TE31240	AT5G25060	RNA recognition motif (RRM)-containing protein	-8.56144	0.00122481	-0.0769	0.0222066	0	0	0	SUVH456STRG.26790.3_8639909_8640217	SUVH456STRG.26790.3	SUVH456STRG.26790	gene_id SUVH456STRG.26790; transcript_id SUVH456STRG.26790.3; exon_number 17	5	1	0.2	5	8639909	8640217	AT5TE31240	5	8640199	8640656	Intergenic	3	FALSE	FALSE	TRUE	-	17	17	first	NA	ATSS
NA	ATTS	AT1TE67495	AT1G54770	Fcf2 pre-rRNA processing protein	-0.874777	0.999952	-0.07375	0.0260234	0	0	0	SUVH456STRG.5148.2_20437109_20437346	SUVH456STRG.5148.2	SUVH456STRG.5148	gene_id SUVH456STRG.5148; transcript_id SUVH456STRG.5148.2; exon_number 8	3	2	0.666667	1	20437109	20437346	AT1TE67495	1	20437226	20439302	Intergenic	3	FALSE	FALSE	TRUE	+	8	8	last	NA	ATTS
NA	ATTS	AT5TE22365	AT5G18570	GTP1/OBG family protein	-0.227124	0.999952	-0.07295	0.048968	0	0	0	SUVH456STRG.26043.1_6171601_6171937	SUVH456STRG.26043.1	SUVH456STRG.26043	gene_id SUVH456STRG.26043; transcript_id SUVH456STRG.26043.1; exon_number 1	3	3	1	5	6171601	6171937	AT5TE22365	5	6170897	6171732	Intergenic	3	FALSE	TRUE	FALSE	-	1	6	last	NA	ATTS
NA	ATTS	AT1TE77440	AT1G63420	O-glucosyltransferase-like protein (DUF821)	-6.92568	0.166531	-0.07185	0.00535329	0	0	0	SUVH456STRG.5962.3_23518408_23518894	SUVH456STRG.5962.3	SUVH456STRG.5962	gene_id SUVH456STRG.5962; transcript_id SUVH456STRG.5962.3; exon_number 7	18	18	1	1	23518408	23518894	AT1TE77440	1	23518779	23519503	Intergenic	3	FALSE	FALSE	TRUE	+	7	7	last	NA	ATTS
NA	ATTS	AT5TE30195	AT5G24450	Transcription factor IIIC, subunit 5	-7.50172	0.0388432	-0.06995	0.000250201	0	0	0	SUVH456STRG.26710.4_8352954_8353271	SUVH456STRG.26710.4	SUVH456STRG.26710	gene_id SUVH456STRG.26710; transcript_id SUVH456STRG.26710.4; exon_number 14	4	3	0.75	5	8352954	8353271	AT5TE30195	5	8353201	8354673	Intergenic	3	FALSE	FALSE	TRUE	+	14	14	last	NA	ATTS
NA	ATSS	AT5TE10430	AT5G09225	transmembrane protein	0.388327	0.999952	-0.0693	0.00628254	0	0	0	SUVH456STRG.24956.2_2871119_2871198	SUVH456STRG.24956.2	SUVH456STRG.24956	gene_id SUVH456STRG.24956; transcript_id SUVH456STRG.24956.2; exon_number 4	4	4	1	5	2871119	2871198	AT5TE10430	5	2870845	2871212	Intragenic	2	TRUE	TRUE	TRUE	-	4	4	first	NA	ATSS
NA	ATSS	AT5TE92530	AT5G64290	dicarboxylate transport 2.1	-2.95896	0.0382165	-0.0688	0.00440549	0	0	0	SUVH456STRG.30637.2_25715829_25716762	SUVH456STRG.30637.2	SUVH456STRG.30637	gene_id SUVH456STRG.30637; transcript_id SUVH456STRG.30637.2; exon_number 4	5	4	0.8	5	25715829	25716762	AT5TE92530	5	25716290	25716629	Intragenic	1	FALSE	FALSE	FALSE	-	4	4	first	NA	ATSS
NA	ATTS	AT3TE22070	AT3G15510	NAC domain containing protein 2	-6.73062	0.2524	-0.0662	0.0268667	0	0	0	SUVH456STRG.14870.2_5243513_5245406	SUVH456STRG.14870.2	SUVH456STRG.14870	gene_id SUVH456STRG.14870; transcript_id SUVH456STRG.14870.2; exon_number 1	8	8	1	3	5243513	5245406	AT3TE22070	3	5245218	5246547	Intergenic	3	FALSE	FALSE	TRUE	+	1	1	single	NA	ATTS
NA	ATTS	AT5TE35160	AT5G27470	seryl-tRNA synthetase / serine-tRNA ligase	-1.9256	0.165012	-0.06605	6.43418e-07	0	0	0	SUVH456STRG.27058.7_9696761_9697371	SUVH456STRG.27058.7	SUVH456STRG.27058	gene_id SUVH456STRG.27058; transcript_id SUVH456STRG.27058.7; exon_number 6	7	7	1	5	9696761	9697371	AT5TE35160	5	9697215	9697451	Intergenic	3	FALSE	FALSE	TRUE	+	6	6	last	NA	ATTS
NA	ALE, ATTS	AT4TE33200	AT4G12990	transmembrane protein	-6.50203	0.329636	-0.0647	1.84599e-11	0	0	0	SUVH456STRG.20592.24_7595061_7595535	SUVH456STRG.20592.24	SUVH456STRG.20592	gene_id SUVH456STRG.20592; transcript_id SUVH456STRG.20592.24; exon_number 1	25	25	1	4	7595061	7595535	AT4TE33200	4	7594248	7596565	Intergenic	2	TRUE	TRUE	TRUE	-	1	2	last	NA	ALE, ATTS
A3SS, RI	ALE, ATSS, ATTS	AT4TE33200	AT4G12990	transmembrane protein	-6.50203	0.329636	-0.0647	1.84599e-11	0	0	0	SUVH456STRG.20592.24_7595823_7595977	SUVH456STRG.20592.24	SUVH456STRG.20592	gene_id SUVH456STRG.20592; transcript_id SUVH456STRG.20592.24; exon_number 2	25	25	1	4	7595823	7595977	AT4TE33200	4	7594248	7596565	Intergenic	2	TRUE	TRUE	TRUE	-	2	2	first	A3SS, RI	ALE, ATSS, ATTS
NA	ATTS	AT3TE85990	AT3G57090	Tetratricopeptide repeat (TPR)-like superfamily protein	-0.299285	0.999952	-0.06375	1.87913e-07	0	0	0	SUVH456STRG.18505.2_21129886_21130188	SUVH456STRG.18505.2	SUVH456STRG.18505	gene_id SUVH456STRG.18505; transcript_id SUVH456STRG.18505.2; exon_number 4	7	2	0.285714	3	21129886	21130188	AT3TE85990	3	21130157	21130711	Intragenic	3	FALSE	FALSE	TRUE	+	4	4	last	NA	ATTS
NA	ATTS	AT3TE91990	AT3G61020	NA	-5.92058	NA	-0.0623	0.0480819	0	0	0	SUVH456STRG.18952.13_22576601_22577514	SUVH456STRG.18952.13	SUVH456STRG.18952	gene_id SUVH456STRG.18952; transcript_id SUVH456STRG.18952.13; exon_number 4	15	15	1	3	22576601	22577514	AT3TE91990	3	22577333	22578601	Intergenic	3	FALSE	FALSE	TRUE	+	4	4	last	NA	ATTS
NA	ATTS	AT2TE07280	AT2G04540	Beta-ketoacyl synthase	-6.69233	0.282674	-0.0609	0.0393052	0	0	0	SUVH456STRG.8516.9_1581443_1581682	SUVH456STRG.8516.9	SUVH456STRG.8516	gene_id SUVH456STRG.8516; transcript_id SUVH456STRG.8516.9; exon_number 1	10	10	1	2	1581443	1581682	AT2TE07280	2	1580002	1581490	Intergenic	3	FALSE	TRUE	FALSE	-	1	13	last	NA	ATTS
NA	ATTS	AT3TE87460	AT3G58020	Chaperone DnaJ-domain superfamily protein	-3.77903	0.584192	-0.05925	0.00358095	0	0	0	SUVH456STRG.18620.4_21480906_21481266	SUVH456STRG.18620.4	SUVH456STRG.18620	gene_id SUVH456STRG.18620; transcript_id SUVH456STRG.18620.4; exon_number 4	8	8	1	3	21480906	21481266	AT3TE87460	3	21481224	21481627	Intergenic	3	FALSE	FALSE	TRUE	+	4	4	last	NA	ATTS
A5SS	AFE, ATSS	AT5TE14340	AT5G12240	octanoyltransferase	0.136442	0.999952	-0.0592	0.0352068	0	0	0	SUVH456STRG.25328.7_3960354_3960408	SUVH456STRG.25328.7	SUVH456STRG.25328	gene_id SUVH456STRG.25328; transcript_id SUVH456STRG.25328.7; exon_number 5	13	12	0.923077	5	3960354	3960408	AT5TE14340	5	3960294	3960506	Intragenic	2	TRUE	FALSE	FALSE	-	5	6	middle	A5SS	AFE, ATSS
NA	ATSS	AT5TE11225	NA	NA	-7.43025	0.0631075	-0.05695	0.0066507	0	0	0	SUVH456STRG.25037.11_3084730_3084844	SUVH456STRG.25037.11	SUVH456STRG.25037	gene_id SUVH456STRG.25037; transcript_id SUVH456STRG.25037.11; exon_number 13	11	11	1	5	3084730	3084844	AT5TE11225	5	3084786	3085153	Intragenic	3	FALSE	FALSE	TRUE	-	13	13	first	NA	ATSS
NA	ATTS	AT2TE19695	AT2G11810	monogalactosyldiacylglycerol synthase type C	-7.10455	0.10823	-0.05645	0.000128018	0	0	0	SUVH456STRG.8946.3_4746393_4746775	SUVH456STRG.8946.3	SUVH456STRG.8946	gene_id SUVH456STRG.8946; transcript_id SUVH456STRG.8946.3; exon_number 8	16	15	0.9375	2	4746393	4746775	AT2TE19695	2	4746616	4747589	Intergenic	3	FALSE	FALSE	TRUE	+	8	8	last	NA	ATTS
NA	ATTS	AT5TE27600	AT5G22860	Serine carboxypeptidase S28 family protein	-7.50991	0.0350363	-0.05355	0.000779468	0	0	0	SUVH456STRG.26509.4_7639296_7639812	SUVH456STRG.26509.4	SUVH456STRG.26509	gene_id SUVH456STRG.26509; transcript_id SUVH456STRG.26509.4; exon_number 1	31	17	0.548387	5	7639296	7639812	AT5TE27600	5	7638246	7639339	Intergenic	3	FALSE	TRUE	FALSE	-	1	5	last	NA	ATTS
RI	NA	AT5TE27610	AT5G22860	Serine carboxypeptidase S28 family protein	-7.50991	0.0350363	-0.05355	0.000779468	0	0	0	SUVH456STRG.26509.4_7639910_7639990	SUVH456STRG.26509.4	SUVH456STRG.26509	gene_id SUVH456STRG.26509; transcript_id SUVH456STRG.26509.4; exon_number 2	31	31	1	5	7639910	7639990	AT5TE27610	5	7639965	7640704	Intragenic	3	TRUE	FALSE	FALSE	-	2	5	middle	RI	NA
RI	NA	AT5TE74920	AT5G51180	alpha/beta-Hydrolases superfamily protein	-6.96364	0.146688	-0.0518	8.44869e-05	0	0	0	SUVH456STRG.29143.4_20797304_20797496	SUVH456STRG.29143.4	SUVH456STRG.29143	gene_id SUVH456STRG.29143; transcript_id SUVH456STRG.29143.4; exon_number 2	17	17	1	5	20797304	20797496	AT5TE74920	5	20797316	20797627	Intragenic	2	TRUE	FALSE	FALSE	+	2	11	middle	RI	NA
NA	ATSS	AT1TE76460	AT1G62640	3-ketoacyl-acyl carrier protein synthase III	-7.57769	0.0296911	-0.05175	4.8457e-07	0	0	0	SUVH456STRG.5863.4_23192218_23192302	SUVH456STRG.5863.4	SUVH456STRG.5863	gene_id SUVH456STRG.5863; transcript_id SUVH456STRG.5863.4; exon_number 1	16	4	0.25	1	23192218	23192302	AT1TE76460	1	23191461	23192231	Intergenic	3	FALSE	TRUE	FALSE	+	1	9	first	NA	ATSS
NA	ATTS	AT4TE32425	AT4G12560	F-box and associated interaction domains-containing protein	-7.59438	0.0282872	-0.0512	7.66759e-06	0	0	0	SUVH456STRG.20559.3_7443523_7443695	SUVH456STRG.20559.3	SUVH456STRG.20559	gene_id SUVH456STRG.20559; transcript_id SUVH456STRG.20559.3; exon_number 3	12	12	1	4	7443523	7443695	AT4TE32425	4	7443633	7444600	Intergenic	3	FALSE	FALSE	TRUE	+	3	3	last	NA	ATTS
NA	ATSS	AT5TE67460	AT5G46210	cullin4	-8.32546	0.00148149	-0.04665	1.8291e-05	0	0	0	SUVH456STRG.28569.3_18736406_18736804	SUVH456STRG.28569.3	SUVH456STRG.28569	gene_id SUVH456STRG.28569; transcript_id SUVH456STRG.28569.3; exon_number 17	5	4	0.8	5	18736406	18736804	AT5TE67460	5	18736793	18737332	Intergenic	3	FALSE	FALSE	TRUE	-	17	17	first	NA	ATSS
NA	ATTS	AT1TE86120	AT1G69840	SPFH/Band 7/PHB domain-containing membrane-associated protein family	-7.40542	0.048175	-0.04525	1.89057e-05	0	0	0	SUVH456STRG.6740.7_26293661_26294293	SUVH456STRG.6740.7	SUVH456STRG.6740	gene_id SUVH456STRG.6740; transcript_id SUVH456STRG.6740.7; exon_number 1	19	12	0.631579	1	26293661	26294293	AT1TE86120	1	26293271	26293710	Intergenic	3	FALSE	TRUE	FALSE	-	1	5	last	NA	ATTS
NA	ATTS	AT3TE68930	AT3G46280	kinase-like protein	-6.30504	NA	-0.0447	0.000212703	0	0	0	SUVH456STRG.17207.12_17006781_17007370	SUVH456STRG.17207.12	SUVH456STRG.17207	gene_id SUVH456STRG.17207; transcript_id SUVH456STRG.17207.12; exon_number 1	13	11	0.846154	3	17006781	17007370	AT3TE68930	3	17006061	17006851	Intragenic	3	TRUE	TRUE	FALSE	-	1	3	last	NA	ATTS
NA	ATSS	AT3TE04510	AT3G04090	small and basic intrinsic protein 1A	-0.895864	0.886653	-0.0428	0.006523	0	0	0	SUVH456STRG.13471.9_1073740_1074235	SUVH456STRG.13471.9	SUVH456STRG.13471	gene_id SUVH456STRG.13471; transcript_id SUVH456STRG.13471.9; exon_number 3	9	2	0.222222	3	1073740	1074235	AT3TE04510	3	1074147	1074909	Intergenic	3	FALSE	FALSE	TRUE	-	3	3	first	NA	ATSS
NA	ATTS	AT2TE87640	AT2G46810	basic helix-loop-helix (bHLH) DNA-binding superfamily protein	-6.20941	NA	-0.04155	0.0475061	0	0	0	SUVH456STRG.12894.4_19242301_19242676	SUVH456STRG.12894.4	SUVH456STRG.12894	gene_id SUVH456STRG.12894; transcript_id SUVH456STRG.12894.4; exon_number 3	11	8	0.727273	2	19242301	19242676	AT2TE87640	2	19242628	19243132	Intragenic	3	FALSE	FALSE	TRUE	+	3	3	last	NA	ATTS
NA	ATTS	AT2TE48795	AT2G26540	uroporphyrinogen-III synthase family protein	-4.29408	0.288225	-0.04145	7.26216e-05	0	0	0	SUVH456STRG.10378.18_11287448_11287735	SUVH456STRG.10378.18	SUVH456STRG.10378	gene_id SUVH456STRG.10378; transcript_id SUVH456STRG.10378.18; exon_number 1	23	21	0.913043	2	11287448	11287735	AT2TE48795	2	11285066	11287457	Intergenic	3	FALSE	TRUE	FALSE	-	1	8	last	NA	ATTS
NA	ATSS	AT5TE27590	AT5G22850	Eukaryotic aspartyl protease family protein	-7.11538	0.116352	-0.0409	0.00976635	0	0	0	SUVH456STRG.26508.5_7636062_7636554	SUVH456STRG.26508.5	SUVH456STRG.26508	gene_id SUVH456STRG.26508; transcript_id SUVH456STRG.26508.5; exon_number 9	7	5	0.714286	5	7636062	7636554	AT5TE27590	5	7636532	7637136	Intergenic	3	FALSE	FALSE	TRUE	-	9	9	first	NA	ATSS
NA	ATTS	AT5TE06060	AT5G05610	alfin-like 1	-8.07147	0.00462851	-0.0384	2.09165e-15	0	0	0	SUVH456STRG.24578.4_1676932_1677223	SUVH456STRG.24578.4	SUVH456STRG.24578	gene_id SUVH456STRG.24578; transcript_id SUVH456STRG.24578.4; exon_number 1	16	14	0.875	5	1676932	1677223	AT5TE06060	5	1676824	1677050	Intergenic	3	FALSE	TRUE	FALSE	-	1	7	last	NA	ATTS
NA	ATTS	AT5TE87440	AT5G60450	auxin response factor 4	-6.87056	0.182598	-0.0374	0.0473557	0	0	0	SUVH456STRG.30202.6_24308314_24308726	SUVH456STRG.30202.6	SUVH456STRG.30202	gene_id SUVH456STRG.30202; transcript_id SUVH456STRG.30202.6; exon_number 1	11	10	0.909091	5	24308314	24308726	AT5TE87440	5	24307909	24308355	Intergenic	3	FALSE	TRUE	FALSE	-	1	12	last	NA	ATTS
NA	ATTS	AT1TE82695	AT1G67310	Calmodulin-binding transcription activator protein with CG-1 and Ankyrin domain	-7.47694	0.0384882	-0.03695	0.0359103	0	0	0	SUVH456STRG.6411.6_25197922_25198280	SUVH456STRG.6411.6	SUVH456STRG.6411	gene_id SUVH456STRG.6411; transcript_id SUVH456STRG.6411.6; exon_number 1	8	8	1	1	25197922	25198280	AT1TE82695	1	25197247	25198112	Intergenic	3	FALSE	TRUE	FALSE	-	1	10	last	NA	ATTS
RI	ATTS	AT1TE81155	AT1G66280	Glycosyl hydrolase superfamily protein	-8.54276	0.00110227	-0.03635	0.000349969	0	0	0	SUVH456STRG.6294.12_24706652_24707151	SUVH456STRG.6294.12	SUVH456STRG.6294	gene_id SUVH456STRG.6294; transcript_id SUVH456STRG.6294.12; exon_number 1	12	12	1	1	24706652	24707151	AT1TE81155	1	24706344	24706764	Intergenic	3	TRUE	TRUE	FALSE	-	1	12	last	RI	ATTS
NA	ATSS	AT3TE63260	AT3G43740	Leucine-rich repeat (LRR) family protein	-6.93942	0.162013	-0.03065	0.000264029	0	0	0	SUVH456STRG.16910.4_15644064_15644350	SUVH456STRG.16910.4	SUVH456STRG.16910	gene_id SUVH456STRG.16910; transcript_id SUVH456STRG.16910.4; exon_number 1	9	6	0.666667	3	15644064	15644350	AT3TE63260	3	15642941	15644096	Intergenic	3	FALSE	TRUE	FALSE	+	1	5	first	NA	ATSS
NA	ATTS	AT1TE67460	AT1G54730	Major facilitator superfamily protein	-6.22527	NA	-0.02885	0.0104386	0	0	0	SUVH456STRG.5145.9_20428788_20428842	SUVH456STRG.5145.9	SUVH456STRG.5145	gene_id SUVH456STRG.5145; transcript_id SUVH456STRG.5145.9; exon_number 14	24	22	0.916667	1	20428788	20428842	AT1TE67460	1	20427943	20428845	Intragenic	2	TRUE	FALSE	FALSE	+	14	15	middle	NA	ATTS
A5SS, SE	ATTS	AT1TE67460	AT1G54730	Major facilitator superfamily protein	-6.22527	NA	-0.02885	0.0104386	0	0	0	SUVH456STRG.5145.9_20428387_20428447	SUVH456STRG.5145.9	SUVH456STRG.5145	gene_id SUVH456STRG.5145; transcript_id SUVH456STRG.5145.9; exon_number 13	24	22	0.916667	1	20428387	20428447	AT1TE67460	1	20427943	20428845	Intragenic	2	TRUE	FALSE	FALSE	+	13	15	middle	A5SS, SE	ATTS
A5SS, SE	ATTS	AT1TE67465	AT1G54730	Major facilitator superfamily protein	-6.22527	NA	-0.02885	0.0104386	0	0	0	SUVH456STRG.5145.9_20428387_20428447	SUVH456STRG.5145.9	SUVH456STRG.5145	gene_id SUVH456STRG.5145; transcript_id SUVH456STRG.5145.9; exon_number 13	24	20	0.833333	1	20428387	20428447	AT1TE67465	1	20428428	20428771	Intragenic	3	TRUE	FALSE	FALSE	+	13	15	middle	A5SS, SE	ATTS
NA	ATTS	AT2TE29630	AT2G16740	ubiquitin-conjugating enzyme 29	-3.6981	0.728701	-0.0257	0.0150076	0	0	0	SUVH456STRG.9303.6_7268593_7268923	SUVH456STRG.9303.6	SUVH456STRG.9303	gene_id SUVH456STRG.9303; transcript_id SUVH456STRG.9303.6; exon_number 3	10	10	1	2	7268593	7268923	AT2TE29630	2	7268742	7269764	Intergenic	3	FALSE	FALSE	TRUE	+	3	3	last	NA	ATTS
NA	ATSS	AT5TE10430	AT5G09225	transmembrane protein	-6.8252	0.275533	-0.02375	0.00035459	0	0	0	SUVH456STRG.24956.1_2871119_2871168	SUVH456STRG.24956.1	SUVH456STRG.24956	gene_id SUVH456STRG.24956; transcript_id SUVH456STRG.24956.1; exon_number 4	4	4	1	5	2871119	2871168	AT5TE10430	5	2870845	2871212	Intragenic	2	TRUE	TRUE	TRUE	-	4	4	first	NA	ATSS
RI	NA	AT3TE43380	AT3G28050	nodulin MtN21 /EamA-like transporter family protein	-7.28105	0.0917828	-0.0231	7.55794e-05	0	0	0	SUVH456STRG.16399.14_10443838_10443952	SUVH456STRG.16399.14	SUVH456STRG.16399	gene_id SUVH456STRG.16399; transcript_id SUVH456STRG.16399.14; exon_number 3	22	22	1	3	10443838	10443952	AT3TE43380	3	10443359	10443882	Intragenic	3	TRUE	FALSE	FALSE	+	3	4	middle	RI	NA
NA	ATSS	AT1TE25745	AT1G22630	SSUH2-like protein	-0.303078	0.999952	-0.0181	0.00033758	0	0	0	SUVH456STRG.2642.1_8003310_8003418	SUVH456STRG.2642.1	SUVH456STRG.2642	gene_id SUVH456STRG.2642; transcript_id SUVH456STRG.2642.1; exon_number 1	27	4	0.148148	1	8003310	8003418	AT1TE25745	1	8002929	8003330	Intergenic	3	FALSE	TRUE	FALSE	+	1	5	first	NA	ATSS
NA	ALE, ATTS	AT4TE34980	AT4G13670	plastid transcriptionally active 5	-1.13171	0.926484	-0.01785	0.00530851	0	0	0	SUVH456STRG.20703.21_7950683_7950870	SUVH456STRG.20703.21	SUVH456STRG.20703	gene_id SUVH456STRG.20703; transcript_id SUVH456STRG.20703.21; exon_number 6	51	44	0.862745	4	7950683	7950870	AT4TE34980	4	7950764	7951379	Intergenic	3	FALSE	FALSE	TRUE	+	6	6	last	NA	ALE, ATTS
NA	ATSS	AT1TE81155	AT1G66280	Glycosyl hydrolase superfamily protein	-1.61626	0.0838586	-0.0171	0.0120493	0	0	0	SUVH456STRG.6293.4_24706702_24706966	SUVH456STRG.6293.4	SUVH456STRG.6293	gene_id SUVH456STRG.6293; transcript_id SUVH456STRG.6293.4; exon_number 2	5	1	0.2	1	24706702	24706966	AT1TE81155	1	24706344	24706764	Intergenic	3	TRUE	FALSE	FALSE	-	2	14	middle	NA	ATSS
NA	ATSS	AT1TE31660	AT1G28150	hypothetical protein	-5.46168	NA	-0.0128	0.000477222	0	0	0	SUVH456STRG.3172.3_9836000_9836172	SUVH456STRG.3172.3	SUVH456STRG.3172	gene_id SUVH456STRG.3172; transcript_id SUVH456STRG.3172.3; exon_number 4	4	1	0.25	1	9836000	9836172	AT1TE31660	1	9836130	9837644	Intergenic	3	FALSE	FALSE	TRUE	-	4	4	first	NA	ATSS
A3SS, RI, SE	NA	AT4TE33200	AT4G12990	transmembrane protein	3.2937	NA	0.01215	0.0335391	0	0	0	SUVH456STRG.20592.20_7595238_7595378	SUVH456STRG.20592.20	SUVH456STRG.20592	gene_id SUVH456STRG.20592; transcript_id SUVH456STRG.20592.20; exon_number 2	25	25	1	4	7595238	7595378	AT4TE33200	4	7594248	7596565	Intergenic	2	TRUE	FALSE	FALSE	-	2	3	middle	A3SS, RI, SE	NA
A3SS, RI, SE	ATSS	AT4TE33200	AT4G12990	transmembrane protein	3.2937	NA	0.01215	0.0335391	0	0	0	SUVH456STRG.20592.20_7595823_7595946	SUVH456STRG.20592.20	SUVH456STRG.20592	gene_id SUVH456STRG.20592; transcript_id SUVH456STRG.20592.20; exon_number 3	25	25	1	4	7595823	7595946	AT4TE33200	4	7594248	7596565	Intergenic	2	TRUE	TRUE	TRUE	-	3	3	first	A3SS, RI, SE	ATSS
SE	ATTS	AT4TE33200	AT4G12990	transmembrane protein	3.2937	NA	0.01215	0.0335391	0	0	0	SUVH456STRG.20592.20_7594678_7594839	SUVH456STRG.20592.20	SUVH456STRG.20592	gene_id SUVH456STRG.20592; transcript_id SUVH456STRG.20592.20; exon_number 1	25	25	1	4	7594678	7594839	AT4TE33200	4	7594248	7596565	Intergenic	2	TRUE	TRUE	TRUE	-	1	3	last	SE	ATTS
NA	ATSS	AT5TE09570	AT5G08185	NA	4.67337	NA	0.0124	0.0133514	0	0	0	SUVH456STRG.24879.19_2635321_2635405	SUVH456STRG.24879.19	SUVH456STRG.24879	gene_id SUVH456STRG.24879; transcript_id SUVH456STRG.24879.19; exon_number 4	27	10	0.37037	5	2635321	2635405	AT5TE09570	5	2635397	2635733	Intergenic	3	FALSE	FALSE	TRUE	-	4	4	first	NA	ATSS
NA	ATTS	AT3TE11165	AT3G08720	serine/threonine protein kinase 2	7.49001	0.0483492	0.01255	5.00971e-06	0	0	0	SUVH456STRG.14009.9_2648507_2648933	SUVH456STRG.14009.9	SUVH456STRG.14009	gene_id SUVH456STRG.14009; transcript_id SUVH456STRG.14009.9; exon_number 1	15	9	0.6	3	2648507	2648933	AT3TE11165	3	2647189	2648520	Intergenic	3	FALSE	TRUE	FALSE	-	1	5	last	NA	ATTS
NA	ATSS	AT2TE08720	AT2G05220	Ribosomal S17 family protein	1.43976	0.301848	0.013	0.0149644	0	0	0	SUVH456STRG.8589.1_1895937_1896029	SUVH456STRG.8589.1	SUVH456STRG.8589	gene_id SUVH456STRG.8589; transcript_id SUVH456STRG.8589.1; exon_number 2	4	4	1	2	1895937	1896029	AT2TE08720	2	1895977	1896258	Intergenic	3	FALSE	FALSE	TRUE	-	2	2	first	NA	ATSS
NA	ATTS	AT1TE20090	AT1G18060	microbial collagenase	7.8055	0.0179306	0.0139	6.01137e-06	0	0	0	SUVH456STRG.2116.3_6211874_6212355	SUVH456STRG.2116.3	SUVH456STRG.2116	gene_id SUVH456STRG.2116; transcript_id SUVH456STRG.2116.3; exon_number 1	5	5	1	1	6211874	6212355	AT1TE20090	1	6211688	6211987	Intergenic	3	FALSE	TRUE	FALSE	-	1	4	last	NA	ATTS
A3SS, RI	ATTS	AT5TE35015	AT5G27350	Major facilitator superfamily protein	1.20341	0.947814	0.021	0.0192533	0	0	0	SUVH456STRG.27033.25_9654072_9654385	SUVH456STRG.27033.25	SUVH456STRG.27033	gene_id SUVH456STRG.27033; transcript_id SUVH456STRG.27033.25; exon_number 18	27	26	0.962963	5	9654072	9654385	AT5TE35015	5	9653659	9654299	Intragenic	3	TRUE	TRUE	FALSE	+	18	18	last	A3SS, RI	ATTS
NA	ATSS	AT4TE20250	AT4G08035	NA	6.49711	NA	0.02295	0.012555	0	0	0	SUVH456STRG.20063.7_4866641_4868343	SUVH456STRG.20063.7	SUVH456STRG.20063	gene_id SUVH456STRG.20063; transcript_id SUVH456STRG.20063.7; exon_number 1	18	14	0.777778	4	4866641	4868343	AT4TE20250	4	4866355	4866678	Intergenic	3	FALSE	TRUE	FALSE	+	1	1	single	NA	ATSS
A5SS, RI, SE	ALE, ATSS, ATTS	AT4TE33200	AT4G12990	transmembrane protein	4.54147	NA	0.02615	0.0047047	0	0	0	SUVH456STRG.20592.10_7595823_7595977	SUVH456STRG.20592.10	SUVH456STRG.20592	gene_id SUVH456STRG.20592; transcript_id SUVH456STRG.20592.10; exon_number 3	25	25	1	4	7595823	7595977	AT4TE33200	4	7594248	7596565	Intergenic	2	TRUE	TRUE	TRUE	-	3	3	first	A5SS, RI, SE	ALE, ATSS, ATTS
NA	ALE, ATTS	AT4TE33200	AT4G12990	transmembrane protein	4.54147	NA	0.02615	0.0047047	0	0	0	SUVH456STRG.20592.10_7594491_7594672	SUVH456STRG.20592.10	SUVH456STRG.20592	gene_id SUVH456STRG.20592; transcript_id SUVH456STRG.20592.10; exon_number 1	25	25	1	4	7594491	7594672	AT4TE33200	4	7594248	7596565	Intergenic	2	TRUE	TRUE	TRUE	-	1	3	last	NA	ALE, ATTS
A5SS, RI, SE	NA	AT4TE33200	AT4G12990	transmembrane protein	4.54147	NA	0.02615	0.0047047	0	0	0	SUVH456STRG.20592.10_7594775_7594839	SUVH456STRG.20592.10	SUVH456STRG.20592	gene_id SUVH456STRG.20592; transcript_id SUVH456STRG.20592.10; exon_number 2	25	25	1	4	7594775	7594839	AT4TE33200	4	7594248	7596565	Intergenic	2	TRUE	FALSE	FALSE	-	2	3	middle	A5SS, RI, SE	NA
NA	ALE, ATTS	AT3TE43480	AT3G28130	nodulin MtN21 /EamA-like transporter family protein	5.0202	NA	0.0333	5.81401e-05	0	0	0	SUVH456STRG.16403.23_10467731_10468079	SUVH456STRG.16403.23	SUVH456STRG.16403	gene_id SUVH456STRG.16403; transcript_id SUVH456STRG.16403.23; exon_number 4	25	19	0.76	3	10467731	10468079	AT3TE43480	3	10467464	10467738	Intragenic	3	TRUE	TRUE	FALSE	+	4	4	last	NA	ALE, ATTS
NA	ATTS	AT1TE98800	AT1G80380	P-loop containing nucleoside triphosphate hydrolases superfamily protein	0.60733	0.6703	0.0356	0.00308744	0	0	0	SUVH456STRG.8058.14_30221365_30221379	SUVH456STRG.8058.14	SUVH456STRG.8058	gene_id SUVH456STRG.8058; transcript_id SUVH456STRG.8058.14; exon_number 12	17	2	0.117647	1	30221365	30221379	AT1TE98800	1	30220571	30221478	Intergenic	2	TRUE	TRUE	TRUE	+	12	12	last	NA	ATTS
NA	ATSS	AT4TE72580	AT4G31410	E3 ubiquitin-protein ligase, putative (DUF1644)	6.40962	NA	0.03895	0.00434873	0	0	0	SUVH456STRG.22885.2_15243708_15243809	SUVH456STRG.22885.2	SUVH456STRG.22885	gene_id SUVH456STRG.22885; transcript_id SUVH456STRG.22885.2; exon_number 1	15	5	0.333333	4	15243708	15243809	AT4TE72580	4	15243160	15243730	Intergenic	3	FALSE	TRUE	FALSE	+	1	4	first	NA	ATSS
NA	ATTS	AT1TE98800	AT1G80380	P-loop containing nucleoside triphosphate hydrolases superfamily protein	0.690074	0.497727	0.04455	0.00818237	0	0	0	SUVH456STRG.8058.3_30221365_30221379	SUVH456STRG.8058.3	SUVH456STRG.8058	gene_id SUVH456STRG.8058; transcript_id SUVH456STRG.8058.3; exon_number 12	17	2	0.117647	1	30221365	30221379	AT1TE98800	1	30220571	30221478	Intergenic	2	TRUE	TRUE	TRUE	+	12	12	last	NA	ATTS
NA	ATTS	AT5TE70420	AT5G48300	ADP glucose pyrophosphorylase 1	0.363772	0.939392	0.0452	0.00567134	0	0	0	SUVH456STRG.28824.5_19572440_19572798	SUVH456STRG.28824.5	SUVH456STRG.28824	gene_id SUVH456STRG.28824; transcript_id SUVH456STRG.28824.5; exon_number 8	13	6	0.461538	5	19572440	19572798	AT5TE70420	5	19572722	19573090	Intergenic	3	FALSE	FALSE	TRUE	+	8	8	last	NA	ATTS
RI	ATTS	AT1TE81155	AT1G66280	Glycosyl hydrolase superfamily protein	0.0848217	0.999952	0.046	0.0285553	0	0	0	SUVH456STRG.6294.2_24706490_24706966	SUVH456STRG.6294.2	SUVH456STRG.6294	gene_id SUVH456STRG.6294; transcript_id SUVH456STRG.6294.2; exon_number 1	12	12	1	1	24706490	24706966	AT1TE81155	1	24706344	24706764	Intergenic	3	TRUE	TRUE	FALSE	-	1	13	last	RI	ATTS
A3SS, RI, SE	NA	AT4TE33200	AT4G12990	transmembrane protein	6.71186	0.28012	0.0495	1.18066e-09	0	0	0	SUVH456STRG.20592.18_7595238_7595535	SUVH456STRG.20592.18	SUVH456STRG.20592	gene_id SUVH456STRG.20592; transcript_id SUVH456STRG.20592.18; exon_number 2	25	25	1	4	7595238	7595535	AT4TE33200	4	7594248	7596565	Intergenic	2	TRUE	FALSE	FALSE	-	2	3	middle	A3SS, RI, SE	NA
A3SS, RI, SE	ATSS	AT4TE33200	AT4G12990	transmembrane protein	6.71186	0.28012	0.0495	1.18066e-09	0	0	0	SUVH456STRG.20592.18_7595823_7595977	SUVH456STRG.20592.18	SUVH456STRG.20592	gene_id SUVH456STRG.20592; transcript_id SUVH456STRG.20592.18; exon_number 3	25	25	1	4	7595823	7595977	AT4TE33200	4	7594248	7596565	Intergenic	2	TRUE	TRUE	TRUE	-	3	3	first	A3SS, RI, SE	ATSS
NA	ATTS	AT4TE33200	AT4G12990	transmembrane protein	6.71186	0.28012	0.0495	1.18066e-09	0	0	0	SUVH456STRG.20592.18_7594617_7594839	SUVH456STRG.20592.18	SUVH456STRG.20592	gene_id SUVH456STRG.20592; transcript_id SUVH456STRG.20592.18; exon_number 1	25	25	1	4	7594617	7594839	AT4TE33200	4	7594248	7596565	Intergenic	2	TRUE	TRUE	TRUE	-	1	3	last	NA	ATTS
NA	ATTS	AT1TE60935	AT1G49710	fucosyltransferase 12	7.00737	0.159045	0.05145	0.00086106	0	0	0	SUVH456STRG.4563.8_18391350_18391877	SUVH456STRG.4563.8	SUVH456STRG.4563	gene_id SUVH456STRG.4563; transcript_id SUVH456STRG.4563.8; exon_number 1	27	26	0.962963	1	18391350	18391877	AT1TE60935	1	18390641	18391418	Intergenic	3	FALSE	TRUE	FALSE	-	1	6	last	NA	ATTS
NA	ATSS, ATTS	AT1TE71525	AT1G58360	amino acid permease 1	-0.65606	0.0445119	0.0515	0.0320329	0	0	0	SUVH456STRG.5469.1_21676520_21676971	SUVH456STRG.5469.1	SUVH456STRG.5469	gene_id SUVH456STRG.5469; transcript_id SUVH456STRG.5469.1; exon_number 1	2	1	0.5	1	21676520	21676971	AT1TE71525	1	21676322	21676540	Intergenic	3	FALSE	TRUE	FALSE	+	1	6	first	NA	ATSS, ATTS
A5SS, RI	ATTS	AT4TE33200	AT4G12990	transmembrane protein	7.58011	0.0481743	0.0529	2.01987e-06	0	0	0	SUVH456STRG.20592.11_7595238_7595977	SUVH456STRG.20592.11	SUVH456STRG.20592	gene_id SUVH456STRG.20592; transcript_id SUVH456STRG.20592.11; exon_number 3	25	25	1	4	7595238	7595977	AT4TE33200	4	7594248	7596565	Intergenic	2	TRUE	TRUE	TRUE	-	3	3	first	A5SS, RI	ATTS
NA	ATTS	AT4TE33200	AT4G12990	transmembrane protein	7.58011	0.0481743	0.0529	2.01987e-06	0	0	0	SUVH456STRG.20592.11_7594491_7594672	SUVH456STRG.20592.11	SUVH456STRG.20592	gene_id SUVH456STRG.20592; transcript_id SUVH456STRG.20592.11; exon_number 1	25	25	1	4	7594491	7594672	AT4TE33200	4	7594248	7596565	Intergenic	2	TRUE	TRUE	TRUE	-	1	3	last	NA	ATTS
A5SS, RI	NA	AT4TE33200	AT4G12990	transmembrane protein	7.58011	0.0481743	0.0529	2.01987e-06	0	0	0	SUVH456STRG.20592.11_7594775_7594839	SUVH456STRG.20592.11	SUVH456STRG.20592	gene_id SUVH456STRG.20592; transcript_id SUVH456STRG.20592.11; exon_number 2	25	25	1	4	7594775	7594839	AT4TE33200	4	7594248	7596565	Intergenic	2	TRUE	FALSE	FALSE	-	2	3	middle	A5SS, RI	NA
RI, SE	ATTS	AT1TE67460	AT1G54730	Major facilitator superfamily protein	7.37844	0.0762353	0.0533	0.00543048	0	0	0	SUVH456STRG.5145.24_20428048_20428111	SUVH456STRG.5145.24	SUVH456STRG.5145	gene_id SUVH456STRG.5145; transcript_id SUVH456STRG.5145.24; exon_number 13	24	22	0.916667	1	20428048	20428111	AT1TE67460	1	20427943	20428845	Intragenic	2	TRUE	FALSE	FALSE	+	13	16	middle	RI, SE	ATTS
SE	ATTS	AT1TE67460	AT1G54730	Major facilitator superfamily protein	7.37844	0.0762353	0.0533	0.00543048	0	0	0	SUVH456STRG.5145.24_20428788_20428842	SUVH456STRG.5145.24	SUVH456STRG.5145	gene_id SUVH456STRG.5145; transcript_id SUVH456STRG.5145.24; exon_number 15	24	22	0.916667	1	20428788	20428842	AT1TE67460	1	20427943	20428845	Intragenic	2	TRUE	FALSE	FALSE	+	15	16	middle	SE	ATTS
SE	ATTS	AT1TE67460	AT1G54730	Major facilitator superfamily protein	7.37844	0.0762353	0.0533	0.00543048	0	0	0	SUVH456STRG.5145.24_20428387_20428447	SUVH456STRG.5145.24	SUVH456STRG.5145	gene_id SUVH456STRG.5145; transcript_id SUVH456STRG.5145.24; exon_number 14	24	22	0.916667	1	20428387	20428447	AT1TE67460	1	20427943	20428845	Intragenic	2	TRUE	FALSE	FALSE	+	14	16	middle	SE	ATTS
SE	ATTS	AT1TE67465	AT1G54730	Major facilitator superfamily protein	7.37844	0.0762353	0.0533	0.00543048	0	0	0	SUVH456STRG.5145.24_20428387_20428447	SUVH456STRG.5145.24	SUVH456STRG.5145	gene_id SUVH456STRG.5145; transcript_id SUVH456STRG.5145.24; exon_number 14	24	20	0.833333	1	20428387	20428447	AT1TE67465	1	20428428	20428771	Intragenic	3	TRUE	FALSE	FALSE	+	14	16	middle	SE	ATTS
NA	ATSS	AT1TE36605	AT1G31600	RNA-binding (RRM/RBD/RNP motifs) family protein	7.46676	0.0560048	0.0543	0.000110898	0	0	0	SUVH456STRG.3526.12_11316402_11316462	SUVH456STRG.3526.12	SUVH456STRG.3526	gene_id SUVH456STRG.3526; transcript_id SUVH456STRG.3526.12; exon_number 7	20	20	1	1	11316402	11316462	AT1TE36605	1	11315040	11316663	Intragenic	2	TRUE	TRUE	TRUE	-	7	7	first	NA	ATSS
A3SS, RI	NA	AT1TE36605	AT1G31600	RNA-binding (RRM/RBD/RNP motifs) family protein	7.46676	0.0560048	0.0543	0.000110898	0	0	0	SUVH456STRG.3526.12_11314623_11315640	SUVH456STRG.3526.12	SUVH456STRG.3526	gene_id SUVH456STRG.3526; transcript_id SUVH456STRG.3526.12; exon_number 6	20	20	1	1	11314623	11315640	AT1TE36605	1	11315040	11316663	Intragenic	3	TRUE	FALSE	FALSE	-	6	7	middle	A3SS, RI	NA
A3SS, RI	ATSS	AT2TE71535	AT2G38130	Acyl-CoA N-acyltransferases (NAT) superfamily protein	1.68416	0.140487	0.05505	0.0166759	0	0	0	SUVH456STRG.11731.1_15980469_15980503	SUVH456STRG.11731.1	SUVH456STRG.11731	gene_id SUVH456STRG.11731; transcript_id SUVH456STRG.11731.1; exon_number 5	21	19	0.904762	2	15980469	15980503	AT2TE71535	2	15980363	15980669	Intragenic	2	TRUE	FALSE	FALSE	-	5	6	middle	A3SS, RI	ATSS
RI	ATSS	AT2TE71535	AT2G38130	Acyl-CoA N-acyltransferases (NAT) superfamily protein	1.68416	0.140487	0.05505	0.0166759	0	0	0	SUVH456STRG.11731.1_15980637_15980757	SUVH456STRG.11731.1	SUVH456STRG.11731	gene_id SUVH456STRG.11731; transcript_id SUVH456STRG.11731.1; exon_number 6	21	19	0.904762	2	15980637	15980757	AT2TE71535	2	15980363	15980669	Intragenic	3	TRUE	TRUE	FALSE	-	6	6	first	RI	ATSS
NA	ATTS	AT5TE70420	AT5G48300	ADP glucose pyrophosphorylase 1	0.557362	0.739714	0.05525	0.000206477	0	0	0	SUVH456STRG.28824.9_19572440_19572798	SUVH456STRG.28824.9	SUVH456STRG.28824	gene_id SUVH456STRG.28824; transcript_id SUVH456STRG.28824.9; exon_number 8	13	6	0.461538	5	19572440	19572798	AT5TE70420	5	19572722	19573090	Intergenic	3	FALSE	FALSE	TRUE	+	8	8	last	NA	ATTS
NA	ATTS	AT5TE33460	AT5G26360	TCP-1/cpn60 chaperonin family protein	0.256612	0.999952	0.05675	0.0154361	0	0	0	SUVH456STRG.26936.2_9255166_9255746	SUVH456STRG.26936.2	SUVH456STRG.26936	gene_id SUVH456STRG.26936; transcript_id SUVH456STRG.26936.2; exon_number 1	7	5	0.714286	5	9255166	9255746	AT5TE33460	5	9253968	9255225	Intergenic	3	FALSE	TRUE	FALSE	-	1	12	last	NA	ATTS
NA	ATSS	AT3TE16190	AT3G12080	GTP-binding family protein	0.53855	0.999952	0.0568	0.0247149	0	0	0	SUVH456STRG.14412.6_3847811_3848238	SUVH456STRG.14412.6	SUVH456STRG.14412	gene_id SUVH456STRG.14412; transcript_id SUVH456STRG.14412.6; exon_number 1	9	7	0.777778	3	3847811	3848238	AT3TE16190	3	3847809	3848028	Intragenic	1	FALSE	TRUE	FALSE	+	1	12	first	NA	ATSS
NA	ATTS	AT5TE96830	NA	NA	0.988305	0.802981	0.0575	0.0266157	0	0	0	SUVH456STRG.31098.8_26880960_26881215	SUVH456STRG.31098.8	SUVH456STRG.31098	gene_id SUVH456STRG.31098; transcript_id SUVH456STRG.31098.8; exon_number 1	14	14	1	5	26880960	26881215	AT5TE96830	5	26880289	26881037	Intragenic	3	FALSE	TRUE	FALSE	-	1	7	last	NA	ATTS
NA	ATTS	AT4TE59920	AT4G24930	thylakoid lumenal 17.9 kDa protein, chloroplast	0.882693	0.716998	0.06415	0.00198224	0	0	0	SUVH456STRG.22105.1_12821188_12821719	SUVH456STRG.22105.1	SUVH456STRG.22105	gene_id SUVH456STRG.22105; transcript_id SUVH456STRG.22105.1; exon_number 1	5	1	0.2	4	12821188	12821719	AT4TE59920	4	12820984	12821320	Intergenic	3	FALSE	TRUE	FALSE	-	1	4	last	NA	ATTS
NA	ATTS	AT3TE18195	AT3G13320	cation exchanger 2	7.73719	0.0512971	0.06435	0.0139229	0	0	0	SUVH456STRG.14558.10_4317986_4318303	SUVH456STRG.14558.10	SUVH456STRG.14558	gene_id SUVH456STRG.14558; transcript_id SUVH456STRG.14558.10; exon_number 12	14	11	0.785714	3	4317986	4318303	AT3TE18195	3	4318256	4319144	Intergenic	3	FALSE	FALSE	TRUE	+	12	12	last	NA	ATTS
NA	ATSS	AT4TE20250	AT4G08035	NA	7.08411	0.146611	0.06595	2.79037e-06	0	0	0	SUVH456STRG.20063.2_4866562_4867187	SUVH456STRG.20063.2	SUVH456STRG.20063	gene_id SUVH456STRG.20063; transcript_id SUVH456STRG.20063.2; exon_number 1	18	14	0.777778	4	4866562	4867187	AT4TE20250	4	4866355	4866678	Intergenic	3	FALSE	TRUE	FALSE	+	1	4	first	NA	ATSS
A5SS	AFE, ATSS	AT5TE14340	AT5G12240	octanoyltransferase	1.17569	0.331377	0.06675	0.0235325	0	0	0	SUVH456STRG.25328.4_3960354_3960408	SUVH456STRG.25328.4	SUVH456STRG.25328	gene_id SUVH456STRG.25328; transcript_id SUVH456STRG.25328.4; exon_number 5	13	12	0.923077	5	3960354	3960408	AT5TE14340	5	3960294	3960506	Intragenic	2	TRUE	FALSE	FALSE	-	5	6	middle	A5SS	AFE, ATSS
NA	ATTS	AT4TE74540	AT4G32360	Pyridine nucleotide-disulfide oxidoreductase family protein	6.14805	NA	0.07035	0.0340092	0	0	0	SUVH456STRG.22994.14_15624271_15624860	SUVH456STRG.22994.14	SUVH456STRG.22994	gene_id SUVH456STRG.22994; transcript_id SUVH456STRG.22994.14; exon_number 12	17	15	0.882353	4	15624271	15624860	AT4TE74540	4	15624805	15625794	Intergenic	3	FALSE	FALSE	TRUE	+	12	12	last	NA	ATTS
NA	ATTS	AT4TE32800	AT4G12780	Chaperone DnaJ-domain superfamily protein	7.95005	0.00983576	0.0717	1.56654e-05	0	0	0	SUVH456STRG.20604.7_7516291_7516999	SUVH456STRG.20604.7	SUVH456STRG.20604	gene_id SUVH456STRG.20604; transcript_id SUVH456STRG.20604.7; exon_number 8	14	13	0.928571	4	7516291	7516999	AT4TE32800	4	7516793	7516993	Intragenic	1	FALSE	FALSE	FALSE	+	8	8	last	NA	ATTS
NA	ATTS	AT5TE63120	AT5G43500	actin-related protein 9	7.19004	0.125759	0.07335	0.0120145	0	0	0	SUVH456STRG.28217.9_17473285_17473538	SUVH456STRG.28217.9	SUVH456STRG.28217	gene_id SUVH456STRG.28217; transcript_id SUVH456STRG.28217.9; exon_number 18	16	16	1	5	17473285	17473538	AT5TE63120	5	17473458	17474026	Intergenic	3	FALSE	FALSE	TRUE	+	18	18	last	NA	ATTS
NA	ATTS	AT1TE77440	AT1G63420	O-glucosyltransferase-like protein (DUF821)	7.23632	0.0932016	0.0739	0.00116665	0	0	0	SUVH456STRG.5962.9_23518408_23518900	SUVH456STRG.5962.9	SUVH456STRG.5962	gene_id SUVH456STRG.5962; transcript_id SUVH456STRG.5962.9; exon_number 7	18	18	1	1	23518408	23518900	AT1TE77440	1	23518779	23519503	Intergenic	3	FALSE	FALSE	TRUE	+	7	7	last	NA	ATTS
NA	ATTS	AT1TE66570	AT1G54000	GDSL-like Lipase/Acylhydrolase superfamily protein	-0.40305	0.999952	0.07555	0.0103739	0	0	0	SUVH456STRG.5056.3_20154344_20154876	SUVH456STRG.5056.3	SUVH456STRG.5056	gene_id SUVH456STRG.5056; transcript_id SUVH456STRG.5056.3; exon_number 1	6	3	0.5	1	20154344	20154876	AT1TE66570	1	20153633	20154352	Intergenic	3	FALSE	TRUE	FALSE	-	1	4	last	NA	ATTS
NA	ATSS	AT3TE66755	AT3G45010	serine carboxypeptidase-like 48	0.0542104	0.999952	0.0769	0.00372966	0	0	0	SUVH456STRG.17068.4_16466300_16466671	SUVH456STRG.17068.4	SUVH456STRG.17068	gene_id SUVH456STRG.17068; transcript_id SUVH456STRG.17068.4; exon_number 1	6	6	1	3	16466300	16466671	AT3TE66755	3	16465475	16466309	Intergenic	3	FALSE	TRUE	FALSE	+	1	9	first	NA	ATSS
NA	ATTS	AT3TE92210	AT3G61130	galacturonosyltransferase 1	1.04156	0.308333	0.07845	0.00230163	0	0	0	SUVH456STRG.18983.3_22625238_22625713	SUVH456STRG.18983.3	SUVH456STRG.18983	gene_id SUVH456STRG.18983; transcript_id SUVH456STRG.18983.3; exon_number 10	6	6	1	3	22625238	22625713	AT3TE92210	3	22625557	22626150	Intergenic	3	FALSE	FALSE	TRUE	+	10	10	last	NA	ATTS
NA	ATTS	AT3TE82225	AT3G54660	glutathione reductase	0.0408586	0.999952	0.0794	0.0230355	0	0	0	SUVH456STRG.18225.1_20229719_20230109	SUVH456STRG.18225.1	SUVH456STRG.18225	gene_id SUVH456STRG.18225; transcript_id SUVH456STRG.18225.1; exon_number 1	4	1	0.25	3	20229719	20230109	AT3TE82225	3	20229270	20229733	Intergenic	3	FALSE	TRUE	FALSE	-	1	10	last	NA	ATTS
NA	ATTS	AT4TE04220	AT4G01900	nitrogen regulatory P-II-like protein	1.33711	0.143877	0.08155	0.000196843	0	0	0	SUVH456STRG.19525.5_823238_823617	SUVH456STRG.19525.5	SUVH456STRG.19525	gene_id SUVH456STRG.19525; transcript_id SUVH456STRG.19525.5; exon_number 8	5	1	0.2	4	823238	823617	AT4TE04220	4	823506	824051	Intergenic	3	FALSE	FALSE	TRUE	+	8	8	last	NA	ATTS
NA	ATTS	AT2TE07280	AT2G04540	Beta-ketoacyl synthase	4.01288	0.464789	0.0838	0.00081969	0	0	0	SUVH456STRG.8516.3_1581411_1581682	SUVH456STRG.8516.3	SUVH456STRG.8516	gene_id SUVH456STRG.8516; transcript_id SUVH456STRG.8516.3; exon_number 1	10	10	1	2	1581411	1581682	AT2TE07280	2	1580002	1581490	Intergenic	3	FALSE	TRUE	FALSE	-	1	12	last	NA	ATTS
NA	ATSS	AT4TE64730	AT4G27490	3'-5'-exoribonuclease family protein	6.52034	NA	0.08655	0.00198995	0	0	0	SUVH456STRG.22408.10_13739765_13739835	SUVH456STRG.22408.10	SUVH456STRG.22408	gene_id SUVH456STRG.22408; transcript_id SUVH456STRG.22408.10; exon_number 1	24	10	0.416667	4	13739765	13739835	AT4TE64730	4	13739368	13739779	Intergenic	3	FALSE	TRUE	FALSE	+	1	8	first	NA	ATSS
A5SS, SE	AFE, ALE, ATSS, ATTS	AT3TE43080	AT3G27940	LOB domain-containing protein 26	7.03368	0.150366	0.08945	0.00531651	0	0	0	SUVH456STRG.16386.3_10373223_10373396	SUVH456STRG.16386.3	SUVH456STRG.16386	gene_id SUVH456STRG.16386; transcript_id SUVH456STRG.16386.3; exon_number 1	10	9	0.9	3	10373223	10373396	AT3TE43080	3	10373031	10374065	Intragenic	2	TRUE	TRUE	TRUE	+	1	2	first	A5SS, SE	AFE, ALE, ATSS, ATTS
NA	ALE, ATTS	AT3TE43090	AT3G27940	LOB domain-containing protein 26	7.03368	0.150366	0.08945	0.00531651	0	0	0	SUVH456STRG.16386.3_10375867_10376459	SUVH456STRG.16386.3	SUVH456STRG.16386	gene_id SUVH456STRG.16386; transcript_id SUVH456STRG.16386.3; exon_number 2	10	9	0.9	3	10375867	10376459	AT3TE43090	3	10376364	10377244	Intergenic	3	FALSE	FALSE	TRUE	+	2	2	last	NA	ALE, ATTS
NA	ATTS	AT5TE69960	AT5G48000	cytochrome P450, family 708, subfamily A, polypeptide 2	-0.45228	0.999952	0.09145	0.0186553	0	0	0	SUVH456STRG.28784.5_19444137_19444531	SUVH456STRG.28784.5	SUVH456STRG.28784	gene_id SUVH456STRG.28784; transcript_id SUVH456STRG.28784.5; exon_number 1	8	8	1	5	19444137	19444531	AT5TE69960	5	19443311	19444302	Intergenic	3	FALSE	TRUE	FALSE	-	1	9	last	NA	ATTS
NA	ATSS	AT2TE27085	AT2G15292	NA	1.83391	0.675585	0.0926	0.00858149	0	0	0	SUVH456STRG.9165.3_6645206_6645524	SUVH456STRG.9165.3	SUVH456STRG.9165	gene_id SUVH456STRG.9165; transcript_id SUVH456STRG.9165.3; exon_number 2	7	4	0.571429	2	6645206	6645524	AT2TE27085	2	6645493	6646976	Intergenic	3	FALSE	FALSE	TRUE	-	2	2	first	NA	ATSS
NA	ATTS	AT3TE73180	AT3G48740	Nodulin MtN3 family protein	1.18478	0.0359382	0.0931	0.000454958	0	0	0	SUVH456STRG.17497.4_18052593_18053767	SUVH456STRG.17497.4	SUVH456STRG.17497	gene_id SUVH456STRG.17497; transcript_id SUVH456STRG.17497.4; exon_number 1	5	5	1	3	18052593	18053767	AT3TE73180	3	18052272	18052673	Intergenic	3	FALSE	TRUE	FALSE	-	1	4	last	NA	ATTS
RI	NA	AT4TE12425	AT4G05150	Octicosapeptide/Phox/Bem1p family protein	-0.463493	0.999952	0.0945	0.00931311	0	0	0	SUVH456STRG.19934.2_2660363_2662871	SUVH456STRG.19934.2	SUVH456STRG.19934	gene_id SUVH456STRG.19934; transcript_id SUVH456STRG.19934.2; exon_number 1	2	1	0.5	4	2660363	2662871	AT4TE12425	4	2660916	2661515	Intragenic	1	FALSE	FALSE	FALSE	+	1	1	single	RI	NA
NA	ATTS	AT3TE29005	AT3G19860	basic helix-loop-helix (bHLH) DNA-binding superfamily protein	0.189671	0.999952	0.0947	0.0318517	0	0	0	SUVH456STRG.15399.1_6905695_6906126	SUVH456STRG.15399.1	SUVH456STRG.15399	gene_id SUVH456STRG.15399; transcript_id SUVH456STRG.15399.1; exon_number 5	12	11	0.916667	3	6905695	6906126	AT3TE29005	3	6906080	6906569	Intergenic	3	FALSE	FALSE	TRUE	+	5	5	last	NA	ATTS
NA	ATSS	AT5TE10430	AT5G09225	transmembrane protein	0.892831	0.033989	0.0951	0.00382555	0	0	0	SUVH456STRG.24956.3_2871119_2871187	SUVH456STRG.24956.3	SUVH456STRG.24956	gene_id SUVH456STRG.24956; transcript_id SUVH456STRG.24956.3; exon_number 4	4	4	1	5	2871119	2871187	AT5TE10430	5	2870845	2871212	Intragenic	2	TRUE	TRUE	TRUE	-	4	4	first	NA	ATSS
NA	ATTS	AT5TE35160	AT5G27470	seryl-tRNA synthetase / serine-tRNA ligase	0.757388	0.464845	0.09785	0.0141775	0	0	0	SUVH456STRG.27058.5_9696761_9697370	SUVH456STRG.27058.5	SUVH456STRG.27058	gene_id SUVH456STRG.27058; transcript_id SUVH456STRG.27058.5; exon_number 8	7	7	1	5	9696761	9697370	AT5TE35160	5	9697215	9697451	Intergenic	3	FALSE	FALSE	TRUE	+	8	8	last	NA	ATTS
NA	ATTS	AT2TE05820	AT2G04030	Chaperone protein htpG family protein	0.081291	0.999952	0.0993	0.018355	0	0	0	SUVH456STRG.8470.3_1285551_1286084	SUVH456STRG.8470.3	SUVH456STRG.8470	gene_id SUVH456STRG.8470; transcript_id SUVH456STRG.8470.3; exon_number 18	4	3	0.75	2	1285551	1286084	AT2TE05820	2	1286036	1287238	Intergenic	3	FALSE	FALSE	TRUE	+	18	18	last	NA	ATTS
NA	ATTS	AT5TE01180	AT5G01850	Protein kinase superfamily protein	6.96651	0.186905	0.10315	0.00270969	0	0	0	SUVH456STRG.24128.6_333898_334470	SUVH456STRG.24128.6	SUVH456STRG.24128	gene_id SUVH456STRG.24128; transcript_id SUVH456STRG.24128.6; exon_number 5	13	13	1	5	333898	334470	AT5TE01180	5	334349	335083	Intergenic	3	FALSE	FALSE	TRUE	+	5	5	last	NA	ATTS
NA	ATTS	AT3TE43655	AT3G28180	Cellulose-synthase-like C4	0.121545	0.999952	0.1037	0.00130145	0	0	0	SUVH456STRG.16424.2_10507912_10509236	SUVH456STRG.16424.2	SUVH456STRG.16424	gene_id SUVH456STRG.16424; transcript_id SUVH456STRG.16424.2; exon_number 3	4	3	0.75	3	10507912	10509236	AT3TE43655	3	10509105	10509520	Intergenic	3	FALSE	FALSE	TRUE	+	3	3	last	NA	ATTS
NA	ATTS	AT1TE56345	AT1G45000	AAA-type ATPase family protein	0.54148	0.773199	0.10535	0.000682598	0	0	0	SUVH456STRG.4211.6_17011532_17011921	SUVH456STRG.4211.6	SUVH456STRG.4211	gene_id SUVH456STRG.4211; transcript_id SUVH456STRG.4211.6; exon_number 10	6	6	1	1	17011532	17011921	AT1TE56345	1	17011768	17012077	Intergenic	3	FALSE	FALSE	TRUE	+	10	10	last	NA	ATTS
NA	ATTS	AT5TE88485	NA	NA	0.767588	0.47398	0.10815	0.000141345	0	0	0	SUVH456STRG.30251.1_24587205_24587717	SUVH456STRG.30251.1	SUVH456STRG.30251	gene_id SUVH456STRG.30251; transcript_id SUVH456STRG.30251.1; exon_number 1	8	8	1	5	24587205	24587717	AT5TE88485	5	24587191	24587395	Intragenic	1	FALSE	TRUE	FALSE	-	1	4	last	NA	ATTS
NA	AFE, ATSS	AT1TE04920	AT1G05180	NAD(P)-binding Rossmann-fold superfamily protein	0.877947	0.792903	0.10995	0.00612258	0	0	0	SUVH456STRG.506.2_1501689_1501825	SUVH456STRG.506.2	SUVH456STRG.506	gene_id SUVH456STRG.506; transcript_id SUVH456STRG.506.2; exon_number 14	10	2	0.2	1	1501689	1501825	AT1TE04920	1	1501822	1502307	Intergenic	3	FALSE	FALSE	TRUE	-	14	14	first	NA	AFE, ATSS
NA	ALE, ATTS	AT1TE71950	AT1G58848	Disease resistance protein (CC-NBS-LRR class) family	0.535597	0.876192	0.114	0.0187275	0	0	0	SUVH456STRG.5493.6_21796607_21799836	SUVH456STRG.5493.6	SUVH456STRG.5493	gene_id SUVH456STRG.5493; transcript_id SUVH456STRG.5493.6; exon_number 6	7	4	0.571429	1	21796607	21799836	AT1TE71950	1	21796937	21801751	Intergenic	2	TRUE	FALSE	TRUE	+	6	6	last	NA	ALE, ATTS
NA	ATTS	AT3TE85990	AT3G57090	Tetratricopeptide repeat (TPR)-like superfamily protein	0.824291	0.0699704	0.11605	0.00147407	0	0	0	SUVH456STRG.18505.4_21129886_21130187	SUVH456STRG.18505.4	SUVH456STRG.18505	gene_id SUVH456STRG.18505; transcript_id SUVH456STRG.18505.4; exon_number 5	7	2	0.285714	3	21129886	21130187	AT3TE85990	3	21130157	21130711	Intragenic	3	FALSE	FALSE	TRUE	+	5	5	last	NA	ATTS
NA	ATTS	AT1TE67210	AT1G54460	TPX2 (targeting protein for Xklp2) protein family	8.38207	0.00173898	0.1173	7.12743e-14	0	0	0	SUVH456STRG.5113.7_20340599_20341206	SUVH456STRG.5113.7	SUVH456STRG.5113	gene_id SUVH456STRG.5113; transcript_id SUVH456STRG.5113.7; exon_number 1	16	16	1	1	20340599	20341206	AT1TE67210	1	20339966	20340796	Intergenic	3	FALSE	TRUE	FALSE	-	1	7	last	NA	ATTS
NA	ATSS	AT1TE02770	AT1G03410	2-oxoglutarate (2OG) and Fe(II)-dependent oxygenase superfamily protein	-0.135276	0.999952	0.11765	0.032332	0	0	0	SUVH456STRG.304.4_846729_847181	SUVH456STRG.304.4	SUVH456STRG.304	gene_id SUVH456STRG.304; transcript_id SUVH456STRG.304.4; exon_number 3	2	2	1	1	846729	847181	AT1TE02770	1	846663	847739	Intragenic	2	TRUE	TRUE	TRUE	-	3	3	first	NA	ATSS
NA	ATSS	AT4TE63170	NA	NA	1.04043	0.372893	0.1229	1.01031e-08	0	0	0	SUVH456STRG.22318.6_13433842_13434226	SUVH456STRG.22318.6	SUVH456STRG.22318	gene_id SUVH456STRG.22318; transcript_id SUVH456STRG.22318.6; exon_number 11	8	8	1	4	13433842	13434226	AT4TE63170	4	13433939	13434466	Intragenic	3	FALSE	FALSE	TRUE	-	11	11	first	NA	ATSS
NA	ATTS	AT2TE73940	AT2G39440	ribonuclease H2 subunit C-like protein	8.46078	0.00808858	0.124	0.000895556	0	0	0	SUVH456STRG.11889.1_16467843_16468285	SUVH456STRG.11889.1	SUVH456STRG.11889	gene_id SUVH456STRG.11889; transcript_id SUVH456STRG.11889.1; exon_number 1	6	3	0.5	2	16467843	16468285	AT2TE73940	2	16467346	16467949	Intergenic	3	FALSE	TRUE	FALSE	-	1	5	last	NA	ATTS
NA	ATSS	AT2TE49950	AT2G26990	proteasome family protein	0.361899	0.999952	0.12735	0.0340092	0	0	0	SUVH456STRG.10444.1_11522402_11522558	SUVH456STRG.10444.1	SUVH456STRG.10444	gene_id SUVH456STRG.10444; transcript_id SUVH456STRG.10444.1; exon_number 10	4	3	0.75	2	11522402	11522558	AT2TE49950	2	11522542	11523084	Intergenic	3	FALSE	FALSE	TRUE	-	10	10	first	NA	ATSS
NA	ATTS	AT3TE70570	AT3G47250	transmembrane protein, putative (DUF247)	0.675145	0.322291	0.12995	0.00033916	0	0	0	SUVH456STRG.17307.1_17399781_17401594	SUVH456STRG.17307.1	SUVH456STRG.17307	gene_id SUVH456STRG.17307; transcript_id SUVH456STRG.17307.1; exon_number 1	5	5	1	3	17399781	17401594	AT3TE70570	3	17399608	17400005	Intergenic	3	FALSE	TRUE	FALSE	-	1	2	last	NA	ATTS
NA	ATTS	AT2TE64890	AT2G34690	Glycolipid transfer protein (GLTP) family protein	0.58994	0.67422	0.1329	1.60628e-05	0	0	0	SUVH456STRG.11303.2_14631672_14632107	SUVH456STRG.11303.2	SUVH456STRG.11303	gene_id SUVH456STRG.11303; transcript_id SUVH456STRG.11303.2; exon_number 4	3	1	0.333333	2	14631672	14632107	AT2TE64890	2	14631913	14632343	Intergenic	3	FALSE	FALSE	TRUE	+	4	4	last	NA	ATTS
RI	ATTS	AT2TE01630	AT2G01890	purple acid phosphatase 8	0.53862	0.90538	0.13525	0.000332332	0	0	0	SUVH456STRG.8250.2_396780_397201	SUVH456STRG.8250.2	SUVH456STRG.8250	gene_id SUVH456STRG.8250; transcript_id SUVH456STRG.8250.2; exon_number 1	7	7	1	2	396780	397201	AT2TE01630	2	393577	396843	Intergenic	3	TRUE	TRUE	FALSE	-	1	7	last	RI	ATTS
NA	ATTS	AT5TE70890	AT5G48590	phosphoserine aminotransferase, putative (DUF760)	9.25394	3.1863e-05	0.13825	6.02661e-15	0	0	0	SUVH456STRG.28853.4_19698460_19699883	SUVH456STRG.28853.4	SUVH456STRG.28853	gene_id SUVH456STRG.28853; transcript_id SUVH456STRG.28853.4; exon_number 1	4	4	1	5	19698460	19699883	AT5TE70890	5	19699770	19701657	Intergenic	3	FALSE	FALSE	TRUE	+	1	1	single	NA	ATTS
NA	ATTS	AT1TE28620	AT1G25277	hypothetical protein	2.4553	0.42971	0.14315	0.00448447	0	0	0	SUVH456STRG.2888.3_8862519_8862875	SUVH456STRG.2888.3	SUVH456STRG.2888	gene_id SUVH456STRG.2888; transcript_id SUVH456STRG.2888.3; exon_number 3	3	2	0.666667	1	8862519	8862875	AT1TE28620	1	8862643	8863519	Intergenic	3	FALSE	FALSE	TRUE	+	3	3	last	NA	ATTS
NA	ATTS	AT3TE79010	AT3G52500	Eukaryotic aspartyl protease family protein	0.996986	0.494844	0.1433	1.90491e-06	0	0	0	SUVH456STRG.17946.1_19465358_19466188	SUVH456STRG.17946.1	SUVH456STRG.17946	gene_id SUVH456STRG.17946; transcript_id SUVH456STRG.17946.1; exon_number 1	3	3	1	3	19465358	19466188	AT3TE79010	3	19465095	19465568	Intergenic	3	FALSE	TRUE	FALSE	-	1	1	single	NA	ATTS
RI	ATTS	AT4TE37565	AT4G14746	neurogenic locus notch-like protein	8.32409	0.00213161	0.14975	2.43048e-12	0	0	0	SUVH456STRG.20843.2_8462542_8462799	SUVH456STRG.20843.2	SUVH456STRG.20843	gene_id SUVH456STRG.20843; transcript_id SUVH456STRG.20843.2; exon_number 1	6	6	1	4	8462542	8462799	AT4TE37565	4	8462456	8462882	Intergenic	2	TRUE	TRUE	TRUE	-	1	5	last	RI	ATTS
NA	ATTS	AT2TE38000	AT2G20950	phospholipase-like protein (PEARLI 4) family protein	1.3518	0.733192	0.15435	0.00595843	0	0	0	SUVH456STRG.9754.3_9004625_9005940	SUVH456STRG.9754.3	SUVH456STRG.9754	gene_id SUVH456STRG.9754; transcript_id SUVH456STRG.9754.3; exon_number 8	9	8	0.888889	2	9004625	9005940	AT2TE38000	2	9005577	9005954	Intragenic	1	FALSE	FALSE	TRUE	+	8	8	last	NA	ATTS
NA	ATTS	AT1TE36545	AT1G31550	GDSL-like Lipase/Acylhydrolase superfamily protein	8.09405	0.00846089	0.1571	9.28541e-05	0	0	0	SUVH456STRG.3525.5_11295540_11295912	SUVH456STRG.3525.5	SUVH456STRG.3525	gene_id SUVH456STRG.3525; transcript_id SUVH456STRG.3525.5; exon_number 1	8	8	1	1	11295540	11295912	AT1TE36545	1	11295413	11295628	Intergenic	3	FALSE	TRUE	FALSE	-	1	5	last	NA	ATTS
NA	ATTS	AT1TE65980	AT1G53470	mechanosensitive channel of small conductance-like 4	-0.00618835	0.999952	0.15965	0.000314534	0	0	0	SUVH456STRG.4971.2_19961277_19961843	SUVH456STRG.4971.2	SUVH456STRG.4971	gene_id SUVH456STRG.4971; transcript_id SUVH456STRG.4971.2; exon_number 5	2	1	0.5	1	19961277	19961843	AT1TE65980	1	19961743	19962050	Intergenic	3	FALSE	FALSE	TRUE	+	5	5	last	NA	ATTS
NA	ATTS	AT3TE43015	AT3G27906	hypothetical protein	2.96467	0.334722	0.1691	2.74294e-05	0	0	0	SUVH456STRG.16382.3_10354762_10356027	SUVH456STRG.16382.3	SUVH456STRG.16382	gene_id SUVH456STRG.16382; transcript_id SUVH456STRG.16382.3; exon_number 1	3	2	0.666667	3	10354762	10356027	AT3TE43015	3	10354634	10354930	Intragenic	3	FALSE	TRUE	FALSE	-	1	2	last	NA	ATTS
NA	ATSS	AT3TE43020	AT3G27906	hypothetical protein	2.96467	0.334722	0.1691	2.74294e-05	0	0	0	SUVH456STRG.16382.3_10356119_10356495	SUVH456STRG.16382.3	SUVH456STRG.16382	gene_id SUVH456STRG.16382; transcript_id SUVH456STRG.16382.3; exon_number 2	3	3	1	3	10356119	10356495	AT3TE43020	3	10356480	10357165	Intergenic	3	FALSE	FALSE	TRUE	-	2	2	first	NA	ATSS
NA	ATTS	AT4TE25350	AT4G09500	UDP-Glycosyltransferase superfamily protein	8.11418	0.00626143	0.1718	1.11542e-12	0	0	0	SUVH456STRG.20222.2_6018943_6019762	SUVH456STRG.20222.2	SUVH456STRG.20222	gene_id SUVH456STRG.20222; transcript_id SUVH456STRG.20222.2; exon_number 2	7	7	1	4	6018943	6019762	AT4TE25350	4	6019557	6019884	Intergenic	3	FALSE	FALSE	TRUE	+	2	2	last	NA	ATTS
NA	ATSS	AT5TE66335	AT5G45490	P-loop containing nucleoside triphosphate hydrolases superfamily protein	0.676524	0.532253	0.173	4.92037e-06	0	0	0	SUVH456STRG.28488.3_18430942_18432431	SUVH456STRG.28488.3	SUVH456STRG.28488	gene_id SUVH456STRG.28488; transcript_id SUVH456STRG.28488.3; exon_number 1	3	3	1	5	18430942	18432431	AT5TE66335	5	18430774	18430978	Intragenic	3	FALSE	TRUE	FALSE	+	1	1	single	NA	ATSS
NA	ATSS	AT5TE92530	AT5G64290	dicarboxylate transport 2.1	0.601056	0.358402	0.17535	0.00252367	0	0	0	SUVH456STRG.30637.1_25715829_25716741	SUVH456STRG.30637.1	SUVH456STRG.30637	gene_id SUVH456STRG.30637; transcript_id SUVH456STRG.30637.1; exon_number 4	5	4	0.8	5	25715829	25716741	AT5TE92530	5	25716290	25716629	Intragenic	1	FALSE	FALSE	FALSE	-	4	4	first	NA	ATSS
NA	ATSS	AT2TE37325	AT2G20610	Tyrosine transaminase family protein	1.30695	0.270704	0.17785	0.00132559	0	0	0	SUVH456STRG.9712.4_8878866_8878952	SUVH456STRG.9712.4	SUVH456STRG.9712	gene_id SUVH456STRG.9712; transcript_id SUVH456STRG.9712.4; exon_number 4	3	3	1	2	8878866	8878952	AT2TE37325	2	8872129	8883513	Intergenic	2	TRUE	TRUE	TRUE	-	4	4	first	NA	ATSS
RI	ATSS	AT2TE37325	AT2G20610	Tyrosine transaminase family protein	1.30695	0.270704	0.17785	0.00132559	0	0	0	SUVH456STRG.9712.4_8878628_8878784	SUVH456STRG.9712.4	SUVH456STRG.9712	gene_id SUVH456STRG.9712; transcript_id SUVH456STRG.9712.4; exon_number 3	3	3	1	2	8878628	8878784	AT2TE37325	2	8872129	8883513	Intergenic	2	TRUE	FALSE	FALSE	-	3	4	middle	RI	ATSS
RI	NA	AT2TE37325	AT2G20610	Tyrosine transaminase family protein	1.30695	0.270704	0.17785	0.00132559	0	0	0	SUVH456STRG.9712.4_8878405_8878499	SUVH456STRG.9712.4	SUVH456STRG.9712	gene_id SUVH456STRG.9712; transcript_id SUVH456STRG.9712.4; exon_number 2	3	3	1	2	8878405	8878499	AT2TE37325	2	8872129	8883513	Intergenic	2	TRUE	FALSE	FALSE	-	2	4	middle	RI	NA
NA	ATTS	AT2TE37325	AT2G20610	Tyrosine transaminase family protein	1.30695	0.270704	0.17785	0.00132559	0	0	0	SUVH456STRG.9712.4_8878021_8878325	SUVH456STRG.9712.4	SUVH456STRG.9712	gene_id SUVH456STRG.9712; transcript_id SUVH456STRG.9712.4; exon_number 1	3	3	1	2	8878021	8878325	AT2TE37325	2	8872129	8883513	Intergenic	2	TRUE	TRUE	TRUE	-	1	4	last	NA	ATTS
RI	NA	AT3TE08370	AT3G06480	DEAD box RNA helicase family protein	0.0133329	0.999952	0.1779	0.0475369	0	0	0	SUVH456STRG.13785.1_1985450_1986979	SUVH456STRG.13785.1	SUVH456STRG.13785	gene_id SUVH456STRG.13785; transcript_id SUVH456STRG.13785.1; exon_number 1	4	3	0.75	3	1985450	1986979	AT3TE08370	3	1986252	1986554	Intragenic	1	FALSE	FALSE	FALSE	-	1	1	single	RI	NA
NA	ATSS	AT5TE27590	AT5G22850	Eukaryotic aspartyl protease family protein	0.329256	0.999952	0.1813	0.000349741	0	0	0	SUVH456STRG.26508.1_7636062_7636554	SUVH456STRG.26508.1	SUVH456STRG.26508	gene_id SUVH456STRG.26508; transcript_id SUVH456STRG.26508.1; exon_number 10	7	5	0.714286	5	7636062	7636554	AT5TE27590	5	7636532	7637136	Intergenic	3	FALSE	FALSE	TRUE	-	10	10	first	NA	ATSS
RI	NA	AT3TE48910	AT3G29970	B12D protein	2.68944	0.0126904	0.18535	0.00127843	0	0	0	SUVH456STRG.16623.5_11745224_11746554	SUVH456STRG.16623.5	SUVH456STRG.16623	gene_id SUVH456STRG.16623; transcript_id SUVH456STRG.16623.5; exon_number 1	7	7	1	3	11745224	11746554	AT3TE48910	3	11745514	11746336	Intragenic	1	TRUE	FALSE	FALSE	+	1	1	single	RI	NA
NA	ATTS	AT3TE66765	AT3G45030	Ribosomal protein S10p/S20e family protein	1.28682	0.000186057	0.19345	1.01238e-23	0	0	0	SUVH456STRG.17070.1_16471368_16471748	SUVH456STRG.17070.1	SUVH456STRG.17070	gene_id SUVH456STRG.17070; transcript_id SUVH456STRG.17070.1; exon_number 1	3	3	1	3	16471368	16471748	AT3TE66765	3	16470339	16471533	Intergenic	3	FALSE	TRUE	FALSE	-	1	3	last	NA	ATTS
NA	ATTS	AT2TE29630	AT2G16740	ubiquitin-conjugating enzyme 29	1.21283	0.146093	0.19545	1.06583e-19	0	0	0	SUVH456STRG.9303.7_7268593_7268942	SUVH456STRG.9303.7	SUVH456STRG.9303	gene_id SUVH456STRG.9303; transcript_id SUVH456STRG.9303.7; exon_number 4	10	10	1	2	7268593	7268942	AT2TE29630	2	7268742	7269764	Intergenic	3	FALSE	FALSE	TRUE	+	4	4	last	NA	ATTS
A5SS	ATTS	AT2TE41665	AT2G22920	serine carboxypeptidase-like 12	8.27586	0.00309895	0.19635	3.49841e-13	0	0	0	SUVH456STRG.9979.7_9757203_9757249	SUVH456STRG.9979.7	SUVH456STRG.9979	gene_id SUVH456STRG.9979; transcript_id SUVH456STRG.9979.7; exon_number 13	7	6	0.857143	2	9757203	9757249	AT2TE41665	2	9757155	9757460	Intragenic	2	TRUE	FALSE	FALSE	+	13	14	middle	A5SS	ATTS
NA	ATTS	AT2TE41665	AT2G22920	serine carboxypeptidase-like 12	8.27586	0.00309895	0.19635	3.49841e-13	0	0	0	SUVH456STRG.9979.7_9757339_9757587	SUVH456STRG.9979.7	SUVH456STRG.9979	gene_id SUVH456STRG.9979; transcript_id SUVH456STRG.9979.7; exon_number 14	7	6	0.857143	2	9757339	9757587	AT2TE41665	2	9757155	9757460	Intragenic	3	TRUE	TRUE	FALSE	+	14	14	last	NA	ATTS
NA	ATTS	AT2TE41675	AT2G22920	serine carboxypeptidase-like 12	8.27586	0.00309895	0.19635	3.49841e-13	0	0	0	SUVH456STRG.9979.7_9757339_9757587	SUVH456STRG.9979.7	SUVH456STRG.9979	gene_id SUVH456STRG.9979; transcript_id SUVH456STRG.9979.7; exon_number 14	7	4	0.571429	2	9757339	9757587	AT2TE41675	2	9757491	9758854	Intergenic	3	FALSE	FALSE	TRUE	+	14	14	last	NA	ATTS
NA	ATSS	AT2TE61100	AT2G32690	glycine-rich protein 23	1.25677	0.116311	0.20395	0.000471061	0	0	0	SUVH456STRG.11084.1_13863567_13864017	SUVH456STRG.11084.1	SUVH456STRG.11084	gene_id SUVH456STRG.11084; transcript_id SUVH456STRG.11084.1; exon_number 1	2	2	1	2	13863567	13864017	AT2TE61100	2	13863951	13864344	Intragenic	3	FALSE	FALSE	TRUE	-	1	1	single	NA	ATSS
NA	ALE, ATTS	AT2TE18255	AT2G11000	MAK10 homologue	7.96689	0.01126	0.2252	3.3779e-07	0	0	0	SUVH456STRG.8914.4_4341122_4341555	SUVH456STRG.8914.4	SUVH456STRG.8914	gene_id SUVH456STRG.8914; transcript_id SUVH456STRG.8914.4; exon_number 1	7	4	0.571429	2	4341122	4341555	AT2TE18255	2	4340591	4341175	Intergenic	3	FALSE	TRUE	FALSE	-	1	13	last	NA	ALE, ATTS
NA	ATTS	AT5TE29570	AT5G24150	FAD/NAD(P)-binding oxidoreductase family protein	0.255307	0.999952	0.23805	0.0417522	0	0	0	SUVH456STRG.26657.1_8172312_8172707	SUVH456STRG.26657.1	SUVH456STRG.26657	gene_id SUVH456STRG.26657; transcript_id SUVH456STRG.26657.1; exon_number 1	3	3	1	5	8172312	8172707	AT5TE29570	5	8171790	8172529	Intergenic	3	FALSE	TRUE	FALSE	-	1	8	last	NA	ATTS
NA	ATTS	AT1TE14500	AT1G13080	cytochrome P450, family 71, subfamily B, polypeptide 2	1.03392	0.321378	0.24035	0.0498047	0	0	0	SUVH456STRG.1501.2_4460195_4461050	SUVH456STRG.1501.2	SUVH456STRG.1501	gene_id SUVH456STRG.1501; transcript_id SUVH456STRG.1501.2; exon_number 2	2	2	1	1	4460195	4461050	AT1TE14500	1	4460812	4461312	Intergenic	3	FALSE	FALSE	TRUE	+	2	2	last	NA	ATTS
NA	ATSS	AT4TE76875	AT4G08785-AT4G33310	NA	4.50765	NA	0.24785	0.0177346	0	0	0	SUVH456STRG.23122.1_16056057_16056636	SUVH456STRG.23122.1	SUVH456STRG.23122	gene_id SUVH456STRG.23122; transcript_id SUVH456STRG.23122.1; exon_number 1	3	2	0.666667	4	16056057	16056636	AT4TE76875	4	16055641	16056192	Intragenic	3	FALSE	TRUE	FALSE	+	1	1	single	NA	ATSS
NA	ATTS	AT3TE33110	AT3G22330	putative mitochondrial RNA helicase 2	0.00112969	0.999952	0.24935	1.33466e-07	0	0	0	SUVH456STRG.15688.2_7894713_7895388	SUVH456STRG.15688.2	SUVH456STRG.15688	gene_id SUVH456STRG.15688; transcript_id SUVH456STRG.15688.2; exon_number 6	4	4	1	3	7894713	7895388	AT3TE33110	3	7895254	7895509	Intragenic	3	FALSE	FALSE	TRUE	+	6	6	last	NA	ATTS
RI	ATTS	AT5TE17350	AT5G14840	NA	-0.0895078	0.999952	0.2513	5.18543e-16	0	0	0	SUVH456STRG.25604.1_4799211_4800191	SUVH456STRG.25604.1	SUVH456STRG.25604	gene_id SUVH456STRG.25604; transcript_id SUVH456STRG.25604.1; exon_number 1	4	3	0.75	5	4799211	4800191	AT5TE17350	5	4799157	4799906	Intragenic	1	TRUE	TRUE	FALSE	-	1	1	single	RI	ATTS
NA	ATTS	AT5TE67045	AT5G45920	SGNH hydrolase-type esterase superfamily protein	1.00035	0.764811	0.25165	0.0109585	0	0	0	SUVH456STRG.28538.2_18624248_18624940	SUVH456STRG.28538.2	SUVH456STRG.28538	gene_id SUVH456STRG.28538; transcript_id SUVH456STRG.28538.2; exon_number 4	4	4	1	5	18624248	18624940	AT5TE67045	5	18624756	18625088	Intragenic	3	FALSE	FALSE	TRUE	+	4	4	last	NA	ATTS
NA	ATTS	AT5TE17795	AT5G15160	BANQUO 2	0.647273	0.999952	0.26395	2.25527e-15	0	0	0	SUVH456STRG.25638.1_4921264_4921642	SUVH456STRG.25638.1	SUVH456STRG.25638	gene_id SUVH456STRG.25638; transcript_id SUVH456STRG.25638.1; exon_number 1	6	5	0.833333	5	4921264	4921642	AT5TE17795	5	4920664	4921403	Intergenic	3	FALSE	TRUE	FALSE	-	1	2	last	NA	ATTS
NA	ATTS	AT4TE55210	AT4G22690	cytochrome P450, family 706, subfamily A, polypeptide 1	0.900448	0.0014404	0.269	0.0128307	0	0	0	SUVH456STRG.21822.3_11929885_11931826	SUVH456STRG.21822.3	SUVH456STRG.21822	gene_id SUVH456STRG.21822; transcript_id SUVH456STRG.21822.3; exon_number 1	3	3	1	4	11929885	11931826	AT4TE55210	4	11931580	11931995	Intragenic	3	FALSE	FALSE	TRUE	+	1	1	single	NA	ATTS
NA	ATTS	AT3TE34320	AT3G23030	indole-3-acetic acid inducible 2	0.442747	0.784273	0.2884	4.27314e-07	0	0	0	SUVH456STRG.15769.1_8180723_8181800	SUVH456STRG.15769.1	SUVH456STRG.15769	gene_id SUVH456STRG.15769; transcript_id SUVH456STRG.15769.1; exon_number 1	4	3	0.75	3	8180723	8181800	AT3TE34320	3	8180020	8180776	Intergenic	3	FALSE	TRUE	FALSE	-	1	1	single	NA	ATTS
NA	ATTS	AT5TE29770	AT5G24270	Calcium-binding EF-hand family protein	1.28095	0.733106	0.29365	0.0365071	0	0	0	SUVH456STRG.26677.1_8238602_8238859	SUVH456STRG.26677.1	SUVH456STRG.26677	gene_id SUVH456STRG.26677; transcript_id SUVH456STRG.26677.1; exon_number 1	6	4	0.666667	5	8238602	8238859	AT5TE29770	5	8238254	8238637	Intergenic	3	FALSE	TRUE	FALSE	-	1	9	last	NA	ATTS
NA	ATTS	AT5TE30265	AT5G24520	Transducin/WD40 repeat-like superfamily protein	2.10296	0.464789	0.3079	2.10914e-14	0	0	0	SUVH456STRG.26718.3_8370674_8371000	SUVH456STRG.26718.3	SUVH456STRG.26718	gene_id SUVH456STRG.26718; transcript_id SUVH456STRG.26718.3; exon_number 1	10	3	0.3	5	8370674	8371000	AT5TE30265	5	8369960	8370682	Intergenic	3	FALSE	TRUE	FALSE	-	1	2	last	NA	ATTS
NA	ATTS	AT2TE04635	AT2G03440	nodulin-related protein 1	0.903765	0.143245	0.32425	1.18754e-09	0	0	0	SUVH456STRG.8412.1_1039139_1040016	SUVH456STRG.8412.1	SUVH456STRG.8412	gene_id SUVH456STRG.8412; transcript_id SUVH456STRG.8412.1; exon_number 1	3	3	1	2	1039139	1040016	AT2TE04635	2	1038911	1039436	Intergenic	3	FALSE	TRUE	FALSE	-	1	1	single	NA	ATTS
NA	ATTS	AT5TE63650	AT5G43810	Stabilizer of iron transporter SufD / Polynucleotidyl transferase	1.01548	0.932889	0.32655	0.000159334	0	0	0	SUVH456STRG.28246.2_17616377_17616907	SUVH456STRG.28246.2	SUVH456STRG.28246	gene_id SUVH456STRG.28246; transcript_id SUVH456STRG.28246.2; exon_number 20	4	1	0.25	5	17616377	17616907	AT5TE63650	5	17616869	17618656	Intergenic	3	FALSE	FALSE	TRUE	+	20	20	last	NA	ATTS
NA	ATTS	AT1TE72920	AT1G08293	NA	6.38409	NA	0.3276	3.12129e-05	0	0	0	SUVH456STRG.5563.5_22087194_22088137	SUVH456STRG.5563.5	SUVH456STRG.5563	gene_id SUVH456STRG.5563; transcript_id SUVH456STRG.5563.5; exon_number 1	6	2	0.333333	1	22087194	22088137	AT1TE72920	1	22086295	22087917	Intergenic	3	FALSE	TRUE	FALSE	-	1	1	single	NA	ATTS
NA	ATTS	AT1TE08055	AT1G07980	nuclear factor Y, subunit C10	0.512037	0.999952	0.3656	1.39008e-33	0	0	0	SUVH456STRG.835.1_2473175_2473596	SUVH456STRG.835.1	SUVH456STRG.835	gene_id SUVH456STRG.835; transcript_id SUVH456STRG.835.1; exon_number 1	2	2	1	1	2473175	2473596	AT1TE08055	1	2473098	2473306	Intergenic	3	FALSE	TRUE	FALSE	-	1	4	last	NA	ATTS
NA	ATTS	AT4TE89240	AT4G39660	alanine:glyoxylate aminotransferase 2	2.47751	6.90073e-06	0.376	1.91139e-16	0	0	0	SUVH456STRG.23926.3_18409218_18409571	SUVH456STRG.23926.3	SUVH456STRG.23926	gene_id SUVH456STRG.23926; transcript_id SUVH456STRG.23926.3; exon_number 9	3	3	1	4	18409218	18409571	AT4TE89240	4	18409374	18409914	Intergenic	3	FALSE	FALSE	TRUE	+	9	9	last	NA	ATTS
NA	ATTS	AT3TE02110	AT3G02420	dihydroflavonol 4-reductase/flavanone protein	0.589294	0.929063	0.378	5.32902e-05	0	0	0	SUVH456STRG.13237.1_495883_496331	SUVH456STRG.13237.1	SUVH456STRG.13237	gene_id SUVH456STRG.13237; transcript_id SUVH456STRG.13237.1; exon_number 1	3	1	0.333333	3	495883	496331	AT3TE02110	3	495447	495957	Intergenic	3	FALSE	TRUE	FALSE	-	1	9	last	NA	ATTS
RI	ATSS	AT3TE32730	AT3G22120	cell wall-plasma membrane linker protein	5.0607	3.82059e-05	0.3807	0.00042539	0	0	0	SUVH456STRG.15662.2_7795705_7795773	SUVH456STRG.15662.2	SUVH456STRG.15662	gene_id SUVH456STRG.15662; transcript_id SUVH456STRG.15662.2; exon_number 2	3	3	1	3	7795705	7795773	AT3TE32730	3	7795544	7795980	Intragenic	2	TRUE	TRUE	TRUE	-	2	2	first	RI	ATSS
RI	NA	AT3TE32730	AT3G22120	cell wall-plasma membrane linker protein	5.0607	3.82059e-05	0.3807	0.00042539	0	0	0	SUVH456STRG.15662.2_7794949_7795659	SUVH456STRG.15662.2	SUVH456STRG.15662	gene_id SUVH456STRG.15662; transcript_id SUVH456STRG.15662.2; exon_number 1	3	3	1	3	7794949	7795659	AT3TE32730	3	7795544	7795980	Intragenic	3	TRUE	FALSE	TRUE	-	1	2	last	RI	NA
NA	ATTS	AT3TE39985	AT3G26180	cytochrome P450, family 71, subfamily B, polypeptide 20	0.0395377	0.999952	0.38605	5.21743e-08	0	0	0	SUVH456STRG.16133.1_9578020_9580030	SUVH456STRG.16133.1	SUVH456STRG.16133	gene_id SUVH456STRG.16133; transcript_id SUVH456STRG.16133.1; exon_number 1	3	1	0.333333	3	9578020	9580030	AT3TE39985	3	9577646	9578108	Intergenic	3	FALSE	TRUE	FALSE	-	1	1	single	NA	ATTS
NA	ATTS	AT2TE39090	AT2G21550	Bifunctional dihydrofolate reductase/thymidylate synthase	8.225	0.0138981	0.3913	0.0375639	0	0	0	SUVH456STRG.9825.3_9228449_9228699	SUVH456STRG.9825.3	SUVH456STRG.9825	gene_id SUVH456STRG.9825; transcript_id SUVH456STRG.9825.3; exon_number 4	5	2	0.4	2	9228449	9228699	AT2TE39090	2	9228630	9229177	Intragenic	3	FALSE	FALSE	TRUE	+	4	4	last	NA	ATTS
NA	ATTS	AT2TE01970	AT2G01980	sodium proton exchanger, putative (NHX7) (SOS1)	0.426133	0.999952	0.39385	5.61249e-10	0	0	0	SUVH456STRG.8266.2_462443_463329	SUVH456STRG.8266.2	SUVH456STRG.8266	gene_id SUVH456STRG.8266; transcript_id SUVH456STRG.8266.2; exon_number 22	2	2	1	2	462443	463329	AT2TE01970	2	463225	463762	Intergenic	3	FALSE	FALSE	TRUE	+	22	22	last	NA	ATTS
NA	ATTS	AT5TE58020	AT5G40170	receptor like protein 54	0.143501	0.999952	0.4358	0.0124696	0	0	0	SUVH456STRG.27818.1_16064871_16067618	SUVH456STRG.27818.1	SUVH456STRG.27818	gene_id SUVH456STRG.27818; transcript_id SUVH456STRG.27818.1; exon_number 1	2	1	0.5	5	16064871	16067618	AT5TE58020	5	16064380	16064944	Intragenic	3	FALSE	TRUE	FALSE	-	1	1	single	NA	ATTS
NA	ATTS	AT1TE55590	AT1G44180	Peptidase M20/M25/M40 family protein	0.148693	0.999952	0.44015	0.0484433	0	0	0	SUVH456STRG.4169.1_16807765_16808322	SUVH456STRG.4169.1	SUVH456STRG.4169	gene_id SUVH456STRG.4169; transcript_id SUVH456STRG.4169.1; exon_number 1	3	3	1	1	16807765	16808322	AT1TE55590	1	16806150	16807920	Intergenic	3	FALSE	TRUE	FALSE	-	1	4	last	NA	ATTS
NA	ATSS	AT4TE46705	AT4G18610	LIGHT-DEPENDENT SHORT HYPOCOTYLS-like protein (DUF640)	0.925909	0.999952	0.448	0.00174177	0	0	0	SUVH456STRG.21375.1_10250607_10251665	SUVH456STRG.21375.1	SUVH456STRG.21375	gene_id SUVH456STRG.21375; transcript_id SUVH456STRG.21375.1; exon_number 1	3	1	0.333333	4	10250607	10251665	AT4TE46705	4	10249510	10250659	Intergenic	3	FALSE	TRUE	FALSE	+	1	1	single	NA	ATSS
NA	ATSS	AT1TE40170	AT1G33960	P-loop containing nucleoside triphosphate hydrolases superfamily protein	7.95633	0.0124271	0.4665	0.00562135	0	0	0	SUVH456STRG.3781.3_12346242_12346272	SUVH456STRG.3781.3	SUVH456STRG.3781	gene_id SUVH456STRG.3781; transcript_id SUVH456STRG.3781.3; exon_number 1	5	5	1	1	12346242	12346272	AT1TE40170	1	12345962	12346447	Intergenic	2	TRUE	TRUE	TRUE	+	1	6	first	NA	ATSS
NA	ATSS	AT2TE29680	AT2G16770	Basic-leucine zipper (bZIP) transcription factor family protein	0.973513	0.815465	0.4752	6.60342e-05	0	0	0	SUVH456STRG.9309.1_7279426_7279667	SUVH456STRG.9309.1	SUVH456STRG.9309	gene_id SUVH456STRG.9309; transcript_id SUVH456STRG.9309.1; exon_number 1	2	1	0.5	2	7279426	7279667	AT2TE29680	2	7278651	7279429	Intergenic	3	FALSE	TRUE	FALSE	+	1	3	first	NA	ATSS
NA	ATTS	AT2TE57405	AT2G30750	cytochrome P450 family 71 polypeptide	8.79371	0.000213549	0.5	4.12912e-07	0	0	0	SUVH456STRG.10846.1_13099263_13100215	SUVH456STRG.10846.1	SUVH456STRG.10846	gene_id SUVH456STRG.10846; transcript_id SUVH456STRG.10846.1; exon_number 1	5	5	1	2	13099263	13100215	AT2TE57405	2	13099081	13099488	Intergenic	3	FALSE	TRUE	FALSE	-	1	3	last	NA	ATTS
NA	ATTS	AT5TE07895	AT5G07010	sulfotransferase 2A	-0.153373	0.999952	0.5572	4.62735e-05	0	0	0	SUVH456STRG.24750.1_2174581_2176095	SUVH456STRG.24750.1	SUVH456STRG.24750	gene_id SUVH456STRG.24750; transcript_id SUVH456STRG.24750.1; exon_number 1	2	1	0.5	5	2174581	2176095	AT5TE07895	5	2174401	2174710	Intergenic	3	FALSE	TRUE	FALSE	-	1	1	single	NA	ATTS
NA	ATTS	AT3TE40220	AT3G26320	cytochrome P450, family 71, subfamily B, polypeptide 36	7.25685	0.114967	0.59125	7.86709e-06	0	0	0	SUVH456STRG.16158.1_9644246_9644952	SUVH456STRG.16158.1	SUVH456STRG.16158	gene_id SUVH456STRG.16158; transcript_id SUVH456STRG.16158.1; exon_number 1	2	2	1	3	9644246	9644952	AT3TE40220	3	9642881	9644379	Intergenic	3	FALSE	TRUE	FALSE	-	1	1	single	NA	ATTS
NA	ATSS	AT4TE29790	AT4G11370	RING-H2 finger A1A	1.28835	0.999952	0.78935	0.000149	0	0	0	SUVH456STRG.20420.2_6907728_6908464	SUVH456STRG.20420.2	SUVH456STRG.20420	gene_id SUVH456STRG.20420; transcript_id SUVH456STRG.20420.2; exon_number 1	2	2	1	4	6907728	6908464	AT4TE29790	4	6907628	6907836	Intergenic	3	FALSE	TRUE	FALSE	+	1	1	single	NA	ATSS

## Sheet: ibm1
					DESeq2 Illumina Col-0 vs ibm1		DEXSeq2 Illumina Col-0 vs ibm1		Sorting (Chip-seq peaks overlap to TE or transcript locus)					ParasiTE output
Alternative_splicing	Alternative_transcription	TE_id	gene_id	gene_name	log2FoldChange	padj	dIF	isoform_switch_q_value	Sum	TE WT H3K9me2 Chipseq	transcript WT H3K9me2 Chipseq	TE IBM1 H3K9me2 Chipseq	transcript IBM1 H3K9me2 Chipseq	Exon_id	Transcript_id	Gene_id	Gene_ref_id	Total_number_transcripts	Total_transcripts_with_this_TEs	Freq_TE_isoform	exon_chromosome	exon_start	exon_end	TE_id	TE_chromosome	TE_start	TE_end	TE_localisation	method	AS_check	Exon_check_start	Exon_check_end	exon_strand	exon_number	total_exon_number	TE_position_isoform	Alternative_splicing	Alternative_transcription
NA	ALE, ATTS	AT4TE42860	AT4G16860	RPP4	-1.00295	0.0105458	-0.1263	6.26944e-10	4	1	1	1	1	IBM1STRG.22525.1_9486848_9487128	IBM1STRG.22525.1	IBM1STRG.22525	gene_id IBM1STRG.22525; transcript_id IBM1STRG.22525.1; exon_number 1	23	15	0.652174	4	9486848	9487128	AT4TE42860	4	9483835	9488588	Intergenic	2	TRUE	TRUE	TRUE	-	1	2	last	NA	ALE, ATTS
NA	ALE, ATTS	AT1TE71775	AT1G58602	RPP7	2.61075	0.00518122	0.01055	0.017152	4	1	1	1	1	IBM1STRG.5939.16_21747400_21748612	IBM1STRG.5939.16	IBM1STRG.5939	gene_id IBM1STRG.5939; transcript_id IBM1STRG.5939.16; exon_number 2	37	36	0.972973	1	21747400	21748612	AT1TE71775	1	21748193	21753388	Intragenic	3	TRUE	FALSE	TRUE	+	2	2	last	NA	ALE, ATTS
RI	ALE, ATTS	AT1TE71775	AT1G58602	RPP7	2.87806	0.0030905	0.01235	0.00180192	4	1	1	1	1	IBM1STRG.5939.11_21747400_21748609	IBM1STRG.5939.11	IBM1STRG.5939	gene_id IBM1STRG.5939; transcript_id IBM1STRG.5939.11; exon_number 2	37	36	0.972973	1	21747400	21748609	AT1TE71775	1	21748193	21753388	Intragenic	3	TRUE	FALSE	TRUE	+	2	2	last	RI	ALE, ATTS
NA	ALE, ATTS	AT1TE71775	AT1G58602	RPP7	4.44779	0.000116013	0.0142	6.1965e-07	4	1	1	1	1	IBM1STRG.5939.22_21747400_21748613	IBM1STRG.5939.22	IBM1STRG.5939	gene_id IBM1STRG.5939; transcript_id IBM1STRG.5939.22; exon_number 2	37	36	0.972973	1	21747400	21748613	AT1TE71775	1	21748193	21753388	Intragenic	3	TRUE	FALSE	TRUE	+	2	2	last	NA	ALE, ATTS
NA	ATTS	AT3TE45620	AT3G28950	AIG2-like	2.77451	3.61017e-07	0.01605	2.42059e-07	4	1	1	1	1	IBM1STRG.17799.1_10974100_10976484	IBM1STRG.17799.1	IBM1STRG.17799	gene_id IBM1STRG.17799; transcript_id IBM1STRG.17799.1; exon_number 1	8	1	0.125	3	10974100	10976484	AT3TE45620	3	10970101	10976062	Intergenic	2	FALSE	TRUE	FALSE	-	1	5	last	NA	ATTS
NA	ALE, ATTS	AT4TE42860	AT4G16860	RPP4	0.923641	1.7519e-05	0.0252	0.00848201	4	1	1	1	1	IBM1STRG.22525.15_9488540_9489255	IBM1STRG.22525.15	IBM1STRG.22525	gene_id IBM1STRG.22525; transcript_id IBM1STRG.22525.15; exon_number 1	23	15	0.652174	4	9488540	9489255	AT4TE42860	4	9483835	9488588	Intergenic	3	TRUE	TRUE	FALSE	-	1	6	last	NA	ALE, ATTS
NA	ATTS	AT3TE06550	AT3G05410	Photosystem II reaction center PsbP family protein	1.05294	0.295717	0.03245	1.35023e-06	4	1	1	1	1	IBM1STRG.14675.4_1555184_1556217	IBM1STRG.14675.4	IBM1STRG.14675	gene_id IBM1STRG.14675; transcript_id IBM1STRG.14675.4; exon_number 2	2	2	1	3	1555184	1556217	AT3TE06550	3	1555419	1560680	Intragenic	3	TRUE	FALSE	TRUE	+	2	2	last	NA	ATTS
NA	ATSS	AT4TE83080	AT4G36520	Chaperone DnaJ-domain superfamily protein	0.522074	0.517553	-0.3133	5.3017e-13	2	0	0	1	1	IBM1STRG.25166.1_17231488_17233064	IBM1STRG.25166.1	IBM1STRG.25166	gene_id IBM1STRG.25166; transcript_id IBM1STRG.25166.1; exon_number 6	4	1	0.25	4	17231488	17233064	AT4TE83080	4	17232789	17233031	Intragenic	1	FALSE	FALSE	FALSE	-	6	6	first	NA	ATSS
NA	ATSS	AT4TE83085	AT4G36520	Chaperone DnaJ-domain superfamily protein	0.522074	0.517553	-0.3133	5.3017e-13	2	0	0	1	1	IBM1STRG.25166.1_17231488_17233064	IBM1STRG.25166.1	IBM1STRG.25166	gene_id IBM1STRG.25166; transcript_id IBM1STRG.25166.1; exon_number 6	4	1	0.25	4	17231488	17233064	AT4TE83085	4	17233035	17233463	Intragenic	3	FALSE	FALSE	TRUE	-	6	6	first	NA	ATSS
RI	NA	AT5TE44595	AT5G33320	Glucose-6-phosphate/phosphate translocator-like protein	3.96945	6.80318e-06	0.0121	0.0391198	2	0	0	1	1	IBM1STRG.29247.11_12590050_12590484	IBM1STRG.29247.11	IBM1STRG.29247	gene_id IBM1STRG.29247; transcript_id IBM1STRG.29247.11; exon_number 3	13	13	1	5	12590050	12590484	AT5TE44595	5	12588889	12590626	Intragenic	2	TRUE	FALSE	FALSE	+	3	8	middle	RI	NA
NA	ATSS	AT5TE44595	AT5G33320	Glucose-6-phosphate/phosphate translocator-like protein	3.96945	6.80318e-06	0.0121	0.0391198	2	0	0	1	1	IBM1STRG.29247.11_12588929_12589333	IBM1STRG.29247.11	IBM1STRG.29247	gene_id IBM1STRG.29247; transcript_id IBM1STRG.29247.11; exon_number 1	13	13	1	5	12588929	12589333	AT5TE44595	5	12588889	12590626	Intragenic	2	TRUE	TRUE	TRUE	+	1	8	first	NA	ATSS
A3SS	NA	AT5TE44595	AT5G33320	Glucose-6-phosphate/phosphate translocator-like protein	3.96945	6.80318e-06	0.0121	0.0391198	2	0	0	1	1	IBM1STRG.29247.11_12589835_12589958	IBM1STRG.29247.11	IBM1STRG.29247	gene_id IBM1STRG.29247; transcript_id IBM1STRG.29247.11; exon_number 2	13	13	1	5	12589835	12589958	AT5TE44595	5	12588889	12590626	Intragenic	2	TRUE	FALSE	FALSE	+	2	8	middle	A3SS	NA
RI	NA	AT5TE44595	AT5G33320	Glucose-6-phosphate/phosphate translocator-like protein	3.96945	6.80318e-06	0.0121	0.0391198	2	0	0	1	1	IBM1STRG.29247.11_12590581_12590666	IBM1STRG.29247.11	IBM1STRG.29247	gene_id IBM1STRG.29247; transcript_id IBM1STRG.29247.11; exon_number 4	13	13	1	5	12590581	12590666	AT5TE44595	5	12588889	12590626	Intragenic	3	TRUE	FALSE	FALSE	+	4	8	middle	RI	NA
NA	ATTS	AT5TE07650	AT5G06800	myb-like HTH transcriptional regulator family protein	-2.5436	0.0690577	-0.58155	0.00185603	2	1	0	1	0	IBM1STRG.26461.1_2105443_2105954	IBM1STRG.26461.1	IBM1STRG.26461	gene_id IBM1STRG.26461; transcript_id IBM1STRG.26461.1; exon_number 7	3	3	1	5	2105443	2105954	AT5TE07650	5	2105860	2107449	Intragenic	3	FALSE	FALSE	TRUE	+	7	7	last	NA	ATTS
NA	ATTS	AT3TE06550	AT3G05410	Photosystem II reaction center PsbP family protein	0.115681	0.971466	0.17345	8.53893e-05	2	1	0	1	0	IBM1STRG.14675.2_1555184_1555508	IBM1STRG.14675.2	IBM1STRG.14675	gene_id IBM1STRG.14675; transcript_id IBM1STRG.14675.2; exon_number 2	2	2	1	3	1555184	1555508	AT3TE06550	3	1555419	1560680	Intragenic	3	TRUE	FALSE	TRUE	+	2	2	last	NA	ATTS
NA	ATTS	AT5TE07650	AT5G06800	myb-like HTH transcriptional regulator family protein	1.38541	0.00085122	0.58085	0.00540001	2	1	0	1	0	IBM1STRG.26461.3_2105443_2105891	IBM1STRG.26461.3	IBM1STRG.26461	gene_id IBM1STRG.26461; transcript_id IBM1STRG.26461.3; exon_number 7	3	3	1	5	2105443	2105891	AT5TE07650	5	2105860	2107449	Intragenic	3	FALSE	FALSE	TRUE	+	7	7	last	NA	ATTS
NA	ATTS	AT1TE54100	AT1G43590	NA	-7.33612	0.00230585	-0.23785	3.28153e-08	2	1	1	0	0	IBM1STRG.4450.6_16413551_16414724	IBM1STRG.4450.6	IBM1STRG.4450	gene_id IBM1STRG.4450; transcript_id IBM1STRG.4450.6; exon_number 1	9	9	1	1	16413551	16414724	AT1TE54100	1	16414129	16414869	Intragenic	1	TRUE	FALSE	TRUE	+	1	1	single	NA	ATTS
NA	ATTS	AT5TE48725	AT5G35490	mto 1 responding up 1	1.74623	9.72454e-06	-0.09455	0.0316379	2	1	1	0	0	IBM1STRG.29304.1_13689820_13690550	IBM1STRG.29304.1	IBM1STRG.29304	gene_id IBM1STRG.29304; transcript_id IBM1STRG.29304.1; exon_number 1	14	6	0.428571	5	13689820	13690550	AT5TE48725	5	13690360	13691229	Intergenic	3	FALSE	FALSE	TRUE	+	1	1	single	NA	ATTS
NA	ALE, ATTS	AT5TE48725	AT5G35490	mto 1 responding up 1	1.9467	6.92683e-18	-0.04765	1.48778e-15	2	1	1	0	0	IBM1STRG.29304.2_13690339_13690551	IBM1STRG.29304.2	IBM1STRG.29304	gene_id IBM1STRG.29304; transcript_id IBM1STRG.29304.2; exon_number 2	14	6	0.428571	5	13690339	13690551	AT5TE48725	5	13690360	13691229	Intergenic	2	FALSE	FALSE	TRUE	+	2	2	last	NA	ALE, ATTS
NA	ATTS	AT3TE76010	AT3G50480	homolog of RPW8 4	0.864029	0.375297	-0.027	0.00261511	2	1	1	0	0	IBM1STRG.18877.1_18733888_18734386	IBM1STRG.18877.1	IBM1STRG.18877	gene_id IBM1STRG.18877; transcript_id IBM1STRG.18877.1; exon_number 2	5	5	1	3	18733888	18734386	AT3TE76010	3	18734248	18739393	Intergenic	3	FALSE	FALSE	TRUE	+	2	2	last	NA	ATTS
NA	AFE, ATSS	AT1TE76325	AT1G62540	flavin-monooxygenase glucosinolate S-oxygenase 2	-1.61236	0.752806	-0.02085	0.0231316	2	1	1	0	0	IBM1STRG.6362.44_23152784_23152848	IBM1STRG.6362.44	IBM1STRG.6362	gene_id IBM1STRG.6362; transcript_id IBM1STRG.6362.44; exon_number 1	53	16	0.301887	1	23152784	23152848	AT1TE76325	1	23152827	23153329	Intragenic	3	TRUE	FALSE	TRUE	+	1	7	first	NA	AFE, ATSS
NA	ATTS	AT5TE48725	AT5G35490	mto 1 responding up 1	3.19854	8.3231e-104	0.05935	1.91729e-15	2	1	1	0	0	IBM1STRG.29304.5_13689929_13690551	IBM1STRG.29304.5	IBM1STRG.29304	gene_id IBM1STRG.29304; transcript_id IBM1STRG.29304.5; exon_number 1	14	6	0.428571	5	13689929	13690551	AT5TE48725	5	13690360	13691229	Intergenic	3	FALSE	FALSE	TRUE	+	1	1	single	NA	ATTS
NA	ATSS	AT4TE39495	AT4G15440	hydroperoxide lyase 1	8.90755	1.1535e-05	0.3187	7.7843e-11	2	1	1	0	0	IBM1STRG.22299.3_8836726_8838582	IBM1STRG.22299.3	IBM1STRG.22299	gene_id IBM1STRG.22299; transcript_id IBM1STRG.22299.3; exon_number 1	3	2	0.666667	4	8836726	8838582	AT4TE39495	4	8836501	8837145	Intragenic	3	FALSE	TRUE	FALSE	+	1	1	single	NA	ATSS
NA	ATTS	AT5TE59075	AT5G40840	Rad21/Rec8-like family protein	-9.60081	5.43006e-08	-0.7631	7.52086e-12	1	0	0	0	1	IBM1STRG.29828.2_16359405_16359706	IBM1STRG.29828.2	IBM1STRG.29828	gene_id IBM1STRG.29828; transcript_id IBM1STRG.29828.2; exon_number 1	4	4	1	5	16359405	16359706	AT5TE59075	5	16356371	16359539	Intergenic	3	FALSE	TRUE	FALSE	-	1	13	last	NA	ATTS
NA	ATSS	AT3TE78630	AT3G52250	Duplicated homeodomain-like superfamily protein	-11.6703	1.26168e-12	-0.23725	2.40147e-31	1	0	0	0	1	IBM1STRG.19119.1_19376178_19376386	IBM1STRG.19119.1	IBM1STRG.19119	gene_id IBM1STRG.19119; transcript_id IBM1STRG.19119.1; exon_number 1	3	3	1	3	19376178	19376386	AT3TE78630	3	19376137	19376370	Intragenic	1	FALSE	TRUE	FALSE	+	1	5	first	NA	ATSS
NA	ATTS	AT5TE59075	AT5G40840	Rad21/Rec8-like family protein	-8.06045	0.000524584	-0.2369	0.00166435	1	0	0	0	1	IBM1STRG.29828.1_16359368_16359706	IBM1STRG.29828.1	IBM1STRG.29828	gene_id IBM1STRG.29828; transcript_id IBM1STRG.29828.1; exon_number 1	4	4	1	5	16359368	16359706	AT5TE59075	5	16356371	16359539	Intergenic	3	FALSE	TRUE	FALSE	-	1	13	last	NA	ATTS
NA	ATTS	AT4TE74540	AT4G32360	Pyridine nucleotide-disulfide oxidoreductase family protein	-8.3057	3.14963e-05	-0.1466	2.84426e-06	1	0	0	0	1	IBM1STRG.24564.3_15624489_15624858	IBM1STRG.24564.3	IBM1STRG.24564	gene_id IBM1STRG.24564; transcript_id IBM1STRG.24564.3; exon_number 12	9	8	0.888889	4	15624489	15624858	AT4TE74540	4	15624805	15625794	Intergenic	3	FALSE	FALSE	TRUE	+	12	12	last	NA	ATTS
NA	ATTS	AT5TE63120	AT5G43500	actin-related protein 9	-7.81024	0.000266109	-0.0583	0.000463702	1	0	0	0	1	IBM1STRG.30208.2_17473285_17473533	IBM1STRG.30208.2	IBM1STRG.30208	gene_id IBM1STRG.30208; transcript_id IBM1STRG.30208.2; exon_number 17	17	17	1	5	17473285	17473533	AT5TE63120	5	17473458	17474026	Intergenic	3	FALSE	FALSE	TRUE	+	17	17	last	NA	ATTS
NA	ATTS	AT3TE86110	AT3G57170	N-acetylglucosaminyl transferase component family protein / Gpi1 family protein	-6.76975	0.0236925	-0.03975	0.00321257	1	0	0	0	1	IBM1STRG.19786.16_21159403_21159731	IBM1STRG.19786.16	IBM1STRG.19786	gene_id IBM1STRG.19786; transcript_id IBM1STRG.19786.16; exon_number 1	19	18	0.947368	3	21159403	21159731	AT3TE86110	3	21158936	21159511	Intergenic	3	FALSE	TRUE	FALSE	-	1	6	last	NA	ATTS
NA	ATTS	AT2TE22590	AT2G13440	glucose-inhibited division family A protein	-7.30232	0.00510617	-0.0176	0.0135035	1	0	0	0	1	IBM1STRG.9654.11_5593015_5593464	IBM1STRG.9654.11	IBM1STRG.9654	gene_id IBM1STRG.9654; transcript_id IBM1STRG.9654.11; exon_number 1	18	18	1	2	5593015	5593464	AT2TE22590	2	5592863	5593106	Intergenic	3	FALSE	TRUE	FALSE	-	1	12	last	NA	ATTS
NA	ATTS	AT2TE04080	AT2G03070	mediator subunit 8	7.9698	0.000402533	0.0358	0.000903858	1	0	0	0	1	IBM1STRG.9143.2_908619_909268	IBM1STRG.9143.2	IBM1STRG.9143	gene_id IBM1STRG.9143; transcript_id IBM1STRG.9143.2; exon_number 14	9	3	0.333333	2	908619	909268	AT2TE04080	2	909196	909704	Intergenic	3	FALSE	FALSE	TRUE	+	14	14	last	NA	ATTS
NA	ATSS	AT3TE42505	AT3G27610	Nucleotidylyl transferase superfamily protein	6.6634	0.0698297	0.0363	0.000157417	1	0	0	0	1	IBM1STRG.17618.3_10228062_10228201	IBM1STRG.17618.3	IBM1STRG.17618	gene_id IBM1STRG.17618; transcript_id IBM1STRG.17618.3; exon_number 11	31	7	0.225806	3	10228062	10228201	AT3TE42505	3	10228194	10228862	Intergenic	3	FALSE	FALSE	TRUE	-	11	11	first	NA	ATSS
NA	ATTS	AT2TE10785	AT2G06010	OBP3-responsive protein 4 (ORG4)	0.702677	0.532437	0.038	0.0190489	1	0	0	0	1	IBM1STRG.9401.1_2338798_2338990	IBM1STRG.9401.1	IBM1STRG.9401	gene_id IBM1STRG.9401; transcript_id IBM1STRG.9401.1; exon_number 6	19	12	0.631579	2	2338798	2338990	AT2TE10785	2	2338863	2341762	Intergenic	3	FALSE	FALSE	TRUE	+	6	6	last	NA	ATTS
NA	ATTS	AT2TE09990	AT2G05755	Nodulin MtN21 /EamA-like transporter family protein	7.51299	0.00742444	0.05005	0.00118294	1	0	0	0	1	IBM1STRG.9372.5_2173493_2173836	IBM1STRG.9372.5	IBM1STRG.9372	gene_id IBM1STRG.9372; transcript_id IBM1STRG.9372.5; exon_number 8	12	10	0.833333	2	2173493	2173836	AT2TE09990	2	2173809	2174171	Intergenic	3	FALSE	FALSE	TRUE	+	8	8	last	NA	ATTS
NA	ATTS	AT5TE65640	AT5G45115	transcription termination factor family protein	1.79275	0.566756	0.06485	0.00912853	1	0	0	1	0	IBM1STRG.30437.1_18238094_18238613	IBM1STRG.30437.1	IBM1STRG.30437	gene_id IBM1STRG.30437; transcript_id IBM1STRG.30437.1; exon_number 1	6	5	0.833333	5	18238094	18238613	AT5TE65640	5	18233630	18238202	Intergenic	3	FALSE	TRUE	FALSE	-	1	2	last	NA	ATTS
NA	ATSS	AT3TE30150	AT3G20550	SMAD/FHA domain-containing protein	8.006	0.000243806	0.06995	1.52631e-17	1	0	0	0	1	IBM1STRG.16734.6_7177225_7177519	IBM1STRG.16734.6	IBM1STRG.16734	gene_id IBM1STRG.16734; transcript_id IBM1STRG.16734.6; exon_number 10	11	10	0.909091	3	7177225	7177519	AT3TE30150	3	7177302	7177561	Intragenic	1	FALSE	FALSE	TRUE	-	10	10	first	NA	ATSS
NA	ATSS	AT1TE25745	AT1G22620	Phosphoinositide phosphatase family protein	0.484364	0.117425	0.08565	0.033095	1	0	0	0	1	IBM1STRG.2893.4_8002655_8002933	IBM1STRG.2893.4	IBM1STRG.2893	gene_id IBM1STRG.2893; transcript_id IBM1STRG.2893.4; exon_number 16	6	2	0.333333	1	8002655	8002933	AT1TE25745	1	8002929	8003330	Intergenic	3	FALSE	FALSE	TRUE	-	16	16	first	NA	ATSS
NA	ATSS	AT1TE23520	AT1G20920	P-loop containing nucleoside triphosphate hydrolases superfamily protein	0.393983	0.389397	0.0926	0.00691218	1	0	0	0	1	IBM1STRG.2677.2_7286077_7288843	IBM1STRG.2677.2	IBM1STRG.2677	gene_id IBM1STRG.2677; transcript_id IBM1STRG.2677.2; exon_number 1	15	2	0.133333	1	7286077	7288843	AT1TE23520	1	7285420	7286126	Intragenic	3	FALSE	TRUE	FALSE	+	1	2	first	NA	ATSS
NA	ATSS	AT3TE43175	AT3G27990	NA	0.65517	0.728191	0.1109	0.0155559	1	0	0	0	1	IBM1STRG.17660.3_10397605_10397683	IBM1STRG.17660.3	IBM1STRG.17660	gene_id IBM1STRG.17660; transcript_id IBM1STRG.17660.3; exon_number 7	12	11	0.916667	3	10397605	10397683	AT3TE43175	3	10396326	10397920	Intragenic	2	TRUE	FALSE	FALSE	-	7	8	middle	NA	ATSS
A3SS, RI	ATSS	AT3TE43175	AT3G27990	NA	0.65517	0.728191	0.1109	0.0155559	1	0	0	0	1	IBM1STRG.17660.3_10397172_10397498	IBM1STRG.17660.3	IBM1STRG.17660	gene_id IBM1STRG.17660; transcript_id IBM1STRG.17660.3; exon_number 6	12	11	0.916667	3	10397172	10397498	AT3TE43175	3	10396326	10397920	Intragenic	2	TRUE	FALSE	FALSE	-	6	8	middle	A3SS, RI	ATSS
A3SS	ALE, ATSS, ATTS	AT3TE43175	AT3G27990	NA	0.65517	0.728191	0.1109	0.0155559	1	0	0	0	1	IBM1STRG.17660.3_10396680_10396736	IBM1STRG.17660.3	IBM1STRG.17660	gene_id IBM1STRG.17660; transcript_id IBM1STRG.17660.3; exon_number 3	12	11	0.916667	3	10396680	10396736	AT3TE43175	3	10396326	10397920	Intragenic	2	TRUE	FALSE	FALSE	-	3	8	middle	A3SS	ALE, ATSS, ATTS
NA	ATSS	AT3TE43175	AT3G27990	NA	0.65517	0.728191	0.1109	0.0155559	1	0	0	0	1	IBM1STRG.17660.3_10396840_10396888	IBM1STRG.17660.3	IBM1STRG.17660	gene_id IBM1STRG.17660; transcript_id IBM1STRG.17660.3; exon_number 4	12	11	0.916667	3	10396840	10396888	AT3TE43175	3	10396326	10397920	Intragenic	2	TRUE	FALSE	FALSE	-	4	8	middle	NA	ATSS
A3SS	ATSS	AT3TE43175	AT3G27990	NA	0.65517	0.728191	0.1109	0.0155559	1	0	0	0	1	IBM1STRG.17660.3_10396981_10397070	IBM1STRG.17660.3	IBM1STRG.17660	gene_id IBM1STRG.17660; transcript_id IBM1STRG.17660.3; exon_number 5	12	11	0.916667	3	10396981	10397070	AT3TE43175	3	10396326	10397920	Intragenic	2	TRUE	FALSE	FALSE	-	5	8	middle	A3SS	ATSS
NA	ATSS	AT3TE43175	AT3G27990	NA	0.65517	0.728191	0.1109	0.0155559	1	0	0	0	1	IBM1STRG.17660.3_10397771_10398026	IBM1STRG.17660.3	IBM1STRG.17660	gene_id IBM1STRG.17660; transcript_id IBM1STRG.17660.3; exon_number 8	12	11	0.916667	3	10397771	10398026	AT3TE43175	3	10396326	10397920	Intragenic	3	TRUE	TRUE	FALSE	-	8	8	first	NA	ATSS
NA	ATSS	AT1TE62450	AT1G50840	polymerase gamma 2	0.754267	0.0066815	0.1622	1.04357e-07	1	0	0	0	1	IBM1STRG.5047.3_18839252_18839428	IBM1STRG.5047.3	IBM1STRG.5047	gene_id IBM1STRG.5047; transcript_id IBM1STRG.5047.3; exon_number 1	5	5	1	1	18839252	18839428	AT1TE62450	1	18839204	18839424	Intragenic	2	FALSE	TRUE	FALSE	+	1	12	first	NA	ATSS
NA	ATTS	AT4TE74540	AT4G32360	Pyridine nucleotide-disulfide oxidoreductase family protein	0.461546	0.506604	0.16615	0.000710591	1	0	0	0	1	IBM1STRG.24564.2_15624489_15624865	IBM1STRG.24564.2	IBM1STRG.24564	gene_id IBM1STRG.24564; transcript_id IBM1STRG.24564.2; exon_number 13	9	8	0.888889	4	15624489	15624865	AT4TE74540	4	15624805	15625794	Intergenic	3	FALSE	FALSE	TRUE	+	13	13	last	NA	ATTS
NA	ATTS	AT5TE59075	AT5G40840	Rad21/Rec8-like family protein	7.99413	0.000447787	0.21535	0.000369043	1	0	0	0	1	IBM1STRG.29828.4_16359426_16359706	IBM1STRG.29828.4	IBM1STRG.29828	gene_id IBM1STRG.29828; transcript_id IBM1STRG.29828.4; exon_number 1	4	4	1	5	16359426	16359706	AT5TE59075	5	16356371	16359539	Intergenic	3	FALSE	TRUE	FALSE	-	1	13	last	NA	ATTS
NA	ATSS	AT3TE78630	AT3G52250	Duplicated homeodomain-like superfamily protein	0.709328	6.02642e-05	0.23725	3.38984e-42	1	0	0	0	1	IBM1STRG.19119.2_19376178_19376386	IBM1STRG.19119.2	IBM1STRG.19119	gene_id IBM1STRG.19119; transcript_id IBM1STRG.19119.2; exon_number 1	3	3	1	3	19376178	19376386	AT3TE78630	3	19376137	19376370	Intragenic	1	FALSE	TRUE	FALSE	+	1	5	first	NA	ATSS
NA	ATTS	AT5TE66490	AT5G45560	Pleckstrin homology (PH) domain-containing protein / lipid-binding START domain-containing protein	8.51293	0.000146906	0.2562	0.00167262	1	0	0	0	1	IBM1STRG.30504.2_18470650_18470936	IBM1STRG.30504.2	IBM1STRG.30504	gene_id IBM1STRG.30504; transcript_id IBM1STRG.30504.2; exon_number 21	7	2	0.285714	5	18470650	18470936	AT5TE66490	5	18470924	18471148	Intergenic	3	FALSE	FALSE	TRUE	+	21	21	last	NA	ATTS
NA	ATTS	AT5TE59075	AT5G40840	Rad21/Rec8-like family protein	9.88643	1.42939e-08	0.78465	1.30105e-15	1	0	0	0	1	IBM1STRG.29828.3_16359426_16359706	IBM1STRG.29828.3	IBM1STRG.29828	gene_id IBM1STRG.29828; transcript_id IBM1STRG.29828.3; exon_number 1	4	4	1	5	16359426	16359706	AT5TE59075	5	16356371	16359539	Intergenic	3	FALSE	TRUE	FALSE	-	1	13	last	NA	ATTS
NA	ATSS	AT4TE25440	AT4G09550	AtGCP3 interacting protein 1	-0.953062	0.348034	-0.01235	0.030579	1	1	0	0	0	IBM1STRG.21498.1_6039082_6039925	IBM1STRG.21498.1	IBM1STRG.21498	gene_id IBM1STRG.21498; transcript_id IBM1STRG.21498.1; exon_number 1	15	5	0.333333	4	6039082	6039925	AT4TE25440	4	6037931	6039098	Intergenic	3	FALSE	TRUE	FALSE	+	1	2	first	NA	ATSS
NA	ATTS	AT4TE20255	AT4G08035	NA	6.55902	0.099701	0.0314	0.00583263	1	1	0	0	0	IBM1STRG.21371.13_4868116_4868343	IBM1STRG.21371.13	IBM1STRG.21371	gene_id IBM1STRG.21371; transcript_id IBM1STRG.21371.13; exon_number 2	26	26	1	4	4868116	4868343	AT4TE20255	4	4868281	4868673	Intergenic	3	FALSE	FALSE	TRUE	+	2	2	last	NA	ATTS
NA	ATTS	AT5TE66100	AT5G45320	late embryogenesis abundant protein	-7.40353	0.00199702	-0.914	4.15848e-07	0	0	0	0	0	IBM1STRG.30465.2_18362295_18362771	IBM1STRG.30465.2	IBM1STRG.30465	gene_id IBM1STRG.30465; transcript_id IBM1STRG.30465.2; exon_number 1	2	2	1	5	18362295	18362771	AT5TE66100	5	18362021	18362362	Intergenic	3	FALSE	TRUE	FALSE	-	1	2	last	NA	ATTS
RI	NA	AT5TE63290	AT5G43570	Serine protease inhibitor, potato inhibitor I-type family protein	0.0213229	0.999021	-0.8334	1.03681e-07	0	0	0	0	0	IBM1STRG.30218.1_17506409_17507484	IBM1STRG.30218.1	IBM1STRG.30218	gene_id IBM1STRG.30218; transcript_id IBM1STRG.30218.1; exon_number 1	4	3	0.75	5	17506409	17507484	AT5TE63290	5	17506490	17507111	Intragenic	1	TRUE	FALSE	FALSE	+	1	1	single	RI	NA
NA	ATSS	AT2TE84250	AT2G44995	NA	-7.18988	0.00599781	-0.40325	2.86159e-06	0	0	0	0	0	IBM1STRG.13566.3_18562101_18562386	IBM1STRG.13566.3	IBM1STRG.13566	gene_id IBM1STRG.13566; transcript_id IBM1STRG.13566.3; exon_number 1	6	5	0.833333	2	18562101	18562386	AT2TE84250	2	18561893	18562133	Intergenic	3	FALSE	TRUE	FALSE	+	1	3	first	NA	ATSS
NA	ATSS, ATTS	AT3TE44620	AT3G00490	NA	-9.23832	2.6092e-07	-0.39575	6.04871e-100	0	0	0	0	0	IBM1STRG.17741.4_10737919_10738115	IBM1STRG.17741.4	IBM1STRG.17741	gene_id IBM1STRG.17741; transcript_id IBM1STRG.17741.4; exon_number 1	4	4	1	3	10737919	10738115	AT3TE44620	3	10737761	10738131	Intragenic	2	TRUE	TRUE	TRUE	+	1	2	first	NA	ATSS, ATTS
NA	ATTS	AT1TE42705	AT1G35513	NA	-6.50243	0.074175	-0.2202	0.0075007	0	0	0	0	0	IBM1STRG.4330.1_13077381_13077644	IBM1STRG.4330.1	IBM1STRG.4330	gene_id IBM1STRG.4330; transcript_id IBM1STRG.4330.1; exon_number 3	10	7	0.7	1	13077381	13077644	AT1TE42705	1	13077561	13077761	Intergenic	3	FALSE	FALSE	TRUE	+	3	3	last	NA	ATTS
NA	ATSS	AT1TE65640	AT1G53250	histone-lysine N-methyltransferase, H3 lysine-79 specific-like protein	-7.90159	0.00013891	-0.2184	8.32363e-08	0	0	0	0	0	IBM1STRG.5342.7_19857360_19857481	IBM1STRG.5342.7	IBM1STRG.5342	gene_id IBM1STRG.5342; transcript_id IBM1STRG.5342.7; exon_number 1	8	8	1	1	19857360	19857481	AT1TE65640	1	19857262	19857632	Intragenic	2	TRUE	TRUE	TRUE	+	1	7	first	NA	ATSS
NA	ATTS	AT1TE54820	AT1G07203-AT1G43886	NA	-6.64652	0.035857	-0.2049	4.68716e-05	0	0	0	0	0	IBM1STRG.4473.6_16637850_16638737	IBM1STRG.4473.6	IBM1STRG.4473	gene_id IBM1STRG.4473; transcript_id IBM1STRG.4473.6; exon_number 1	8	8	1	1	16637850	16638737	AT1TE54820	1	16637836	16638048	Intragenic	1	FALSE	TRUE	FALSE	-	1	2	last	NA	ATTS
NA	ATTS	AT1TE38820	AT1G33080	MATE efflux family protein	-8.42638	1.1501e-05	-0.20475	1.7658e-19	0	0	0	0	0	IBM1STRG.4098.5_11987129_11987917	IBM1STRG.4098.5	IBM1STRG.4098	gene_id IBM1STRG.4098; transcript_id IBM1STRG.4098.5; exon_number 2	12	4	0.333333	1	11987129	11987917	AT1TE38820	1	11987778	11988416	Intragenic	3	FALSE	FALSE	TRUE	+	2	2	last	NA	ATTS
NA	ATSS	AT1TE74385	AT1G61180	LRR and NB-ARC domains-containing disease resistance protein	-0.304441	0.458224	-0.1981	0.000468124	0	0	0	0	0	IBM1STRG.6160.1_22551356_22554574	IBM1STRG.6160.1	IBM1STRG.6160	gene_id IBM1STRG.6160; transcript_id IBM1STRG.6160.1; exon_number 1	5	5	1	1	22551356	22554574	AT1TE74385	1	22551318	22551552	Intragenic	1	FALSE	TRUE	FALSE	+	1	1	single	NA	ATSS
NA	ATTS	AT4TE00690	AT4G00310	Putative membrane lipoprotein	-0.773014	0.101708	-0.1935	0.0102138	0	0	0	0	0	IBM1STRG.20635.2_134619_135469	IBM1STRG.20635.2	IBM1STRG.20635	gene_id IBM1STRG.20635; transcript_id IBM1STRG.20635.2; exon_number 3	4	4	1	4	134619	135469	AT4TE00690	4	135283	135970	Intergenic	3	FALSE	FALSE	TRUE	+	3	3	last	NA	ATTS
NA	ATSS	AT5TE36930	AT5G28150	hypothetical protein (DUF868)	-0.609957	0.000591848	-0.18915	1.37231e-07	0	0	0	0	0	IBM1STRG.29121.1_10135444_10135694	IBM1STRG.29121.1	IBM1STRG.29121	gene_id IBM1STRG.29121; transcript_id IBM1STRG.29121.1; exon_number 1	3	1	0.333333	5	10135444	10135694	AT5TE36930	5	10134734	10135463	Intergenic	3	FALSE	TRUE	FALSE	+	1	2	first	NA	ATSS
NA	ATTS	AT2TE47650	AT2G25920	pollen-specific LRR extensin-like protein	-8.98965	1.52701e-06	-0.1878	5.6777e-10	0	0	0	0	0	IBM1STRG.11032.5_11054336_11055176	IBM1STRG.11032.5	IBM1STRG.11032	gene_id IBM1STRG.11032; transcript_id IBM1STRG.11032.5; exon_number 1	5	5	1	2	11054336	11055176	AT2TE47650	2	11053497	11054373	Intergenic	3	FALSE	TRUE	FALSE	-	1	3	last	NA	ATTS
RI	AFE, ALE, ATSS, ATTS	AT1TE77500	AT1G63470	AT hook motif DNA-binding family protein	-8.99791	6.15033e-07	-0.17295	2.35124e-50	0	0	0	0	0	IBM1STRG.6485.8_23537758_23537826	IBM1STRG.6485.8	IBM1STRG.6485	gene_id IBM1STRG.6485; transcript_id IBM1STRG.6485.8; exon_number 4	9	1	0.111111	1	23537758	23537826	AT1TE77500	1	23537770	23538278	Intragenic	2	TRUE	FALSE	FALSE	-	4	5	middle	RI	AFE, ALE, ATSS, ATTS
NA	ATTS	AT5TE55210	AT5G38210	Protein kinase family protein	-0.185478	0.792355	-0.1687	0.00229169	0	0	0	0	0	IBM1STRG.29546.3_15264744_15265617	IBM1STRG.29546.3	IBM1STRG.29546	gene_id IBM1STRG.29546; transcript_id IBM1STRG.29546.3; exon_number 4	4	4	1	5	15264744	15265617	AT5TE55210	5	15265416	15265670	Intragenic	3	FALSE	FALSE	TRUE	+	4	4	last	NA	ATTS
NA	ATSS	AT3TE46030	AT3G29100	vesicle transport V-snare 13	-7.06049	0.0154891	-0.15015	0.0028946	0	0	0	0	0	IBM1STRG.17789.4_11077427_11077544	IBM1STRG.17789.4	IBM1STRG.17789	gene_id IBM1STRG.17789; transcript_id IBM1STRG.17789.4; exon_number 6	8	5	0.625	3	11077427	11077544	AT3TE46030	3	11077503	11078239	Intergenic	3	FALSE	FALSE	TRUE	-	6	6	first	NA	ATSS
NA	ATTS	AT5TE64195	AT5G44160	C2H2-like zinc finger protein	-0.289294	0.809287	-0.1435	0.0216022	0	0	0	0	0	IBM1STRG.30302.1_17774648_17775595	IBM1STRG.30302.1	IBM1STRG.30302	gene_id IBM1STRG.30302; transcript_id IBM1STRG.30302.1; exon_number 3	4	4	1	5	17774648	17775595	AT5TE64195	5	17775518	17778097	Intergenic	3	FALSE	FALSE	TRUE	+	3	3	last	NA	ATTS
NA	ATSS	AT4TE31510	AT4G12080	AT-hook motif nuclear-localized protein 1	-1.44062	0.0275767	-0.1311	0.0319338	0	0	0	0	0	IBM1STRG.21788.2_7239231_7239940	IBM1STRG.21788.2	IBM1STRG.21788	gene_id IBM1STRG.21788; transcript_id IBM1STRG.21788.2; exon_number 1	4	3	0.75	4	7239231	7239940	AT4TE31510	4	7238618	7239350	Intergenic	3	FALSE	TRUE	FALSE	+	1	5	first	NA	ATSS
NA	ATTS	AT3TE32205	G18714	NA	-0.7748	0.349312	-0.12155	0.00791827	0	0	0	0	0	IBM1STRG.16881.1_7664341_7666020	IBM1STRG.16881.1	IBM1STRG.16881	gene_id IBM1STRG.16881; transcript_id IBM1STRG.16881.1; exon_number 1	2	2	1	3	7664341	7666020	AT3TE32205	3	7664016	7664467	Intergenic	3	FALSE	TRUE	FALSE	-	1	1	single	NA	ATTS
RI	NA	AT3TE43770	AT3G28270	transmembrane protein, putative (DUF677)	-8.28266	5.86033e-05	-0.11295	0.0123523	0	0	0	0	0	IBM1STRG.17694.2_10538113_10540030	IBM1STRG.17694.2	IBM1STRG.17694	gene_id IBM1STRG.17694; transcript_id IBM1STRG.17694.2; exon_number 1	3	2	0.666667	3	10538113	10540030	AT3TE43770	3	10538201	10538630	Intragenic	1	FALSE	FALSE	FALSE	+	1	1	single	RI	NA
NA	ATTS	AT2TE19695	AT2G11810	monogalactosyldiacylglycerol synthase type C	-8.23525	4.75742e-05	-0.09995	4.93118e-12	0	0	0	0	0	IBM1STRG.9615.7_4746393_4746774	IBM1STRG.9615.7	IBM1STRG.9615	gene_id IBM1STRG.9615; transcript_id IBM1STRG.9615.7; exon_number 7	11	9	0.818182	2	4746393	4746774	AT2TE19695	2	4746616	4747589	Intergenic	3	FALSE	FALSE	TRUE	+	7	7	last	NA	ATTS
A3SS	NA	AT5TE67040	AT5G45920	SGNH hydrolase-type esterase superfamily protein	-7.21361	0.00372765	-0.0946	8.43709e-09	0	0	0	0	0	IBM1STRG.30542.5_18623122_18623350	IBM1STRG.30542.5	IBM1STRG.30542	gene_id IBM1STRG.30542; transcript_id IBM1STRG.30542.5; exon_number 2	11	11	1	5	18623122	18623350	AT5TE67040	5	18623331	18624037	Intragenic	3	TRUE	FALSE	FALSE	+	2	4	middle	A3SS	NA
NA	ATTS	AT5TE67045	AT5G45920	SGNH hydrolase-type esterase superfamily protein	-7.21361	0.00372765	-0.0946	8.43709e-09	0	0	0	0	0	IBM1STRG.30542.5_18624248_18624796	IBM1STRG.30542.5	IBM1STRG.30542	gene_id IBM1STRG.30542; transcript_id IBM1STRG.30542.5; exon_number 4	11	11	1	5	18624248	18624796	AT5TE67045	5	18624756	18625088	Intragenic	3	FALSE	FALSE	TRUE	+	4	4	last	NA	ATTS
NA	ATSS	AT5TE81110	AT5G55660	DEK domain-containing chromatin associated protein	-0.0603503	0.985295	-0.08225	0.0388738	0	0	0	0	0	IBM1STRG.31799.2_22540075_22540448	IBM1STRG.31799.2	IBM1STRG.31799	gene_id IBM1STRG.31799; transcript_id IBM1STRG.31799.2; exon_number 1	2	2	1	5	22540075	22540448	AT5TE81110	5	22539608	22540276	Intragenic	3	FALSE	TRUE	FALSE	+	1	10	first	NA	ATSS
NA	ATTS	AT1TE77440	AT1G63420	O-glucosyltransferase-like protein (DUF821)	-7.327	0.00245136	-0.07955	1.6223e-09	0	0	0	0	0	IBM1STRG.6467.25_23518408_23518917	IBM1STRG.6467.25	IBM1STRG.6467	gene_id IBM1STRG.6467; transcript_id IBM1STRG.6467.25; exon_number 4	25	24	0.96	1	23518408	23518917	AT1TE77440	1	23518779	23519503	Intergenic	3	FALSE	FALSE	TRUE	+	4	4	last	NA	ATTS
RI, SE	ATTS	AT4TE33200	AT4G12990	transmembrane protein	-7.63625	0.00087481	-0.07825	2.81142e-14	0	0	0	0	0	IBM1STRG.21896.15_7594775_7594839	IBM1STRG.21896.15	IBM1STRG.21896	gene_id IBM1STRG.21896; transcript_id IBM1STRG.21896.15; exon_number 2	31	31	1	4	7594775	7594839	AT4TE33200	4	7594248	7596565	Intergenic	2	TRUE	FALSE	FALSE	-	2	4	middle	RI, SE	ATTS
SE	ATSS	AT4TE33200	AT4G12990	transmembrane protein	-7.63625	0.00087481	-0.07825	2.81142e-14	0	0	0	0	0	IBM1STRG.21896.15_7595238_7595535	IBM1STRG.21896.15	IBM1STRG.21896	gene_id IBM1STRG.21896; transcript_id IBM1STRG.21896.15; exon_number 3	31	31	1	4	7595238	7595535	AT4TE33200	4	7594248	7596565	Intergenic	2	TRUE	FALSE	FALSE	-	3	4	middle	SE	ATSS
SE	ATSS	AT4TE33200	AT4G12990	transmembrane protein	-7.63625	0.00087481	-0.07825	2.81142e-14	0	0	0	0	0	IBM1STRG.21896.15_7595823_7595989	IBM1STRG.21896.15	IBM1STRG.21896	gene_id IBM1STRG.21896; transcript_id IBM1STRG.21896.15; exon_number 4	31	31	1	4	7595823	7595989	AT4TE33200	4	7594248	7596565	Intergenic	2	TRUE	TRUE	TRUE	-	4	4	first	SE	ATSS
NA	ATTS	AT4TE33200	AT4G12990	transmembrane protein	-7.63625	0.00087481	-0.07825	2.81142e-14	0	0	0	0	0	IBM1STRG.21896.15_7594482_7594672	IBM1STRG.21896.15	IBM1STRG.21896	gene_id IBM1STRG.21896; transcript_id IBM1STRG.21896.15; exon_number 1	31	31	1	4	7594482	7594672	AT4TE33200	4	7594248	7596565	Intergenic	2	TRUE	TRUE	TRUE	-	1	4	last	NA	ATTS
NA	ATTS	AT5TE75780	AT5G51780	basic helix-loop-helix (bHLH) DNA-binding superfamily protein	-7.07136	0.0103147	-0.0778	0.000792134	0	0	0	0	0	IBM1STRG.31335.10_21036380_21036631	IBM1STRG.31335.10	IBM1STRG.31335	gene_id IBM1STRG.31335; transcript_id IBM1STRG.31335.10; exon_number 3	10	5	0.5	5	21036380	21036631	AT5TE75780	5	21036610	21037317	Intergenic	3	FALSE	FALSE	TRUE	+	3	3	last	NA	ATTS
NA	ATTS	AT1TE77440	AT1G63420	O-glucosyltransferase-like protein (DUF821)	-7.20788	0.00400403	-0.0763	4.22692e-09	0	0	0	0	0	IBM1STRG.6467.24_23518408_23518926	IBM1STRG.6467.24	IBM1STRG.6467	gene_id IBM1STRG.6467; transcript_id IBM1STRG.6467.24; exon_number 5	25	24	0.96	1	23518408	23518926	AT1TE77440	1	23518779	23519503	Intergenic	3	FALSE	FALSE	TRUE	+	5	5	last	NA	ATTS
NA	ATTS	AT5TE35715	AT5G27720	Small nuclear ribonucleoprotein family protein	-0.474743	0.20495	-0.0746	0.0057158	0	0	0	0	0	IBM1STRG.29048.2_9817281_9817515	IBM1STRG.29048.2	IBM1STRG.29048	gene_id IBM1STRG.29048; transcript_id IBM1STRG.29048.2; exon_number 8	4	4	1	5	9817281	9817515	AT5TE35715	5	9817472	9818733	Intergenic	3	FALSE	FALSE	TRUE	+	8	8	last	NA	ATTS
NA	ATTS	AT5TE64920	AT5G44600	S-adenosyl-L-methionine-dependent methyltransferases superfamily protein	-8.27041	2.17459e-05	-0.0735	1.8532e-13	0	0	0	0	0	IBM1STRG.30379.2_17991378_17991637	IBM1STRG.30379.2	IBM1STRG.30379	gene_id IBM1STRG.30379; transcript_id IBM1STRG.30379.2; exon_number 8	4	4	1	5	17991378	17991637	AT5TE64920	5	17991543	17991958	Intergenic	3	FALSE	FALSE	TRUE	+	8	8	last	NA	ATTS
RI	NA	AT1TE11950	AT1G11000	Seven transmembrane MLO family protein	-8.11532	0.000145345	-0.07345	0.000243061	0	0	0	0	0	IBM1STRG.1420.6_3672636_3672704	IBM1STRG.1420.6	IBM1STRG.1420	gene_id IBM1STRG.1420; transcript_id IBM1STRG.1420.6; exon_number 3	10	10	1	1	3672636	3672704	AT1TE11950	1	3672592	3673012	Intragenic	2	TRUE	FALSE	FALSE	-	3	14	middle	RI	NA
NA	ATTS	AT5TE11670	AT5G10230	annexin 7	-1.24474	1.55903e-06	-0.0726	0.00218649	0	0	0	0	0	IBM1STRG.26854.1_3209515_3210247	IBM1STRG.26854.1	IBM1STRG.26854	gene_id IBM1STRG.26854; transcript_id IBM1STRG.26854.1; exon_number 1	2	2	1	5	3209515	3210247	AT5TE11670	5	3208866	3209723	Intergenic	3	FALSE	TRUE	FALSE	-	1	4	last	NA	ATTS
NA	ATSS	AT4TE03560	AT4G01593	NA	-6.66092	0.0363901	-0.06595	0.000811418	0	0	0	0	0	IBM1STRG.20835.6_690701_690908	IBM1STRG.20835.6	IBM1STRG.20835	gene_id IBM1STRG.20835; transcript_id IBM1STRG.20835.6; exon_number 1	13	13	1	4	690701	690908	AT4TE03560	4	690519	690767	Intergenic	3	FALSE	TRUE	FALSE	+	1	4	first	NA	ATSS
NA	ATTS	AT2TE07280	AT2G04540	Beta-ketoacyl synthase	-7.13641	0.00492917	-0.0637	8.97297e-06	0	0	0	0	0	IBM1STRG.9290.22_1581436_1581682	IBM1STRG.9290.22	IBM1STRG.9290	gene_id IBM1STRG.9290; transcript_id IBM1STRG.9290.22; exon_number 1	22	22	1	2	1581436	1581682	AT2TE07280	2	1580002	1581490	Intergenic	3	TRUE	TRUE	FALSE	-	1	14	last	NA	ATTS
NA	ATSS	AT1TE58460	AT1G47830	SNARE-like superfamily protein	-0.628383	0.0032172	-0.0564	0.000690621	0	0	0	0	0	IBM1STRG.4673.8_17614781_17614971	IBM1STRG.4673.8	IBM1STRG.4673	gene_id IBM1STRG.4673; transcript_id IBM1STRG.4673.8; exon_number 6	10	2	0.2	1	17614781	17614971	AT1TE58460	1	17614932	17615625	Intergenic	3	FALSE	FALSE	TRUE	-	6	6	first	NA	ATSS
NA	ATSS	AT1TE59820	AT1G48770	hypothetical protein	-7.68703	0.000422162	-0.05085	2.92027e-05	0	0	0	0	0	IBM1STRG.4781.3_18040437_18040758	IBM1STRG.4781.3	IBM1STRG.4781	gene_id IBM1STRG.4781; transcript_id IBM1STRG.4781.3; exon_number 1	5	4	0.8	1	18040437	18040758	AT1TE59820	1	18040387	18040705	Intragenic	1	FALSE	TRUE	FALSE	+	1	4	first	NA	ATSS
RI	NA	AT2TE56040	AT2G30020	Protein phosphatase 2C family protein	-7.71733	0.000977845	-0.0504	3.97661e-05	0	0	0	0	0	IBM1STRG.11529.2_12814281_12816108	IBM1STRG.11529.2	IBM1STRG.11529	gene_id IBM1STRG.11529; transcript_id IBM1STRG.11529.2; exon_number 1	7	7	1	2	12814281	12816108	AT2TE56040	2	12814547	12814949	Intragenic	1	TRUE	FALSE	FALSE	+	1	1	single	RI	NA
NA	ATTS	AT5TE29250	AT5G23950-AT5G23955	NA	-8.39222	0.000106907	-0.0493	0.00136704	0	0	0	0	0	IBM1STRG.28589.3_8085125_8086614	IBM1STRG.28589.3	IBM1STRG.28589	gene_id IBM1STRG.28589; transcript_id IBM1STRG.28589.3; exon_number 2	3	2	0.666667	5	8085125	8086614	AT5TE29250	5	8086326	8089131	Intragenic	3	FALSE	FALSE	TRUE	+	2	2	last	NA	ATTS
NA	ATTS	AT5TE22365	AT5G18570	GTP1/OBG family protein	-0.7405	0.0268462	-0.0464	0.00700477	0	0	0	0	0	IBM1STRG.27942.9_6171659_6171937	IBM1STRG.27942.9	IBM1STRG.27942	gene_id IBM1STRG.27942; transcript_id IBM1STRG.27942.9; exon_number 1	9	9	1	5	6171659	6171937	AT5TE22365	5	6170897	6171732	Intergenic	3	FALSE	TRUE	FALSE	-	1	6	last	NA	ATTS
NA	ATTS	AT2TE02860	AT2G02480	AAA-type ATPase family protein	-7.7869	0.000268808	-0.04605	0.00216059	0	0	0	0	0	IBM1STRG.9078.2_665232_665632	IBM1STRG.9078.2	IBM1STRG.9078	gene_id IBM1STRG.9078; transcript_id IBM1STRG.9078.2; exon_number 7	3	2	0.666667	2	665232	665632	AT2TE02860	2	665569	666688	Intergenic	3	FALSE	FALSE	TRUE	+	7	7	last	NA	ATTS
NA	AFE, ATSS	AT4TE52540	AT4G03065-AT4G21410	NA	-7.75127	0.00037739	-0.04305	0.00760141	0	0	0	0	0	IBM1STRG.23099.7_11405759_11406023	IBM1STRG.23099.7	IBM1STRG.23099	gene_id IBM1STRG.23099; transcript_id IBM1STRG.23099.7; exon_number 9	13	7	0.538462	4	11405759	11406023	AT4TE52540	4	11405811	11407512	Intergenic	2	FALSE	FALSE	TRUE	-	9	9	first	NA	AFE, ATSS
NA	ATTS	AT2TE25290	AT2G14560	LURP-one-like protein (DUF567)	1.99003	0.0481609	-0.04235	0.00199253	0	0	0	0	0	IBM1STRG.9727.2_6214455_6214791	IBM1STRG.9727.2	IBM1STRG.9727	gene_id IBM1STRG.9727; transcript_id IBM1STRG.9727.2; exon_number 2	10	5	0.5	2	6214455	6214791	AT2TE25290	2	6214709	6214915	Intragenic	3	FALSE	FALSE	TRUE	+	2	2	last	NA	ATTS
NA	ATSS	AT3TE61700	AT3G43190	sucrose synthase 4	-2.75714	5.37676e-05	-0.0394	0.00566799	0	0	0	0	0	IBM1STRG.18023.8_15183864_15183996	IBM1STRG.18023.8	IBM1STRG.18023	gene_id IBM1STRG.18023; transcript_id IBM1STRG.18023.8; exon_number 11	9	8	0.888889	3	15183864	15183996	AT3TE61700	3	15182785	15183876	Intragenic	3	TRUE	TRUE	FALSE	-	11	11	first	NA	ATSS
NA	ATTS	AT5TE87440	AT5G60450	auxin response factor 4	-8.26962	3.30669e-05	-0.0308	4.9419e-07	0	0	0	0	0	IBM1STRG.32435.8_24308306_24308726	IBM1STRG.32435.8	IBM1STRG.32435	gene_id IBM1STRG.32435; transcript_id IBM1STRG.32435.8; exon_number 1	16	14	0.875	5	24308306	24308726	AT5TE87440	5	24307909	24308355	Intergenic	3	FALSE	TRUE	FALSE	-	1	11	last	NA	ATTS
NA	ATSS	AT1TE83580	AT1G67930	Golgi transport complex protein-like protein	-1.68204	0.0672198	-0.02935	0.00721704	0	0	0	0	0	IBM1STRG.7065.4_25476228_25477338	IBM1STRG.7065.4	IBM1STRG.7065	gene_id IBM1STRG.7065; transcript_id IBM1STRG.7065.4; exon_number 4	5	4	0.8	1	25476228	25477338	AT1TE83580	1	25476805	25477319	Intragenic	1	FALSE	FALSE	FALSE	-	4	4	first	NA	ATSS
NA	ATTS	AT2TE31130	AT2G17420	NADPH-dependent thioredoxin reductase A	0.0824769	0.969153	-0.02905	0.0370197	0	0	0	0	0	IBM1STRG.10004.2_7566148_7566457	IBM1STRG.10004.2	IBM1STRG.10004	gene_id IBM1STRG.10004; transcript_id IBM1STRG.10004.2; exon_number 2	7	6	0.857143	2	7566148	7566457	AT2TE31130	2	7566283	7566548	Intragenic	3	TRUE	FALSE	TRUE	+	2	2	last	NA	ATTS
NA	ATTS	AT3TE29005	AT3G19860	basic helix-loop-helix (bHLH) DNA-binding superfamily protein	-2.10864	0.000584474	-0.02695	0.00026136	0	0	0	0	0	IBM1STRG.16629.17_6905695_6906109	IBM1STRG.16629.17	IBM1STRG.16629	gene_id IBM1STRG.16629; transcript_id IBM1STRG.16629.17; exon_number 4	17	14	0.823529	3	6905695	6906109	AT3TE29005	3	6906080	6906569	Intergenic	3	FALSE	FALSE	TRUE	+	4	4	last	NA	ATTS
NA	ATTS	AT5TE22365	AT5G18570	GTP1/OBG family protein	-7.73043	0.000803767	-0.0241	8.69726e-06	0	0	0	0	0	IBM1STRG.27942.2_6171591_6171937	IBM1STRG.27942.2	IBM1STRG.27942	gene_id IBM1STRG.27942; transcript_id IBM1STRG.27942.2; exon_number 1	9	9	1	5	6171591	6171937	AT5TE22365	5	6170897	6171732	Intergenic	3	FALSE	TRUE	FALSE	-	1	6	last	NA	ATTS
NA	ATTS	AT5TE17795	AT5G15160	BANQUO 2	-5.9382	0.175412	-0.024	7.78667e-08	0	0	0	0	0	IBM1STRG.27485.2_4921342_4921642	IBM1STRG.27485.2	IBM1STRG.27485	gene_id IBM1STRG.27485; transcript_id IBM1STRG.27485.2; exon_number 1	4	4	1	5	4921342	4921642	AT5TE17795	5	4920664	4921403	Intergenic	3	FALSE	TRUE	FALSE	-	1	2	last	NA	ATTS
NA	ATSS	AT4TE03175	AT4G01450	nodulin MtN21 /EamA-like transporter family protein	-1.61166	0.177087	-0.02315	0.0147747	0	0	0	0	0	IBM1STRG.20806.10_608450_608770	IBM1STRG.20806.10	IBM1STRG.20806	gene_id IBM1STRG.20806; transcript_id IBM1STRG.20806.10; exon_number 1	29	10	0.344828	4	608450	608770	AT4TE03175	4	608026	608454	Intergenic	3	FALSE	TRUE	FALSE	+	1	6	first	NA	ATSS
NA	AFE, ATSS	AT2TE39680	AT2G21940	shikimate kinase 1	-6.85184	0.0147899	-0.02135	0.000112621	0	0	0	0	0	IBM1STRG.10547.4_9350562_9350617	IBM1STRG.10547.4	IBM1STRG.10547	gene_id IBM1STRG.10547; transcript_id IBM1STRG.10547.4; exon_number 1	25	7	0.28	2	9350562	9350617	AT2TE39680	2	9349361	9350577	Intergenic	3	FALSE	TRUE	FALSE	+	1	10	first	NA	AFE, ATSS
NA	ATTS	AT1TE81155	AT1G66280	Glycosyl hydrolase superfamily protein	-2.59407	0.00954447	-0.01655	5.4964e-05	0	0	0	0	0	IBM1STRG.6851.15_24706652_24707151	IBM1STRG.6851.15	IBM1STRG.6851	gene_id IBM1STRG.6851; transcript_id IBM1STRG.6851.15; exon_number 1	16	16	1	1	24706652	24707151	AT1TE81155	1	24706344	24706764	Intergenic	3	FALSE	TRUE	FALSE	-	1	11	last	NA	ATTS
NA	ATTS	AT1TE67495	AT1G54770	hypothetical protein	-7.48402	0.00162063	-0.015	7.90128e-05	0	0	0	0	0	IBM1STRG.5567.4_20437109_20437349	IBM1STRG.5567.4	IBM1STRG.5567	gene_id IBM1STRG.5567; transcript_id IBM1STRG.5567.4; exon_number 9	8	4	0.5	1	20437109	20437349	AT1TE67495	1	20437226	20439302	Intergenic	3	FALSE	FALSE	TRUE	+	9	9	last	NA	ATTS
NA	ATSS	AT1TE70530	AT1G57680	plasminogen activator inhibitor	-1.5137	5.78052e-06	-0.0128	5.60896e-07	0	0	0	0	0	IBM1STRG.5831.4_21362418_21364615	IBM1STRG.5831.4	IBM1STRG.5831	gene_id IBM1STRG.5831; transcript_id IBM1STRG.5831.4; exon_number 1	14	14	1	1	21362418	21364615	AT1TE70530	1	21364455	21364685	Intragenic	3	TRUE	FALSE	TRUE	-	1	1	single	NA	ATSS
NA	ATTS	AT1TE30235	AT1G27030	hypothetical protein	-0.85841	0.694865	-0.01135	0.0358187	0	0	0	0	0	IBM1STRG.3363.17_9383625_9383985	IBM1STRG.3363.17	IBM1STRG.3363	gene_id IBM1STRG.3363; transcript_id IBM1STRG.3363.17; exon_number 5	23	23	1	1	9383625	9383985	AT1TE30235	1	9383800	9384155	Intergenic	3	FALSE	FALSE	TRUE	+	5	5	last	NA	ATTS
NA	ATSS	AT3TE18490	AT3G13460	evolutionarily conserved C-terminal region 2	-0.051417	0.98566	-0.01125	0.0283589	0	0	0	0	0	IBM1STRG.15740.10_4388192_4388464	IBM1STRG.15740.10	IBM1STRG.15740	gene_id IBM1STRG.15740; transcript_id IBM1STRG.15740.10; exon_number 8	18	15	0.833333	3	4388192	4388464	AT3TE18490	3	4388253	4388459	Intragenic	1	FALSE	FALSE	FALSE	-	8	8	first	NA	ATSS
NA	ATSS	AT5TE06060	AT5G05610	alfin-like 1	-1.3804	0.0425076	-0.011	0.0048024	0	0	0	0	0	IBM1STRG.26313.7_1676986_1677582	IBM1STRG.26313.7	IBM1STRG.26313	gene_id IBM1STRG.26313; transcript_id IBM1STRG.26313.7; exon_number 1	20	15	0.75	5	1676986	1677582	AT5TE06060	5	1676824	1677050	Intergenic	3	FALSE	TRUE	FALSE	-	1	4	last	NA	ATSS
RI	NA	AT4TE11410	AT4G04840	methionine sulfoxide reductase B6	-2.50214	8.02671e-06	-0.01015	0.00408095	0	0	0	0	0	IBM1STRG.21237.4_2450003_2451576	IBM1STRG.21237.4	IBM1STRG.21237	gene_id IBM1STRG.21237; transcript_id IBM1STRG.21237.4; exon_number 3	9	3	0.333333	4	2450003	2451576	AT4TE11410	4	2450346	2450564	Intragenic	1	FALSE	FALSE	FALSE	+	3	3	last	RI	NA
NA	ATSS, ATTS	AT2TE48795	AT2G26540	uroporphyrinogen-III synthase family protein	-6.76054	0.0203281	-0.01	0.00300099	0	0	0	0	0	IBM1STRG.11108.8_11287394_11287735	IBM1STRG.11108.8	IBM1STRG.11108	gene_id IBM1STRG.11108; transcript_id IBM1STRG.11108.8; exon_number 1	27	23	0.851852	2	11287394	11287735	AT2TE48795	2	11285066	11287457	Intergenic	3	FALSE	TRUE	FALSE	-	1	7	last	NA	ATSS, ATTS
NA	ATSS	AT3TE26950	AT3G18600	P-loop containing nucleoside triphosphate hydrolases superfamily protein	7.02893	0.0214274	0.0138	0.00665102	0	0	0	0	0	IBM1STRG.16471.5_6402665_6403001	IBM1STRG.16471.5	IBM1STRG.16471	gene_id IBM1STRG.16471; transcript_id IBM1STRG.16471.5; exon_number 11	5	4	0.8	3	6402665	6403001	AT3TE26950	3	6402748	6402965	Intragenic	1	FALSE	FALSE	FALSE	-	11	11	first	NA	ATSS
NA	ATTS	AT5TE64920	AT5G44600	S-adenosyl-L-methionine-dependent methyltransferases superfamily protein	5.84018	0.275556	0.01535	0.00253836	0	0	0	0	0	IBM1STRG.30379.3_17991378_17991742	IBM1STRG.30379.3	IBM1STRG.30379	gene_id IBM1STRG.30379; transcript_id IBM1STRG.30379.3; exon_number 8	4	4	1	5	17991378	17991742	AT5TE64920	5	17991543	17991958	Intergenic	3	FALSE	FALSE	TRUE	+	8	8	last	NA	ATTS
NA	ATSS	AT4TE64730	AT4G27490	3'-5'-exoribonuclease family protein	5.7577	0.310015	0.01725	0.0405127	0	0	0	0	0	IBM1STRG.23915.1_13739740_13739835	IBM1STRG.23915.1	IBM1STRG.23915	gene_id IBM1STRG.23915; transcript_id IBM1STRG.23915.1; exon_number 1	38	16	0.421053	4	13739740	13739835	AT4TE64730	4	13739368	13739779	Intergenic	3	FALSE	TRUE	FALSE	+	1	6	first	NA	ATSS
NA	ATTS	AT1TE83925	AT1G68260	Thioesterase superfamily protein	2.82003	0.0281181	0.0224	0.00543396	0	0	0	0	0	IBM1STRG.7111.1_25585810_25586095	IBM1STRG.7111.1	IBM1STRG.7111	gene_id IBM1STRG.7111; transcript_id IBM1STRG.7111.1; exon_number 1	8	8	1	1	25585810	25586095	AT1TE83925	1	25585313	25585927	Intergenic	3	FALSE	TRUE	FALSE	-	1	5	last	NA	ATTS
A3SS, RI	NA	AT3TE32730	AT3G22120	cell wall-plasma membrane linker protein	2.01014	0.400174	0.02295	0.0282681	0	0	0	0	0	IBM1STRG.16914.3_7795012_7795659	IBM1STRG.16914.3	IBM1STRG.16914	gene_id IBM1STRG.16914; transcript_id IBM1STRG.16914.3; exon_number 1	4	4	1	3	7795012	7795659	AT3TE32730	3	7795544	7795980	Intragenic	3	TRUE	FALSE	TRUE	-	1	2	last	A3SS, RI	NA
RI	NA	AT3TE32730	AT3G22120	cell wall-plasma membrane linker protein	2.01014	0.400174	0.02295	0.0282681	0	0	0	0	0	IBM1STRG.16914.3_7795705_7796311	IBM1STRG.16914.3	IBM1STRG.16914	gene_id IBM1STRG.16914; transcript_id IBM1STRG.16914.3; exon_number 2	4	4	1	3	7795705	7796311	AT3TE32730	3	7795544	7795980	Intragenic	3	TRUE	TRUE	FALSE	-	2	2	first	RI	NA
NA	ATTS	AT3TE37850	AT3G24800	proteolysis 1	7.52711	0.00329711	0.023	8.55747e-07	0	0	0	0	0	IBM1STRG.17247.3_9057507_9057942	IBM1STRG.17247.3	IBM1STRG.17247	gene_id IBM1STRG.17247; transcript_id IBM1STRG.17247.3; exon_number 8	8	8	1	3	9057507	9057942	AT3TE37850	3	9057847	9058512	Intergenic	3	FALSE	FALSE	TRUE	+	8	8	last	NA	ATTS
NA	ATTS	AT1TE81155	AT1G66280	Glycosyl hydrolase superfamily protein	1.11787	0.00177983	0.0246	0.00242782	0	0	0	0	0	IBM1STRG.6851.5_24706640_24706966	IBM1STRG.6851.5	IBM1STRG.6851	gene_id IBM1STRG.6851; transcript_id IBM1STRG.6851.5; exon_number 1	16	16	1	1	24706640	24706966	AT1TE81155	1	24706344	24706764	Intergenic	3	FALSE	TRUE	FALSE	-	1	12	last	NA	ATTS
NA	ATSS	AT4TE44900	AT4G17790	SNARE associated Golgi protein family	0.354591	0.540678	0.02505	0.0102108	0	0	0	0	0	IBM1STRG.22672.3_9891258_9891651	IBM1STRG.22672.3	IBM1STRG.22672	gene_id IBM1STRG.22672; transcript_id IBM1STRG.22672.3; exon_number 1	6	3	0.5	4	9891258	9891651	AT4TE44900	4	9890294	9891265	Intergenic	3	FALSE	TRUE	FALSE	+	1	3	first	NA	ATSS
RI	NA	AT3TE37780	AT3G24760	Galactose oxidase/kelch repeat superfamily protein	7.51154	0.00431566	0.03045	5.58779e-05	0	0	0	0	0	IBM1STRG.17238.4_9039999_9040696	IBM1STRG.17238.4	IBM1STRG.17238	gene_id IBM1STRG.17238; transcript_id IBM1STRG.17238.4; exon_number 1	9	8	0.888889	3	9039999	9040696	AT3TE37780	3	9040173	9040459	Intragenic	1	FALSE	FALSE	FALSE	+	1	3	first	RI	NA
NA	ATSS	AT3TE37775	AT3G24760	Galactose oxidase/kelch repeat superfamily protein	7.51154	0.00431566	0.03045	5.58779e-05	0	0	0	0	0	IBM1STRG.17238.4_9039999_9040696	IBM1STRG.17238.4	IBM1STRG.17238	gene_id IBM1STRG.17238; transcript_id IBM1STRG.17238.4; exon_number 1	9	3	0.333333	3	9039999	9040696	AT3TE37775	3	9039204	9040014	Intergenic	3	FALSE	TRUE	FALSE	+	1	3	first	NA	ATSS
NA	ATSS	AT4TE20250	AT4G08035	NA	6.55902	0.099701	0.0314	0.00583263	0	0	0	0	0	IBM1STRG.21371.13_4866655_4867800	IBM1STRG.21371.13	IBM1STRG.21371	gene_id IBM1STRG.21371; transcript_id IBM1STRG.21371.13; exon_number 1	26	18	0.692308	4	4866655	4867800	AT4TE20250	4	4866355	4866678	Intergenic	3	FALSE	TRUE	FALSE	+	1	2	first	NA	ATSS
NA	ATTS	AT5TE22365	AT5G18570	GTP1/OBG family protein	8.77693	6.5813e-06	0.03145	1.82096e-09	0	0	0	0	0	IBM1STRG.27942.3_6171594_6171937	IBM1STRG.27942.3	IBM1STRG.27942	gene_id IBM1STRG.27942; transcript_id IBM1STRG.27942.3; exon_number 1	9	9	1	5	6171594	6171937	AT5TE22365	5	6170897	6171732	Intergenic	3	FALSE	TRUE	FALSE	-	1	6	last	NA	ATTS
NA	ATSS	AT3TE65490	AT3G44590	60S acidic ribosomal protein family	0.884507	0.424172	0.0328	0.0459941	0	0	0	0	0	IBM1STRG.18166.1_16163727_16163884	IBM1STRG.18166.1	IBM1STRG.18166	gene_id IBM1STRG.18166; transcript_id IBM1STRG.18166.1; exon_number 1	7	1	0.142857	3	16163727	16163884	AT3TE65490	3	16163531	16163776	Intergenic	3	FALSE	TRUE	FALSE	+	1	4	first	NA	ATSS
NA	ATSS	AT5TE09570	AT5G08185	NA	1.17597	0.64579	0.03285	0.000134474	0	0	0	0	0	IBM1STRG.26633.25_2635321_2635406	IBM1STRG.26633.25	IBM1STRG.26633	gene_id IBM1STRG.26633; transcript_id IBM1STRG.26633.25; exon_number 5	38	16	0.421053	5	2635321	2635406	AT5TE09570	5	2635397	2635733	Intergenic	3	FALSE	FALSE	TRUE	-	5	5	first	NA	ATSS
RI, SE	NA	AT2TE82150	AT2G43780	cytochrome oxidase assembly protein	7.86335	0.00159317	0.03385	4.06483e-09	0	0	0	0	0	IBM1STRG.13399.1_18136991_18137073	IBM1STRG.13399.1	IBM1STRG.13399	gene_id IBM1STRG.13399; transcript_id IBM1STRG.13399.1; exon_number 2	11	5	0.454545	2	18136991	18137073	AT2TE82150	2	18136862	18137127	Intragenic	2	TRUE	FALSE	FALSE	-	2	3	middle	RI, SE	NA
A3SS, RI	ATSS	AT2TE71535	AT2G38130	Acyl-CoA N-acyltransferases (NAT) superfamily protein	0.238633	0.77253	0.0345	0.0138855	0	0	0	0	0	IBM1STRG.12612.4_15980469_15980503	IBM1STRG.12612.4	IBM1STRG.12612	gene_id IBM1STRG.12612; transcript_id IBM1STRG.12612.4; exon_number 5	23	22	0.956522	2	15980469	15980503	AT2TE71535	2	15980363	15980669	Intragenic	2	TRUE	FALSE	FALSE	-	5	6	middle	A3SS, RI	ATSS
NA	ATSS	AT2TE71535	AT2G38130	Acyl-CoA N-acyltransferases (NAT) superfamily protein	0.238633	0.77253	0.0345	0.0138855	0	0	0	0	0	IBM1STRG.12612.4_15980637_15980749	IBM1STRG.12612.4	IBM1STRG.12612	gene_id IBM1STRG.12612; transcript_id IBM1STRG.12612.4; exon_number 6	23	22	0.956522	2	15980637	15980749	AT2TE71535	2	15980363	15980669	Intragenic	3	TRUE	TRUE	FALSE	-	6	6	first	NA	ATSS
NA	ATTS	AT4TE34315	AT4G13460	SU(VAR)3-9 homolog 9	0.198553	0.689186	0.03725	0.0408611	0	0	0	0	0	IBM1STRG.21972.3_7824032_7824329	IBM1STRG.21972.3	IBM1STRG.21972	gene_id IBM1STRG.21972; transcript_id IBM1STRG.21972.3; exon_number 1	13	7	0.538462	4	7824032	7824329	AT4TE34315	4	7823773	7824056	Intergenic	3	FALSE	TRUE	FALSE	-	1	2	last	NA	ATTS
NA	ATTS	AT2TE48875	AT2G26570	WEAK CHLOROPLAST MOVEMENT UNDER BLUE LIGHT-like protein (DUF827)	1.30202	0.00476948	0.03815	0.00100866	0	0	0	0	0	IBM1STRG.11116.5_11300240_11302279	IBM1STRG.11116.5	IBM1STRG.11116	gene_id IBM1STRG.11116; transcript_id IBM1STRG.11116.5; exon_number 2	5	2	0.4	2	11300240	11302279	AT2TE48875	2	11302228	11302785	Intergenic	3	FALSE	FALSE	TRUE	+	2	2	last	NA	ATTS
A5SS, RI	ATSS	AT5TE10430	AT5G09225	transmembrane protein	0.658006	0.481881	0.03885	0.000411579	0	0	0	0	0	IBM1STRG.26750.1_2871119_2871194	IBM1STRG.26750.1	IBM1STRG.26750	gene_id IBM1STRG.26750; transcript_id IBM1STRG.26750.1; exon_number 4	13	13	1	5	2871119	2871194	AT5TE10430	5	2870845	2871212	Intragenic	2	TRUE	TRUE	TRUE	-	4	4	first	A5SS, RI	ATSS
RI	AFE, ALE, ATSS, ATTS	AT1TE77510	AT1G63470	AT hook motif DNA-binding family protein	8.37013	3.58348e-05	0.05	4.26071e-15	0	0	0	0	0	IBM1STRG.6485.13_23540765_23540833	IBM1STRG.6485.13	IBM1STRG.6485	gene_id IBM1STRG.6485; transcript_id IBM1STRG.6485.13; exon_number 4	9	7	0.777778	1	23540765	23540833	AT1TE77510	1	23540753	23541144	Intragenic	2	TRUE	FALSE	FALSE	-	4	6	middle	RI	AFE, ALE, ATSS, ATTS
NA	ATTS	AT2TE50880	AT2G27370	Uncharacterized protein family (UPF0497)	1.56636	0.477199	0.05695	4.90734e-06	0	0	0	0	0	IBM1STRG.11230.3_11708457_11708846	IBM1STRG.11230.3	IBM1STRG.11230	gene_id IBM1STRG.11230; transcript_id IBM1STRG.11230.3; exon_number 1	3	3	1	2	11708457	11708846	AT2TE50880	2	11708095	11708603	Intergenic	3	FALSE	TRUE	FALSE	-	1	3	last	NA	ATTS
RI	NA	AT4TE02530	AT4G01130	GDSL-like Lipase/Acylhydrolase superfamily protein	1.22122	0.115918	0.064	0.00682489	0	0	0	0	0	IBM1STRG.20780.1_485763_486935	IBM1STRG.20780.1	IBM1STRG.20780	gene_id IBM1STRG.20780; transcript_id IBM1STRG.20780.1; exon_number 1	5	3	0.6	4	485763	486935	AT4TE02530	4	486191	486642	Intragenic	1	FALSE	FALSE	FALSE	+	1	2	first	RI	NA
NA	ATTS	AT5TE54010	AT5G37690	SGNH hydrolase-type esterase superfamily protein	-0.391599	0.626825	0.0689	0.00670241	0	0	0	0	0	IBM1STRG.29486.2_14973341_14973824	IBM1STRG.29486.2	IBM1STRG.29486	gene_id IBM1STRG.29486; transcript_id IBM1STRG.29486.2; exon_number 1	8	4	0.5	5	14973341	14973824	AT5TE54010	5	14973182	14973403	Intergenic	3	FALSE	TRUE	FALSE	-	1	6	last	NA	ATTS
NA	ATTS	AT5TE11670	AT5G10230	annexin 7	-0.648651	0.00232637	0.0726	0.000614544	0	0	0	0	0	IBM1STRG.26854.2_3209617_3210247	IBM1STRG.26854.2	IBM1STRG.26854	gene_id IBM1STRG.26854; transcript_id IBM1STRG.26854.2; exon_number 1	2	2	1	5	3209617	3210247	AT5TE11670	5	3208866	3209723	Intergenic	3	FALSE	TRUE	FALSE	-	1	4	last	NA	ATTS
NA	ATTS	AT3TE65330	AT3G44550	fatty acid reductase 5	0.227189	0.879325	0.07815	0.00101199	0	0	0	0	0	IBM1STRG.18158.2_16141243_16141690	IBM1STRG.18158.2	IBM1STRG.18158	gene_id IBM1STRG.18158; transcript_id IBM1STRG.18158.2; exon_number 10	4	3	0.75	3	16141243	16141690	AT3TE65330	3	16141471	16141986	Intergenic	3	FALSE	FALSE	TRUE	+	10	10	last	NA	ATTS
NA	ATSS	AT5TE81110	AT5G55660	DEK domain-containing chromatin associated protein	0.430723	0.376361	0.08225	0.034658	0	0	0	0	0	IBM1STRG.31799.1_22539830_22540448	IBM1STRG.31799.1	IBM1STRG.31799	gene_id IBM1STRG.31799; transcript_id IBM1STRG.31799.1; exon_number 1	2	2	1	5	22539830	22540448	AT5TE81110	5	22539608	22540276	Intragenic	3	FALSE	TRUE	FALSE	+	1	11	first	NA	ATSS
NA	ATTS	AT1TE55960	AT1G44760	NA	0.28058	0.768602	0.08295	2.34693e-07	0	0	0	0	0	IBM1STRG.4507.3_16896719_16897044	IBM1STRG.4507.3	IBM1STRG.4507	gene_id IBM1STRG.4507; transcript_id IBM1STRG.4507.3; exon_number 1	9	9	1	1	16896719	16897044	AT1TE55960	1	16896642	16896900	Intragenic	3	FALSE	TRUE	FALSE	-	1	3	last	NA	ATTS
NA	ATTS	AT3TE43020	G19598	NA	0.0418914	0.990679	0.08805	0.0265967	0	0	0	0	0	IBM1STRG.17649.1_10355882_10356572	IBM1STRG.17649.1	IBM1STRG.17649	gene_id IBM1STRG.17649; transcript_id IBM1STRG.17649.1; exon_number 1	2	2	1	3	10355882	10356572	AT3TE43020	3	10356480	10357165	Intergenic	3	FALSE	FALSE	TRUE	+	1	1	single	NA	ATTS
SE	AFE, ATSS	AT1TE02980	AT1G03660	Ankyrin-repeat containing protein	4.18174	0.223978	0.0933	5.9487e-06	0	0	0	0	0	IBM1STRG.374.3_913165_913236	IBM1STRG.374.3	IBM1STRG.374	gene_id IBM1STRG.374; transcript_id IBM1STRG.374.3; exon_number 3	5	2	0.4	1	913165	913236	AT1TE02980	1	912338	913217	Intragenic	3	TRUE	FALSE	FALSE	-	3	5	middle	SE	AFE, ATSS
SE	AFE, ATSS	AT1TE02980	AT1G03660	Ankyrin-repeat containing protein	4.18174	0.223978	0.0933	5.9487e-06	0	0	0	0	0	IBM1STRG.374.3_912225_912345	IBM1STRG.374.3	IBM1STRG.374	gene_id IBM1STRG.374; transcript_id IBM1STRG.374.3; exon_number 2	5	2	0.4	1	912225	912345	AT1TE02980	1	912338	913217	Intragenic	3	TRUE	FALSE	FALSE	-	2	5	middle	SE	AFE, ATSS
NA	ATTS	AT2TE19695	AT2G11810	monogalactosyldiacylglycerol synthase type C	8.64985	3.99874e-05	0.09945	7.23874e-10	0	0	0	0	0	IBM1STRG.9615.5_4746393_4746774	IBM1STRG.9615.5	IBM1STRG.9615	gene_id IBM1STRG.9615; transcript_id IBM1STRG.9615.5; exon_number 7	11	9	0.818182	2	4746393	4746774	AT2TE19695	2	4746616	4747589	Intergenic	3	FALSE	FALSE	TRUE	+	7	7	last	NA	ATTS
NA	ATSS	AT2TE01630	AT2G01880	purple acid phosphatase 7	-0.354732	0.567682	0.1	0.0185842	0	0	0	0	0	IBM1STRG.9008.3_393778_394028	IBM1STRG.9008.3	IBM1STRG.9008	gene_id IBM1STRG.9008; transcript_id IBM1STRG.9008.3; exon_number 6	4	3	0.75	2	393778	394028	AT2TE01630	2	393577	396843	Intergenic	2	TRUE	TRUE	TRUE	-	6	6	first	NA	ATSS
NA	ATTS	AT5TE64195	AT5G44160	C2H2-like zinc finger protein	3.16515	0.00468821	0.11415	7.53427e-05	0	0	0	0	0	IBM1STRG.30302.2_17774648_17775742	IBM1STRG.30302.2	IBM1STRG.30302	gene_id IBM1STRG.30302; transcript_id IBM1STRG.30302.2; exon_number 3	4	4	1	5	17774648	17775742	AT5TE64195	5	17775518	17778097	Intergenic	3	FALSE	FALSE	TRUE	+	3	3	last	NA	ATTS
NA	ATTS	AT3TE32205	G18714	NA	0.484101	0.245343	0.12155	0.00193431	0	0	0	0	0	IBM1STRG.16881.2_7664447_7666032	IBM1STRG.16881.2	IBM1STRG.16881	gene_id IBM1STRG.16881; transcript_id IBM1STRG.16881.2; exon_number 1	2	2	1	3	7664447	7666032	AT3TE32205	3	7664016	7664467	Intergenic	3	FALSE	TRUE	FALSE	-	1	1	single	NA	ATTS
NA	ATTS	AT1TE32655	AT1G29025	Calcium-binding EF-hand family protein	0.766094	0.292601	0.12565	0.0195583	0	0	0	0	0	IBM1STRG.3565.1_10124320_10124772	IBM1STRG.3565.1	IBM1STRG.3565	gene_id IBM1STRG.3565; transcript_id IBM1STRG.3565.1; exon_number 1	6	5	0.833333	1	10124320	10124772	AT1TE32655	1	10123504	10124428	Intergenic	3	FALSE	TRUE	FALSE	-	1	7	last	NA	ATTS
NA	ATTS	AT2TE37850	AT2G20850	STRUBBELIG-receptor family 1	8.72386	8.26907e-06	0.13005	9.29603e-12	0	0	0	0	0	IBM1STRG.10407.15_8975419_8975789	IBM1STRG.10407.15	IBM1STRG.10407	gene_id IBM1STRG.10407; transcript_id IBM1STRG.10407.15; exon_number 1	17	17	1	2	8975419	8975789	AT2TE37850	2	8974573	8975430	Intergenic	3	FALSE	TRUE	FALSE	-	1	5	last	NA	ATTS
NA	ATTS	AT3TE91990	AT3G61020	NA	8.15823	0.000118981	0.13255	6.69308e-13	0	0	0	0	0	IBM1STRG.20252.3_22576601_22577497	IBM1STRG.20252.3	IBM1STRG.20252	gene_id IBM1STRG.20252; transcript_id IBM1STRG.20252.3; exon_number 3	11	11	1	3	22576601	22577497	AT3TE91990	3	22577333	22578601	Intergenic	3	FALSE	FALSE	TRUE	+	3	3	last	NA	ATTS
NA	ATTS	AT3TE91990	AT3G61020	NA	0.549332	0.775495	0.1345	0.0201291	0	0	0	0	0	IBM1STRG.20252.7_22577032_22577532	IBM1STRG.20252.7	IBM1STRG.20252	gene_id IBM1STRG.20252; transcript_id IBM1STRG.20252.7; exon_number 4	11	11	1	3	22577032	22577532	AT3TE91990	3	22577333	22578601	Intergenic	3	FALSE	FALSE	TRUE	+	4	4	last	NA	ATTS
NA	ATTS	AT1TE75260	AT1G61810	beta-glucosidase 45	7.34153	0.00688352	0.13725	0.000232511	0	0	0	0	0	IBM1STRG.6256.3_22832614_22832962	IBM1STRG.6256.3	IBM1STRG.6256	gene_id IBM1STRG.6256; transcript_id IBM1STRG.6256.3; exon_number 11	12	12	1	1	22832614	22832962	AT1TE75260	1	22832847	22833502	Intragenic	3	FALSE	FALSE	TRUE	+	11	11	last	NA	ATTS
NA	ATTS	AT5TE75780	AT5G51780	basic helix-loop-helix (bHLH) DNA-binding superfamily protein	7.59137	0.00185267	0.14455	5.11458e-32	0	0	0	0	0	IBM1STRG.31335.9_21036380_21036629	IBM1STRG.31335.9	IBM1STRG.31335	gene_id IBM1STRG.31335; transcript_id IBM1STRG.31335.9; exon_number 3	10	5	0.5	5	21036380	21036629	AT5TE75780	5	21036610	21037317	Intergenic	3	FALSE	FALSE	TRUE	+	3	3	last	NA	ATTS
NA	ATTS	AT2TE87640	AT2G46810	basic helix-loop-helix (bHLH) DNA-binding superfamily protein	1.01584	0.235946	0.15195	0.0271991	0	0	0	0	0	IBM1STRG.13838.5_19242301_19242700	IBM1STRG.13838.5	IBM1STRG.13838	gene_id IBM1STRG.13838; transcript_id IBM1STRG.13838.5; exon_number 4	8	4	0.5	2	19242301	19242700	AT2TE87640	2	19242628	19243132	Intragenic	3	FALSE	FALSE	TRUE	+	4	4	last	NA	ATTS
NA	ATSS	AT2TE84250	AT2G44995	NA	7.14375	0.0210266	0.2286	2.19512e-05	0	0	0	0	0	IBM1STRG.13566.5_18562112_18562386	IBM1STRG.13566.5	IBM1STRG.13566	gene_id IBM1STRG.13566; transcript_id IBM1STRG.13566.5; exon_number 1	6	5	0.833333	2	18562112	18562386	AT2TE84250	2	18561893	18562133	Intergenic	3	FALSE	TRUE	FALSE	+	1	2	first	NA	ATSS
NA	ATTS	AT2TE85780	AT2G45830	downstream target of AGL15 2	9.2461	3.15991e-07	0.24885	6.64902e-24	0	0	0	0	0	IBM1STRG.13704.6_18867975_18868434	IBM1STRG.13704.6	IBM1STRG.13704	gene_id IBM1STRG.13704; transcript_id IBM1STRG.13704.6; exon_number 6	6	6	1	2	18867975	18868434	AT2TE85780	2	18868416	18868940	Intergenic	3	FALSE	FALSE	TRUE	+	6	6	last	NA	ATTS
NA	ATTS	AT5TE91620	AT5G63625	hypothetical protein	7.13632	0.013287	0.2745	1.21007e-06	0	0	0	0	0	IBM1STRG.32851.1_25470007_25470354	IBM1STRG.32851.1	IBM1STRG.32851	gene_id IBM1STRG.32851; transcript_id IBM1STRG.32851.1; exon_number 1	3	2	0.666667	5	25470007	25470354	AT5TE91620	5	25469816	25470192	Intergenic	3	FALSE	TRUE	FALSE	-	1	2	last	NA	ATTS
RI	ATSS, ATTS	AT3TE44620	AT3G00490	NA	0.846637	0.352963	0.2782	2.24207e-14	0	0	0	0	0	IBM1STRG.17741.2_10737908_10738115	IBM1STRG.17741.2	IBM1STRG.17741	gene_id IBM1STRG.17741; transcript_id IBM1STRG.17741.2; exon_number 1	4	4	1	3	10737908	10738115	AT3TE44620	3	10737761	10738131	Intragenic	2	TRUE	TRUE	TRUE	+	1	2	first	RI	ATSS, ATTS
NA	ATTS	AT1TE12295	AT1G11270	F-box and associated interaction domains-containing protein	8.84672	2.92357e-06	0.28125	2.71029e-21	0	0	0	0	0	IBM1STRG.1441.4_3785519_3786674	IBM1STRG.1441.4	IBM1STRG.1441	gene_id IBM1STRG.1441; transcript_id IBM1STRG.1441.4; exon_number 1	4	3	0.75	1	3785519	3786674	AT1TE12295	1	3780764	3785721	Intragenic	3	TRUE	TRUE	FALSE	-	1	2	last	NA	ATTS
NA	ATTS	AT3TE79270	AT3G52680	F-box/RNI-like/FBD-like domains-containing protein	9.34277	5.18483e-07	0.3634	1.17076e-09	0	0	0	0	0	IBM1STRG.19162.3_19528499_19528956	IBM1STRG.19162.3	IBM1STRG.19162	gene_id IBM1STRG.19162; transcript_id IBM1STRG.19162.3; exon_number 4	5	5	1	3	19528499	19528956	AT3TE79270	3	19528897	19529879	Intergenic	3	FALSE	FALSE	TRUE	+	4	4	last	NA	ATTS
NA	ATTS	AT1TE95930	AT1G77992	NA	0.667485	0.927556	0.3649	0.0130882	0	0	0	0	0	IBM1STRG.8442.1_29322860_29323317	IBM1STRG.8442.1	IBM1STRG.8442	gene_id IBM1STRG.8442; transcript_id IBM1STRG.8442.1; exon_number 2	2	1	0.5	1	29322860	29323317	AT1TE95930	1	29323247	29324191	Intergenic	3	FALSE	FALSE	TRUE	+	2	2	last	NA	ATTS
NA	ATSS	AT4TE83060	AT4G36510	hypothetical protein	1.14431	0.934325	0.40475	8.73872e-05	0	0	0	0	0	IBM1STRG.25164.1_17228762_17228927	IBM1STRG.25164.1	IBM1STRG.25164	gene_id IBM1STRG.25164; transcript_id IBM1STRG.25164.1; exon_number 1	2	1	0.5	4	17228762	17228927	AT4TE83060	4	17228080	17228774	Intergenic	3	FALSE	TRUE	FALSE	+	1	2	first	NA	ATSS
NA	ATTS	AT5TE66100	AT5G45320	late embryogenesis abundant protein	3.5875	0.00403855	0.914	3.19911e-07	0	0	0	0	0	IBM1STRG.30465.1_18362116_18362771	IBM1STRG.30465.1	IBM1STRG.30465	gene_id IBM1STRG.30465; transcript_id IBM1STRG.30465.1; exon_number 1	2	2	1	5	18362116	18362771	AT5TE66100	5	18362021	18362362	Intergenic	3	FALSE	TRUE	FALSE	-	1	2	last	NA	ATTS

## Sheet: ibm2
					DESeq2 Illumina Col-0 vs ibm2		DEXSeq2 Illumina Col-0 vs ibm2		Sorting (Chip-seq peaks overlap to TE or transcript locus)					ParasiTE output
Alternative_splicing	Alternative_transcription	TE_id	gene_id	gene_name	log2FoldChange	padj	dIF	isoform_switch_q_value	Sum	TE WT H3K9me2 Chipseq	transcript WT H3K9me2 Chipseq	TE WT IBM2 Chipseq	transcript WT IBM2 Chipseq	Exon_id	Transcript_id	Gene_id	Gene_ref_id	Total_number_transcripts	Total_transcripts_with_this_TEs	Freq_TE_isoform	exon_chromosome	exon_start	exon_end	TE_id	TE_chromosome	TE_start	TE_end	TE_localisation	method	AS_check	Exon_check_start	Exon_check_end	exon_strand	exon_number	total_exon_number	TE_position_isoform	Alternative_splicing	Alternative_transcription
NA	ALE, ATTS	AT1TE42250	AT1G35320	transmembrane protein	-4.1863	0.999986	-0.01075	0.0141105	4	1	1	1	1	IBM2STRG.4072.26_12959572_12959768	IBM2STRG.4072.26	IBM2STRG.4072	gene_id IBM2STRG.4072; transcript_id IBM2STRG.4072.26; exon_number 1	58	51	0.87931	1	12959572	12959768	AT1TE42250	1	12959521	12959966	Intragenic	2	TRUE	TRUE	TRUE	-	1	5	last	NA	ALE, ATTS
NA	ATTS	AT1TE71775	AT1G58602	RPP7	4.22337	0.0136237	0.01015	0.00235732	4	1	1	1	1	IBM2STRG.5613.6_21748050_21748576	IBM2STRG.5613.6	IBM2STRG.5613	gene_id IBM2STRG.5613; transcript_id IBM2STRG.5613.6; exon_number 2	41	41	1	1	21748050	21748576	AT1TE71775	1	21748193	21753388	Intragenic	3	TRUE	FALSE	TRUE	+	2	2	last	NA	ATTS
NA	ATTS	AT1TE71775	AT1G58602	RPP7	8.89445	0.000631402	0.0105	3.03139e-06	4	1	1	1	1	IBM2STRG.5613.32_21748050_21748595	IBM2STRG.5613.32	IBM2STRG.5613	gene_id IBM2STRG.5613; transcript_id IBM2STRG.5613.32; exon_number 2	41	41	1	1	21748050	21748595	AT1TE71775	1	21748193	21753388	Intragenic	3	TRUE	FALSE	TRUE	+	2	2	last	NA	ATTS
RI	NA	AT1TE71770	AT1G58602	RPP7	5.32677	0.0880336	0.0106	0.000119639	4	1	1	1	1	IBM2STRG.5613.10_21746357_21747964	IBM2STRG.5613.10	IBM2STRG.5613	gene_id IBM2STRG.5613; transcript_id IBM2STRG.5613.10; exon_number 1	41	22	0.536585	1	21746357	21747964	AT1TE71770	1	21746739	21747327	Intragenic	1	FALSE	FALSE	FALSE	+	1	2	first	RI	NA
RI	ATTS	AT1TE71775	AT1G58602	RPP7	5.32677	0.0880336	0.0106	0.000119639	4	1	1	1	1	IBM2STRG.5613.10_21748050_21748609	IBM2STRG.5613.10	IBM2STRG.5613	gene_id IBM2STRG.5613; transcript_id IBM2STRG.5613.10; exon_number 2	41	41	1	1	21748050	21748609	AT1TE71775	1	21748193	21753388	Intragenic	3	TRUE	FALSE	TRUE	+	2	2	last	RI	ATTS
NA	ATTS	AT1TE71775	AT1G58602	RPP7	4.36316	0.00219707	0.01125	4.80457e-05	4	1	1	1	1	IBM2STRG.5613.20_21748050_21748615	IBM2STRG.5613.20	IBM2STRG.5613	gene_id IBM2STRG.5613; transcript_id IBM2STRG.5613.20; exon_number 2	41	41	1	1	21748050	21748615	AT1TE71775	1	21748193	21753388	Intragenic	3	TRUE	FALSE	TRUE	+	2	2	last	NA	ATTS
NA	ATTS	AT1TE71775	AT1G58602	RPP7	4.53554	0.000877293	0.01145	0.000195183	4	1	1	1	1	IBM2STRG.5613.33_21748050_21748616	IBM2STRG.5613.33	IBM2STRG.5613	gene_id IBM2STRG.5613; transcript_id IBM2STRG.5613.33; exon_number 2	41	41	1	1	21748050	21748616	AT1TE71775	1	21748193	21753388	Intragenic	3	TRUE	FALSE	TRUE	+	2	2	last	NA	ATTS
NA	ATTS	AT1TE71775	AT1G58602	RPP7	3.83157	0.00362881	0.0122	0.000235606	4	1	1	1	1	IBM2STRG.5613.43_21747687_21748609	IBM2STRG.5613.43	IBM2STRG.5613	gene_id IBM2STRG.5613; transcript_id IBM2STRG.5613.43; exon_number 2	41	41	1	1	21747687	21748609	AT1TE71775	1	21748193	21753388	Intragenic	3	TRUE	FALSE	TRUE	+	2	2	last	NA	ATTS
NA	ATTS	AT1TE71775	AT1G58602	RPP7	4.48814	0.00997018	0.0124	0.000158678	4	1	1	1	1	IBM2STRG.5613.23_21748047_21748612	IBM2STRG.5613.23	IBM2STRG.5613	gene_id IBM2STRG.5613; transcript_id IBM2STRG.5613.23; exon_number 2	41	41	1	1	21748047	21748612	AT1TE71775	1	21748193	21753388	Intragenic	3	TRUE	FALSE	TRUE	+	2	2	last	NA	ATTS
NA	ATTS	AT1TE71775	AT1G58602	RPP7	3.98108	0.000405787	0.0125	9.64046e-05	4	1	1	1	1	IBM2STRG.5613.31_21748047_21748609	IBM2STRG.5613.31	IBM2STRG.5613	gene_id IBM2STRG.5613; transcript_id IBM2STRG.5613.31; exon_number 2	41	41	1	1	21748047	21748609	AT1TE71775	1	21748193	21753388	Intragenic	3	TRUE	FALSE	TRUE	+	2	2	last	NA	ATTS
RI	ALE, ATTS	AT1TE71775	AT1G58602	RPP7	5.08814	0.0898842	0.01265	1.20426e-05	4	1	1	1	1	IBM2STRG.5613.39_21748050_21748609	IBM2STRG.5613.39	IBM2STRG.5613	gene_id IBM2STRG.5613; transcript_id IBM2STRG.5613.39; exon_number 3	41	41	1	1	21748050	21748609	AT1TE71775	1	21748193	21753388	Intragenic	3	TRUE	FALSE	TRUE	+	3	3	last	RI	ALE, ATTS
NA	ALE, ATTS	AT1TE71775	AT1G58602	RPP7	3.87012	0.0143378	0.01305	0.00692026	4	1	1	1	1	IBM2STRG.5613.5_21748047_21748612	IBM2STRG.5613.5	IBM2STRG.5613	gene_id IBM2STRG.5613; transcript_id IBM2STRG.5613.5; exon_number 3	41	41	1	1	21748047	21748612	AT1TE71775	1	21748193	21753388	Intragenic	3	TRUE	FALSE	TRUE	+	3	3	last	NA	ALE, ATTS
RI	ALE, ATTS	AT1TE71775	AT1G58602	RPP7	3.33895	0.0318018	0.0131	0.0013453	4	1	1	1	1	IBM2STRG.5613.1_21748047_21748608	IBM2STRG.5613.1	IBM2STRG.5613	gene_id IBM2STRG.5613; transcript_id IBM2STRG.5613.1; exon_number 3	41	41	1	1	21748047	21748608	AT1TE71775	1	21748193	21753388	Intragenic	3	TRUE	FALSE	TRUE	+	3	3	last	RI	ALE, ATTS
NA	ALE, ATTS	AT1TE71775	AT1G58602	RPP7	4.70161	0.0179545	0.01325	8.18648e-05	4	1	1	1	1	IBM2STRG.5613.30_21748047_21748612	IBM2STRG.5613.30	IBM2STRG.5613	gene_id IBM2STRG.5613; transcript_id IBM2STRG.5613.30; exon_number 3	41	41	1	1	21748047	21748612	AT1TE71775	1	21748193	21753388	Intragenic	3	TRUE	FALSE	TRUE	+	3	3	last	NA	ALE, ATTS
RI	ATTS	AT1TE71775	AT1G58602	RPP7	5.32329	0.00981257	0.0135	5.50065e-06	4	1	1	1	1	IBM2STRG.5613.35_21748050_21748609	IBM2STRG.5613.35	IBM2STRG.5613	gene_id IBM2STRG.5613; transcript_id IBM2STRG.5613.35; exon_number 2	41	41	1	1	21748050	21748609	AT1TE71775	1	21748193	21753388	Intragenic	3	TRUE	FALSE	TRUE	+	2	2	last	RI	ATTS
NA	ALE, ATTS	AT1TE71775	AT1G58602	RPP7	4.96375	0.093548	0.01395	5.79467e-06	4	1	1	1	1	IBM2STRG.5613.28_21748047_21748615	IBM2STRG.5613.28	IBM2STRG.5613	gene_id IBM2STRG.5613; transcript_id IBM2STRG.5613.28; exon_number 3	41	41	1	1	21748047	21748615	AT1TE71775	1	21748193	21753388	Intragenic	3	TRUE	FALSE	TRUE	+	3	3	last	NA	ALE, ATTS
NA	ALE, ATTS	AT1TE71775	AT1G58602	RPP7	3.86868	0.0210168	0.01405	4.10515e-05	4	1	1	1	1	IBM2STRG.5613.36_21748047_21748609	IBM2STRG.5613.36	IBM2STRG.5613	gene_id IBM2STRG.5613; transcript_id IBM2STRG.5613.36; exon_number 3	41	41	1	1	21748047	21748609	AT1TE71775	1	21748193	21753388	Intragenic	3	TRUE	FALSE	TRUE	+	3	3	last	NA	ALE, ATTS
RI	NA	AT1TE71770	AT1G58602	RPP7	4.75436	0.101493	0.01425	3.80277e-05	4	1	1	1	1	IBM2STRG.5613.38_21746384_21747575	IBM2STRG.5613.38	IBM2STRG.5613	gene_id IBM2STRG.5613; transcript_id IBM2STRG.5613.38; exon_number 1	41	22	0.536585	1	21746384	21747575	AT1TE71770	1	21746739	21747327	Intragenic	1	FALSE	FALSE	FALSE	+	1	2	first	RI	NA
RI	ATTS	AT1TE71775	AT1G58602	RPP7	4.75436	0.101493	0.01425	3.80277e-05	4	1	1	1	1	IBM2STRG.5613.38_21747687_21748615	IBM2STRG.5613.38	IBM2STRG.5613	gene_id IBM2STRG.5613; transcript_id IBM2STRG.5613.38; exon_number 2	41	41	1	1	21747687	21748615	AT1TE71775	1	21748193	21753388	Intragenic	3	TRUE	FALSE	TRUE	+	2	2	last	RI	ATTS
NA	ALE, ATTS	AT1TE71775	AT1G58602	RPP7	3.64256	0.0124324	0.0148	0.0229683	4	1	1	1	1	IBM2STRG.5613.16_21748047_21748609	IBM2STRG.5613.16	IBM2STRG.5613	gene_id IBM2STRG.5613; transcript_id IBM2STRG.5613.16; exon_number 3	41	41	1	1	21748047	21748609	AT1TE71775	1	21748193	21753388	Intragenic	3	TRUE	FALSE	TRUE	+	3	3	last	NA	ALE, ATTS
NA	ALE, ATTS	AT1TE71775	AT1G58602	RPP7	3.6731	0.0262234	0.01595	0.0190262	4	1	1	1	1	IBM2STRG.5613.3_21748047_21748616	IBM2STRG.5613.3	IBM2STRG.5613	gene_id IBM2STRG.5613; transcript_id IBM2STRG.5613.3; exon_number 3	41	41	1	1	21748047	21748616	AT1TE71775	1	21748193	21753388	Intragenic	3	TRUE	FALSE	TRUE	+	3	3	last	NA	ALE, ATTS
NA	ALE, ATTS	AT1TE71775	AT1G58602	RPP7	5.51388	0.01529	0.0172	1.6638e-08	4	1	1	1	1	IBM2STRG.5613.29_21748050_21748616	IBM2STRG.5613.29	IBM2STRG.5613	gene_id IBM2STRG.5613; transcript_id IBM2STRG.5613.29; exon_number 3	41	41	1	1	21748050	21748616	AT1TE71775	1	21748193	21753388	Intragenic	3	TRUE	FALSE	TRUE	+	3	3	last	NA	ALE, ATTS
NA	ATTS	AT1TE71775	AT1G58602	RPP7	3.5171	0.00040185	0.01725	4.61787e-05	4	1	1	1	1	IBM2STRG.5613.2_21746346_21748616	IBM2STRG.5613.2	IBM2STRG.5613	gene_id IBM2STRG.5613; transcript_id IBM2STRG.5613.2; exon_number 1	41	41	1	1	21746346	21748616	AT1TE71775	1	21748193	21753388	Intragenic	3	TRUE	FALSE	TRUE	+	1	1	single	NA	ATTS
NA	ATTS	AT1TE71775	AT1G58602	RPP7	4.09571	0.00848284	0.01725	0.000481628	4	1	1	1	1	IBM2STRG.5613.46_21748050_21748612	IBM2STRG.5613.46	IBM2STRG.5613	gene_id IBM2STRG.5613; transcript_id IBM2STRG.5613.46; exon_number 2	41	41	1	1	21748050	21748612	AT1TE71775	1	21748193	21753388	Intragenic	3	TRUE	FALSE	TRUE	+	2	2	last	NA	ATTS
NA	ATTS	AT1TE71775	AT1G58602	RPP7	4.40195	1.06277e-06	0.0199	6.27715e-08	4	1	1	1	1	IBM2STRG.5613.22_21746377_21748612	IBM2STRG.5613.22	IBM2STRG.5613	gene_id IBM2STRG.5613; transcript_id IBM2STRG.5613.22; exon_number 1	41	41	1	1	21746377	21748612	AT1TE71775	1	21748193	21753388	Intragenic	3	TRUE	FALSE	TRUE	+	1	1	single	NA	ATTS
NA	ALE, ATTS	AT1TE71775	AT1G58602	RPP7	5.25492	0.0187404	0.0203	6.54082e-09	4	1	1	1	1	IBM2STRG.5613.12_21748050_21748612	IBM2STRG.5613.12	IBM2STRG.5613	gene_id IBM2STRG.5613; transcript_id IBM2STRG.5613.12; exon_number 3	41	41	1	1	21748050	21748612	AT1TE71775	1	21748193	21753388	Intragenic	3	TRUE	FALSE	TRUE	+	3	3	last	NA	ALE, ATTS
NA	ATTS	AT1TE71775	AT1G58602	RPP7	5.8301	0.000991047	0.02255	5.16526e-07	4	1	1	1	1	IBM2STRG.5613.24_21746377_21748615	IBM2STRG.5613.24	IBM2STRG.5613	gene_id IBM2STRG.5613; transcript_id IBM2STRG.5613.24; exon_number 1	41	41	1	1	21746377	21748615	AT1TE71775	1	21748193	21753388	Intragenic	3	TRUE	FALSE	TRUE	+	1	1	single	NA	ATTS
NA	ATTS	AT1TE71775	AT1G58602	RPP7	5.03676	0.0300154	0.0236	4.68644e-09	4	1	1	1	1	IBM2STRG.5613.26_21746377_21748609	IBM2STRG.5613.26	IBM2STRG.5613	gene_id IBM2STRG.5613; transcript_id IBM2STRG.5613.26; exon_number 1	41	41	1	1	21746377	21748609	AT1TE71775	1	21748193	21753388	Intragenic	3	TRUE	FALSE	TRUE	+	1	1	single	NA	ATTS
NA	ATTS	AT1TE71775	AT1G58602	RPP7	5.00969	5.72866e-09	0.02545	1.75221e-11	4	1	1	1	1	IBM2STRG.5613.18_21746365_21748449	IBM2STRG.5613.18	IBM2STRG.5613	gene_id IBM2STRG.5613; transcript_id IBM2STRG.5613.18; exon_number 1	41	41	1	1	21746365	21748449	AT1TE71775	1	21748193	21753388	Intragenic	3	TRUE	FALSE	TRUE	+	1	1	single	NA	ATTS
NA	ATTS	AT1TE71775	AT1G58602	RPP7	4.82176	0.000296584	0.0272	2.20767e-08	4	1	1	1	1	IBM2STRG.5613.45_21747687_21748606	IBM2STRG.5613.45	IBM2STRG.5613	gene_id IBM2STRG.5613; transcript_id IBM2STRG.5613.45; exon_number 2	41	41	1	1	21747687	21748606	AT1TE71775	1	21748193	21753388	Intragenic	3	TRUE	FALSE	TRUE	+	2	2	last	NA	ATTS
NA	ATSS	AT1TE71770	AT1G58602	RPP7	4.82176	0.000296584	0.0272	2.20767e-08	4	1	1	1	1	IBM2STRG.5613.45_21747142_21747575	IBM2STRG.5613.45	IBM2STRG.5613	gene_id IBM2STRG.5613; transcript_id IBM2STRG.5613.45; exon_number 1	41	22	0.536585	1	21747142	21747575	AT1TE71770	1	21746739	21747327	Intragenic	3	FALSE	TRUE	FALSE	+	1	2	first	NA	ATSS
NA	ALE, ATTS	AT1TE71775	AT1G58602	RPP7	3.8225	0.0013748	0.0282	4.52764e-08	4	1	1	1	1	IBM2STRG.5613.21_21747400_21748609	IBM2STRG.5613.21	IBM2STRG.5613	gene_id IBM2STRG.5613; transcript_id IBM2STRG.5613.21; exon_number 2	41	41	1	1	21747400	21748609	AT1TE71775	1	21748193	21753388	Intragenic	3	TRUE	FALSE	TRUE	+	2	2	last	NA	ALE, ATTS
RI	ALE, ATTS	AT1TE71775	AT1G58602	RPP7	3.96616	0.000104399	0.02925	1.669e-08	4	1	1	1	1	IBM2STRG.5613.13_21747400_21748610	IBM2STRG.5613.13	IBM2STRG.5613	gene_id IBM2STRG.5613; transcript_id IBM2STRG.5613.13; exon_number 2	41	41	1	1	21747400	21748610	AT1TE71775	1	21748193	21753388	Intragenic	3	TRUE	FALSE	TRUE	+	2	2	last	RI	ALE, ATTS
RI	NA	AT1TE71770	AT1G58602	RPP7	3.18094	5.50363e-16	0.02995	5.85539e-06	4	1	1	1	1	IBM2STRG.5613.34_21746379_21750301	IBM2STRG.5613.34	IBM2STRG.5613	gene_id IBM2STRG.5613; transcript_id IBM2STRG.5613.34; exon_number 1	41	22	0.536585	1	21746379	21750301	AT1TE71770	1	21746739	21747327	Intragenic	1	FALSE	FALSE	FALSE	+	1	1	single	RI	NA
RI	ATTS	AT1TE71775	AT1G58602	RPP7	3.18094	5.50363e-16	0.02995	5.85539e-06	4	1	1	1	1	IBM2STRG.5613.34_21746379_21750301	IBM2STRG.5613.34	IBM2STRG.5613	gene_id IBM2STRG.5613; transcript_id IBM2STRG.5613.34; exon_number 1	41	41	1	1	21746379	21750301	AT1TE71775	1	21748193	21753388	Intragenic	3	TRUE	FALSE	TRUE	+	1	1	single	RI	ATTS
NA	ALE, ATTS	AT1TE71775	AT1G58602	RPP7	4.02458	5.65161e-06	0.0328	4.21518e-06	4	1	1	1	1	IBM2STRG.5613.14_21747400_21748609	IBM2STRG.5613.14	IBM2STRG.5613	gene_id IBM2STRG.5613; transcript_id IBM2STRG.5613.14; exon_number 2	41	41	1	1	21747400	21748609	AT1TE71775	1	21748193	21753388	Intragenic	3	TRUE	FALSE	TRUE	+	2	2	last	NA	ALE, ATTS
NA	ALE, ATTS	AT1TE71775	AT1G58602	RPP7	5.59781	0.00113861	0.0332	1.7606e-10	4	1	1	1	1	IBM2STRG.5613.27_21747400_21748612	IBM2STRG.5613.27	IBM2STRG.5613	gene_id IBM2STRG.5613; transcript_id IBM2STRG.5613.27; exon_number 2	41	41	1	1	21747400	21748612	AT1TE71775	1	21748193	21753388	Intragenic	3	TRUE	FALSE	TRUE	+	2	2	last	NA	ALE, ATTS
NA	ALE, ATTS	AT1TE71775	AT1G58602	RPP7	5.19535	3.82302e-08	0.03535	1.07406e-13	4	1	1	1	1	IBM2STRG.5613.25_21747400_21748615	IBM2STRG.5613.25	IBM2STRG.5613	gene_id IBM2STRG.5613; transcript_id IBM2STRG.5613.25; exon_number 2	41	41	1	1	21747400	21748615	AT1TE71775	1	21748193	21753388	Intragenic	3	TRUE	FALSE	TRUE	+	2	2	last	NA	ALE, ATTS
NA	ATSS	AT4TE42875	AT4G16860	RPP4	-1.52362	0.79244	-0.05305	0.00756416	3	0	1	1	1	IBM2STRG.21314.11_9489967_9492769	IBM2STRG.21314.11	IBM2STRG.21314	gene_id IBM2STRG.21314; transcript_id IBM2STRG.21314.11; exon_number 2	13	1	0.0769231	4	9489967	9492769	AT4TE42875	4	9492248	9493209	Intragenic	3	FALSE	FALSE	TRUE	-	2	2	first	NA	ATSS
NA	ATTS	AT3TE06550	AT3G05410	PsbP	2.34727	0.107385	0.14445	7.33008e-28	3	1	1	1	0	IBM2STRG.13891.3_1555647_1556218	IBM2STRG.13891.3	IBM2STRG.13891	gene_id IBM2STRG.13891; transcript_id IBM2STRG.13891.3; exon_number 3	3	3	1	3	1555647	1556218	AT3TE06550	3	1555419	1560680	Intragenic	2	TRUE	TRUE	TRUE	+	3	3	last	NA	ATTS
NA	ATSS	AT2TE26610	AT2G15040-AT2G15042	NA	-6.86155	0.324744	-0.1266	0.00746666	2	1	0	1	0	IBM2STRG.9256.2_6510840_6512343	IBM2STRG.9256.2	IBM2STRG.9256	gene_id IBM2STRG.9256; transcript_id IBM2STRG.9256.2; exon_number 1	3	2	0.666667	2	6510840	6512343	AT2TE26610	2	6508852	6510920	Intragenic	3	FALSE	TRUE	FALSE	+	1	2	first	NA	ATSS
RI	NA	AT1TE71765	AT1G58602	RPP7	5.32677	0.0880336	0.0106	0.000119639	2	0	1	0	1	IBM2STRG.5613.10_21746357_21747964	IBM2STRG.5613.10	IBM2STRG.5613	gene_id IBM2STRG.5613; transcript_id IBM2STRG.5613.10; exon_number 1	41	21	0.512195	1	21746357	21747964	AT1TE71765	1	21746511	21746739	Intragenic	1	FALSE	FALSE	FALSE	+	1	2	first	RI	NA
RI	NA	AT1TE71765	AT1G58602	RPP7	4.75436	0.101493	0.01425	3.80277e-05	2	0	1	0	1	IBM2STRG.5613.38_21746384_21747575	IBM2STRG.5613.38	IBM2STRG.5613	gene_id IBM2STRG.5613; transcript_id IBM2STRG.5613.38; exon_number 1	41	21	0.512195	1	21746384	21747575	AT1TE71765	1	21746511	21746739	Intragenic	1	FALSE	FALSE	FALSE	+	1	2	first	RI	NA
RI	NA	AT1TE71765	AT1G58602	RPP7	3.18094	5.50363e-16	0.02995	5.85539e-06	2	0	1	0	1	IBM2STRG.5613.34_21746379_21750301	IBM2STRG.5613.34	IBM2STRG.5613	gene_id IBM2STRG.5613; transcript_id IBM2STRG.5613.34; exon_number 1	41	21	0.512195	1	21746379	21750301	AT1TE71765	1	21746511	21746739	Intragenic	1	FALSE	FALSE	FALSE	+	1	1	single	RI	NA
NA	ATTS	AT3TE06550	AT3G05410	PsbP	-0.409319	0.999986	0.31995	1.49466e-10	2	1	0	1	0	IBM2STRG.13891.1_1555184_1555536	IBM2STRG.13891.1	IBM2STRG.13891	gene_id IBM2STRG.13891; transcript_id IBM2STRG.13891.1; exon_number 2	3	3	1	3	1555184	1555536	AT3TE06550	3	1555419	1560680	Intragenic	3	TRUE	FALSE	TRUE	+	2	2	last	NA	ATTS
RI	NA	AT1TE54100	AT1G43590	NA	0.464976	0.999986	0.3043	6.57914e-09	2	1	1	0	0	IBM2STRG.4209.2_16413550_16414770	IBM2STRG.4209.2	IBM2STRG.4209	gene_id IBM2STRG.4209; transcript_id IBM2STRG.4209.2; exon_number 1	4	4	1	1	16413550	16414770	AT1TE54100	1	16414129	16414869	Intragenic	1	TRUE	FALSE	TRUE	+	1	1	single	RI	NA
RI	NA	AT3TE08290	AT3G06435	Expressed protein	0.337898	0.999986	-0.2405	6.41125e-09	1	0	1	0	0	IBM2STRG.14020.1_1969091_1970747	IBM2STRG.14020.1	IBM2STRG.14020	gene_id IBM2STRG.14020; transcript_id IBM2STRG.14020.1; exon_number 1	3	1	0.333333	3	1969091	1970747	AT3TE08290	3	1969730	1970008	Intragenic	1	FALSE	FALSE	FALSE	-	1	1	single	RI	NA
NA	ATTS	AT4TE20255	AT4G08035	NA	2.60804	0.968424	0.048	0.000702453	1	1	0	0	0	IBM2STRG.20226.12_4867718_4868338	IBM2STRG.20226.12	IBM2STRG.20226	gene_id IBM2STRG.20226; transcript_id IBM2STRG.20226.12; exon_number 2	19	19	1	4	4867718	4868338	AT4TE20255	4	4868281	4868673	Intergenic	3	FALSE	FALSE	TRUE	+	2	2	last	NA	ATTS
NA	ATTS	AT5TE65325	AT5G44870	Disease resistance protein (TIR-NBS-LRR class) family	9.45226	1.90895e-05	0.09915	6.37959e-05	1	1	0	0	0	IBM2STRG.28670.6_18118092_18118681	IBM2STRG.28670.6	IBM2STRG.28670	gene_id IBM2STRG.28670; transcript_id IBM2STRG.28670.6; exon_number 6	8	7	0.875	5	18118092	18118681	AT5TE65325	5	18118595	18119467	Intergenic	3	FALSE	FALSE	TRUE	+	6	6	last	NA	ATTS
RI	NA	AT5TE63290	AT5G43570	Serine protease inhibitor, potato inhibitor I-type family protein	0.0916849	0.999986	-0.69015	0.000103615	0	0	0	0	0	IBM2STRG.28468.4_17506413_17507490	IBM2STRG.28468.4	IBM2STRG.28468	gene_id IBM2STRG.28468; transcript_id IBM2STRG.28468.4; exon_number 1	4	3	0.75	5	17506413	17507490	AT5TE63290	5	17506490	17507111	Intragenic	1	TRUE	FALSE	FALSE	+	1	1	single	RI	NA
NA	ATTS	AT3TE63075	AT3G43700	BTB-POZ and MATH domain 6	-8.97816	0.000270916	-0.25665	4.29041e-07	0	0	0	0	0	IBM2STRG.17099.4_15603308_15603890	IBM2STRG.17099.4	IBM2STRG.17099	gene_id IBM2STRG.17099; transcript_id IBM2STRG.17099.4; exon_number 4	4	4	1	3	15603308	15603890	AT3TE63075	3	15603746	15604651	Intergenic	3	FALSE	FALSE	TRUE	+	4	4	last	NA	ATTS
NA	ATTS	AT5TE59125	AT5G40860	transmembrane protein	-1.27771	0.623256	-0.22835	0.0138048	0	0	0	0	0	IBM2STRG.28137.3_16370492_16372112	IBM2STRG.28137.3	IBM2STRG.28137	gene_id IBM2STRG.28137; transcript_id IBM2STRG.28137.3; exon_number 1	3	3	1	5	16370492	16372112	AT5TE59125	5	16371986	16372312	Intergenic	3	FALSE	FALSE	TRUE	+	1	1	single	NA	ATTS
NA	ATTS	AT1TE69685	AT1G56350	Peptide chain release factor 2	-8.18927	0.00454189	-0.22245	3.28521e-06	0	0	0	0	0	IBM2STRG.5450.2_21097691_21098030	IBM2STRG.5450.2	IBM2STRG.5450	gene_id IBM2STRG.5450; transcript_id IBM2STRG.5450.2; exon_number 7	3	3	1	1	21097691	21098030	AT1TE69685	1	21097971	21098190	Intergenic	3	FALSE	FALSE	TRUE	+	7	7	last	NA	ATTS
NA	ATTS	AT5TE65640	AT5G45115	transcription termination factor family protein	-8.32495	0.0042618	-0.21585	6.42181e-07	0	0	0	0	0	IBM2STRG.28695.4_18238118_18238829	IBM2STRG.28695.4	IBM2STRG.28695	gene_id IBM2STRG.28695; transcript_id IBM2STRG.28695.4; exon_number 1	7	6	0.857143	5	18238118	18238829	AT5TE65640	5	18233630	18238202	Intergenic	3	FALSE	TRUE	FALSE	-	1	1	single	NA	ATTS
NA	ATTS	AT1TE72920	AT1G08293	NA	-4.78407	NA	-0.2136	6.72095e-11	0	0	0	0	0	IBM2STRG.5690.8_22087789_22088125	IBM2STRG.5690.8	IBM2STRG.5690	gene_id IBM2STRG.5690; transcript_id IBM2STRG.5690.8; exon_number 1	9	4	0.444444	1	22087789	22088125	AT1TE72920	1	22086295	22087917	Intergenic	3	TRUE	TRUE	FALSE	-	1	1	single	NA	ATTS
NA	ATSS	AT5TE87410	AT5G60430-AT5G60440	NA	-7.26407	0.107355	-0.1922	1.66837e-14	0	0	0	0	0	IBM2STRG.30646.6_24301624_24301824	IBM2STRG.30646.6	IBM2STRG.30646	gene_id IBM2STRG.30646; transcript_id IBM2STRG.30646.6; exon_number 1	10	10	1	5	24301624	24301824	AT5TE87410	5	24301398	24301642	Intergenic	3	FALSE	TRUE	FALSE	+	1	3	first	NA	ATSS
NA	ATTS	AT5TE87420	AT5G60430-AT5G60440	NA	-7.26407	0.107355	-0.1922	1.66837e-14	0	0	0	0	0	IBM2STRG.30646.6_24302852_24303073	IBM2STRG.30646.6	IBM2STRG.30646	gene_id IBM2STRG.30646; transcript_id IBM2STRG.30646.6; exon_number 3	10	4	0.4	5	24302852	24303073	AT5TE87420	5	24303057	24305454	Intragenic	3	FALSE	FALSE	TRUE	+	3	3	last	NA	ATTS
NA	ATTS	AT5TE65535	AT5G45080	phloem protein 2-A6	0.0972934	0.999986	-0.1445	0.0407647	0	0	0	0	0	IBM2STRG.28688.1_18191333_18191959	IBM2STRG.28688.1	IBM2STRG.28688	gene_id IBM2STRG.28688; transcript_id IBM2STRG.28688.1; exon_number 1	2	2	1	5	18191333	18191959	AT5TE65535	5	18190765	18191551	Intergenic	3	FALSE	TRUE	FALSE	-	1	3	last	NA	ATTS
NA	ATTS	AT2TE26620	AT2G15040-AT2G15042	NA	-6.86155	0.324744	-0.1266	0.00746666	0	0	0	0	0	IBM2STRG.9256.2_6512418_6512627	IBM2STRG.9256.2	IBM2STRG.9256	gene_id IBM2STRG.9256; transcript_id IBM2STRG.9256.2; exon_number 2	3	3	1	2	6512418	6512627	AT2TE26620	2	6512567	6513788	Intergenic	3	FALSE	FALSE	TRUE	+	2	2	last	NA	ATTS
NA	ATTS	AT4TE34315	AT4G13460	SU(VAR)3-9 homolog 9	-7.13489	0.159918	-0.1213	4.54018e-44	0	0	0	0	0	IBM2STRG.20785.5_7824050_7824329	IBM2STRG.20785.5	IBM2STRG.20785	gene_id IBM2STRG.20785; transcript_id IBM2STRG.20785.5; exon_number 1	12	5	0.416667	4	7824050	7824329	AT4TE34315	4	7823773	7824056	Intergenic	3	FALSE	TRUE	FALSE	-	1	2	last	NA	ATTS
NA	ATTS	AT3TE75275	AT3G50050	Eukaryotic aspartyl protease family protein	-7.7503	0.0388976	-0.11205	0.000187121	0	0	0	0	0	IBM2STRG.17818.3_18553989_18554300	IBM2STRG.17818.3	IBM2STRG.17818	gene_id IBM2STRG.17818; transcript_id IBM2STRG.17818.3; exon_number 1	6	6	1	3	18553989	18554300	AT3TE75275	3	18553490	18554038	Intergenic	3	FALSE	TRUE	FALSE	-	1	11	last	NA	ATTS
RI	ATSS	AT1TE65640	AT1G53250	histone-lysine N-methyltransferase, H3 lysine-79 specific-like protein	-7.03767	0.190583	-0.1105	1.09048e-07	0	0	0	0	0	IBM2STRG.5040.4_19857355_19857481	IBM2STRG.5040.4	IBM2STRG.5040	gene_id IBM2STRG.5040; transcript_id IBM2STRG.5040.4; exon_number 1	7	7	1	1	19857355	19857481	AT1TE65640	1	19857262	19857632	Intragenic	2	TRUE	TRUE	TRUE	+	1	7	first	RI	ATSS
NA	ATTS	AT5TE01180	AT5G01850	Protein kinase superfamily protein	-7.42945	0.0622217	-0.10545	1.59917e-07	0	0	0	0	0	IBM2STRG.24408.7_333898_334467	IBM2STRG.24408.7	IBM2STRG.24408	gene_id IBM2STRG.24408; transcript_id IBM2STRG.24408.7; exon_number 4	12	12	1	5	333898	334467	AT5TE01180	5	334349	335083	Intergenic	3	FALSE	FALSE	TRUE	+	4	4	last	NA	ATTS
NA	ATTS	AT1TE20915	AT1G18710	myb domain protein 47	-7.48508	0.148391	-0.0996	7.29106e-06	0	0	0	0	0	IBM2STRG.2299.5_6452445_6453266	IBM2STRG.2299.5	IBM2STRG.2299	gene_id IBM2STRG.2299; transcript_id IBM2STRG.2299.5; exon_number 3	7	2	0.285714	1	6452445	6453266	AT1TE20915	1	6453141	6453546	Intergenic	3	FALSE	FALSE	TRUE	+	3	3	last	NA	ATTS
NA	ATTS	AT2TE87640	AT2G46810	basic helix-loop-helix (bHLH) DNA-binding superfamily protein	-1.19478	0.999986	-0.099	0.0441049	0	0	0	0	0	IBM2STRG.13114.3_19242301_19242701	IBM2STRG.13114.3	IBM2STRG.13114	gene_id IBM2STRG.13114; transcript_id IBM2STRG.13114.3; exon_number 4	8	5	0.625	2	19242301	19242701	AT2TE87640	2	19242628	19243132	Intragenic	3	FALSE	FALSE	TRUE	+	4	4	last	NA	ATTS
NA	ATTS	AT5TE29770	AT5G24270	Calcium-binding EF-hand family protein	-7.8279	0.0202705	-0.0988	1.33603e-13	0	0	0	0	0	IBM2STRG.27058.3_8238571_8238859	IBM2STRG.27058.3	IBM2STRG.27058	gene_id IBM2STRG.27058; transcript_id IBM2STRG.27058.3; exon_number 1	12	7	0.583333	5	8238571	8238859	AT5TE29770	5	8238254	8238637	Intergenic	3	FALSE	TRUE	FALSE	-	1	9	last	NA	ATTS
NA	ATSS	AT4TE06910	AT4G03070	2-oxoglutarate (2OG) and Fe(II)-dependent oxygenase superfamily protein	-0.192563	0.999986	-0.08985	0.0110003	0	0	0	0	0	IBM2STRG.19957.1_1358383_1358821	IBM2STRG.19957.1	IBM2STRG.19957	gene_id IBM2STRG.19957; transcript_id IBM2STRG.19957.1; exon_number 1	2	1	0.5	4	1358383	1358821	AT4TE06910	4	1356978	1358427	Intergenic	3	FALSE	TRUE	FALSE	+	1	3	first	NA	ATSS
NA	AFE, ATSS	AT1TE31380	AT1G27960	evolutionarily conserved C-terminal region 9	-7.70183	0.0272408	-0.0858	5.18834e-06	0	0	0	0	0	IBM2STRG.3298.3_9745262_9745309	IBM2STRG.3298.3	IBM2STRG.3298	gene_id IBM2STRG.3298; transcript_id IBM2STRG.3298.3; exon_number 6	10	8	0.8	1	9745262	9745309	AT1TE31380	1	9744856	9745492	Intragenic	2	TRUE	FALSE	FALSE	-	6	7	middle	NA	AFE, ATSS
NA	AFE, ATSS	AT1TE31380	AT1G27960	evolutionarily conserved C-terminal region 9	-7.70183	0.0272408	-0.0858	5.18834e-06	0	0	0	0	0	IBM2STRG.3298.3_9745463_9745551	IBM2STRG.3298.3	IBM2STRG.3298	gene_id IBM2STRG.3298; transcript_id IBM2STRG.3298.3; exon_number 7	10	8	0.8	1	9745463	9745551	AT1TE31380	1	9744856	9745492	Intragenic	3	TRUE	TRUE	FALSE	-	7	7	first	NA	AFE, ATSS
RI	ATSS	AT1TE31380	AT1G27960	evolutionarily conserved C-terminal region 9	-7.70183	0.0272408	-0.0858	5.18834e-06	0	0	0	0	0	IBM2STRG.3298.3_9744600_9745184	IBM2STRG.3298.3	IBM2STRG.3298	gene_id IBM2STRG.3298; transcript_id IBM2STRG.3298.3; exon_number 5	10	8	0.8	1	9744600	9745184	AT1TE31380	1	9744856	9745492	Intragenic	3	TRUE	FALSE	FALSE	-	5	7	middle	RI	ATSS
NA	ATTS	AT2TE18255	AT2G11000	MAK10 homologue	-8.12896	0.00463282	-0.071	4.78313e-10	0	0	0	0	0	IBM2STRG.9120.8_4341133_4341555	IBM2STRG.9120.8	IBM2STRG.9120	gene_id IBM2STRG.9120; transcript_id IBM2STRG.9120.8; exon_number 1	12	8	0.666667	2	4341133	4341555	AT2TE18255	2	4340591	4341175	Intergenic	3	FALSE	TRUE	FALSE	-	1	14	last	NA	ATTS
NA	ATTS	AT1TE55960	AT1G44760	Adenine nucleotide alpha hydrolases-like superfamily protein	-0.427417	0.999986	-0.07085	0.000454948	0	0	0	0	0	IBM2STRG.4263.6_16896731_16897044	IBM2STRG.4263.6	IBM2STRG.4263	gene_id IBM2STRG.4263; transcript_id IBM2STRG.4263.6; exon_number 1	6	6	1	1	16896731	16897044	AT1TE55960	1	16896642	16896900	Intragenic	3	FALSE	TRUE	FALSE	-	1	3	last	NA	ATTS
RI	NA	AT1TE11950	AT1G11000	Seven transmembrane MLO family protein	-8.11833	0.00449316	-0.0705	7.0592e-08	0	0	0	0	0	IBM2STRG.1294.1_3672793_3672829	IBM2STRG.1294.1	IBM2STRG.1294	gene_id IBM2STRG.1294; transcript_id IBM2STRG.1294.1; exon_number 4	10	10	1	1	3672793	3672829	AT1TE11950	1	3672592	3673012	Intragenic	2	TRUE	FALSE	FALSE	-	4	15	middle	RI	NA
RI	NA	AT1TE11950	AT1G11000	Seven transmembrane MLO family protein	-8.11833	0.00449316	-0.0705	7.0592e-08	0	0	0	0	0	IBM2STRG.1294.1_3672636_3672704	IBM2STRG.1294.1	IBM2STRG.1294	gene_id IBM2STRG.1294; transcript_id IBM2STRG.1294.1; exon_number 3	10	10	1	1	3672636	3672704	AT1TE11950	1	3672592	3673012	Intragenic	2	TRUE	FALSE	FALSE	-	3	15	middle	RI	NA
RI	NA	AT1TE11950	AT1G11000	Seven transmembrane MLO family protein	-8.11833	0.00449316	-0.0705	7.0592e-08	0	0	0	0	0	IBM2STRG.1294.1_3672921_3673095	IBM2STRG.1294.1	IBM2STRG.1294	gene_id IBM2STRG.1294; transcript_id IBM2STRG.1294.1; exon_number 5	10	10	1	1	3672921	3673095	AT1TE11950	1	3672592	3673012	Intragenic	3	TRUE	FALSE	FALSE	-	5	15	middle	RI	NA
NA	ATTS	AT5TE25600	AT5G20860	Plant invertase/pectin methylesterase inhibitor superfamily	-6.2454	0.75664	-0.06865	0.0405956	0	0	0	0	0	IBM2STRG.26688.1_7076664_7077668	IBM2STRG.26688.1	IBM2STRG.26688	gene_id IBM2STRG.26688; transcript_id IBM2STRG.26688.1; exon_number 1	2	1	0.5	5	7076664	7077668	AT5TE25600	5	7074433	7076706	Intergenic	3	FALSE	TRUE	FALSE	-	1	3	last	NA	ATTS
NA	ATTS	AT3TE86110	AT3G57170	N-acetylglucosaminyl transferase component family protein / Gpi1 family protein	-7.37074	0.0746693	-0.06125	2.46394e-06	0	0	0	0	0	IBM2STRG.18746.9_21159402_21159731	IBM2STRG.18746.9	IBM2STRG.18746	gene_id IBM2STRG.18746; transcript_id IBM2STRG.18746.9; exon_number 1	15	15	1	3	21159402	21159731	AT3TE86110	3	21158936	21159511	Intergenic	3	FALSE	TRUE	FALSE	-	1	6	last	NA	ATTS
NA	ATTS	AT2TE40090	AT2G22190	Haloacid dehalogenase-like hydrolase (HAD) superfamily protein	-8.41294	0.00272539	-0.05635	1.92809e-13	0	0	0	0	0	IBM2STRG.9993.9_9433749_9433953	IBM2STRG.9993.9	IBM2STRG.9993	gene_id IBM2STRG.9993; transcript_id IBM2STRG.9993.9; exon_number 1	11	11	1	2	9433749	9433953	AT2TE40090	2	9432662	9433854	Intergenic	3	FALSE	TRUE	FALSE	-	1	12	last	NA	ATTS
[truncated: 70 more rows]

## Sheet: edm2
					DESeq2 Illumina Col-0 vs edm2		DEXSeq2 Illumina Col-0 vs edm2		Sorting (Chip-seq peaks overlap to TE or transcript locus)					ParasiTE output
[truncated: 171 more rows]
