# Supplementary material for: Long-read direct RNA sequencing reveals epigenetic regulation of chimeric gene-transposon transcripts in Arabidopsis thaliana
Source: Nat Commun. 2023 Jun 5;14:3248. doi: 10.1038/s41467-023-38954-z (PMC10241880; doi:10.1038/s41467-023-38954-z)
Supplement: Supplementary file 11 — Source Data [file 41467_2023_38954_MOESM11_ESM.zip › Source_Data.xlsx]

## Sheet: Fig. 1b
Fig. 1b: The number of TE-G transcripts and ATE-G isoforms detected by ParasiTE
Transcripts_id TE-G transcripts	Transcripts_id ATE-G isoforms				TE-G transcripts	ATE-G isoforms
MSTRG.19.1	MSTRG.366.6			Number	11348	6025
MSTRG.129.6	MSTRG.366.12
MSTRG.129.5	MSTRG.366.1
MSTRG.129.7	MSTRG.366.8
MSTRG.129.1	MSTRG.550.1
MSTRG.129.3	MSTRG.550.2
MSTRG.129.4	MSTRG.759.23
MSTRG.129.8	MSTRG.759.20
MSTRG.129.9	MSTRG.1259.3
MSTRG.129.2	MSTRG.1259.9
MSTRG.196.1	MSTRG.1259.7
MSTRG.340.1	MSTRG.1259.10
MSTRG.340.3	MSTRG.1259.11
MSTRG.340.2	MSTRG.1259.12
MSTRG.366.6	MSTRG.1259.13
MSTRG.366.12	MSTRG.1259.1
MSTRG.366.1	MSTRG.1259.2
MSTRG.366.8	MSTRG.1259.4
MSTRG.433.1	MSTRG.1259.6
MSTRG.550.1	MSTRG.1259.8
MSTRG.550.2	MSTRG.1522.1
MSTRG.550.3	MSTRG.1522.2
MSTRG.550.4	MSTRG.1766.1
MSTRG.759.23	MSTRG.1766.2
MSTRG.759.20	MSTRG.1766.3
MSTRG.816.1	MSTRG.1885.1
MSTRG.975.1	MSTRG.1885.2
MSTRG.1074.1	MSTRG.1885.7
MSTRG.1215.3	MSTRG.1967.5
MSTRG.1215.2	MSTRG.1967.2
MSTRG.1215.1	MSTRG.1967.8
MSTRG.1259.3	MSTRG.1967.3
MSTRG.1259.9	MSTRG.1967.7
MSTRG.1259.7	MSTRG.1967.1
MSTRG.1259.10	MSTRG.1967.10
MSTRG.1259.11	MSTRG.1967.9
MSTRG.1259.12	MSTRG.1967.4
MSTRG.1259.13	MSTRG.2290.5
MSTRG.1259.1	MSTRG.2739.8
MSTRG.1259.2	MSTRG.2739.9
MSTRG.1259.4	MSTRG.2739.5
MSTRG.1259.6	MSTRG.2739.6
MSTRG.1259.8	MSTRG.2739.2
MSTRG.1522.1	MSTRG.2739.1
MSTRG.1522.2	MSTRG.2739.3
MSTRG.1619.1	MSTRG.2739.4
MSTRG.1766.1	MSTRG.3316.35
MSTRG.1766.2	MSTRG.3529.1
MSTRG.1766.3	MSTRG.3529.2
MSTRG.1766.4	MSTRG.3529.3
MSTRG.1885.1	MSTRG.3587.2
MSTRG.1885.2	MSTRG.3588.1
MSTRG.1885.7	MSTRG.3614.3
MSTRG.1967.5	MSTRG.3660.1
MSTRG.1967.2	MSTRG.3712.2
MSTRG.1967.8	MSTRG.3712.1
MSTRG.1967.3	MSTRG.3712.4
MSTRG.1967.7	MSTRG.3712.5
MSTRG.1967.1	MSTRG.3712.6
MSTRG.1967.10	MSTRG.3712.7
MSTRG.1967.9	MSTRG.3712.8
MSTRG.1967.4	MSTRG.3712.9
MSTRG.2016.1	MSTRG.4149.3
MSTRG.2017.3	MSTRG.4149.4
MSTRG.2017.2	MSTRG.4216.4
MSTRG.2017.1	MSTRG.4227.3
MSTRG.2169.1	MSTRG.4333.12
MSTRG.2290.5	MSTRG.4407.11
MSTRG.2739.8	MSTRG.4407.2
MSTRG.2739.9	MSTRG.4407.8
MSTRG.2739.5	MSTRG.4407.10
MSTRG.2739.7	MSTRG.4407.6
MSTRG.2739.6	MSTRG.4463.1
MSTRG.2739.2	MSTRG.4463.2
MSTRG.2739.1	MSTRG.4463.3
MSTRG.2739.3	MSTRG.4463.4
MSTRG.2739.4	MSTRG.4534.8
MSTRG.3279.1	MSTRG.4534.7
MSTRG.3286.1	MSTRG.4615.1
MSTRG.3293.1	MSTRG.4615.2
MSTRG.3316.35	MSTRG.4652.14
MSTRG.3316.36	MSTRG.4652.29
MSTRG.3529.1	MSTRG.4652.25
MSTRG.3529.2	MSTRG.4652.17
MSTRG.3529.3	MSTRG.4652.15
MSTRG.3587.2	MSTRG.4652.4
MSTRG.3588.1	MSTRG.4652.2
MSTRG.3614.3	MSTRG.4689.2
MSTRG.3660.1	MSTRG.4700.1
MSTRG.3712.2	MSTRG.4700.2
MSTRG.3712.1	MSTRG.4748.11
MSTRG.3712.3	MSTRG.4748.5
MSTRG.3712.4	MSTRG.4748.6
MSTRG.3712.5	MSTRG.4748.12
MSTRG.3712.6	MSTRG.4748.3
MSTRG.3712.7	MSTRG.5171.18
MSTRG.3712.8	MSTRG.5171.19
MSTRG.3712.9	MSTRG.5171.23
MSTRG.3748.1	MSTRG.5230.5
MSTRG.3748.2	MSTRG.5230.4
MSTRG.3904.1	MSTRG.5230.3
MSTRG.3904.3	MSTRG.5230.1
MSTRG.3904.2	MSTRG.5266.2
MSTRG.3952.1	MSTRG.5266.1
MSTRG.3952.2	MSTRG.5268.1
MSTRG.3952.3	MSTRG.5329.5
MSTRG.4062.1	MSTRG.5329.1
MSTRG.4062.2	MSTRG.5370.5
MSTRG.4062.3	MSTRG.5375.1
MSTRG.4062.4	MSTRG.5395.7
MSTRG.4062.5	MSTRG.5395.6
MSTRG.4149.3	MSTRG.5395.5
MSTRG.4149.4	MSTRG.5395.3
MSTRG.4216.4	MSTRG.5395.1
MSTRG.4227.3	MSTRG.5395.4
MSTRG.4333.12	MSTRG.5395.2
MSTRG.4407.11	MSTRG.5412.2
MSTRG.4407.2	MSTRG.5467.1
MSTRG.4407.8	MSTRG.5519.2
MSTRG.4407.10	MSTRG.5519.1
MSTRG.4407.6	MSTRG.5519.3
MSTRG.4463.1	MSTRG.5519.4
MSTRG.4463.2	MSTRG.5539.19
MSTRG.4463.3	MSTRG.5539.20
MSTRG.4463.4	MSTRG.5539.15
MSTRG.4486.3	MSTRG.5649.2
MSTRG.4486.7	MSTRG.5649.4
MSTRG.4486.6	MSTRG.5649.5
MSTRG.4486.5	MSTRG.5655.2
MSTRG.4486.4	MSTRG.5655.1
MSTRG.4486.2	MSTRG.5753.3
MSTRG.4486.1	MSTRG.5845.1
MSTRG.4486.8	MSTRG.5845.4
MSTRG.4520.1	MSTRG.5987.2
MSTRG.4534.8	MSTRG.5987.1
MSTRG.4534.2	MSTRG.6123.1
MSTRG.4534.1	MSTRG.6123.2
MSTRG.4534.7	MSTRG.6123.3
MSTRG.4615.1	MSTRG.6222.2
MSTRG.4615.2	MSTRG.6311.1
MSTRG.4652.14	MSTRG.6311.3
MSTRG.4652.29	MSTRG.6311.2
MSTRG.4652.25	MSTRG.6339.1
MSTRG.4652.17	MSTRG.6648.1
MSTRG.4652.15	MSTRG.6648.2
MSTRG.4652.5	MSTRG.6648.4
MSTRG.4652.9	MSTRG.6680.43
MSTRG.4652.4	MSTRG.6680.39
MSTRG.4652.2	MSTRG.6680.34
MSTRG.4682.1	MSTRG.6680.30
MSTRG.4689.2	MSTRG.6680.31
MSTRG.4700.1	MSTRG.6680.49
MSTRG.4700.2	MSTRG.6680.48
MSTRG.4717.1	MSTRG.6680.42
MSTRG.4727.1	MSTRG.6680.40
MSTRG.4748.11	MSTRG.6680.38
MSTRG.4748.5	MSTRG.6680.37
MSTRG.4748.6	MSTRG.6680.36
MSTRG.4748.12	MSTRG.6680.33
MSTRG.4748.3	MSTRG.6680.29
MSTRG.4792.1	MSTRG.6680.28
MSTRG.4792.2	MSTRG.6680.25
MSTRG.4884.6	MSTRG.6680.24
MSTRG.4884.8	MSTRG.6680.1
MSTRG.4884.7	MSTRG.6680.17
MSTRG.4884.5	MSTRG.6680.16
MSTRG.4884.4	MSTRG.6680.10
MSTRG.4884.3	MSTRG.6680.8
MSTRG.4884.2	MSTRG.6680.4
MSTRG.4884.1	MSTRG.6680.9
MSTRG.5003.1	MSTRG.6680.7
MSTRG.5003.2	MSTRG.6680.6
MSTRG.5057.1	MSTRG.6680.46
MSTRG.5171.18	MSTRG.6680.44
MSTRG.5171.19	MSTRG.6680.3
MSTRG.5171.23	MSTRG.6680.2
MSTRG.5170.1	MSTRG.6680.27
MSTRG.5230.11	MSTRG.6680.26
MSTRG.5230.10	MSTRG.6680.23
MSTRG.5230.9	MSTRG.6680.21
MSTRG.5230.8	MSTRG.6680.20
MSTRG.5230.7	MSTRG.6680.15
MSTRG.5230.6	MSTRG.6680.14
MSTRG.5230.5	MSTRG.6680.13
MSTRG.5230.4	MSTRG.6680.12
MSTRG.5230.3	MSTRG.6680.11
MSTRG.5230.1	MSTRG.6680.19
MSTRG.5230.15	MSTRG.6670.8
MSTRG.5230.14	MSTRG.6748.1
MSTRG.5230.13	MSTRG.6748.15
MSTRG.5230.12	MSTRG.6771.3
MSTRG.5266.2	MSTRG.6771.2
MSTRG.5266.1	MSTRG.6771.1
MSTRG.5265.1	MSTRG.6869.1
MSTRG.5268.1	MSTRG.6869.3
MSTRG.5268.3	MSTRG.6869.4
MSTRG.5268.2	MSTRG.6869.6
MSTRG.5299.1	MSTRG.6938.27
MSTRG.5329.5	MSTRG.7058.5
MSTRG.5329.1	MSTRG.7058.6
MSTRG.5370.5	MSTRG.7058.1
MSTRG.5353.1	MSTRG.7058.2
MSTRG.5375.1	MSTRG.7058.3
MSTRG.5395.2	MSTRG.7058.4
MSTRG.5395.7	MSTRG.7166.1
MSTRG.5395.6	MSTRG.7180.11
MSTRG.5395.5	MSTRG.7180.18
MSTRG.5395.4	MSTRG.7256.11
MSTRG.5395.1	MSTRG.7256.6
MSTRG.5395.3	MSTRG.7256.5
MSTRG.5412.2	MSTRG.7256.1
MSTRG.5430.1	MSTRG.7256.12
MSTRG.5430.2	MSTRG.7373.5
MSTRG.5459.1	MSTRG.7422.2
MSTRG.5467.1	MSTRG.7588.1
MSTRG.5519.2	MSTRG.7632.31
MSTRG.5519.1	MSTRG.7632.37
MSTRG.5519.3	MSTRG.7632.38
MSTRG.5519.4	MSTRG.7632.41
MSTRG.5539.19	MSTRG.7676.1
MSTRG.5539.20	MSTRG.7810.1
MSTRG.5539.15	MSTRG.8095.4
MSTRG.5539.18	MSTRG.8093.2
MSTRG.5563.1	MSTRG.8108.4
MSTRG.5649.2	MSTRG.8108.2
MSTRG.5649.4	MSTRG.8128.2
MSTRG.5649.5	MSTRG.8741.8
MSTRG.5655.2	MSTRG.8741.9
MSTRG.5655.1	MSTRG.8750.2
MSTRG.5655.3	MSTRG.8750.4
MSTRG.5657.1	MSTRG.8750.1
MSTRG.5719.1	MSTRG.8750.3
MSTRG.5753.7	MSTRG.8910.3
MSTRG.5753.3	MSTRG.8910.4
MSTRG.5845.1	MSTRG.8910.1
MSTRG.5845.5	MSTRG.8910.2
MSTRG.5845.4	MSTRG.8987.16
MSTRG.5845.6	MSTRG.8987.12
MSTRG.5845.2	MSTRG.8987.15
MSTRG.5845.3	MSTRG.8987.10
MSTRG.5939.1	MSTRG.9078.20
MSTRG.5987.2	MSTRG.9078.18
MSTRG.5987.1	MSTRG.9078.21
MSTRG.6054.1	MSTRG.9078.22
MSTRG.6066.1	MSTRG.9115.1
MSTRG.6123.1	MSTRG.9115.2
MSTRG.6123.2	MSTRG.9115.4
MSTRG.6123.3	MSTRG.9136.3
MSTRG.6139.1	MSTRG.9136.1
MSTRG.6139.2	MSTRG.9136.2
MSTRG.6170.10	MSTRG.9161.1
MSTRG.6170.5	MSTRG.9215.1
MSTRG.6170.9	MSTRG.9248.2
MSTRG.6170.7	MSTRG.9248.1
MSTRG.6170.6	MSTRG.9355.3
MSTRG.6170.3	MSTRG.9415.2
MSTRG.6170.1	MSTRG.9415.1
MSTRG.6170.14	MSTRG.9584.2
MSTRG.6170.13	MSTRG.9643.2
MSTRG.6170.12	MSTRG.9643.3
MSTRG.6170.11	MSTRG.9643.4
MSTRG.6170.8	MSTRG.9709.1
MSTRG.6171.1	MSTRG.9709.2
MSTRG.6170.4	MSTRG.9709.3
MSTRG.6170.15	MSTRG.9709.4
MSTRG.6170.2	MSTRG.9709.5
MSTRG.6178.1	MSTRG.9709.17
MSTRG.6222.2	MSTRG.9709.6
MSTRG.6225.1	MSTRG.9709.16
MSTRG.6311.1	MSTRG.9709.15
MSTRG.6311.3	MSTRG.9709.14
MSTRG.6311.2	MSTRG.9709.13
MSTRG.6339.1	MSTRG.9709.12
MSTRG.6648.1	MSTRG.9709.11
MSTRG.6648.6	MSTRG.9709.10
MSTRG.6648.2	MSTRG.9709.9
MSTRG.6648.4	MSTRG.9709.8
MSTRG.6680.43	MSTRG.9709.7
MSTRG.6680.39	MSTRG.10006.4
MSTRG.6680.34	MSTRG.10006.11
MSTRG.6680.30	MSTRG.10012.17
MSTRG.6680.31	MSTRG.10012.19
MSTRG.6680.49	MSTRG.10012.1
MSTRG.6680.48	MSTRG.10012.4
MSTRG.6680.42	MSTRG.10012.12
MSTRG.6680.40	MSTRG.10151.8
MSTRG.6680.38	MSTRG.10268.2
MSTRG.6680.37	MSTRG.10268.1
MSTRG.6680.36	MSTRG.10268.4
MSTRG.6680.33	MSTRG.10268.3
MSTRG.6680.29	MSTRG.10268.10
MSTRG.6680.28	MSTRG.10268.8
MSTRG.6680.25	MSTRG.10268.6
MSTRG.6680.24	MSTRG.10288.2
MSTRG.6680.1	MSTRG.10288.1
MSTRG.6680.17	MSTRG.10302.2
MSTRG.6680.16	MSTRG.10366.1
MSTRG.6680.10	MSTRG.10945.3
MSTRG.6680.8	MSTRG.11012.2
MSTRG.6680.4	MSTRG.11012.1
MSTRG.6680.9	MSTRG.11057.10
MSTRG.6680.7	MSTRG.11400.1
MSTRG.6680.6	MSTRG.11400.2
MSTRG.6680.46	MSTRG.11689.10
MSTRG.6680.44	MSTRG.11689.4
MSTRG.6680.3	MSTRG.12056.23
MSTRG.6680.2	MSTRG.12056.9
MSTRG.6680.27	MSTRG.12056.4
MSTRG.6680.26	MSTRG.12056.26
MSTRG.6680.23	MSTRG.12056.11
MSTRG.6680.21	MSTRG.12078.3
MSTRG.6680.20	MSTRG.12140.2
MSTRG.6680.15	MSTRG.12140.1
MSTRG.6680.14	MSTRG.12170.3
MSTRG.6680.13	MSTRG.12170.4
MSTRG.6680.12	MSTRG.12170.1
MSTRG.6680.11	MSTRG.12170.8
MSTRG.6680.5	MSTRG.12170.2
MSTRG.6680.41	MSTRG.12170.6
MSTRG.6680.35	MSTRG.12180.12
MSTRG.6680.32	MSTRG.12180.4
MSTRG.6680.22	MSTRG.12180.5
MSTRG.6680.18	MSTRG.12180.9
MSTRG.6680.19	MSTRG.12216.1
MSTRG.6670.8	MSTRG.12232.2
MSTRG.6697.1	MSTRG.12274.1
MSTRG.6717.3	MSTRG.12330.1
MSTRG.6717.5	MSTRG.12517.3
MSTRG.6717.1	MSTRG.12517.6
MSTRG.6717.2	MSTRG.12517.2
MSTRG.6717.4	MSTRG.12517.1
MSTRG.6717.6	MSTRG.12653.3
MSTRG.6748.1	MSTRG.12955.9
MSTRG.6748.12	MSTRG.13257.5
MSTRG.6748.6	MSTRG.13262.1
MSTRG.6748.15	MSTRG.13262.2
MSTRG.6765.2	MSTRG.13262.3
MSTRG.6765.1	MSTRG.13292.2
MSTRG.6771.3	MSTRG.13292.5
MSTRG.6771.2	MSTRG.13292.6
MSTRG.6771.1	MSTRG.13292.8
MSTRG.6869.1	MSTRG.13394.23
MSTRG.6869.3	MSTRG.13596.1
MSTRG.6869.4	MSTRG.13596.2
MSTRG.6869.5	MSTRG.13788.1
MSTRG.6869.6	MSTRG.13808.1
MSTRG.6869.7	MSTRG.13833.4
MSTRG.6869.10	MSTRG.14050.2
MSTRG.6869.8	MSTRG.14147.3
MSTRG.6869.9	MSTRG.14147.5
MSTRG.6938.27	MSTRG.14147.1
MSTRG.6947.1	MSTRG.14147.2
MSTRG.6947.3	MSTRG.14281.1
MSTRG.6947.2	MSTRG.14281.2
MSTRG.7058.5	MSTRG.14354.14
MSTRG.7058.6	MSTRG.14354.16
MSTRG.7058.1	MSTRG.14354.13
MSTRG.7058.2	MSTRG.14354.17
MSTRG.7058.3	MSTRG.14354.12
MSTRG.7058.4	MSTRG.14354.3
MSTRG.7166.3	MSTRG.14354.1
MSTRG.7166.7	MSTRG.14354.8
MSTRG.7166.6	MSTRG.14361.2
MSTRG.7166.4	MSTRG.14361.1
MSTRG.7166.1	MSTRG.14399.1
MSTRG.7166.5	MSTRG.14399.4
MSTRG.7180.11	MSTRG.14399.2
MSTRG.7180.18	MSTRG.14547.2
MSTRG.7180.21	MSTRG.14643.34
MSTRG.7256.11	MSTRG.14811.24
MSTRG.7256.6	MSTRG.14811.6
MSTRG.7256.5	MSTRG.14811.23
MSTRG.7256.1	MSTRG.14811.13
MSTRG.7256.12	MSTRG.14876.5
MSTRG.7256.4	MSTRG.14876.6
MSTRG.7291.15	MSTRG.14876.7
MSTRG.7291.4	MSTRG.14876.4
MSTRG.7291.10	MSTRG.14876.3
MSTRG.7291.11	MSTRG.14876.2
MSTRG.7291.12	MSTRG.14876.1
MSTRG.7291.9	MSTRG.15137.1
MSTRG.7291.13	MSTRG.15353.1
MSTRG.7291.8	MSTRG.15776.5
MSTRG.7291.7	MSTRG.16376.3
MSTRG.7291.6	MSTRG.16376.6
MSTRG.7291.5	MSTRG.16376.5
MSTRG.7291.3	MSTRG.16376.4
MSTRG.7291.2	MSTRG.16376.2
MSTRG.7291.1	MSTRG.16376.1
MSTRG.7291.16	MSTRG.16826.2
MSTRG.7291.14	MSTRG.16880.3
MSTRG.7373.1	MSTRG.17005.2
MSTRG.7373.2	MSTRG.17016.4
MSTRG.7373.3	MSTRG.17016.3
MSTRG.7373.4	MSTRG.17359.1
MSTRG.7373.5	MSTRG.17380.5
MSTRG.7422.1	MSTRG.17380.4
MSTRG.7422.2	MSTRG.17380.2
MSTRG.7587.1	MSTRG.17380.1
MSTRG.7588.1	MSTRG.17380.3
MSTRG.7632.1	MSTRG.17530.1
MSTRG.7634.1	MSTRG.17530.2
MSTRG.7632.31	MSTRG.17530.4
MSTRG.7632.37	MSTRG.17576.5
MSTRG.7632.38	MSTRG.17653.10
MSTRG.7632.41	MSTRG.17683.1
MSTRG.7654.2	MSTRG.18134.1
MSTRG.7658.1	MSTRG.18259.8
MSTRG.7676.1	MSTRG.18374.3
MSTRG.7810.1	MSTRG.18489.46
MSTRG.7828.1	MSTRG.18489.35
MSTRG.7860.1	MSTRG.18489.45
MSTRG.7860.2	MSTRG.18489.44
MSTRG.7875.2	MSTRG.18489.42
MSTRG.7875.1	MSTRG.18489.41
MSTRG.7961.8	MSTRG.18489.40
MSTRG.7961.7	MSTRG.18489.3
MSTRG.7961.6	MSTRG.18489.39
MSTRG.7961.5	MSTRG.18489.38
MSTRG.7961.3	MSTRG.18489.37
MSTRG.7961.2	MSTRG.18489.36
MSTRG.7961.4	MSTRG.18489.31
MSTRG.7961.1	MSTRG.18489.47
MSTRG.8041.1	MSTRG.18489.48
MSTRG.8041.2	MSTRG.18489.49
MSTRG.8041.3	MSTRG.18489.4
MSTRG.8059.1	MSTRG.18489.50
MSTRG.8095.4	MSTRG.18489.51
MSTRG.8093.2	MSTRG.18489.52
MSTRG.8108.4	MSTRG.18489.53
MSTRG.8108.2	MSTRG.18489.5
MSTRG.8128.2	MSTRG.18489.6
MSTRG.8233.2	MSTRG.18489.7
MSTRG.8400.1	MSTRG.18489.8
MSTRG.8400.2	MSTRG.18489.9
MSTRG.8400.3	MSTRG.18489.33
MSTRG.8400.4	MSTRG.18489.13
MSTRG.8570.5	MSTRG.18489.14
MSTRG.8570.6	MSTRG.18489.24
MSTRG.8570.4	MSTRG.18489.28
MSTRG.8570.2	MSTRG.18489.30
MSTRG.8570.1	MSTRG.18489.43
MSTRG.8570.3	MSTRG.18489.10
MSTRG.8741.8	MSTRG.18489.11
MSTRG.8741.9	MSTRG.18489.12
MSTRG.8750.2	MSTRG.18489.15
MSTRG.8750.4	MSTRG.18489.16
MSTRG.8750.1	MSTRG.18489.17
MSTRG.8750.3	MSTRG.18489.19
MSTRG.8809.3	MSTRG.18489.34
MSTRG.8809.1	MSTRG.18489.32
MSTRG.8809.2	MSTRG.18489.2
MSTRG.8895.1	MSTRG.18489.27
MSTRG.8895.2	MSTRG.18489.26
MSTRG.8895.3	MSTRG.18489.25
MSTRG.8895.4	MSTRG.18489.23
MSTRG.8895.5	MSTRG.18489.21
MSTRG.8910.3	MSTRG.18489.20
MSTRG.8910.4	MSTRG.18489.1
MSTRG.8910.1	MSTRG.18489.18
MSTRG.8910.2	MSTRG.19210.3
MSTRG.8987.6	MSTRG.19210.7
MSTRG.8986.1	MSTRG.19210.1
MSTRG.8987.5	MSTRG.19210.2
MSTRG.8987.14	MSTRG.19210.4
MSTRG.8987.11	MSTRG.19210.5
MSTRG.8987.9	MSTRG.19210.6
MSTRG.8987.7	MSTRG.19261.2
MSTRG.8987.16	MSTRG.19267.2
MSTRG.8987.12	MSTRG.19267.3
MSTRG.8987.15	MSTRG.19267.1
MSTRG.8987.17	MSTRG.19500.7
MSTRG.8987.18	MSTRG.19526.8
MSTRG.8987.8	MSTRG.19526.13
MSTRG.8987.10	MSTRG.19526.12
MSTRG.9080.1	MSTRG.19526.11
MSTRG.9078.20	MSTRG.19526.10
MSTRG.9078.18	MSTRG.19526.18
MSTRG.9078.21	MSTRG.19526.9
MSTRG.9078.22	MSTRG.19526.7
MSTRG.9115.1	MSTRG.19526.15
MSTRG.9115.2	MSTRG.19526.5
MSTRG.9115.4	MSTRG.19526.3
MSTRG.9136.3	MSTRG.19526.1
MSTRG.9138.1	MSTRG.19526.14
MSTRG.9136.1	MSTRG.19526.16
MSTRG.9136.2	MSTRG.19526.19
MSTRG.9161.1	MSTRG.19526.4
MSTRG.9215.1	MSTRG.19526.6
MSTRG.9248.3	MSTRG.19720.5
MSTRG.9248.2	MSTRG.19750.1
MSTRG.9248.1	MSTRG.19751.5
MSTRG.9355.3	MSTRG.19750.2
MSTRG.9415.2	MSTRG.19776.6
MSTRG.9415.1	MSTRG.19776.8
MSTRG.9584.2	MSTRG.19776.7
MSTRG.9598.2	MSTRG.19776.1
MSTRG.9599.1	MSTRG.19776.9
MSTRG.9600.1	MSTRG.19957.2
MSTRG.9643.2	MSTRG.19957.3
MSTRG.9643.3	MSTRG.20011.5
MSTRG.9643.4	MSTRG.20047.4
MSTRG.9709.1	MSTRG.20047.3
MSTRG.9709.2	MSTRG.20047.5
MSTRG.9709.3	MSTRG.20047.2
MSTRG.9709.4	MSTRG.20078.6
MSTRG.9709.5	MSTRG.20095.1
MSTRG.9709.17	MSTRG.20267.1
MSTRG.9709.6	MSTRG.20279.1
MSTRG.9709.16	MSTRG.20434.14
MSTRG.9709.15	MSTRG.20434.1
MSTRG.9709.14	MSTRG.20434.10
MSTRG.9709.13	MSTRG.20434.5
MSTRG.9709.12	MSTRG.20434.9
MSTRG.9709.11	MSTRG.20434.13
MSTRG.9709.10	MSTRG.20434.15
MSTRG.9709.9	MSTRG.20434.6
MSTRG.9709.8	MSTRG.20434.11
MSTRG.9709.7	MSTRG.20434.3
MSTRG.9737.5	MSTRG.20434.12
MSTRG.9750.1	MSTRG.20434.2
MSTRG.9755.1	MSTRG.20543.3
MSTRG.9755.2	MSTRG.20546.1
MSTRG.9755.3	MSTRG.20605.6
MSTRG.9755.4	MSTRG.20626.5
MSTRG.9937.1	MSTRG.20626.1
MSTRG.9938.1	MSTRG.20632.19
MSTRG.10006.22	MSTRG.20632.15
MSTRG.10006.4	MSTRG.20632.22
MSTRG.10006.11	MSTRG.20646.11
MSTRG.10006.6	MSTRG.20646.10
MSTRG.10012.17	MSTRG.20645.1
MSTRG.10012.19	MSTRG.20663.2
MSTRG.10012.1	MSTRG.20724.1
MSTRG.10012.4	MSTRG.20741.1
MSTRG.10012.12	MSTRG.20791.1
MSTRG.10144.1	MSTRG.20791.5
MSTRG.10144.9	MSTRG.20791.27
MSTRG.10144.8	MSTRG.20791.8
MSTRG.10144.7	MSTRG.20791.4
MSTRG.10144.6	MSTRG.20791.9
MSTRG.10144.5	MSTRG.20791.3
MSTRG.10144.4	MSTRG.20791.39
MSTRG.10144.3	MSTRG.20791.37
MSTRG.10144.2	MSTRG.20791.33
MSTRG.10144.12	MSTRG.20791.32
MSTRG.10144.11	MSTRG.20791.28
MSTRG.10144.10	MSTRG.20791.29
MSTRG.10151.8	MSTRG.20791.11
MSTRG.10218.1	MSTRG.20791.25
MSTRG.10223.1	MSTRG.20791.26
MSTRG.10268.2	MSTRG.21487.11
MSTRG.10268.1	MSTRG.21741.2
MSTRG.10268.4	MSTRG.21741.1
MSTRG.10268.3	MSTRG.21741.4
MSTRG.10268.10	MSTRG.21976.5
MSTRG.10268.8	MSTRG.21976.4
MSTRG.10268.6	MSTRG.22020.7
MSTRG.10288.2	MSTRG.22020.8
MSTRG.10288.1	MSTRG.22020.9
MSTRG.10302.5	MSTRG.22020.10
MSTRG.10302.2	MSTRG.22062.5
MSTRG.10302.6	MSTRG.22184.1
MSTRG.10302.8	MSTRG.22184.3
MSTRG.10312.1	MSTRG.22473.16
MSTRG.10344.1	MSTRG.22473.6
MSTRG.10351.1	MSTRG.22473.5
MSTRG.10351.2	MSTRG.22473.3
MSTRG.10351.3	MSTRG.22649.25
MSTRG.10366.1	MSTRG.22649.31
MSTRG.10434.2	MSTRG.22649.32
MSTRG.10434.1	MSTRG.22649.36
MSTRG.10521.1	MSTRG.22649.35
MSTRG.10521.2	MSTRG.22649.33
MSTRG.10521.3	MSTRG.22649.37
MSTRG.10522.1	MSTRG.22649.38
MSTRG.10712.1	MSTRG.22657.6
MSTRG.10713.1	MSTRG.22784.3
MSTRG.10712.3	MSTRG.22784.4
MSTRG.10712.2	MSTRG.23254.2
MSTRG.10725.1	MSTRG.23254.1
MSTRG.10828.1	MSTRG.23254.3
MSTRG.10855.1	MSTRG.23284.1
MSTRG.10899.1	MSTRG.23284.3
MSTRG.10926.4	MSTRG.23284.4
MSTRG.10926.3	MSTRG.23736.1
MSTRG.10945.3	MSTRG.24281.8
MSTRG.10995.1	MSTRG.24281.9
MSTRG.11012.2	MSTRG.24281.10
MSTRG.11012.1	MSTRG.24904.3
MSTRG.11035.2	MSTRG.24904.1
MSTRG.11035.1	MSTRG.24904.2
MSTRG.11057.7	MSTRG.24904.4
MSTRG.11057.10	MSTRG.25015.6
MSTRG.11079.1	MSTRG.25149.1
MSTRG.11190.5	MSTRG.25149.2
MSTRG.11190.7	MSTRG.25154.1
MSTRG.11190.6	MSTRG.25154.2
MSTRG.11190.4	MSTRG.25198.2
MSTRG.11190.3	MSTRG.25501.3
MSTRG.11190.8	MSTRG.25501.2
MSTRG.11190.1	MSTRG.25517.6
MSTRG.11190.2	MSTRG.25517.7
MSTRG.11102.1	MSTRG.25522.2
MSTRG.11102.2	MSTRG.25522.1
MSTRG.11102.3	MSTRG.25522.7
MSTRG.11207.1	MSTRG.25522.6
MSTRG.11231.1	MSTRG.25522.8
MSTRG.11236.1	MSTRG.25553.13
MSTRG.11255.1	MSTRG.25553.4
MSTRG.11256.1	MSTRG.25553.11
MSTRG.11278.1	MSTRG.25553.2
MSTRG.11387.1	MSTRG.25652.1
MSTRG.11400.1	MSTRG.25652.3
MSTRG.11400.2	MSTRG.25652.14
MSTRG.11400.5	MSTRG.25663.15
MSTRG.11540.1	MSTRG.25672.8
MSTRG.11569.1	MSTRG.25672.7
MSTRG.11653.1	MSTRG.25672.1
MSTRG.11689.9	MSTRG.25672.6
MSTRG.11689.10	MSTRG.25672.2
MSTRG.11689.4	MSTRG.25672.4
MSTRG.11690.4	MSTRG.25806.1
MSTRG.11690.3	MSTRG.26404.35
MSTRG.11690.2	MSTRG.26391.1
MSTRG.11690.1	MSTRG.26391.2
MSTRG.11767.2	MSTRG.26594.2
MSTRG.11775.3	MSTRG.26594.3
MSTRG.11812.1	MSTRG.26794.10
MSTRG.11835.1	MSTRG.26794.11
MSTRG.11863.1	MSTRG.26794.12
MSTRG.11935.1	MSTRG.26794.9
MSTRG.11941.1	MSTRG.26794.4
MSTRG.11941.2	MSTRG.26794.6
MSTRG.12056.23	MSTRG.26985.1
MSTRG.12056.9	MSTRG.27078.7
MSTRG.12056.4	MSTRG.27078.1
MSTRG.12056.26	MSTRG.27078.3
MSTRG.12056.11	MSTRG.27078.10
MSTRG.12050.1	MSTRG.27078.11
MSTRG.12077.1	MSTRG.27078.12
MSTRG.12078.3	MSTRG.27078.13
MSTRG.12078.5	MSTRG.27078.14
MSTRG.12078.4	MSTRG.27078.2
MSTRG.12140.4	MSTRG.27078.4
MSTRG.12140.2	MSTRG.27078.5
MSTRG.12140.1	MSTRG.27078.6
MSTRG.12139.1	MSTRG.27078.9
MSTRG.12137.3	MSTRG.27078.8
MSTRG.12137.2	MSTRG.27088.8
MSTRG.12137.1	MSTRG.27157.3
MSTRG.12170.3	MSTRG.27162.2
MSTRG.12170.4	MSTRG.27159.1
MSTRG.12170.1	MSTRG.27159.2
MSTRG.12170.8	MSTRG.27197.45
MSTRG.12170.2	MSTRG.27197.21
MSTRG.12171.1	MSTRG.27201.1
MSTRG.12170.6	MSTRG.27203.3
MSTRG.12180.12	MSTRG.27249.3
MSTRG.12180.4	MSTRG.27249.2
MSTRG.12180.5	MSTRG.27249.1
MSTRG.12180.9	MSTRG.27339.17
MSTRG.12179.1	MSTRG.27489.2
MSTRG.12188.1	MSTRG.27524.31
MSTRG.12208.1	MSTRG.27524.33
MSTRG.12208.2	MSTRG.27524.3
MSTRG.12216.1	MSTRG.27524.8
MSTRG.12232.2	MSTRG.27524.11
MSTRG.12231.1	MSTRG.27524.4
MSTRG.12274.1	MSTRG.27524.30
MSTRG.12274.2	MSTRG.27524.32
MSTRG.12274.3	MSTRG.27524.27
MSTRG.12296.1	MSTRG.27524.26
MSTRG.12309.1	MSTRG.27524.22
MSTRG.12309.4	MSTRG.27524.20
MSTRG.12309.2	MSTRG.27524.19
MSTRG.12309.3	MSTRG.27524.17
MSTRG.12330.1	MSTRG.27524.13
MSTRG.12382.2	MSTRG.27524.34
MSTRG.12382.3	MSTRG.27524.28
MSTRG.12382.1	MSTRG.27750.20
MSTRG.12427.3	MSTRG.27780.98
MSTRG.12427.6	MSTRG.27780.96
MSTRG.12427.2	MSTRG.27780.81
MSTRG.12427.1	MSTRG.27780.93
MSTRG.12427.5	MSTRG.27780.92
MSTRG.12427.4	MSTRG.27780.89
MSTRG.12446.1	MSTRG.27780.85
MSTRG.12499.1	MSTRG.27780.36
MSTRG.12505.1	MSTRG.27780.20
MSTRG.12517.3	MSTRG.27780.91
MSTRG.12517.6	MSTRG.27780.80
MSTRG.12517.2	MSTRG.27860.3
MSTRG.12517.4	MSTRG.27860.4
MSTRG.12517.1	MSTRG.27860.5
MSTRG.12619.1	MSTRG.28186.1
MSTRG.12653.3	MSTRG.28288.1
MSTRG.12675.1	MSTRG.28289.1
MSTRG.12797.1	MSTRG.28550.4
MSTRG.12797.2	MSTRG.28771.20
MSTRG.12843.1	MSTRG.29109.4
MSTRG.12955.9	MSTRG.29109.3
MSTRG.12996.11	MSTRG.29129.14
MSTRG.12996.9	MSTRG.29129.9
MSTRG.12996.8	MSTRG.29129.8
MSTRG.12996.7	MSTRG.29129.6
MSTRG.12996.5	MSTRG.29129.5
MSTRG.12996.4	MSTRG.29129.4
MSTRG.12996.3	MSTRG.29129.3
MSTRG.12996.2	MSTRG.29129.2
MSTRG.12996.1	MSTRG.29129.18
MSTRG.12996.10	MSTRG.29129.17
MSTRG.12996.6	MSTRG.29129.16
MSTRG.13139.5	MSTRG.29129.13
MSTRG.13139.2	MSTRG.29129.12
MSTRG.13139.3	MSTRG.29129.11
MSTRG.13139.4	MSTRG.29129.1
MSTRG.13139.1	MSTRG.29463.2
MSTRG.13139.6	MSTRG.29866.1
MSTRG.13189.1	MSTRG.30298.2
MSTRG.13257.7	MSTRG.30479.3
MSTRG.13257.6	MSTRG.30479.2
MSTRG.13257.5	MSTRG.30479.15
MSTRG.13257.4	MSTRG.30479.13
MSTRG.13257.3	MSTRG.30479.16
MSTRG.13257.1	MSTRG.30479.17
MSTRG.13257.2	MSTRG.30479.14
MSTRG.13262.1	MSTRG.30479.12
MSTRG.13262.2	MSTRG.30479.4
MSTRG.13262.3	MSTRG.30638.1
MSTRG.13292.2	MSTRG.30638.2
MSTRG.13292.5	MSTRG.30695.7
MSTRG.13292.6	MSTRG.31439.2
MSTRG.13292.8	MSTRG.31439.1
MSTRG.13394.23	MSTRG.31977.21
MSTRG.13415.1	MSTRG.31977.16
MSTRG.13415.2	MSTRG.31977.7
MSTRG.13424.1	MSTRG.31977.4
MSTRG.13424.2	MSTRG.31977.34
MSTRG.13424.3	MSTRG.31977.33
MSTRG.13424.4	MSTRG.31977.32
MSTRG.13424.5	MSTRG.31977.2
MSTRG.13596.1	MSTRG.31977.29
MSTRG.13596.2	MSTRG.31977.26
MSTRG.13599.11	MSTRG.31977.23
MSTRG.13599.9	MSTRG.31977.25
MSTRG.13599.8	MSTRG.31977.12
MSTRG.13599.7	MSTRG.31977.14
MSTRG.13599.6	MSTRG.31977.17
MSTRG.13599.5	MSTRG.31977.18
MSTRG.13599.4	MSTRG.31977.20
MSTRG.13599.3	MSTRG.32136.26
MSTRG.13599.1	MSTRG.32136.27
MSTRG.13599.10	MSTRG.32136.25
MSTRG.13599.2	MSTRG.32136.28
MSTRG.13602.1	MSTRG.32136.2
MSTRG.13606.1	MSTRG.32136.3
MSTRG.13627.1	MSTRG.32136.4
MSTRG.13631.2	MSTRG.32136.5
MSTRG.13631.1	MSTRG.32136.13
MSTRG.13788.1	MSTRG.32136.6
MSTRG.13788.4	MSTRG.32136.8
MSTRG.13788.3	MSTRG.32136.9
MSTRG.13808.1	MSTRG.32136.23
MSTRG.13833.4	MSTRG.32136.22
MSTRG.13952.1	MSTRG.32136.21
MSTRG.13952.2	MSTRG.32136.1
MSTRG.13952.3	MSTRG.32136.19
MSTRG.13965.2	MSTRG.32136.18
MSTRG.13965.3	MSTRG.32136.16
MSTRG.13965.1	MSTRG.32136.15
MSTRG.14050.2	MSTRG.32136.12
MSTRG.14084.1	MSTRG.32136.11
MSTRG.14084.2	MSTRG.32136.10
MSTRG.14084.3	MSTRG.32136.24
MSTRG.14124.1	MSTRG.32136.14
MSTRG.14124.2	MSTRG.32452.1
MSTRG.14124.3	MSTRG.32452.2
MSTRG.14124.4	MSTRG.32452.3
MSTRG.14124.5	MSTRG.32452.4
MSTRG.14124.6	MSTRG.32452.5
MSTRG.14147.3	MSTRG.32452.6
MSTRG.14147.6	MSTRG.32731.33
MSTRG.14147.5	MSTRG.32731.4
MSTRG.14147.1	MSTRG.32731.45
MSTRG.14147.2	MSTRG.32731.36
MSTRG.14146.1	MSTRG.32731.41
MSTRG.14281.1	MSTRG.32731.34
MSTRG.14281.2	MSTRG.32734.2
MSTRG.14281.3	MSTRG.32734.1
MSTRG.14354.14	MSTRG.32734.3
MSTRG.14354.16	MSTRG.32736.2
MSTRG.14354.13	MSTRG.32736.1
MSTRG.14354.15	MSTRG.32737.3
MSTRG.14354.17	MSTRG.32824.2
MSTRG.14354.12	MSTRG.32898.12
MSTRG.14354.11	MSTRG.32898.6
MSTRG.14354.10	MSTRG.32898.19
MSTRG.14354.9	MSTRG.32898.13
MSTRG.14354.7	MSTRG.33034.1
MSTRG.14354.6	MSTRG.33090.1
MSTRG.14354.5	MSTRG.33090.3
MSTRG.14354.2	MSTRG.33090.8
MSTRG.14354.4	MSTRG.33120.2
MSTRG.14354.3	MSTRG.33433.14
MSTRG.14354.1	MSTRG.33433.21
MSTRG.14354.8	MSTRG.33433.1
MSTRG.14361.2	MSTRG.33433.13
MSTRG.14361.1	MSTRG.33433.8
MSTRG.14399.1	MSTRG.33433.7
MSTRG.14399.4	MSTRG.33433.6
MSTRG.14399.3	MSTRG.33433.5
MSTRG.14399.2	MSTRG.33433.25
MSTRG.14528.7	MSTRG.33433.24
MSTRG.14529.1	MSTRG.33433.20
MSTRG.14528.8	MSTRG.33433.17
MSTRG.14528.6	MSTRG.33433.19
MSTRG.14528.9	MSTRG.33433.11
MSTRG.14528.5	MSTRG.33433.12
MSTRG.14528.4	MSTRG.33433.15
MSTRG.14528.3	MSTRG.33433.18
MSTRG.14528.2	MSTRG.33433.10
MSTRG.14528.1	MSTRG.33433.16
MSTRG.14547.2	MSTRG.33729.5
MSTRG.14599.1	MSTRG.33729.18
MSTRG.14643.34	MSTRG.33729.9
MSTRG.14659.1	MSTRG.33729.6
MSTRG.14673.1	MSTRG.33729.4
MSTRG.14778.1	MSTRG.33729.3
MSTRG.14779.1	MSTRG.33729.1
MSTRG.14811.29	MSTRG.33729.10
MSTRG.14811.24	MSTRG.33729.14
MSTRG.14811.6	MSTRG.33729.11
MSTRG.14811.31	MSTRG.33729.2
MSTRG.14811.30	MSTRG.33754.31
MSTRG.14811.28	MSTRG.33754.54
MSTRG.14811.27	MSTRG.33754.62
MSTRG.14811.25	MSTRG.33754.11
MSTRG.14811.23	MSTRG.33869.6
MSTRG.14811.13	MSTRG.33912.6
MSTRG.14811.33	MSTRG.33920.1
MSTRG.14811.32	MSTRG.33971.1
MSTRG.14811.26	MSTRG.33972.3
MSTRG.14876.5	MSTRG.33972.4
MSTRG.14876.6	MSTRG.34124.1
MSTRG.14876.7	MSTRG.34164.1
MSTRG.14876.4	MSTRG.34227.7
MSTRG.14876.3	MSTRG.34227.9
MSTRG.14876.2	MSTRG.34315.1
MSTRG.14876.1	MSTRG.34315.2
MSTRG.15024.2	MSTRG.34347.39
MSTRG.15024.3	MSTRG.34347.45
MSTRG.15024.1	MSTRG.34516.8
MSTRG.15137.1	MSTRG.34605.2
MSTRG.15138.1	MSTRG.34650.3
MSTRG.15138.2	MSTRG.34650.6
MSTRG.15138.3	MSTRG.34650.2
MSTRG.15138.4	MSTRG.34725.2
MSTRG.15217.4	MSTRG.34748.3
MSTRG.15217.5	MSTRG.34749.3
MSTRG.15217.3	MSTRG.34749.7
MSTRG.15217.1	MSTRG.34742.1
MSTRG.15217.2	MSTRG.34856.1
MSTRG.15216.1	MSTRG.35054.3
MSTRG.15353.1	MSTRG.35085.2
MSTRG.15534.1	MSTRG.35085.3
MSTRG.15776.5	MSTRG.35390.6
MSTRG.15785.1	MSTRG.35779.15
MSTRG.15825.1	MSTRG.35779.7
MSTRG.15824.1	MSTRG.35779.8
MSTRG.15973.2	MSTRG.35779.5
MSTRG.15973.6	MSTRG.35779.1
MSTRG.15973.1	MSTRG.35779.14
MSTRG.15973.3	MSTRG.35779.12
MSTRG.15973.4	MSTRG.35779.11
MSTRG.15973.5	MSTRG.35779.10
MSTRG.15973.7	MSTRG.35820.25
MSTRG.16045.4	MSTRG.36003.2
MSTRG.16045.3	MSTRG.36003.1
MSTRG.16045.1	MSTRG.36019.1
MSTRG.16045.2	MSTRG.36019.5
MSTRG.16102.1	MSTRG.36073.12
MSTRG.16182.1	MSTRG.36073.13
MSTRG.16358.2	MSTRG.36091.1
MSTRG.16358.1	MSTRG.36120.1
MSTRG.16373.1	MSTRG.36120.2
MSTRG.16376.3	MSTRG.36280.2
MSTRG.16375.1	MSTRG.36280.3
MSTRG.16376.6	MSTRG.36364.3
MSTRG.16376.5	MSTRG.36364.4
MSTRG.16376.4	MSTRG.36469.1
MSTRG.16376.2	MSTRG.36567.3
MSTRG.16376.1	MSTRG.36696.15
MSTRG.16368.1	MSTRG.36696.75
MSTRG.16629.9	MSTRG.36696.71
MSTRG.16629.8	MSTRG.36696.70
MSTRG.16629.7	MSTRG.36696.26
MSTRG.16629.6	MSTRG.36696.1
MSTRG.16629.5	MSTRG.36696.18
MSTRG.16629.4	MSTRG.36696.73
MSTRG.16629.3	MSTRG.36696.68
MSTRG.16629.2	MSTRG.36696.62
MSTRG.16629.1	MSTRG.36696.60
MSTRG.16629.11	MSTRG.36696.57
MSTRG.16629.10	MSTRG.36696.22
MSTRG.16623.1	MSTRG.36696.14
MSTRG.16826.2	MSTRG.36712.5
MSTRG.16838.5	MSTRG.36712.7
MSTRG.16838.7	MSTRG.36710.1
MSTRG.16838.4	MSTRG.36815.5
MSTRG.16838.3	MSTRG.36832.2
MSTRG.16838.1	MSTRG.36832.3
MSTRG.16838.6	MSTRG.36832.5
MSTRG.16838.2	MSTRG.36894.3
MSTRG.16880.3	MSTRG.36907.1
MSTRG.17005.2	MSTRG.36973.10
MSTRG.17016.4	MSTRG.36973.4
MSTRG.17016.3	MSTRG.36973.7
MSTRG.17016.2	MSTRG.37007.3
MSTRG.17016.1	MSTRG.37011.1
MSTRG.17359.2	MSTRG.37452.6
MSTRG.17359.10	MSTRG.37452.5
MSTRG.17359.9	MSTRG.37452.1
MSTRG.17359.8	MSTRG.37452.2
MSTRG.17359.6	MSTRG.37452.3
MSTRG.17359.5	MSTRG.37452.4
MSTRG.17359.4	MSTRG.37452.7
MSTRG.17359.3	MSTRG.37710.1
MSTRG.17359.1	MSTRG.37710.2
MSTRG.17362.1	MSTRG.37754.17
MSTRG.17380.5	MSTRG.37754.8
MSTRG.17380.4	MSTRG.37754.20
MSTRG.17380.2	MSTRG.37897.1
MSTRG.17380.1	MSTRG.37897.2
MSTRG.17380.3	MSTRG.37897.3
MSTRG.17380.6	MSTRG.37897.7
MSTRG.17530.1	MSTRG.37897.4
MSTRG.17530.2	MSTRG.37897.5
MSTRG.17530.4	MSTRG.37897.6
MSTRG.17530.3	MSTRG.37985.2
MSTRG.17563.1	MSTRG.38274.3
MSTRG.17563.2	MSTRG.38297.18
MSTRG.17562.1	MSTRG.38297.14
MSTRG.17562.2	MSTRG.38297.1
MSTRG.17562.3	MSTRG.38391.2
MSTRG.17576.5	MSTRG.38391.7
MSTRG.17578.1	MSTRG.38431.2
MSTRG.17573.1	MSTRG.38462.3
MSTRG.17573.2	MSTRG.38462.9
MSTRG.17573.8	MSTRG.38462.8
MSTRG.17573.7	MSTRG.38462.7
MSTRG.17573.3	MSTRG.38462.6
MSTRG.17573.6	MSTRG.38462.4
MSTRG.17573.5	MSTRG.38462.2
MSTRG.17573.4	MSTRG.38462.1
MSTRG.17653.7	MSTRG.38462.14
MSTRG.17653.11	MSTRG.38462.13
MSTRG.17653.10	MSTRG.38462.12
MSTRG.17653.9	MSTRG.38462.11
MSTRG.17653.8	MSTRG.38462.10
MSTRG.17653.3	MSTRG.38587.2
MSTRG.17653.6	MSTRG.38587.3
MSTRG.17683.1	MSTRG.38587.6
MSTRG.17683.2	MSTRG.38587.5
MSTRG.17906.1	MSTRG.38784.8
MSTRG.17931.2	MSTRG.38827.1
MSTRG.17979.1	MSTRG.38827.2
MSTRG.17985.1	MSTRG.38949.2
MSTRG.18134.1	MSTRG.38949.5
MSTRG.18259.8	MSTRG.38949.4
MSTRG.18259.7	MSTRG.38949.3
MSTRG.18259.5	MSTRG.38949.1
MSTRG.18259.6	MSTRG.38954.9
MSTRG.18259.4	MSTRG.38981.3
MSTRG.18259.3	MSTRG.38981.10
MSTRG.18259.2	MSTRG.38981.6
MSTRG.18259.1	MSTRG.38981.11
MSTRG.18302.1	MSTRG.38981.12
MSTRG.18374.3	MSTRG.38981.13
MSTRG.18489.46	MSTRG.38981.1
MSTRG.18489.35	MSTRG.38981.2
MSTRG.18489.45	MSTRG.38981.14
MSTRG.18489.44	MSTRG.38981.4
MSTRG.18489.42	MSTRG.38981.5
MSTRG.18489.41	MSTRG.38981.7
MSTRG.18489.40	MSTRG.38981.8
MSTRG.18489.3	MSTRG.38981.9
MSTRG.18489.39	MSTRG.39121.3
MSTRG.18489.38	MSTRG.39121.9
MSTRG.18489.37	MSTRG.39121.8
MSTRG.18489.36	MSTRG.39121.7
MSTRG.18489.31	MSTRG.39121.5
MSTRG.18489.47	MSTRG.39121.4
MSTRG.18489.48	MSTRG.39121.2
MSTRG.18489.49	MSTRG.39121.6
MSTRG.18489.4	MSTRG.39285.1
MSTRG.18489.50	MSTRG.39428.3
MSTRG.18489.51	MSTRG.39428.2
MSTRG.18489.52	MSTRG.39507.2
MSTRG.18489.53	MSTRG.39593.7
MSTRG.18489.5	MSTRG.39593.33
MSTRG.18489.6	MSTRG.39593.1
MSTRG.18489.7	MSTRG.39593.40
MSTRG.18489.8	MSTRG.39593.48
MSTRG.18489.9	MSTRG.39593.11
MSTRG.18489.33	MSTRG.39593.13
MSTRG.18489.13	MSTRG.39593.18
MSTRG.18489.14	MSTRG.39593.20
MSTRG.18489.24	MSTRG.39593.22
MSTRG.18489.28	MSTRG.39593.23
MSTRG.18489.30	MSTRG.39593.26
MSTRG.18489.43	MSTRG.39593.27
MSTRG.18489.10	MSTRG.39593.28
MSTRG.18489.11	MSTRG.39593.32
MSTRG.18489.12	MSTRG.39593.38
MSTRG.18489.15	MSTRG.39593.39
MSTRG.18489.16	MSTRG.39593.43
MSTRG.18489.17	MSTRG.39593.46
MSTRG.18489.19	MSTRG.39593.50
MSTRG.18489.34	MSTRG.39593.54
MSTRG.18489.32	MSTRG.39593.9
MSTRG.18489.2	MSTRG.39593.51
MSTRG.18489.27	MSTRG.39593.10
MSTRG.18489.26	MSTRG.39593.45
MSTRG.18489.25	MSTRG.39593.24
MSTRG.18489.23	MSTRG.39593.12
MSTRG.18489.21	MSTRG.39593.14
MSTRG.18489.20	MSTRG.39593.15
MSTRG.18489.1	MSTRG.39593.16
MSTRG.18489.18	MSTRG.39593.17
MSTRG.18728.4	MSTRG.39593.25
MSTRG.18727.1	MSTRG.39593.31
MSTRG.18728.5	MSTRG.39593.34
MSTRG.18728.1	MSTRG.39593.35
MSTRG.18728.2	MSTRG.39593.37
MSTRG.18728.3	MSTRG.39593.41
MSTRG.18726.2	MSTRG.39593.42
MSTRG.18726.1	MSTRG.39593.49
MSTRG.19015.1	MSTRG.39593.53
MSTRG.19034.1	MSTRG.39727.5
MSTRG.19099.1	MSTRG.39835.8
MSTRG.19100.1	MSTRG.39835.7
MSTRG.19210.3	MSTRG.39835.4
MSTRG.19210.7	MSTRG.39835.3
MSTRG.19210.1	MSTRG.39835.2
MSTRG.19210.2	MSTRG.39835.1
MSTRG.19210.4	MSTRG.39835.5
MSTRG.19210.5	MSTRG.39835.9
MSTRG.19210.6	MSTRG.39835.6
MSTRG.19239.6	MSTRG.366.5
MSTRG.19239.9	MSTRG.759.15
MSTRG.19239.8	MSTRG.759.18
MSTRG.19239.7	MSTRG.759.22
MSTRG.19239.5	MSTRG.759.6
MSTRG.19239.4	MSTRG.759.21
MSTRG.19239.3	MSTRG.759.19
MSTRG.19239.2	MSTRG.759.17
MSTRG.19239.1	MSTRG.759.16
MSTRG.19239.12	MSTRG.755.2
MSTRG.19239.11	MSTRG.1354.8
MSTRG.19239.10	MSTRG.1354.7
MSTRG.19261.2	MSTRG.1354.5
MSTRG.19267.2	MSTRG.1354.4
MSTRG.19267.4	MSTRG.1354.3
MSTRG.19267.3	MSTRG.1354.2
MSTRG.19267.1	MSTRG.1354.1
MSTRG.19300.1	MSTRG.1696.1
MSTRG.19300.2	MSTRG.1696.2
MSTRG.19320.1	MSTRG.2413.3
MSTRG.19500.7	MSTRG.2912.1
MSTRG.19526.8	MSTRG.3460.1
MSTRG.19526.13	MSTRG.3492.3
MSTRG.19526.12	MSTRG.3613.6
MSTRG.19526.11	MSTRG.3613.5
MSTRG.19526.10	MSTRG.3613.4
MSTRG.19526.18	MSTRG.3613.2
MSTRG.19526.9	MSTRG.3648.13
MSTRG.19526.7	MSTRG.3648.12
MSTRG.19526.15	MSTRG.3907.1
MSTRG.19526.5	MSTRG.4032.1
MSTRG.19526.3	MSTRG.4032.2
MSTRG.19526.1	MSTRG.4112.2
MSTRG.19526.14	MSTRG.4129.15
MSTRG.19526.16	MSTRG.4129.18
MSTRG.19526.17	MSTRG.4129.16
MSTRG.19526.19	MSTRG.4129.17
MSTRG.19526.4	MSTRG.4129.19
MSTRG.19526.6	MSTRG.4129.1
MSTRG.19580.1	MSTRG.4129.20
MSTRG.19587.1	MSTRG.4129.21
MSTRG.19720.5	MSTRG.4129.22
MSTRG.19750.1	MSTRG.4129.23
MSTRG.19751.5	MSTRG.4129.25
MSTRG.19750.2	MSTRG.4129.26
MSTRG.19753.2	MSTRG.4129.27
MSTRG.19753.5	MSTRG.4129.2
MSTRG.19753.1	MSTRG.4129.3
MSTRG.19754.3	MSTRG.4129.4
MSTRG.19754.2	MSTRG.4129.5
MSTRG.19753.4	MSTRG.4129.6
MSTRG.19753.3	MSTRG.4129.7
MSTRG.19754.1	MSTRG.4129.9
MSTRG.19776.6	MSTRG.4129.14
MSTRG.19776.8	MSTRG.4129.11
MSTRG.19776.7	MSTRG.4129.10
MSTRG.19776.1	MSTRG.4129.12
MSTRG.19776.9	MSTRG.4129.13
MSTRG.19791.13	MSTRG.4227.1
MSTRG.19791.12	MSTRG.4227.2
MSTRG.19791.11	MSTRG.4227.4
MSTRG.19791.5	MSTRG.4227.6
MSTRG.19791.4	MSTRG.4227.7
MSTRG.19791.1	MSTRG.4449.16
MSTRG.19791.2	MSTRG.4449.1
MSTRG.19791.3	MSTRG.4449.3
MSTRG.19791.6	MSTRG.4449.5
MSTRG.19791.7	MSTRG.4449.6
MSTRG.19791.8	MSTRG.4449.10
MSTRG.19791.9	MSTRG.4449.11
MSTRG.19791.10	MSTRG.4449.12
MSTRG.19889.1	MSTRG.4449.13
MSTRG.19889.2	MSTRG.4449.14
MSTRG.19957.2	MSTRG.4449.15
MSTRG.19957.3	MSTRG.4449.17
MSTRG.20011.12	MSTRG.4449.18
MSTRG.20011.13	MSTRG.4449.7
MSTRG.20011.15	MSTRG.4620.1
MSTRG.20011.11	MSTRG.4652.19
MSTRG.20011.2	MSTRG.4652.16
MSTRG.20011.3	MSTRG.4652.20
MSTRG.20011.1	MSTRG.4652.21
MSTRG.20011.17	MSTRG.4652.22
MSTRG.20011.10	MSTRG.4652.23
MSTRG.20011.9	MSTRG.4652.24
MSTRG.20011.8	MSTRG.4652.26
MSTRG.20011.7	MSTRG.4652.27
MSTRG.20011.5	MSTRG.4652.28
MSTRG.20011.4	MSTRG.4652.30
MSTRG.20011.16	MSTRG.4652.18
MSTRG.20011.14	MSTRG.4652.13
MSTRG.20011.6	MSTRG.4652.8
MSTRG.20047.4	MSTRG.4652.7
MSTRG.20047.6	MSTRG.4652.6
MSTRG.20047.3	MSTRG.4652.12
MSTRG.20047.5	MSTRG.4652.11
MSTRG.20047.2	MSTRG.4652.10
MSTRG.20066.1	MSTRG.4652.3
MSTRG.20067.1	MSTRG.4652.1
MSTRG.20078.7	MSTRG.4700.3
MSTRG.20078.6	MSTRG.4722.3
MSTRG.20094.2	MSTRG.5179.1
MSTRG.20094.3	MSTRG.5179.2
MSTRG.20094.1	MSTRG.5268.2
MSTRG.20095.1	MSTRG.5329.2
MSTRG.20133.10	MSTRG.5329.3
MSTRG.20133.12	MSTRG.5329.4
MSTRG.20133.11	MSTRG.5370.31
MSTRG.20133.9	MSTRG.5370.30
MSTRG.20133.8	MSTRG.5445.1
MSTRG.20133.7	MSTRG.5445.5
MSTRG.20133.5	MSTRG.5649.3
MSTRG.20133.4	MSTRG.5649.1
MSTRG.20133.1	MSTRG.6123.9
MSTRG.20133.3	MSTRG.6123.8
MSTRG.20133.2	MSTRG.6123.7
MSTRG.20133.6	MSTRG.6123.6
MSTRG.20159.1	MSTRG.6123.5
MSTRG.20159.2	MSTRG.6123.4
MSTRG.20159.3	MSTRG.6446.7
MSTRG.20159.4	MSTRG.6446.6
MSTRG.20159.5	MSTRG.6446.5
MSTRG.20159.6	MSTRG.6446.4
MSTRG.20192.2	MSTRG.6446.3
MSTRG.20192.1	MSTRG.6446.2
MSTRG.20263.1	MSTRG.6446.1
MSTRG.20267.1	MSTRG.6446.8
MSTRG.20279.1	MSTRG.6680.45
MSTRG.20306.9	MSTRG.6680.35
MSTRG.20306.8	MSTRG.6680.5
MSTRG.20306.12	MSTRG.6680.18
MSTRG.20306.7	MSTRG.6680.41
MSTRG.20306.6	MSTRG.6680.22
MSTRG.20306.5	MSTRG.6680.32
MSTRG.20306.4	MSTRG.6867.1
MSTRG.20306.3	MSTRG.6869.2
MSTRG.20306.2	MSTRG.6869.12
MSTRG.20306.25	MSTRG.6916.2
MSTRG.20306.24	MSTRG.6944.1
MSTRG.20306.23	MSTRG.7111.1
MSTRG.20306.22	MSTRG.7403.2
MSTRG.20306.20	MSTRG.7403.1
MSTRG.20306.1	MSTRG.7424.2
MSTRG.20306.19	MSTRG.7507.1
MSTRG.20306.18	MSTRG.7528.1
MSTRG.20306.17	MSTRG.7528.2
MSTRG.20306.16	MSTRG.7528.3
MSTRG.20306.15	MSTRG.7528.4
MSTRG.20306.14	MSTRG.7528.5
MSTRG.20306.13	MSTRG.7528.6
MSTRG.20306.11	MSTRG.7528.7
MSTRG.20306.10	MSTRG.7676.2
MSTRG.20306.21	MSTRG.7768.4
MSTRG.20393.1	MSTRG.7768.3
MSTRG.20408.1	MSTRG.7768.5
MSTRG.20408.2	MSTRG.7768.6
MSTRG.20434.8	MSTRG.7768.7
MSTRG.20434.14	MSTRG.7768.8
MSTRG.20434.16	MSTRG.7768.9
MSTRG.20434.1	MSTRG.7768.2
MSTRG.20434.10	MSTRG.7768.12
MSTRG.20434.5	MSTRG.7768.1
MSTRG.20434.4	MSTRG.7861.3
MSTRG.20434.9	MSTRG.7861.4
MSTRG.20434.13	MSTRG.7861.5
MSTRG.20434.15	MSTRG.7871.9
MSTRG.20434.6	MSTRG.8108.3
MSTRG.20434.11	MSTRG.8586.11
MSTRG.20434.3	MSTRG.8813.1
MSTRG.20434.12	MSTRG.8932.1
MSTRG.20434.2	MSTRG.8932.2
MSTRG.20543.2	MSTRG.9257.6
MSTRG.20543.3	MSTRG.9257.2
MSTRG.20546.1	MSTRG.9303.1
MSTRG.20605.5	MSTRG.9303.6
MSTRG.20605.6	MSTRG.9431.1
MSTRG.20626.5	MSTRG.9709.18
MSTRG.20626.4	MSTRG.9704.1
MSTRG.20626.1	MSTRG.9773.1
MSTRG.20632.19	MSTRG.9782.1
MSTRG.20632.15	MSTRG.9782.2
MSTRG.20632.23	MSTRG.10093.3
MSTRG.20632.22	MSTRG.10183.3
MSTRG.20646.11	MSTRG.10355.3
MSTRG.20646.10	MSTRG.10355.1
MSTRG.20645.1	MSTRG.10425.1
MSTRG.20645.2	MSTRG.10493.2
MSTRG.20661.1	MSTRG.10493.1
MSTRG.20663.2	MSTRG.10493.3
MSTRG.20704.1	MSTRG.10528.1
MSTRG.20704.2	MSTRG.10604.6
MSTRG.20704.3	MSTRG.10604.7
MSTRG.20716.1	MSTRG.10714.1
MSTRG.20716.2	MSTRG.10777.1
MSTRG.20715.1	MSTRG.10824.1
MSTRG.20723.1	MSTRG.10929.3
MSTRG.20724.1	MSTRG.10969.2
MSTRG.20741.2	MSTRG.10969.3
MSTRG.20741.3	MSTRG.10969.1
MSTRG.20741.1	MSTRG.11092.2
MSTRG.20760.2	MSTRG.11467.4
MSTRG.20760.1	MSTRG.11567.2
MSTRG.20769.1	MSTRG.11567.4
MSTRG.20772.1	MSTRG.11567.1
MSTRG.20772.3	MSTRG.11567.3
MSTRG.20791.1	MSTRG.11623.1
MSTRG.20791.5	MSTRG.11767.2
MSTRG.20791.27	MSTRG.12056.18
MSTRG.20791.8	MSTRG.12056.17
MSTRG.20791.4	MSTRG.12056.6
MSTRG.20791.9	MSTRG.12056.20
MSTRG.20791.6	MSTRG.12056.12
MSTRG.20791.3	MSTRG.12056.28
MSTRG.20791.39	MSTRG.12056.21
MSTRG.20791.38	MSTRG.12056.1
MSTRG.20791.37	MSTRG.12140.5
MSTRG.20791.35	MSTRG.12140.3
MSTRG.20791.33	MSTRG.12180.15
MSTRG.20791.32	MSTRG.12180.13
MSTRG.20791.28	MSTRG.12180.1
MSTRG.20791.31	MSTRG.12180.18
MSTRG.20791.30	MSTRG.12180.16
MSTRG.20791.23	MSTRG.12180.14
MSTRG.20791.34	MSTRG.12180.17
MSTRG.20791.29	MSTRG.12180.8
MSTRG.20791.11	MSTRG.12188.2
MSTRG.20791.24	MSTRG.12309.1
MSTRG.20791.25	MSTRG.12309.2
MSTRG.20791.26	MSTRG.12311.2
MSTRG.20791.36	MSTRG.12440.2
MSTRG.20818.1	MSTRG.12517.8
MSTRG.20987.1	MSTRG.12714.10
MSTRG.21059.1	MSTRG.12714.9
MSTRG.21082.1	MSTRG.12845.1
MSTRG.21111.1	MSTRG.12845.2
MSTRG.21214.1	MSTRG.12845.3
MSTRG.21214.3	MSTRG.12845.4
MSTRG.21214.2	MSTRG.12845.5
MSTRG.21225.1	MSTRG.12845.6
MSTRG.21247.1	MSTRG.12845.7
MSTRG.21260.4	MSTRG.12845.8
MSTRG.21260.5	MSTRG.12845.9
MSTRG.21260.3	MSTRG.13289.11
MSTRG.21311.1	MSTRG.13289.8
MSTRG.21348.1	MSTRG.13289.9
MSTRG.21348.2	MSTRG.13289.7
MSTRG.21412.1	MSTRG.13289.6
MSTRG.21487.11	MSTRG.13289.4
MSTRG.21550.1	MSTRG.13289.3
MSTRG.21609.1	MSTRG.13289.2
MSTRG.21642.1	MSTRG.13289.1
MSTRG.21741.2	MSTRG.13289.16
MSTRG.21741.3	MSTRG.13289.15
MSTRG.21741.1	MSTRG.13289.14
MSTRG.21741.4	MSTRG.13289.13
MSTRG.21887.1	MSTRG.13289.12
MSTRG.21904.1	MSTRG.13289.10
MSTRG.21903.1	MSTRG.13292.3
MSTRG.21976.5	MSTRG.13292.1
MSTRG.21976.4	MSTRG.13736.2
MSTRG.21976.2	MSTRG.13758.8
MSTRG.21976.1	MSTRG.13758.15
MSTRG.21976.3	MSTRG.13758.14
MSTRG.22006.1	MSTRG.13758.9
MSTRG.22020.2	MSTRG.13758.13
MSTRG.22020.7	MSTRG.13758.12
MSTRG.22020.8	MSTRG.13758.11
MSTRG.22020.9	MSTRG.13758.10
MSTRG.22020.10	MSTRG.13758.7
MSTRG.22062.5	MSTRG.13758.6
MSTRG.22058.1	MSTRG.13758.5
MSTRG.22072.1	MSTRG.13758.4
MSTRG.22072.3	MSTRG.13758.3
MSTRG.22072.2	MSTRG.13758.2
MSTRG.22089.1	MSTRG.13807.1
MSTRG.22157.1	MSTRG.13901.1
MSTRG.22184.1	MSTRG.14063.14
MSTRG.22184.3	MSTRG.14063.13
MSTRG.22264.1	MSTRG.14063.12
MSTRG.22276.1	MSTRG.14063.11
MSTRG.22314.1	MSTRG.14063.16
MSTRG.22388.1	MSTRG.14063.10
MSTRG.22473.16	MSTRG.14063.34
MSTRG.22473.6	MSTRG.14063.6
MSTRG.22473.5	MSTRG.14063.33
MSTRG.22473.3	MSTRG.14063.32
MSTRG.22489.1	MSTRG.14063.30
MSTRG.22649.25	MSTRG.14063.28
MSTRG.22649.31	MSTRG.14063.19
MSTRG.22649.32	MSTRG.14063.15
MSTRG.22649.36	MSTRG.14063.17
MSTRG.22649.35	MSTRG.14063.18
MSTRG.22649.34	MSTRG.14063.20
MSTRG.22649.33	MSTRG.14063.21
MSTRG.22649.37	MSTRG.14063.22
MSTRG.22649.38	MSTRG.14063.23
MSTRG.22657.6	MSTRG.14063.24
MSTRG.22784.3	MSTRG.14063.25
MSTRG.22784.4	MSTRG.14063.26
MSTRG.22801.1	MSTRG.14092.6
MSTRG.22843.1	MSTRG.14092.5
MSTRG.22843.2	MSTRG.14092.4
MSTRG.22864.4	MSTRG.14092.3
MSTRG.22864.1	MSTRG.14092.2
MSTRG.22864.2	MSTRG.14092.1
MSTRG.22864.3	MSTRG.14330.2
MSTRG.22946.1	MSTRG.14643.1
MSTRG.23198.1	MSTRG.14643.20
MSTRG.23255.1	MSTRG.15388.9
MSTRG.23254.2	MSTRG.15388.8
MSTRG.23254.1	MSTRG.15388.7
MSTRG.23254.3	MSTRG.15388.6
MSTRG.23284.1	MSTRG.15388.3
MSTRG.23284.2	MSTRG.15388.1
MSTRG.23284.3	MSTRG.15404.2
MSTRG.23284.4	MSTRG.15787.6
MSTRG.23568.1	MSTRG.15787.7
MSTRG.23568.5	MSTRG.15787.3
MSTRG.23568.2	MSTRG.16204.3
MSTRG.23568.4	MSTRG.16204.2
MSTRG.23568.3	MSTRG.16422.2
MSTRG.23679.1	MSTRG.17337.3
MSTRG.23695.1	MSTRG.17357.18
MSTRG.23695.5	MSTRG.17417.1
MSTRG.23695.4	MSTRG.17688.1
MSTRG.23695.3	MSTRG.17984.3
MSTRG.23695.2	MSTRG.17984.2
MSTRG.23736.1	MSTRG.18184.1
MSTRG.23809.1	MSTRG.18184.3
MSTRG.23824.1	MSTRG.18184.4
MSTRG.23981.1	MSTRG.19750.6
MSTRG.23981.2	MSTRG.19750.5
MSTRG.23982.1	MSTRG.19750.4
MSTRG.24010.3	MSTRG.19750.3
MSTRG.24010.2	MSTRG.19769.1
MSTRG.24010.1	MSTRG.19957.4
MSTRG.24021.1	MSTRG.20078.8
MSTRG.24088.1	MSTRG.20078.5
MSTRG.24281.8	MSTRG.20078.4
MSTRG.24281.9	MSTRG.20078.3
MSTRG.24281.10	MSTRG.20382.1
MSTRG.24342.1	MSTRG.20553.23
MSTRG.24673.2	MSTRG.20553.20
MSTRG.24674.6	MSTRG.20553.5
MSTRG.24674.5	MSTRG.20553.9
MSTRG.24674.4	MSTRG.20571.1
MSTRG.24674.3	MSTRG.20605.8
MSTRG.24674.2	MSTRG.20605.9
MSTRG.24674.1	MSTRG.20605.10
MSTRG.24673.1	MSTRG.20609.2
MSTRG.24904.3	MSTRG.20609.4
MSTRG.24904.1	MSTRG.20609.5
MSTRG.24904.2	MSTRG.20609.3
MSTRG.24904.4	MSTRG.20609.1
MSTRG.25008.1	MSTRG.20622.6
MSTRG.25008.2	MSTRG.20622.7
MSTRG.25015.6	MSTRG.20622.4
MSTRG.25037.1	MSTRG.20622.3
MSTRG.25051.1	MSTRG.20622.2
MSTRG.25069.1	MSTRG.20622.21
MSTRG.25113.1	MSTRG.20622.20
MSTRG.25149.1	MSTRG.20622.1
MSTRG.25149.2	MSTRG.20622.19
MSTRG.25154.1	MSTRG.20622.18
MSTRG.25154.2	MSTRG.20622.17
MSTRG.25198.2	MSTRG.20622.16
MSTRG.25501.3	MSTRG.20622.15
MSTRG.25501.2	MSTRG.20622.14
MSTRG.25517.2	MSTRG.20622.13
MSTRG.25516.1	MSTRG.20622.12
MSTRG.25517.1	MSTRG.20622.11
MSTRG.25517.3	MSTRG.20622.10
MSTRG.25517.4	MSTRG.20622.8
MSTRG.25517.5	MSTRG.20622.9
MSTRG.25517.6	MSTRG.20622.5
MSTRG.25517.7	MSTRG.20622.22
MSTRG.25522.2	MSTRG.20668.4
MSTRG.25522.1	MSTRG.20668.3
MSTRG.25522.7	MSTRG.20668.1
MSTRG.25522.3	MSTRG.20674.1
MSTRG.25522.4	MSTRG.20676.1
MSTRG.25522.5	MSTRG.20676.2
MSTRG.25522.6	MSTRG.20723.2
MSTRG.25522.8	MSTRG.20723.4
MSTRG.25553.13	MSTRG.20784.1
MSTRG.25553.3	MSTRG.20994.2
MSTRG.25553.4	MSTRG.21021.1
MSTRG.25553.11	MSTRG.21021.2
MSTRG.25553.2	MSTRG.21028.2
MSTRG.25650.5	MSTRG.21170.4
MSTRG.25650.4	MSTRG.21170.5
MSTRG.25650.8	MSTRG.21315.1
MSTRG.25650.7	MSTRG.21315.11
MSTRG.25650.6	MSTRG.21315.10
MSTRG.25650.2	MSTRG.21315.9
MSTRG.25650.1	MSTRG.21315.8
MSTRG.25650.3	MSTRG.21315.7
MSTRG.25652.1	MSTRG.21315.6
MSTRG.25652.17	MSTRG.21315.5
MSTRG.25652.3	MSTRG.21315.4
MSTRG.25652.19	MSTRG.21315.3
MSTRG.25652.14	MSTRG.21315.2
MSTRG.25652.18	MSTRG.21432.1
MSTRG.25652.2	MSTRG.21432.2
MSTRG.25663.15	MSTRG.21466.1
MSTRG.25672.8	MSTRG.21466.2
MSTRG.25672.7	MSTRG.21466.3
MSTRG.25672.1	MSTRG.21537.2
MSTRG.25672.6	MSTRG.21797.1
MSTRG.25672.2	MSTRG.21996.2
MSTRG.25672.3	MSTRG.22034.4
MSTRG.25672.4	MSTRG.22034.1
MSTRG.25716.1	MSTRG.22034.2
MSTRG.25738.1	MSTRG.22034.3
MSTRG.25806.1	MSTRG.22091.2
MSTRG.25806.2	MSTRG.22091.1
MSTRG.25896.3	MSTRG.22184.2
MSTRG.25980.1	MSTRG.22192.3
MSTRG.26077.1	MSTRG.22192.4
MSTRG.26103.3	MSTRG.22209.6
MSTRG.26103.1	MSTRG.22209.7
MSTRG.26103.2	MSTRG.22260.1
MSTRG.26134.1	MSTRG.22260.4
MSTRG.26171.1	MSTRG.22260.3
MSTRG.26306.1	MSTRG.22260.2
MSTRG.26404.35	MSTRG.22288.3
MSTRG.26391.1	MSTRG.22290.2
MSTRG.26391.2	MSTRG.22290.3
MSTRG.26396.1	MSTRG.22440.2
MSTRG.26421.2	MSTRG.22440.3
MSTRG.26421.1	MSTRG.22440.4
MSTRG.26449.1	MSTRG.22440.5
MSTRG.26522.1	MSTRG.22440.6
MSTRG.26594.1	MSTRG.22499.30
MSTRG.26594.2	MSTRG.22499.31
MSTRG.26594.3	MSTRG.22499.32
MSTRG.26627.1	MSTRG.22657.5
MSTRG.26794.10	MSTRG.22657.2
MSTRG.26794.11	MSTRG.23284.5
MSTRG.26794.12	MSTRG.23284.7
MSTRG.26794.9	MSTRG.23284.8
MSTRG.26794.4	MSTRG.23509.4
MSTRG.26794.6	MSTRG.23630.8
MSTRG.26849.1	MSTRG.24495.1
MSTRG.26860.1	MSTRG.24495.2
MSTRG.26963.1	MSTRG.24544.14
MSTRG.26963.5	MSTRG.24544.1
MSTRG.26963.4	MSTRG.24544.2
MSTRG.26963.2	MSTRG.25020.2
MSTRG.26963.3	MSTRG.25294.7
MSTRG.26985.1	MSTRG.25294.9
MSTRG.26985.2	MSTRG.25294.6
MSTRG.26985.3	MSTRG.25294.5
MSTRG.27064.5	MSTRG.25294.4
MSTRG.27064.7	MSTRG.25294.3
MSTRG.27064.6	MSTRG.25294.2
MSTRG.27064.4	MSTRG.25294.1
MSTRG.27064.3	MSTRG.25347.2
MSTRG.27064.2	MSTRG.25483.1
MSTRG.27064.1	MSTRG.25483.3
MSTRG.27078.7	MSTRG.25485.1
MSTRG.27078.1	MSTRG.25575.3
MSTRG.27078.3	MSTRG.25575.2
MSTRG.27078.10	MSTRG.25571.1
MSTRG.27078.11	MSTRG.25642.6
MSTRG.27078.12	MSTRG.25642.5
MSTRG.27078.13	MSTRG.25642.4
MSTRG.27078.14	MSTRG.25642.7
MSTRG.27078.2	MSTRG.25638.3
MSTRG.27078.4	MSTRG.25642.9
MSTRG.27078.5	MSTRG.25642.3
MSTRG.27078.6	MSTRG.25642.8
MSTRG.27078.9	MSTRG.25642.2
MSTRG.27078.8	MSTRG.25642.1
MSTRG.27088.8	MSTRG.25642.19
MSTRG.27157.3	MSTRG.25642.18
MSTRG.27162.2	MSTRG.25642.16
MSTRG.27158.1	MSTRG.25642.15
MSTRG.27159.1	MSTRG.25642.14
MSTRG.27159.2	MSTRG.25642.13
MSTRG.27197.43	MSTRG.25642.12
MSTRG.27197.45	MSTRG.25642.11
MSTRG.27197.21	MSTRG.25642.10
MSTRG.27201.1	MSTRG.25652.15
MSTRG.27203.1	MSTRG.25652.20
MSTRG.27203.2	MSTRG.25983.1
MSTRG.27203.3	MSTRG.26256.2
MSTRG.27249.3	MSTRG.26256.4
MSTRG.27249.2	MSTRG.26256.3
MSTRG.27249.1	MSTRG.26256.5
MSTRG.27249.6	MSTRG.26350.1
MSTRG.27339.21	MSTRG.26404.37
MSTRG.27339.17	MSTRG.26404.36
MSTRG.27366.1	MSTRG.26404.33
MSTRG.27387.1	MSTRG.26404.31
MSTRG.27456.1	MSTRG.26404.34
MSTRG.27489.2	MSTRG.26404.32
MSTRG.27511.1	MSTRG.26404.38
MSTRG.27524.31	MSTRG.26404.30
MSTRG.27524.33	MSTRG.26404.39
MSTRG.27524.3	MSTRG.26404.40
MSTRG.27524.8	MSTRG.26404.41
MSTRG.27524.11	MSTRG.26404.42
MSTRG.27524.4	MSTRG.26404.43
MSTRG.27524.30	MSTRG.26404.29
MSTRG.27524.32	MSTRG.26404.28
MSTRG.27524.36	MSTRG.26404.27
MSTRG.27524.27	MSTRG.26404.26
MSTRG.27524.26	MSTRG.26404.25
MSTRG.27524.22	MSTRG.26404.24
MSTRG.27524.20	MSTRG.26469.5
MSTRG.27524.19	MSTRG.26475.1
MSTRG.27524.17	MSTRG.26475.2
MSTRG.27524.13	MSTRG.26475.3
MSTRG.27524.34	MSTRG.26482.3
MSTRG.27524.28	MSTRG.26644.1
MSTRG.27692.1	MSTRG.26644.2
MSTRG.27693.1	MSTRG.26644.3
MSTRG.27750.22	MSTRG.26644.4
MSTRG.27750.20	MSTRG.26748.1
MSTRG.27750.30	MSTRG.26748.2
MSTRG.27750.31	MSTRG.26796.1
MSTRG.27750.29	MSTRG.26796.3
MSTRG.27780.98	MSTRG.26796.2
MSTRG.27780.96	MSTRG.26947.1
MSTRG.27780.81	MSTRG.27023.3
MSTRG.27780.93	MSTRG.27023.9
MSTRG.27780.92	MSTRG.27023.8
MSTRG.27780.89	MSTRG.27023.7
MSTRG.27780.85	MSTRG.27023.4
MSTRG.27780.36	MSTRG.27023.6
MSTRG.27780.20	MSTRG.27023.1
MSTRG.27780.91	MSTRG.27088.2
MSTRG.27780.80	MSTRG.27088.9
MSTRG.27777.3	MSTRG.27088.6
MSTRG.27777.5	MSTRG.27088.18
MSTRG.27777.6	MSTRG.27088.10
MSTRG.27777.2	MSTRG.27088.15
MSTRG.27777.4	MSTRG.27088.17
MSTRG.27777.1	MSTRG.27088.4
MSTRG.27860.1	MSTRG.27088.3
MSTRG.27860.2	MSTRG.27088.1
MSTRG.27860.3	MSTRG.27088.14
MSTRG.27860.4	MSTRG.27088.13
MSTRG.27860.5	MSTRG.27088.11
MSTRG.28019.1	MSTRG.27088.5
MSTRG.28024.1	MSTRG.27088.16
MSTRG.28104.1	MSTRG.27088.19
MSTRG.28186.1	MSTRG.27088.20
MSTRG.28288.1	MSTRG.27088.12
MSTRG.28289.1	MSTRG.27088.7
MSTRG.28340.2	MSTRG.27088.21
MSTRG.28340.1	MSTRG.27088.23
MSTRG.28400.1	MSTRG.27094.16
MSTRG.28449.3	MSTRG.27094.6
MSTRG.28449.2	MSTRG.27094.10
MSTRG.28449.1	MSTRG.27094.9
MSTRG.28550.4	MSTRG.27094.8
MSTRG.28771.20	MSTRG.27094.15
MSTRG.29109.4	MSTRG.27094.14
MSTRG.29109.3	MSTRG.27094.5
MSTRG.29129.14	MSTRG.27094.17
MSTRG.29129.9	MSTRG.27094.12
MSTRG.29129.8	MSTRG.27094.19
MSTRG.29129.6	MSTRG.27094.11
MSTRG.29129.5	MSTRG.27094.18
MSTRG.29129.4	MSTRG.27094.7
MSTRG.29129.3	MSTRG.27094.13
MSTRG.29129.2	MSTRG.27396.1
MSTRG.29129.18	MSTRG.27396.2
MSTRG.29129.17	MSTRG.27396.3
MSTRG.29129.16	MSTRG.27396.4
MSTRG.29129.13	MSTRG.27396.5
MSTRG.29129.12	MSTRG.27396.6
MSTRG.29129.11	MSTRG.27500.1
MSTRG.29129.1	MSTRG.27528.1
MSTRG.29301.1	MSTRG.27757.2
MSTRG.29301.2	MSTRG.27757.7
MSTRG.29454.1	MSTRG.27757.6
MSTRG.29463.2	MSTRG.27780.90
MSTRG.29473.1	MSTRG.27780.82
MSTRG.29473.2	MSTRG.27780.70
MSTRG.29473.3	MSTRG.27780.50
MSTRG.29473.4	MSTRG.27780.38
MSTRG.29473.5	MSTRG.27780.30
MSTRG.29635.1	MSTRG.27780.13
MSTRG.29866.1	MSTRG.27780.101
MSTRG.29866.4	MSTRG.27780.39
MSTRG.29881.1	MSTRG.27780.32
MSTRG.29881.2	MSTRG.27780.102
MSTRG.30123.1	MSTRG.27780.54
MSTRG.30122.5	MSTRG.27780.6
MSTRG.30298.2	MSTRG.27780.69
MSTRG.30440.1	MSTRG.27780.1
MSTRG.30473.1	MSTRG.27780.55
MSTRG.30473.2	MSTRG.27780.10
MSTRG.30479.18	MSTRG.27878.1
MSTRG.30479.3	MSTRG.28395.23
MSTRG.30479.2	MSTRG.28395.4
MSTRG.30479.15	MSTRG.28395.3
MSTRG.30479.13	MSTRG.28395.28
MSTRG.30479.16	MSTRG.28395.27
MSTRG.30479.17	MSTRG.28395.26
MSTRG.30479.14	MSTRG.28395.24
MSTRG.30479.12	MSTRG.28395.22
MSTRG.30479.4	MSTRG.28395.21
MSTRG.30479.20	MSTRG.28395.18
MSTRG.30479.19	MSTRG.28395.15
MSTRG.30522.1	MSTRG.28395.13
MSTRG.30637.1	MSTRG.28550.6
MSTRG.30638.1	MSTRG.28645.1
MSTRG.30638.2	MSTRG.28645.2
MSTRG.30682.3	MSTRG.29109.7
MSTRG.30682.2	MSTRG.29109.9
MSTRG.30682.1	MSTRG.29109.8
MSTRG.30695.7	MSTRG.29109.6
MSTRG.30791.1	MSTRG.29109.5
MSTRG.30979.1	MSTRG.29109.2
MSTRG.31224.1	MSTRG.29109.1
MSTRG.31439.2	MSTRG.29268.1
MSTRG.31439.1	MSTRG.29268.2
MSTRG.31538.1	MSTRG.29900.8
MSTRG.31839.2	MSTRG.29900.1
MSTRG.31839.1	MSTRG.29900.2
MSTRG.31928.1	MSTRG.29900.7
MSTRG.31977.35	MSTRG.29900.6
MSTRG.31977.28	MSTRG.29900.5
MSTRG.31977.21	MSTRG.29900.3
MSTRG.31977.16	MSTRG.29900.4
MSTRG.31977.7	MSTRG.30137.10
MSTRG.31977.4	MSTRG.30137.9
MSTRG.31977.34	MSTRG.30137.8
MSTRG.31977.33	MSTRG.30137.7
MSTRG.31977.32	MSTRG.30137.5
MSTRG.31977.2	MSTRG.30137.4
MSTRG.31977.29	MSTRG.30137.3
MSTRG.31977.26	MSTRG.30137.2
MSTRG.31977.23	MSTRG.30137.1
MSTRG.31977.22	MSTRG.30137.11
MSTRG.31977.30	MSTRG.32049.1
MSTRG.31977.25	MSTRG.32049.2
MSTRG.31977.36	MSTRG.32049.3
MSTRG.31977.12	MSTRG.32049.4
MSTRG.31977.15	MSTRG.32049.5
MSTRG.31977.24	MSTRG.32443.9
MSTRG.31977.13	MSTRG.32443.8
MSTRG.31977.14	MSTRG.32443.7
MSTRG.31977.17	MSTRG.32443.6
MSTRG.31977.18	MSTRG.32443.5
MSTRG.31977.19	MSTRG.32443.4
MSTRG.31977.20	MSTRG.32443.2
MSTRG.32136.26	MSTRG.32443.1
MSTRG.32136.27	MSTRG.32521.11
MSTRG.32136.25	MSTRG.32521.1
MSTRG.32136.28	MSTRG.32521.4
MSTRG.32136.2	MSTRG.32521.6
MSTRG.32136.3	MSTRG.32521.7
MSTRG.32136.4	MSTRG.32521.8
MSTRG.32136.5	MSTRG.32623.1
MSTRG.32136.13	MSTRG.32737.1
MSTRG.32136.6	MSTRG.32737.2
MSTRG.32136.8	MSTRG.33565.1
MSTRG.32136.9	MSTRG.33921.3
MSTRG.32136.23	MSTRG.33921.5
MSTRG.32136.22	MSTRG.33921.4
MSTRG.32136.21	MSTRG.33921.2
MSTRG.32136.1	MSTRG.33921.1
MSTRG.32136.19	MSTRG.33929.1
MSTRG.32136.18	MSTRG.33971.3
MSTRG.32136.16	MSTRG.33971.4
MSTRG.32136.15	MSTRG.33989.14
MSTRG.32136.12	MSTRG.33989.10
MSTRG.32136.11	MSTRG.33989.11
MSTRG.32136.10	MSTRG.33989.5
MSTRG.32136.24	MSTRG.33989.38
MSTRG.32136.14	MSTRG.33989.39
MSTRG.32205.1	MSTRG.33989.3
MSTRG.32214.1	MSTRG.33989.40
MSTRG.32215.1	MSTRG.33989.41
MSTRG.32214.2	MSTRG.33989.42
MSTRG.32452.1	MSTRG.33989.43
MSTRG.32452.2	MSTRG.33989.45
MSTRG.32452.3	MSTRG.33989.46
MSTRG.32452.4	MSTRG.33989.47
MSTRG.32452.5	MSTRG.33989.48
MSTRG.32452.6	MSTRG.33989.4
MSTRG.32642.1	MSTRG.33989.15
MSTRG.32642.2	MSTRG.33989.6
MSTRG.32731.33	MSTRG.33989.7
MSTRG.32731.4	MSTRG.33989.8
MSTRG.32731.45	MSTRG.33989.9
MSTRG.32731.36	MSTRG.33989.49
MSTRG.32731.41	MSTRG.33989.50
MSTRG.32731.34	MSTRG.33989.51
MSTRG.32734.2	MSTRG.33989.52
MSTRG.32734.1	MSTRG.33989.53
MSTRG.32734.3	MSTRG.33989.54
MSTRG.32736.2	MSTRG.33989.55
MSTRG.32736.1	MSTRG.33989.36
MSTRG.32737.3	MSTRG.33989.16
MSTRG.32738.1	MSTRG.33989.17
MSTRG.32824.2	MSTRG.33989.18
MSTRG.32843.1	MSTRG.33989.19
MSTRG.32898.12	MSTRG.33989.1
MSTRG.32899.1	MSTRG.33989.20
MSTRG.32898.6	MSTRG.33989.21
MSTRG.32898.19	MSTRG.33989.22
MSTRG.32898.13	MSTRG.33989.23
MSTRG.32898.18	MSTRG.33989.24
MSTRG.32991.8	MSTRG.33989.25
MSTRG.32991.7	MSTRG.33989.34
MSTRG.32991.6	MSTRG.33989.26
MSTRG.32991.2	MSTRG.33989.37
MSTRG.32991.4	MSTRG.33989.35
MSTRG.32991.3	MSTRG.33989.33
MSTRG.32991.1	MSTRG.33989.32
MSTRG.32991.5	MSTRG.33989.31
MSTRG.33034.1	MSTRG.33989.30
MSTRG.33090.11	MSTRG.33989.2
MSTRG.33090.12	MSTRG.33989.29
MSTRG.33090.1	MSTRG.33989.28
MSTRG.33090.3	MSTRG.33989.27
MSTRG.33090.8	MSTRG.34088.1
MSTRG.33120.2	MSTRG.34088.2
MSTRG.33120.3	MSTRG.34088.4
MSTRG.33137.1	MSTRG.34178.2
MSTRG.33137.3	MSTRG.34178.3
MSTRG.33137.4	MSTRG.34349.1
MSTRG.33137.2	MSTRG.34361.2
MSTRG.33157.1	MSTRG.34463.1
MSTRG.33403.1	MSTRG.34516.2
MSTRG.33418.8	MSTRG.34516.7
MSTRG.33418.6	MSTRG.34625.1
MSTRG.33418.5	MSTRG.34625.3
MSTRG.33418.1	MSTRG.34650.1
MSTRG.33418.10	MSTRG.34749.1
MSTRG.33418.9	MSTRG.34749.2
MSTRG.33418.7	MSTRG.34749.4
MSTRG.33418.4	MSTRG.34748.10
MSTRG.33418.2	MSTRG.34749.11
MSTRG.33418.11	MSTRG.34811.1
MSTRG.33418.13	MSTRG.34811.2
MSTRG.33418.12	MSTRG.35029.1
MSTRG.33418.3	MSTRG.35029.2
MSTRG.33433.23	MSTRG.35071.3
MSTRG.33433.14	MSTRG.35071.9
MSTRG.33433.21	MSTRG.35071.4
MSTRG.33433.1	MSTRG.35071.12
MSTRG.33433.13	MSTRG.35071.13
MSTRG.33433.8	MSTRG.35071.1
MSTRG.33433.7	MSTRG.35071.6
MSTRG.33433.6	MSTRG.35071.7
MSTRG.33433.5	MSTRG.35071.8
MSTRG.33433.25	MSTRG.35071.5
MSTRG.33433.24	MSTRG.35071.11
MSTRG.33433.20	MSTRG.35071.15
MSTRG.33433.17	MSTRG.35071.10
MSTRG.33433.19	MSTRG.35071.14
MSTRG.33433.22	MSTRG.35161.1
MSTRG.33433.9	MSTRG.35161.2
MSTRG.33433.11	MSTRG.35163.3
MSTRG.33433.12	MSTRG.35445.1
MSTRG.33433.15	MSTRG.35445.2
MSTRG.33433.18	MSTRG.35445.4
MSTRG.33433.10	MSTRG.35475.2
MSTRG.33433.16	MSTRG.35779.13
MSTRG.33495.11	MSTRG.35779.4
MSTRG.33495.1	MSTRG.36019.6
MSTRG.33495.2	MSTRG.36031.3
MSTRG.33495.3	MSTRG.36093.1
MSTRG.33495.5	MSTRG.36155.9
MSTRG.33495.7	MSTRG.36169.6
MSTRG.33495.9	MSTRG.36169.16
MSTRG.33540.5	MSTRG.36169.2
MSTRG.33540.3	MSTRG.36216.1
MSTRG.33540.6	MSTRG.36229.1
MSTRG.33540.2	MSTRG.36229.2
MSTRG.33540.1	MSTRG.36284.3
MSTRG.33540.4	MSTRG.36364.2
MSTRG.33587.1	MSTRG.36465.1
MSTRG.33655.1	MSTRG.36786.3
MSTRG.33655.2	MSTRG.36832.4
MSTRG.33655.3	MSTRG.36832.6
MSTRG.33655.5	MSTRG.36832.7
MSTRG.33655.4	MSTRG.37033.3
MSTRG.33729.5	MSTRG.37065.1
MSTRG.33729.18	MSTRG.37197.1
MSTRG.33729.9	MSTRG.37375.2
MSTRG.33729.6	MSTRG.37636.7
MSTRG.33729.4	MSTRG.37636.9
MSTRG.33729.3	MSTRG.37636.5
MSTRG.33729.1	MSTRG.37636.3
MSTRG.33729.10	MSTRG.37636.11
MSTRG.33729.14	MSTRG.37636.1
MSTRG.33729.11	MSTRG.37636.10
MSTRG.33729.2	MSTRG.37683.13
MSTRG.33754.31	MSTRG.37683.10
MSTRG.33754.54	MSTRG.37683.9
MSTRG.33754.62	MSTRG.37683.8
MSTRG.33754.26	MSTRG.37683.7
MSTRG.33754.13	MSTRG.37683.6
MSTRG.33754.11	MSTRG.37683.12
MSTRG.33869.6	MSTRG.37683.11
MSTRG.33869.9	MSTRG.37683.5
MSTRG.33869.7	MSTRG.37683.4
MSTRG.33886.1	MSTRG.37683.3
MSTRG.33886.3	MSTRG.37683.2
MSTRG.33912.6	MSTRG.37683.1
MSTRG.33920.1	MSTRG.37683.16
MSTRG.33971.1	MSTRG.37683.15
MSTRG.33972.3	MSTRG.37683.17
MSTRG.33972.4	MSTRG.37683.18
MSTRG.34007.1	MSTRG.37683.20
MSTRG.34007.2	MSTRG.37683.21
MSTRG.34141.1	MSTRG.37683.22
MSTRG.34141.2	MSTRG.37683.23
MSTRG.34141.3	MSTRG.37683.24
MSTRG.34141.4	MSTRG.37729.3
MSTRG.34124.1	MSTRG.37729.1
MSTRG.34125.1	MSTRG.37932.1
MSTRG.34164.1	MSTRG.37932.2
MSTRG.34207.2	MSTRG.38297.9
MSTRG.34207.9	MSTRG.38297.8
MSTRG.34207.8	MSTRG.38297.7
MSTRG.34207.7	MSTRG.38297.6
MSTRG.34207.6	MSTRG.38297.3
MSTRG.34207.5	MSTRG.38297.5
MSTRG.34207.4	MSTRG.38297.10
MSTRG.34207.3	MSTRG.38297.12
MSTRG.34207.27	MSTRG.38297.15
MSTRG.34207.26	MSTRG.38297.16
MSTRG.34207.25	MSTRG.38297.17
MSTRG.34207.24	MSTRG.38297.2
MSTRG.34207.23	MSTRG.38297.4
MSTRG.34207.22	MSTRG.38391.1
MSTRG.34207.20	MSTRG.38391.4
MSTRG.34207.21	MSTRG.38391.5
MSTRG.34207.10	MSTRG.38391.6
MSTRG.34207.11	MSTRG.38391.3
MSTRG.34207.12	MSTRG.38391.8
MSTRG.34207.13	MSTRG.38431.1
MSTRG.34207.14	MSTRG.38431.3
MSTRG.34207.15	MSTRG.38431.5
MSTRG.34207.16	MSTRG.39285.2
MSTRG.34207.17	MSTRG.39727.1
MSTRG.34207.18	MSTRG.81.1
MSTRG.34207.19	MSTRG.151.1
MSTRG.34207.1	MSTRG.216.2
MSTRG.34206.1	MSTRG.270.8
MSTRG.34227.7	MSTRG.270.9
MSTRG.34227.9	MSTRG.270.5
MSTRG.34313.9	MSTRG.270.3
MSTRG.34313.8	MSTRG.270.2
MSTRG.34313.7	MSTRG.270.25
MSTRG.34313.5	MSTRG.270.19
MSTRG.34313.1	MSTRG.270.18
MSTRG.34313.4	MSTRG.270.23
MSTRG.34313.2	MSTRG.270.6
MSTRG.34313.12	MSTRG.270.12
MSTRG.34313.11	MSTRG.270.7
MSTRG.34313.10	MSTRG.270.17
MSTRG.34313.3	MSTRG.270.10
MSTRG.34315.1	MSTRG.270.11
MSTRG.34315.2	MSTRG.270.13
MSTRG.34325.2	MSTRG.270.14
MSTRG.34334.1	MSTRG.270.15
MSTRG.34335.1	MSTRG.270.16
MSTRG.34347.39	MSTRG.270.1
MSTRG.34347.45	MSTRG.270.20
MSTRG.34347.47	MSTRG.270.21
MSTRG.34388.2	MSTRG.270.22
MSTRG.34388.1	MSTRG.270.26
MSTRG.34419.1	MSTRG.270.27
MSTRG.34463.2	MSTRG.270.4
MSTRG.34516.1	MSTRG.285.1
MSTRG.34516.4	MSTRG.354.2
MSTRG.34516.6	MSTRG.354.3
MSTRG.34516.8	MSTRG.366.4
MSTRG.34529.1	MSTRG.366.15
MSTRG.34530.1	MSTRG.366.13
MSTRG.34530.2	MSTRG.366.2
MSTRG.34530.3	MSTRG.366.11
MSTRG.34537.1	MSTRG.366.10
MSTRG.34605.2	MSTRG.366.9
MSTRG.34633.1	MSTRG.366.7
MSTRG.34645.1	MSTRG.366.3
MSTRG.34650.3	MSTRG.366.14
MSTRG.34650.6	MSTRG.379.4
MSTRG.34650.2	MSTRG.433.1
MSTRG.34650.5	MSTRG.433.2
MSTRG.34650.4	MSTRG.459.18
MSTRG.34681.1	MSTRG.508.6
MSTRG.34724.1	MSTRG.934.1
MSTRG.34724.2	MSTRG.934.2
MSTRG.34725.2	MSTRG.934.3
MSTRG.34748.1	MSTRG.944.1
MSTRG.34748.2	MSTRG.944.2
MSTRG.34748.3	MSTRG.974.7
MSTRG.34749.3	MSTRG.974.6
MSTRG.34749.7	MSTRG.974.4
MSTRG.34748.9	MSTRG.974.3
MSTRG.34749.4	MSTRG.974.2
MSTRG.34742.1	MSTRG.974.12
MSTRG.34742.2	MSTRG.974.11
MSTRG.34856.1	MSTRG.974.1
MSTRG.34953.1	MSTRG.974.10
MSTRG.34974.1	MSTRG.1040.1
MSTRG.35054.4	MSTRG.1040.2
MSTRG.35054.7	MSTRG.1076.7
MSTRG.35054.3	MSTRG.1076.2
MSTRG.35085.2	MSTRG.1076.14
MSTRG.35085.3	MSTRG.1076.13
MSTRG.35082.1	MSTRG.1143.20
MSTRG.35090.1	MSTRG.1143.7
MSTRG.35090.2	MSTRG.1143.16
MSTRG.35162.1	MSTRG.1143.4
MSTRG.35161.2	MSTRG.1143.3
MSTRG.35161.3	MSTRG.1143.8
MSTRG.35169.1	MSTRG.1143.9
MSTRG.35169.2	MSTRG.1143.12
MSTRG.35169.3	MSTRG.1143.2
MSTRG.35203.1	MSTRG.1143.1
MSTRG.35203.2	MSTRG.1143.19
MSTRG.35224.1	MSTRG.1143.6
MSTRG.35224.2	MSTRG.1143.14
MSTRG.35224.5	MSTRG.1143.13
MSTRG.35224.3	MSTRG.1143.11
MSTRG.35224.4	MSTRG.1143.17
MSTRG.35243.1	MSTRG.1143.18
MSTRG.35251.1	MSTRG.1143.10
MSTRG.35257.1	MSTRG.1143.5
MSTRG.35273.1	MSTRG.1143.15
MSTRG.35312.1	MSTRG.1214.6
MSTRG.35312.2	MSTRG.1214.8
MSTRG.35318.1	MSTRG.1214.7
MSTRG.35367.1	MSTRG.1214.5
MSTRG.35390.6	MSTRG.1214.4
MSTRG.35471.1	MSTRG.1214.3
MSTRG.35474.1	MSTRG.1214.2
MSTRG.35489.15	MSTRG.1214.1
MSTRG.35489.7	MSTRG.1251.1
MSTRG.35489.5	MSTRG.1251.2
MSTRG.35489.4	MSTRG.1251.4
MSTRG.35489.3	MSTRG.1251.5
MSTRG.35489.2	MSTRG.1354.6
MSTRG.35489.20	MSTRG.1522.3
MSTRG.35489.1	MSTRG.1827.3
MSTRG.35489.8	MSTRG.1827.1
MSTRG.35489.19	MSTRG.1827.7
[truncated: 9,350 more rows]

## Sheet: Fig. 1d
Fig. 1d: The number of genes and TEs associated with TE-G transcripts and ATE-G isoforms identified in DRS-AtRTD3
Gene_id TE-G transcripts	Gene_id ATE-G isoforms		Total Gene in DRS-atRDT3	39998				TE_id TE-G transcripts	TE_id ATE-G isoforms		Total TEs	18881
MSTRG.19	MSTRG.366		Genes involved in TE-G transcripts	3030				AT1TE00225	AT1TE03050		TEs involved in TE-G transcripts	3194
MSTRG.129	MSTRG.550		Genes involved in ATE-G isoforms	1171				AT1TE01155	AT1TE03790		TEs involved in ATE-G isoforms	1296
MSTRG.196	MSTRG.759							AT1TE01810	AT1TE04835
MSTRG.340	MSTRG.1259				Proportion			AT1TE02880	AT1TE06650				Proportion
MSTRG.366	MSTRG.1522		(Total Gene in DRS-atRDT3) - (Genes involved in TE-G transcripts)	36968	0.924246			AT1TE03050	AT1TE11020		(Total TEs) - (TEs involved in TE-G transcripts)	15687	0.830835
MSTRG.433	MSTRG.1766		(Genes involved in TE-G transcripts) - (Genes involved in ATE-G isoforms)	1859	0.0464773			AT1TE03790	AT1TE13240		(TEs involved in TE-G transcripts) - (TEs involved in ATE-G isoforms)	1898	0.100524
MSTRG.550	MSTRG.1885		Genes involved in ATE-G isoforms	1171	0.0292765			AT1TE04835	AT1TE15370		TEs involved in ATE-G isoforms	1296	0.0686404
MSTRG.759	MSTRG.1967							AT1TE06650	AT1TE16330
MSTRG.816	MSTRG.2290							AT1TE07180	AT1TE17050
MSTRG.975	MSTRG.2739							AT1TE08415	AT1TE19730
MSTRG.1074	MSTRG.3316							AT1TE09375	AT1TE23520
MSTRG.1215	MSTRG.3529							AT1TE10615	AT1TE28500
MSTRG.1259	MSTRG.3587							AT1TE11020	AT1TE28505
MSTRG.1522	MSTRG.3588							AT1TE13240	AT1TE30555
MSTRG.1619	MSTRG.3614							AT1TE14210	AT1TE31080
MSTRG.1766	MSTRG.3660							AT1TE15370	AT1TE31385
MSTRG.1885	MSTRG.3712							AT1TE16330	AT1TE31935
MSTRG.1967	MSTRG.4149							AT1TE17050	AT1TE31940
MSTRG.2016	MSTRG.4216							AT1TE17410	AT1TE31945
MSTRG.2017	MSTRG.4227							AT1TE18700	AT1TE32425
MSTRG.2169	MSTRG.4333							AT1TE19730	AT1TE36885
MSTRG.2290	MSTRG.4407							AT1TE23520	AT1TE37635
MSTRG.2739	MSTRG.4463							AT1TE28320	AT1TE37745
MSTRG.3279	MSTRG.4534							AT1TE28325	AT1TE38820
MSTRG.3286	MSTRG.4615							AT1TE28395	AT1TE39590
MSTRG.3293	MSTRG.4652							AT1TE28400	AT1TE40285
MSTRG.3316	MSTRG.4689							AT1TE28450	AT1TE41070
MSTRG.3529	MSTRG.4700							AT1TE28455	AT1TE41080
MSTRG.3587	MSTRG.4748							AT1TE28500	AT1TE41090
MSTRG.3588	MSTRG.5171							AT1TE28505	AT1TE41800
MSTRG.3614	MSTRG.5230							AT1TE30555	AT1TE42250
MSTRG.3660	MSTRG.5266							AT1TE31080	AT1TE42705
MSTRG.3712	MSTRG.5268							AT1TE31385	AT1TE42850
MSTRG.3748	MSTRG.5329							AT1TE31935	AT1TE43360
MSTRG.3904	MSTRG.5370							AT1TE31940	AT1TE51340
MSTRG.3952	MSTRG.5375							AT1TE31945	AT1TE52520
MSTRG.4062	MSTRG.5395							AT1TE32425	AT1TE53045
MSTRG.4149	MSTRG.5412							AT1TE32620	AT1TE53050
MSTRG.4216	MSTRG.5467							AT1TE34290	AT1TE53060
MSTRG.4227	MSTRG.5519							AT1TE34860	AT1TE53065
MSTRG.4333	MSTRG.5539							AT1TE35930	AT1TE53080
MSTRG.4407	MSTRG.5649							AT1TE36885	AT1TE53090
MSTRG.4463	MSTRG.5655							AT1TE37635	AT1TE53095
MSTRG.4486	MSTRG.5753							AT1TE37745	AT1TE54100
MSTRG.4520	MSTRG.5845							AT1TE38820	AT1TE54330
MSTRG.4534	MSTRG.5987							AT1TE39590	AT1TE54580
MSTRG.4615	MSTRG.6123							AT1TE40285	AT1TE54820
MSTRG.4652	MSTRG.6222							AT1TE40520	AT1TE54825
MSTRG.4682	MSTRG.6311							AT1TE41030	AT1TE54835
MSTRG.4689	MSTRG.6339							AT1TE41040	AT1TE54845
MSTRG.4700	MSTRG.6648							AT1TE41070	AT1TE54850
MSTRG.4717	MSTRG.6680							AT1TE41080	AT1TE55125
MSTRG.4727	MSTRG.6670							AT1TE41090	AT1TE55515
MSTRG.4748	MSTRG.6748							AT1TE41800	AT1TE55960
MSTRG.4792	MSTRG.6771							AT1TE42250	AT1TE56515
MSTRG.4884	MSTRG.6869							AT1TE42665	AT1TE56690
MSTRG.5003	MSTRG.6938							AT1TE42705	AT1TE56695
MSTRG.5057	MSTRG.7058							AT1TE42850	AT1TE56700
MSTRG.5171	MSTRG.7166							AT1TE43030	AT1TE57770
MSTRG.5170	MSTRG.7180							AT1TE43040	AT1TE57910
MSTRG.5230	MSTRG.7256							AT1TE43190	AT1TE59005
MSTRG.5266	MSTRG.7373							AT1TE43360	AT1TE59820
MSTRG.5265	MSTRG.7422							AT1TE44250	AT1TE61140
MSTRG.5268	MSTRG.7588							AT1TE45600	AT1TE62450
MSTRG.5299	MSTRG.7632							AT1TE47410	AT1TE63480
MSTRG.5329	MSTRG.7676							AT1TE48860	AT1TE64505
MSTRG.5370	MSTRG.7810							AT1TE51340	AT1TE64755
MSTRG.5353	MSTRG.8095							AT1TE51570	AT1TE67380
MSTRG.5375	MSTRG.8093							AT1TE52520	AT1TE67460
MSTRG.5395	MSTRG.8108							AT1TE53045	AT1TE67465
MSTRG.5412	MSTRG.8128							AT1TE53050	AT1TE67470
MSTRG.5430	MSTRG.8741							AT1TE53060	AT1TE67475
MSTRG.5459	MSTRG.8750							AT1TE53065	AT1TE67530
MSTRG.5467	MSTRG.8910							AT1TE53080	AT1TE68100
MSTRG.5519	MSTRG.8987							AT1TE53090	AT1TE68390
MSTRG.5539	MSTRG.9078							AT1TE53095	AT1TE69295
MSTRG.5563	MSTRG.9115							AT1TE53725	AT1TE69990
MSTRG.5649	MSTRG.9136							AT1TE54100	AT1TE70530
MSTRG.5655	MSTRG.9161							AT1TE54330	AT1TE71720
MSTRG.5657	MSTRG.9215							AT1TE54420	AT1TE71765
MSTRG.5719	MSTRG.9248							AT1TE54580	AT1TE71770
MSTRG.5753	MSTRG.9355							AT1TE54820	AT1TE72875
MSTRG.5845	MSTRG.9415							AT1TE54825	AT1TE73940
MSTRG.5939	MSTRG.9584							AT1TE54835	AT1TE74385
MSTRG.5987	MSTRG.9643							AT1TE54845	AT1TE75790
MSTRG.6054	MSTRG.9709							AT1TE54850	AT1TE76350
MSTRG.6066	MSTRG.10006							AT1TE55125	AT1TE76780
MSTRG.6123	MSTRG.10012							AT1TE55515	AT1TE77880
MSTRG.6139	MSTRG.10151							AT1TE55520	AT1TE80465
MSTRG.6170	MSTRG.10268							AT1TE55920	AT1TE80485
MSTRG.6171	MSTRG.10288							AT1TE55960	AT1TE80680
MSTRG.6178	MSTRG.10302							AT1TE56515	AT1TE80810
MSTRG.6222	MSTRG.10366							AT1TE56690	AT1TE86620
MSTRG.6225	MSTRG.10945							AT1TE56695	AT1TE86740
MSTRG.6311	MSTRG.11012							AT1TE56700	AT1TE88160
MSTRG.6339	MSTRG.11057							AT1TE57020	AT1TE88825
MSTRG.6648	MSTRG.11400							AT1TE57770	AT1TE89775
MSTRG.6680	MSTRG.11689							AT1TE57910	AT1TE90130
MSTRG.6670	MSTRG.12056							AT1TE57915	AT1TE90350
MSTRG.6697	MSTRG.12078							AT1TE57960	AT1TE90580
MSTRG.6717	MSTRG.12140							AT1TE58560	AT1TE91070
MSTRG.6748	MSTRG.12170							AT1TE59005	AT1TE91365
MSTRG.6765	MSTRG.12180							AT1TE59820	AT1TE92240
MSTRG.6771	MSTRG.12216							AT1TE60715	AT1TE92820
MSTRG.6869	MSTRG.12232							AT1TE61140	AT1TE94220
MSTRG.6938	MSTRG.12274							AT1TE61750	AT1TE94640
MSTRG.6947	MSTRG.12330							AT1TE61940	AT1TE95230
MSTRG.7058	MSTRG.12517							AT1TE62450	AT1TE98095
MSTRG.7166	MSTRG.12653							AT1TE62620	AT1TE98130
MSTRG.7180	MSTRG.12955							AT1TE62885	AT1TE99345
MSTRG.7256	MSTRG.13257							AT1TE62890	AT2TE01080
MSTRG.7291	MSTRG.13262							AT1TE63045	AT2TE01420
MSTRG.7373	MSTRG.13292							AT1TE63480	AT2TE01530
MSTRG.7422	MSTRG.13394							AT1TE63540	AT2TE02530
MSTRG.7587	MSTRG.13596							AT1TE64505	AT2TE10215
MSTRG.7588	MSTRG.13788							AT1TE64755	AT2TE10885
MSTRG.7632	MSTRG.13808							AT1TE67380	AT2TE10890
MSTRG.7634	MSTRG.13833							AT1TE67460	AT2TE11755
MSTRG.7654	MSTRG.14050							AT1TE67465	AT2TE11760
MSTRG.7658	MSTRG.14147							AT1TE67470	AT2TE12220
MSTRG.7676	MSTRG.14281							AT1TE67475	AT2TE12900
MSTRG.7810	MSTRG.14354							AT1TE67530	AT2TE16090
MSTRG.7828	MSTRG.14361							AT1TE67765	AT2TE19685
MSTRG.7860	MSTRG.14399							AT1TE67900	AT2TE24650
MSTRG.7875	MSTRG.14547							AT1TE68100	AT2TE25290
MSTRG.7961	MSTRG.14643							AT1TE68335	AT2TE26110
MSTRG.8041	MSTRG.14811							AT1TE68390	AT2TE26610
MSTRG.8059	MSTRG.14876							AT1TE69295	AT2TE26660
MSTRG.8095	MSTRG.15137							AT1TE69990	AT2TE26850
MSTRG.8093	MSTRG.15353							AT1TE70175	AT2TE27205
MSTRG.8108	MSTRG.15776							AT1TE70530	AT2TE27215
MSTRG.8128	MSTRG.16376							AT1TE71720	AT2TE27480
MSTRG.8233	MSTRG.16826							AT1TE71765	AT2TE27945
MSTRG.8400	MSTRG.16880							AT1TE71770	AT2TE27950
MSTRG.8570	MSTRG.17005							AT1TE72875	AT2TE28555
MSTRG.8741	MSTRG.17016							AT1TE73330	AT2TE31130
MSTRG.8750	MSTRG.17359							AT1TE73940	AT2TE33105
MSTRG.8809	MSTRG.17380							AT1TE74385	AT2TE37450
MSTRG.8895	MSTRG.17530							AT1TE75790	AT2TE41390
MSTRG.8910	MSTRG.17576							AT1TE76320	AT2TE41455
MSTRG.8987	MSTRG.17653							AT1TE76325	AT2TE41840
MSTRG.8986	MSTRG.17683							AT1TE76350	AT2TE42990
MSTRG.9080	MSTRG.18134							AT1TE76530	AT2TE45520
MSTRG.9078	MSTRG.18259							AT1TE76540	AT2TE48170
MSTRG.9115	MSTRG.18374							AT1TE76610	AT2TE48475
MSTRG.9136	MSTRG.18489							AT1TE76780	AT2TE48890
MSTRG.9138	MSTRG.19210							AT1TE77880	AT2TE52395
MSTRG.9161	MSTRG.19261							AT1TE78210	AT2TE54200
MSTRG.9215	MSTRG.19267							AT1TE78470	AT2TE56040
MSTRG.9248	MSTRG.19500							AT1TE78550	AT2TE57075
MSTRG.9355	MSTRG.19526							AT1TE79280	AT2TE57160
MSTRG.9415	MSTRG.19720							AT1TE80030	AT2TE57770
MSTRG.9584	MSTRG.19750							AT1TE80120	AT2TE59880
MSTRG.9598	MSTRG.19751							AT1TE80465	AT2TE61100
MSTRG.9599	MSTRG.19776							AT1TE80485	AT2TE63320
MSTRG.9600	MSTRG.19957							AT1TE80680	AT2TE63325
MSTRG.9643	MSTRG.20011							AT1TE80810	AT2TE64130
MSTRG.9709	MSTRG.20047							AT1TE81940	AT2TE68040
MSTRG.9737	MSTRG.20078							AT1TE83580	AT2TE71050
MSTRG.9750	MSTRG.20095							AT1TE85090	AT2TE76840
MSTRG.9755	MSTRG.20267							AT1TE86620	AT2TE84260
MSTRG.9937	MSTRG.20279							AT1TE86740	AT3TE00320
MSTRG.9938	MSTRG.20434							AT1TE87340	AT3TE00780
MSTRG.10006	MSTRG.20543							AT1TE88010	AT3TE02100
MSTRG.10012	MSTRG.20546							AT1TE88160	AT3TE02240
MSTRG.10144	MSTRG.20605							AT1TE88825	AT3TE05960
MSTRG.10151	MSTRG.20626							AT1TE89775	AT3TE06290
MSTRG.10218	MSTRG.20632							AT1TE90130	AT3TE07855
MSTRG.10223	MSTRG.20646							AT1TE90350	AT3TE08290
MSTRG.10268	MSTRG.20645							AT1TE90580	AT3TE09350
MSTRG.10288	MSTRG.20663							AT1TE91070	AT3TE09680
MSTRG.10302	MSTRG.20724							AT1TE91365	AT3TE14700
MSTRG.10312	MSTRG.20741							AT1TE92240	AT3TE16190
MSTRG.10344	MSTRG.20791							AT1TE92820	AT3TE17310
MSTRG.10351	MSTRG.21487							AT1TE94220	AT3TE18490
MSTRG.10366	MSTRG.21741							AT1TE94270	AT3TE26560
MSTRG.10434	MSTRG.21976							AT1TE94280	AT3TE27170
MSTRG.10521	MSTRG.22020							AT1TE94285	AT3TE27240
MSTRG.10522	MSTRG.22062							AT1TE94290	AT3TE29990
MSTRG.10712	MSTRG.22184							AT1TE94640	AT3TE30150
MSTRG.10713	MSTRG.22473							AT1TE95230	AT3TE32485
MSTRG.10725	MSTRG.22649							AT1TE95555	AT3TE32730
MSTRG.10828	MSTRG.22657							AT1TE95740	AT3TE32910
MSTRG.10855	MSTRG.22784							AT1TE95780	AT3TE35255
MSTRG.10899	MSTRG.23254							AT1TE97410	AT3TE35790
MSTRG.10926	MSTRG.23284							AT1TE98095	AT3TE36450
MSTRG.10945	MSTRG.23736							AT1TE98130	AT3TE36455
MSTRG.10995	MSTRG.24281							AT1TE99300	AT3TE36835
MSTRG.11012	MSTRG.24904							AT1TE99345	AT3TE37080
MSTRG.11035	MSTRG.25015							AT2TE00480	AT3TE39145
MSTRG.11057	MSTRG.25149							AT2TE00535	AT3TE39230
MSTRG.11079	MSTRG.25154							AT2TE01080	AT3TE40935
MSTRG.11190	MSTRG.25198							AT2TE01420	AT3TE42280
MSTRG.11102	MSTRG.25501							AT2TE01530	AT3TE42305
MSTRG.11207	MSTRG.25517							AT2TE01730	AT3TE43000
MSTRG.11231	MSTRG.25522							AT2TE02350	AT3TE43005
MSTRG.11236	MSTRG.25553							AT2TE02390	AT3TE43015
MSTRG.11255	MSTRG.25652							AT2TE02530	AT3TE43380
MSTRG.11256	MSTRG.25663							AT2TE03625	AT3TE43425
MSTRG.11278	MSTRG.25672							AT2TE04835	AT3TE43480
MSTRG.11387	MSTRG.25806							AT2TE07445	AT3TE43630
MSTRG.11400	MSTRG.26404							AT2TE07655	AT3TE43770
MSTRG.11540	MSTRG.26391							AT2TE09140	AT3TE44620
MSTRG.11569	MSTRG.26594							AT2TE09380	AT3TE44915
MSTRG.11653	MSTRG.26794							AT2TE10215	AT3TE45595
MSTRG.11689	MSTRG.26985							AT2TE10575	AT3TE45615
MSTRG.11690	MSTRG.27078							AT2TE10885	AT3TE53345
MSTRG.11767	MSTRG.27088							AT2TE10890	AT3TE53350
MSTRG.11775	MSTRG.27157							AT2TE11570	AT3TE55060
MSTRG.11812	MSTRG.27162							AT2TE11755	AT3TE60155
MSTRG.11835	MSTRG.27159							AT2TE11760	AT3TE60160
MSTRG.11863	MSTRG.27197							AT2TE11955	AT3TE62785
MSTRG.11935	MSTRG.27201							AT2TE11960	AT3TE63320
MSTRG.11941	MSTRG.27203							AT2TE12220	AT3TE63880
MSTRG.12056	MSTRG.27249							AT2TE12605	AT3TE65810
MSTRG.12050	MSTRG.27339							AT2TE12750	AT3TE65835
MSTRG.12077	MSTRG.27489							AT2TE12900	AT3TE65840
MSTRG.12078	MSTRG.27524							AT2TE12910	AT3TE69355
MSTRG.12140	MSTRG.27750							AT2TE14160	AT3TE69525
MSTRG.12139	MSTRG.27780							AT2TE14310	AT3TE71210
MSTRG.12137	MSTRG.27860							AT2TE14320	AT3TE71430
MSTRG.12170	MSTRG.28186							AT2TE14370	AT3TE73025
MSTRG.12171	MSTRG.28288							AT2TE14490	AT3TE73035
MSTRG.12180	MSTRG.28289							AT2TE14495	AT3TE78350
MSTRG.12179	MSTRG.28550							AT2TE14500	AT3TE78630
MSTRG.12188	MSTRG.28771							AT2TE14665	AT3TE84065
MSTRG.12208	MSTRG.29109							AT2TE15900	AT3TE89880
MSTRG.12216	MSTRG.29129							AT2TE16090	AT4TE00955
MSTRG.12232	MSTRG.29463							AT2TE17835	AT4TE02530
MSTRG.12231	MSTRG.29866							AT2TE18075	AT4TE04425
MSTRG.12274	MSTRG.30298							AT2TE19245	AT4TE04430
MSTRG.12296	MSTRG.30479							AT2TE19250	AT4TE04470
MSTRG.12309	MSTRG.30638							AT2TE19685	AT4TE05235
MSTRG.12330	MSTRG.30695							AT2TE19910	AT4TE09360
MSTRG.12382	MSTRG.31439							AT2TE20755	AT4TE09535
MSTRG.12427	MSTRG.31977							AT2TE20895	AT4TE09540
MSTRG.12446	MSTRG.32136							AT2TE21310	AT4TE09570
MSTRG.12499	MSTRG.32452							AT2TE21580	AT4TE09585
MSTRG.12505	MSTRG.32731							AT2TE21860	AT4TE09590
MSTRG.12517	MSTRG.32734							AT2TE22870	AT4TE10035
MSTRG.12619	MSTRG.32736							AT2TE22905	AT4TE11410
MSTRG.12653	MSTRG.32737							AT2TE24650	AT4TE11585
MSTRG.12675	MSTRG.32824							AT2TE24900	AT4TE11855
MSTRG.12797	MSTRG.32898							AT2TE25290	AT4TE13930
MSTRG.12843	MSTRG.33034							AT2TE26110	AT4TE22125
MSTRG.12955	MSTRG.33090							AT2TE26130	AT4TE22170
MSTRG.12996	MSTRG.33120							AT2TE26610	AT4TE25335
MSTRG.13139	MSTRG.33433							AT2TE26660	AT4TE28600
MSTRG.13189	MSTRG.33729							AT2TE26850	AT4TE31685
MSTRG.13257	MSTRG.33754							AT2TE27050	AT4TE31690
MSTRG.13262	MSTRG.33869							AT2TE27205	AT4TE32740
MSTRG.13292	MSTRG.33912							AT2TE27215	AT4TE32800
MSTRG.13394	MSTRG.33920							AT2TE27480	AT4TE33010
MSTRG.13415	MSTRG.33971							AT2TE27505	AT4TE33910
MSTRG.13424	MSTRG.33972							AT2TE27945	AT4TE33940
MSTRG.13596	MSTRG.34124							AT2TE27950	AT4TE34010
MSTRG.13599	MSTRG.34164							AT2TE28125	AT4TE34430
MSTRG.13602	MSTRG.34227							AT2TE28130	AT4TE34565
MSTRG.13606	MSTRG.34315							AT2TE28280	AT4TE35460
MSTRG.13627	MSTRG.34347							AT2TE28555	AT4TE36760
MSTRG.13631	MSTRG.34516							AT2TE29070	AT4TE38955
MSTRG.13788	MSTRG.34605							AT2TE29630	AT4TE38960
MSTRG.13808	MSTRG.34650							AT2TE29910	AT4TE39650
MSTRG.13833	MSTRG.34725							AT2TE30920	AT4TE42875
MSTRG.13952	MSTRG.34748							AT2TE30950	AT4TE42880
MSTRG.13965	MSTRG.34749							AT2TE31130	AT4TE43210
MSTRG.14050	MSTRG.34742							AT2TE32605	AT4TE43220
MSTRG.14084	MSTRG.34856							AT2TE33105	AT4TE44655
MSTRG.14124	MSTRG.35054							AT2TE33390	AT4TE49490
MSTRG.14147	MSTRG.35085							AT2TE35305	AT4TE50935
MSTRG.14146	MSTRG.35390							AT2TE35795	AT4TE54820
MSTRG.14281	MSTRG.35779							AT2TE37450	AT4TE58010
MSTRG.14354	MSTRG.35820							AT2TE38000	AT4TE62865
MSTRG.14361	MSTRG.36003							AT2TE39860	AT4TE63170
MSTRG.14399	MSTRG.36019							AT2TE40395	AT4TE67650
MSTRG.14528	MSTRG.36073							AT2TE41380	AT4TE67780
MSTRG.14529	MSTRG.36091							AT2TE41390	AT4TE73750
MSTRG.14547	MSTRG.36120							AT2TE41455	AT4TE80380
MSTRG.14599	MSTRG.36280							AT2TE41840	AT4TE83080
MSTRG.14643	MSTRG.36364							AT2TE42990	AT4TE83085
MSTRG.14659	MSTRG.36469							AT2TE43295	AT4TE85370
MSTRG.14673	MSTRG.36567							AT2TE43395	AT4TE86210
MSTRG.14778	MSTRG.36696							AT2TE45520	AT5TE04360
MSTRG.14779	MSTRG.36712							AT2TE45540	AT5TE09570
MSTRG.14811	MSTRG.36710							AT2TE45615	AT5TE11225
MSTRG.14876	MSTRG.36815							AT2TE45655	AT5TE14570
MSTRG.15024	MSTRG.36832							AT2TE45845	AT5TE17235
MSTRG.15137	MSTRG.36894							AT2TE45910	AT5TE17325
MSTRG.15138	MSTRG.36907							AT2TE48170	AT5TE17350
MSTRG.15217	MSTRG.36973							AT2TE48475	AT5TE18210
MSTRG.15216	MSTRG.37007							AT2TE48890	AT5TE18970
MSTRG.15353	MSTRG.37011							AT2TE50950	AT5TE18975
MSTRG.15534	MSTRG.37452							AT2TE51050	AT5TE20425
MSTRG.15776	MSTRG.37710							AT2TE52395	AT5TE20430
MSTRG.15785	MSTRG.37754							AT2TE53070	AT5TE20970
MSTRG.15825	MSTRG.37897							AT2TE53790	AT5TE21300
MSTRG.15824	MSTRG.37985							AT2TE54200	AT5TE24520
MSTRG.15973	MSTRG.38274							AT2TE54215	AT5TE27520
MSTRG.16045	MSTRG.38297							AT2TE56040	AT5TE27610
MSTRG.16102	MSTRG.38391							AT2TE57075	AT5TE29060
MSTRG.16182	MSTRG.38431							AT2TE57160	AT5TE29605
MSTRG.16358	MSTRG.38462							AT2TE57770	AT5TE29610
MSTRG.16373	MSTRG.38587							AT2TE59610	AT5TE29670
MSTRG.16376	MSTRG.38784							AT2TE59880	AT5TE30265
MSTRG.16375	MSTRG.38827							AT2TE60480	AT5TE30315
MSTRG.16368	MSTRG.38949							AT2TE61100	AT5TE32420
MSTRG.16629	MSTRG.38954							AT2TE61300	AT5TE32425
MSTRG.16623	MSTRG.38981							AT2TE61550	AT5TE32430
MSTRG.16826	MSTRG.39121							AT2TE63125	AT5TE32850
MSTRG.16838	MSTRG.39285							AT2TE63320	AT5TE33550
MSTRG.16880	MSTRG.39428							AT2TE63325	AT5TE34670
MSTRG.17005	MSTRG.39507							AT2TE64130	AT5TE34720
MSTRG.17016	MSTRG.39593							AT2TE66360	AT5TE35005
MSTRG.17359	MSTRG.39727							AT2TE68040	AT5TE35015
MSTRG.17362	MSTRG.39835							AT2TE68105	AT5TE36550
MSTRG.17380	MSTRG.755							AT2TE69230	AT5TE37345
MSTRG.17530	MSTRG.1354							AT2TE71050	AT5TE37730
MSTRG.17563	MSTRG.1696							AT2TE73690	AT5TE38735
MSTRG.17562	MSTRG.2413							AT2TE76840	AT5TE39345
MSTRG.17576	MSTRG.2912							AT2TE77005	AT5TE40235
MSTRG.17578	MSTRG.3460							AT2TE77485	AT5TE40475
MSTRG.17573	MSTRG.3492							AT2TE79400	AT5TE40480
MSTRG.17653	MSTRG.3613							AT2TE80325	AT5TE40505
MSTRG.17683	MSTRG.3648							AT2TE81045	AT5TE42035
MSTRG.17906	MSTRG.3907							AT2TE82000	AT5TE44480
MSTRG.17931	MSTRG.4032							AT2TE84090	AT5TE44485
MSTRG.17979	MSTRG.4112							AT2TE84250	AT5TE44850
MSTRG.17985	MSTRG.4129							AT2TE84260	AT5TE46160
MSTRG.18134	MSTRG.4449							AT2TE84410	AT5TE46930
MSTRG.18259	MSTRG.4620							AT2TE87640	AT5TE49540
MSTRG.18302	MSTRG.4722							AT2TE87730	AT5TE55245
MSTRG.18374	MSTRG.5179							AT3TE00320	AT5TE55640
MSTRG.18489	MSTRG.5445							AT3TE00350	AT5TE57335
MSTRG.18728	MSTRG.6446							AT3TE00780	AT5TE57495
MSTRG.18727	MSTRG.6867							AT3TE02100	AT5TE58020
MSTRG.18726	MSTRG.6916							AT3TE02240	AT5TE58025
MSTRG.19015	MSTRG.6944							AT3TE05960	AT5TE58285
MSTRG.19034	MSTRG.7111							AT3TE06050	AT5TE58645
MSTRG.19099	MSTRG.7403							AT3TE06290	AT5TE60280
MSTRG.19100	MSTRG.7424							AT3TE07855	AT5TE61030
MSTRG.19210	MSTRG.7507							AT3TE08230	AT5TE62210
MSTRG.19239	MSTRG.7528							AT3TE08235	AT5TE62765
MSTRG.19261	MSTRG.7768							AT3TE08245	AT5TE63290
MSTRG.19267	MSTRG.7861							AT3TE08290	AT5TE64430
MSTRG.19300	MSTRG.7871							AT3TE08315	AT5TE64780
MSTRG.19320	MSTRG.8586							AT3TE08370	AT5TE64805
MSTRG.19500	MSTRG.8813							AT3TE09350	AT5TE65980
MSTRG.19526	MSTRG.8932							AT3TE09680	AT5TE66180
MSTRG.19580	MSTRG.9257							AT3TE12275	AT5TE66920
MSTRG.19587	MSTRG.9303							AT3TE12390	AT5TE67045
MSTRG.19720	MSTRG.9431							AT3TE13000	AT5TE67880
MSTRG.19750	MSTRG.9704							AT3TE13090	AT5TE68170
MSTRG.19751	MSTRG.9773							AT3TE14700	AT5TE68230
MSTRG.19753	MSTRG.9782							AT3TE16190	AT5TE73100
MSTRG.19754	MSTRG.10093							AT3TE16630	AT5TE75800
MSTRG.19776	MSTRG.10183							AT3TE17310	AT5TE76210
MSTRG.19791	MSTRG.10355							AT3TE18490	AT5TE77640
MSTRG.19889	MSTRG.10425							AT3TE21410	AT5TE78770
MSTRG.19957	MSTRG.10493							AT3TE21460	AT5TE81110
MSTRG.20011	MSTRG.10528							AT3TE24555	AT5TE81510
MSTRG.20047	MSTRG.10604							AT3TE24695	AT5TE81775
MSTRG.20066	MSTRG.10714							AT3TE25340	AT5TE82585
MSTRG.20067	MSTRG.10777							AT3TE26560	AT5TE83180
MSTRG.20078	MSTRG.10824							AT3TE26950	AT5TE83620
MSTRG.20094	MSTRG.10929							AT3TE27170	AT5TE84790
MSTRG.20095	MSTRG.10969							AT3TE27240	AT5TE86630
MSTRG.20133	MSTRG.11092							AT3TE27560	AT5TE87100
MSTRG.20159	MSTRG.11467							AT3TE27770	AT5TE88485
MSTRG.20192	MSTRG.11567							AT3TE29990	AT5TE88530
MSTRG.20263	MSTRG.11623							AT3TE30150	AT5TE88740
MSTRG.20267	MSTRG.11767							AT3TE30955	AT5TE90145
MSTRG.20279	MSTRG.12188							AT3TE30970	AT5TE91625
MSTRG.20306	MSTRG.12309							AT3TE32485	AT5TE93055
MSTRG.20393	MSTRG.12311							AT3TE32730	AT5TE93840
MSTRG.20408	MSTRG.12440							AT3TE32785	AT5TE94620
MSTRG.20434	MSTRG.12714							AT3TE32910	AT5TE95845
MSTRG.20543	MSTRG.12845							AT3TE33110	AT5TE96750
MSTRG.20546	MSTRG.13289							AT3TE34290	AT1TE06780
MSTRG.20605	MSTRG.13736							AT3TE35255	AT1TE11950
MSTRG.20626	MSTRG.13758							AT3TE35790	AT1TE14870
MSTRG.20632	MSTRG.13807							AT3TE36450	AT1TE20840
MSTRG.20646	MSTRG.13901							AT3TE36455	AT1TE25115
MSTRG.20645	MSTRG.14063							AT3TE36810	AT1TE29990
MSTRG.20661	MSTRG.14092							AT3TE36830	AT1TE30235
MSTRG.20663	MSTRG.14330							AT3TE36835	AT1TE31380
MSTRG.20704	MSTRG.15388							AT3TE37075	AT1TE31775
MSTRG.20716	MSTRG.15404							AT3TE37080	AT1TE34295
MSTRG.20715	MSTRG.15787							AT3TE37470	AT1TE35670
MSTRG.20723	MSTRG.16204							AT3TE37780	AT1TE36485
MSTRG.20724	MSTRG.16422							AT3TE38115	AT1TE36605
MSTRG.20741	MSTRG.17337							AT3TE39120	AT1TE40170
MSTRG.20760	MSTRG.17357							AT3TE39145	AT1TE41930
MSTRG.20769	MSTRG.17417							AT3TE39230	AT1TE43120
MSTRG.20772	MSTRG.17688							AT3TE39470	AT1TE51820
MSTRG.20791	MSTRG.17984							AT3TE40600	AT1TE51830
MSTRG.20818	MSTRG.18184							AT3TE40730	AT1TE51835
MSTRG.20987	MSTRG.19769							AT3TE40735	AT1TE55555
MSTRG.21059	MSTRG.20382							AT3TE40935	AT1TE65640
MSTRG.21082	MSTRG.20553							AT3TE42280	AT1TE69285
MSTRG.21111	MSTRG.20571							AT3TE42305	AT1TE69855
MSTRG.21214	MSTRG.20609							AT3TE42995	AT1TE70105
MSTRG.21225	MSTRG.20622							AT3TE43000	AT1TE71045
MSTRG.21247	MSTRG.20668							AT3TE43005	AT1TE74230
MSTRG.21260	MSTRG.20674							AT3TE43015	AT1TE74370
MSTRG.21311	MSTRG.20676							AT3TE43380	AT1TE75055
MSTRG.21348	MSTRG.20723							AT3TE43425	AT1TE75350
MSTRG.21412	MSTRG.20784							AT3TE43480	AT1TE77510
MSTRG.21487	MSTRG.20994							AT3TE43630	AT1TE78475
MSTRG.21550	MSTRG.21021							AT3TE43635	AT1TE78490
MSTRG.21609	MSTRG.21028							AT3TE43740	AT1TE80685
MSTRG.21642	MSTRG.21170							AT3TE43770	AT1TE81945
MSTRG.21741	MSTRG.21315							AT3TE44395	AT1TE85290
MSTRG.21887	MSTRG.21432							AT3TE44530	AT1TE87375
MSTRG.21904	MSTRG.21466							AT3TE44620	AT1TE88320
MSTRG.21903	MSTRG.21537							AT3TE44900	AT1TE91440
MSTRG.21976	MSTRG.21797							AT3TE44915	AT1TE91810
MSTRG.22006	MSTRG.21996							AT3TE45285	AT1TE92970
MSTRG.22020	MSTRG.22034							AT3TE45405	AT1TE95255
MSTRG.22062	MSTRG.22091							AT3TE45445	AT1TE95295
MSTRG.22058	MSTRG.22192							AT3TE45595	AT1TE95895
MSTRG.22072	MSTRG.22209							AT3TE45615	AT1TE95990
MSTRG.22089	MSTRG.22260							AT3TE45950	AT1TE98800
MSTRG.22157	MSTRG.22288							AT3TE48335	AT2TE00095
MSTRG.22184	MSTRG.22290							AT3TE49375	AT2TE02420
MSTRG.22264	MSTRG.22440							AT3TE49980	AT2TE03505
MSTRG.22276	MSTRG.22499							AT3TE50430	AT2TE04505
MSTRG.22314	MSTRG.23509							AT3TE51640	AT2TE04800
MSTRG.22388	MSTRG.23630							AT3TE51765	AT2TE05725
MSTRG.22473	MSTRG.24495							AT3TE52060	AT2TE07280
MSTRG.22489	MSTRG.24544							AT3TE52260	AT2TE08285
MSTRG.22649	MSTRG.25020							AT3TE52945	AT2TE09020
MSTRG.22657	MSTRG.25294							AT3TE53345	AT2TE10735
MSTRG.22784	MSTRG.25347							AT3TE53350	AT2TE10740
MSTRG.22801	MSTRG.25483							AT3TE54405	AT2TE11165
MSTRG.22843	MSTRG.25485							AT3TE55060	AT2TE12825
MSTRG.22864	MSTRG.25575							AT3TE57365	AT2TE16800
MSTRG.22946	MSTRG.25571							AT3TE58595	AT2TE18055
MSTRG.23198	MSTRG.25642							AT3TE58860	AT2TE18915
MSTRG.23255	MSTRG.25638							AT3TE60155	AT2TE20735
MSTRG.23254	MSTRG.25983							AT3TE60160	AT2TE26680
MSTRG.23284	MSTRG.26256							AT3TE61810	AT2TE28290
MSTRG.23568	MSTRG.26350							AT3TE62055	AT2TE28325
MSTRG.23679	MSTRG.26469							AT3TE62065	AT2TE29775
MSTRG.23695	MSTRG.26475							AT3TE62785	AT2TE33975
MSTRG.23736	MSTRG.26482							AT3TE63125	AT2TE35695
MSTRG.23809	MSTRG.26644							AT3TE63130	AT2TE41665
MSTRG.23824	MSTRG.26748							AT3TE63320	AT2TE47585
MSTRG.23981	MSTRG.26796							AT3TE63880	AT2TE47790
MSTRG.23982	MSTRG.26947							AT3TE63895	AT2TE48470
MSTRG.24010	MSTRG.27023							AT3TE64070	AT2TE50120
MSTRG.24021	MSTRG.27094							AT3TE64375	AT2TE52640
MSTRG.24088	MSTRG.27396							AT3TE65375	AT2TE53385
MSTRG.24281	MSTRG.27500							AT3TE65810	AT2TE56730
MSTRG.24342	MSTRG.27528							AT3TE65835	AT2TE71535
MSTRG.24673	MSTRG.27757							AT3TE65840	AT2TE71730
MSTRG.24674	MSTRG.27878							AT3TE66875	AT2TE77015
MSTRG.24904	MSTRG.28395							AT3TE67185	AT2TE82150
MSTRG.25008	MSTRG.28645							AT3TE67585	AT2TE84980
MSTRG.25015	MSTRG.29268							AT3TE68430	AT3TE05770
MSTRG.25037	MSTRG.29900							AT3TE69355	AT3TE05950
MSTRG.25051	MSTRG.30137							AT3TE69525	AT3TE06550
MSTRG.25069	MSTRG.32049							AT3TE71210	AT3TE09730
MSTRG.25113	MSTRG.32443							AT3TE71430	AT3TE13060
MSTRG.25149	MSTRG.32521							AT3TE73025	AT3TE15145
MSTRG.25154	MSTRG.32623							AT3TE73035	AT3TE32935
MSTRG.25198	MSTRG.33565							AT3TE73335	AT3TE40445
MSTRG.25501	MSTRG.33921							AT3TE73810	AT3TE42270
MSTRG.25517	MSTRG.33929							AT3TE74080	AT3TE42650
MSTRG.25516	MSTRG.33989							AT3TE75050	AT3TE43080
MSTRG.25522	MSTRG.34088							AT3TE77780	AT3TE43175
MSTRG.25553	MSTRG.34178							AT3TE78350	AT3TE43830
MSTRG.25650	MSTRG.34349							AT3TE78630	AT3TE43945
MSTRG.25652	MSTRG.34361							AT3TE81850	AT3TE43995
MSTRG.25663	MSTRG.34463							AT3TE83230	AT3TE44000
MSTRG.25672	MSTRG.34625							AT3TE83410	AT3TE45650
MSTRG.25716	MSTRG.34811							AT3TE84065	AT3TE48455
MSTRG.25738	MSTRG.35029							AT3TE84800	AT3TE48910
MSTRG.25806	MSTRG.35071							AT3TE84900	AT3TE49055
MSTRG.25896	MSTRG.35161							AT3TE86450	AT3TE51195
MSTRG.25980	MSTRG.35163							AT3TE86800	AT3TE52975
MSTRG.26077	MSTRG.35445							AT3TE86815	AT3TE54525
MSTRG.26103	MSTRG.35475							AT3TE86990	AT3TE55005
MSTRG.26134	MSTRG.36031							AT3TE87745	AT3TE57150
MSTRG.26171	MSTRG.36093							AT3TE89880	AT3TE60810
MSTRG.26306	MSTRG.36155							AT3TE90560	AT3TE63035
MSTRG.26404	MSTRG.36169							AT3TE94210	AT3TE63500
MSTRG.26391	MSTRG.36216							AT3TE94215	AT3TE64410
MSTRG.26396	MSTRG.36229							AT4TE00955	AT3TE65820
MSTRG.26421	MSTRG.36284							AT4TE02340	AT3TE65875
MSTRG.26449	MSTRG.36465							AT4TE02530	AT3TE66100
MSTRG.26522	MSTRG.36786							AT4TE02905	AT3TE66935
MSTRG.26594	MSTRG.37033							AT4TE03045	AT3TE67325
MSTRG.26627	MSTRG.37065							AT4TE03410	AT3TE67330
MSTRG.26794	MSTRG.37197							AT4TE04090	AT3TE68930
MSTRG.26849	MSTRG.37375							AT4TE04425	AT3TE69475
MSTRG.26860	MSTRG.37636							AT4TE04430	AT3TE81070
MSTRG.26963	MSTRG.37683							AT4TE04470	AT3TE82575
MSTRG.26985	MSTRG.37729							AT4TE05235	AT3TE92305
MSTRG.27064	MSTRG.37932							AT4TE09360	AT3TE92720
MSTRG.27078	MSTRG.81							AT4TE09535	AT3TE92735
MSTRG.27088	MSTRG.151							AT4TE09540	AT4TE02735
MSTRG.27157	MSTRG.216							AT4TE09570	AT4TE06680
MSTRG.27162	MSTRG.270							AT4TE09585	AT4TE07365
MSTRG.27158	MSTRG.285							AT4TE09590	AT4TE09225
MSTRG.27159	MSTRG.354							AT4TE10035	AT4TE09245
MSTRG.27197	MSTRG.379							AT4TE11395	AT4TE09565
MSTRG.27201	MSTRG.433							AT4TE11410	AT4TE09580
MSTRG.27203	MSTRG.459							AT4TE11585	AT4TE10285
MSTRG.27249	MSTRG.508							AT4TE11855	AT4TE10335
MSTRG.27339	MSTRG.934							AT4TE12425	AT4TE11295
MSTRG.27366	MSTRG.944							AT4TE12660	AT4TE16310
MSTRG.27387	MSTRG.974							AT4TE13930	AT4TE19970
MSTRG.27456	MSTRG.1040							AT4TE13950	AT4TE21415
MSTRG.27489	MSTRG.1076							AT4TE15325	AT4TE23630
MSTRG.27511	MSTRG.1143							AT4TE16410	AT4TE23715
MSTRG.27524	MSTRG.1214							AT4TE17530	AT4TE23720
MSTRG.27692	MSTRG.1251							AT4TE18105	AT4TE23780
MSTRG.27693	MSTRG.1827							AT4TE18375	AT4TE26180
MSTRG.27750	MSTRG.1889							AT4TE18830	AT4TE27110
MSTRG.27780	MSTRG.2034							AT4TE20870	AT4TE27975
MSTRG.27777	MSTRG.2138							AT4TE20875	AT4TE28690
MSTRG.27860	MSTRG.2185							AT4TE20885	AT4TE30890
MSTRG.28019	MSTRG.2214							AT4TE20890	AT4TE32070
MSTRG.28024	MSTRG.2322							AT4TE22125	AT4TE33015
MSTRG.28104	MSTRG.2365							AT4TE22170	AT4TE33200
MSTRG.28186	MSTRG.2396							AT4TE22280	AT4TE37565
MSTRG.28288	MSTRG.2502							AT4TE22885	AT4TE39200
MSTRG.28289	MSTRG.2518							AT4TE23400	AT4TE39660
MSTRG.28340	MSTRG.2528							AT4TE24340	AT4TE42950
MSTRG.28400	MSTRG.2680							AT4TE25335	AT4TE44900
MSTRG.28449	MSTRG.2689							AT4TE25860	AT4TE52540
MSTRG.28550	MSTRG.2974							AT4TE28600	AT4TE56270
MSTRG.28771	MSTRG.2998							AT4TE29625	AT4TE64945
MSTRG.29109	MSTRG.3035							AT4TE29780	AT4TE74230
MSTRG.29129	MSTRG.3039							AT4TE31445	AT4TE78270
MSTRG.29301	MSTRG.3074							AT4TE31685	AT5TE10430
MSTRG.29454	MSTRG.3166							AT4TE31690	AT5TE14340
MSTRG.29463	MSTRG.3190							AT4TE32740	AT5TE15240
MSTRG.29473	MSTRG.3446							AT4TE32800	AT5TE16270
MSTRG.29635	MSTRG.3474							AT4TE33010	AT5TE17345
MSTRG.29866	MSTRG.3517							AT4TE33910	AT5TE25800
MSTRG.29881	MSTRG.3561							AT4TE33940	AT5TE29680
MSTRG.30123	MSTRG.3643							AT4TE34010	AT5TE29800
MSTRG.30122	MSTRG.3706							AT4TE34430	AT5TE30490
MSTRG.30298	MSTRG.3753							AT4TE34565	AT5TE31850
MSTRG.30440	MSTRG.3904							AT4TE35460	AT5TE32815
MSTRG.30473	MSTRG.3942							AT4TE36760	AT5TE32830
MSTRG.30479	MSTRG.3953							AT4TE37090	AT5TE35120
MSTRG.30522	MSTRG.4121							AT4TE37490	AT5TE35265
MSTRG.30637	MSTRG.4153							AT4TE38400	AT5TE36530
MSTRG.30638	MSTRG.4202							AT4TE38955	AT5TE37350
MSTRG.30682	MSTRG.4291							AT4TE38960	AT5TE39035
MSTRG.30695	MSTRG.4307							AT4TE39495	AT5TE39335
MSTRG.30791	MSTRG.4327							AT4TE39650	AT5TE40490
MSTRG.30979	MSTRG.4415							AT4TE42070	AT5TE41600
MSTRG.31224	MSTRG.4444							AT4TE42875	AT5TE42030
MSTRG.31439	MSTRG.4447							AT4TE42880	AT5TE44200
MSTRG.31538	MSTRG.4501							AT4TE42905	AT5TE44595
MSTRG.31839	MSTRG.4536							AT4TE43210	AT5TE46155
MSTRG.31928	MSTRG.4619							AT4TE43220	AT5TE46165
MSTRG.31977	MSTRG.4637							AT4TE43380	AT5TE50370
MSTRG.32136	MSTRG.4636							AT4TE44655	AT5TE50845
MSTRG.32205	MSTRG.4643							AT4TE46815	AT5TE57635
MSTRG.32214	MSTRG.4695							AT4TE47000	AT5TE58295
MSTRG.32215	MSTRG.4726							AT4TE48140	AT5TE58950
MSTRG.32452	MSTRG.4728							AT4TE49490	AT5TE59170
MSTRG.32642	MSTRG.4795							AT4TE50935	AT5TE59610
MSTRG.32731	MSTRG.4780							AT4TE51595	AT5TE59815
MSTRG.32734	MSTRG.4792							AT4TE52725	AT5TE60340
MSTRG.32736	MSTRG.4864							AT4TE53490	AT5TE62135
MSTRG.32737	MSTRG.4985							AT4TE54820	AT5TE65550
MSTRG.32738	MSTRG.5003							AT4TE58010	AT5TE68445
MSTRG.32824	MSTRG.5244							AT4TE62865	AT5TE68780
MSTRG.32843	MSTRG.5265							AT4TE63170	AT5TE70330
MSTRG.32898	MSTRG.5320							AT4TE65430	AT5TE72140
MSTRG.32899	MSTRG.5350							AT4TE67500	AT5TE74920
MSTRG.32991	MSTRG.5359							AT4TE67650	AT5TE75530
MSTRG.33034	MSTRG.5429							AT4TE67780	AT5TE76005
MSTRG.33090	MSTRG.5430							AT4TE70260	AT5TE78215
MSTRG.33120	MSTRG.5437							AT4TE73750	AT1TE00680
MSTRG.33137	MSTRG.5442							AT4TE74000	AT1TE01370
MSTRG.33157	MSTRG.5468							AT4TE78070	AT1TE01665
MSTRG.33403	MSTRG.5473							AT4TE80380	AT1TE02175
MSTRG.33418	MSTRG.5484							AT4TE82630	AT1TE02465
MSTRG.33433	MSTRG.5530							AT4TE82980	AT1TE02980
MSTRG.33495	MSTRG.5543							AT4TE83080	AT1TE03190
MSTRG.33540	MSTRG.5614							AT4TE83085	AT1TE03785
MSTRG.33587	MSTRG.5617							AT4TE83650	AT1TE03935
MSTRG.33655	MSTRG.5618							AT4TE83660	AT1TE04510
MSTRG.33729	MSTRG.5684							AT4TE85370	AT1TE08055
MSTRG.33754	MSTRG.5717							AT4TE85940	AT1TE08190
MSTRG.33869	MSTRG.5730							AT4TE86210	AT1TE08415
MSTRG.33886	MSTRG.5754							AT4TE87510	AT1TE09080
MSTRG.33912	MSTRG.5805							AT4TE90020	AT1TE09365
MSTRG.33920	MSTRG.5821							AT5TE02230	AT1TE09960
MSTRG.33971	MSTRG.5836							AT5TE04360	AT1TE10600
MSTRG.33972	MSTRG.5941							AT5TE05190	AT1TE10995
MSTRG.34007	MSTRG.5954							AT5TE08075	AT1TE15840
MSTRG.34141	MSTRG.5970							AT5TE09070	AT1TE16370
MSTRG.34124	MSTRG.6115							AT5TE09570	AT1TE17560
MSTRG.34125	MSTRG.6184							AT5TE11225	AT1TE18295
MSTRG.34164	MSTRG.6180							AT5TE11825	AT1TE18790
MSTRG.34207	MSTRG.6192							AT5TE11920	AT1TE18955
MSTRG.34206	MSTRG.6185							AT5TE14570	AT1TE20035
MSTRG.34227	MSTRG.6242							AT5TE16510	AT1TE20090
MSTRG.34313	MSTRG.6244							AT5TE17235	AT1TE20675
MSTRG.34315	MSTRG.6258							AT5TE17325	AT1TE21575
MSTRG.34325	MSTRG.6290							AT5TE17350	AT1TE21735
MSTRG.34334	MSTRG.6361							AT5TE17365	AT1TE21785
MSTRG.34335	MSTRG.6363							AT5TE18210	AT1TE23160
MSTRG.34347	MSTRG.6382							AT5TE18465	AT1TE23190
MSTRG.34388	MSTRG.6415							AT5TE18470	AT1TE25655
MSTRG.34419	MSTRG.6463							AT5TE18970	AT1TE25890
MSTRG.34463	MSTRG.6491							AT5TE18975	AT1TE26290
MSTRG.34516	MSTRG.6565							AT5TE19990	AT1TE26305
MSTRG.34529	MSTRG.6593							AT5TE20425	AT1TE26610
MSTRG.34530	MSTRG.6613							AT5TE20430	AT1TE27335
MSTRG.34537	MSTRG.6624							AT5TE20970	AT1TE27650
MSTRG.34605	MSTRG.6646							AT5TE21300	AT1TE29920
MSTRG.34633	MSTRG.6665							AT5TE21430	AT1TE30095
MSTRG.34645	MSTRG.6693							AT5TE21625	AT1TE30410
MSTRG.34650	MSTRG.6714							AT5TE24260	AT1TE30820
MSTRG.34681	MSTRG.6796							AT5TE24400	AT1TE31660
MSTRG.34724	MSTRG.6862							AT5TE24520	AT1TE31955
MSTRG.34725	MSTRG.6864							AT5TE25140	AT1TE32455
MSTRG.34748	MSTRG.6903							AT5TE25430	AT1TE32655
MSTRG.34749	MSTRG.6922							AT5TE25975	AT1TE34720
MSTRG.34742	MSTRG.7043							AT5TE26690	AT1TE34825
MSTRG.34856	MSTRG.7129							AT5TE27520	AT1TE36545
MSTRG.34953	MSTRG.7136							AT5TE27610	AT1TE36590
MSTRG.34974	MSTRG.7149							AT5TE29060	AT1TE36890
MSTRG.35054	MSTRG.7151							AT5TE29250	AT1TE37050
MSTRG.35085	MSTRG.7184							AT5TE29605	AT1TE37495
MSTRG.35082	MSTRG.7189							AT5TE29610	AT1TE38465
MSTRG.35090	MSTRG.7251							AT5TE29670	AT1TE38570
MSTRG.35162	MSTRG.7291							AT5TE30265	AT1TE38755
MSTRG.35161	MSTRG.7314							AT5TE30315	AT1TE39710
MSTRG.35169	MSTRG.7399							AT5TE30945	AT1TE40005
MSTRG.35203	MSTRG.7435							AT5TE32280	AT1TE40095
MSTRG.35224	MSTRG.7443							AT5TE32420	AT1TE40280
MSTRG.35243	MSTRG.7458							AT5TE32425	AT1TE40530
MSTRG.35251	MSTRG.7496							AT5TE32430	AT1TE41790
MSTRG.35257	MSTRG.7518							AT5TE32850	AT1TE41910
MSTRG.35273	MSTRG.7656							AT5TE33245	AT1TE42100
MSTRG.35312	MSTRG.7655							AT5TE33325	AT1TE42175
MSTRG.35318	MSTRG.7709							AT5TE33550	AT1TE42190
MSTRG.35367	MSTRG.7734							AT5TE34670	AT1TE42825
MSTRG.35390	MSTRG.7796							AT5TE34720	AT1TE43180
MSTRG.35471	MSTRG.7840							AT5TE34835	AT1TE43195
MSTRG.35474	MSTRG.7950							AT5TE34945	AT1TE44060
MSTRG.35489	MSTRG.8147							AT5TE35005	AT1TE44105
MSTRG.35497	MSTRG.8161							AT5TE35015	AT1TE44120
MSTRG.35643	MSTRG.8189							AT5TE35590	AT1TE44235
MSTRG.35777	MSTRG.8225							AT5TE35975	AT1TE45365
MSTRG.35779	MSTRG.8233							AT5TE36550	AT1TE46915
MSTRG.35782	MSTRG.8235							AT5TE37345	AT1TE47395
MSTRG.35820	MSTRG.8307							AT5TE37605	AT1TE52650
MSTRG.35835	MSTRG.8321							AT5TE37730	AT1TE53600
MSTRG.35864	MSTRG.8376							AT5TE38735	AT1TE54375
MSTRG.35883	MSTRG.8439							AT5TE39145	AT1TE54480
MSTRG.35899	MSTRG.8515							AT5TE39155	AT1TE54585
MSTRG.35960	MSTRG.8685							AT5TE39305	AT1TE55400
MSTRG.36000	MSTRG.8700							AT5TE39345	AT1TE55510
MSTRG.36001	MSTRG.8796							AT5TE39870	AT1TE55590
MSTRG.36004	MSTRG.9107							AT5TE40235	AT1TE55630
MSTRG.36003	MSTRG.9134							AT5TE40475	AT1TE55945
MSTRG.36019	MSTRG.9250							AT5TE40480	AT1TE55955
MSTRG.36073	MSTRG.9394							AT5TE40505	AT1TE56040
MSTRG.36083	MSTRG.9420							AT5TE42035	AT1TE56155
MSTRG.36091	MSTRG.9468							AT5TE43310	AT1TE56650
MSTRG.36093	MSTRG.9479							AT5TE43485	AT1TE56835
MSTRG.36120	MSTRG.9551							AT5TE44480	AT1TE57460
MSTRG.36161	MSTRG.9589							AT5TE44485	AT1TE57530
MSTRG.36213	MSTRG.9606							AT5TE44850	AT1TE58260
MSTRG.36286	MSTRG.9736							AT5TE44860	AT1TE58465
MSTRG.36280	MSTRG.9877							AT5TE44905	AT1TE58700
MSTRG.36364	MSTRG.9874							AT5TE46155	AT1TE59510
MSTRG.36410	MSTRG.10256							AT5TE46160	AT1TE59735
MSTRG.36427	MSTRG.10311							AT5TE46300	AT1TE59755
MSTRG.36469	MSTRG.10339							AT5TE46925	AT1TE60725
MSTRG.36511	MSTRG.10395							AT5TE46930	AT1TE60840
MSTRG.36512	MSTRG.10396							AT5TE46935	AT1TE60935
MSTRG.36526	MSTRG.10492							AT5TE47040	AT1TE61145
MSTRG.36557	MSTRG.10586							AT5TE47165	AT1TE62440
MSTRG.36567	MSTRG.10596							AT5TE47170	AT1TE62970
MSTRG.36654	MSTRG.10600							AT5TE47180	AT1TE62980
MSTRG.36655	MSTRG.10675							AT5TE47190	AT1TE63060
MSTRG.36696	MSTRG.10677							AT5TE47220	AT1TE63170
MSTRG.36678	MSTRG.10715							AT5TE47225	AT1TE63745
MSTRG.36712	MSTRG.10746							AT5TE47355	AT1TE63785
MSTRG.36710	MSTRG.10796							AT5TE47605	AT1TE63970
MSTRG.36727	MSTRG.10827							AT5TE48385	AT1TE64325
MSTRG.36815	MSTRG.10858							AT5TE48390	AT1TE64905
MSTRG.36832	MSTRG.10872							AT5TE48590	AT1TE64930
MSTRG.36837	MSTRG.10899							AT5TE49345	AT1TE65065
MSTRG.36838	MSTRG.10900							AT5TE49540	AT1TE65380
MSTRG.36846	MSTRG.10931							AT5TE50480	AT1TE65385
MSTRG.36877	MSTRG.10964							AT5TE50850	AT1TE65840
MSTRG.36894	MSTRG.11077							AT5TE50950	AT1TE66095
MSTRG.36907	MSTRG.11102							AT5TE51110	AT1TE66570
MSTRG.36973	MSTRG.11115							AT5TE51115	AT1TE66575
MSTRG.37007	MSTRG.11155							AT5TE51125	AT1TE66735
MSTRG.37011	MSTRG.11396							AT5TE51130	AT1TE67070
MSTRG.37025	MSTRG.11517							AT5TE53340	AT1TE67210
MSTRG.37303	MSTRG.11606							AT5TE55210	AT1TE67360
MSTRG.37308	MSTRG.11764							AT5TE55245	AT1TE67495
MSTRG.37452	MSTRG.11666							AT5TE55330	AT1TE67720
MSTRG.37706	MSTRG.11697							AT5TE55640	AT1TE67920
MSTRG.37710	MSTRG.11727							AT5TE55865	AT1TE68660
MSTRG.37743	MSTRG.11778							AT5TE56100	AT1TE69270
MSTRG.37754	MSTRG.11796							AT5TE56255	AT1TE69650
MSTRG.37897	MSTRG.11880							AT5TE56420	AT1TE69850
MSTRG.37985	MSTRG.11928							AT5TE56895	AT1TE69920
MSTRG.37993	MSTRG.11933							AT5TE57225	AT1TE70390
MSTRG.38154	MSTRG.12060							AT5TE57230	AT1TE71080
MSTRG.38158	MSTRG.12100							AT5TE57335	AT1TE71330
MSTRG.38159	MSTRG.12130							AT5TE57495	AT1TE71490
MSTRG.38233	MSTRG.12206							AT5TE58020	AT1TE71525
MSTRG.38274	MSTRG.12362							AT5TE58025	AT1TE71725
MSTRG.38297	MSTRG.12434							AT5TE58245	AT1TE71775
MSTRG.38391	MSTRG.12443							AT5TE58285	AT1TE71950
MSTRG.38431	MSTRG.12448							AT5TE58305	AT1TE72060
MSTRG.38462	MSTRG.12456							AT5TE58645	AT1TE72850
MSTRG.38587	MSTRG.12461							AT5TE59125	AT1TE73340
MSTRG.38653	MSTRG.12465							AT5TE59570	AT1TE73540
MSTRG.38784	MSTRG.12514							AT5TE60210	AT1TE74200
MSTRG.38827	MSTRG.12642							AT5TE60280	AT1TE74530
MSTRG.38858	MSTRG.12644							AT5TE61030	AT1TE74575
MSTRG.38868	MSTRG.12713							AT5TE61555	AT1TE74670
MSTRG.38949	MSTRG.12803							AT5TE61795	AT1TE75260
MSTRG.38954	MSTRG.12889							AT5TE62210	AT1TE76460
MSTRG.38981	MSTRG.12894							AT5TE62660	AT1TE76540
MSTRG.39121	MSTRG.12925							AT5TE62765	AT1TE77025
MSTRG.39122	MSTRG.12986							AT5TE63155	AT1TE77140
MSTRG.39168	MSTRG.13077							AT5TE63290	AT1TE77520
MSTRG.39277	MSTRG.13124							AT5TE64385	AT1TE77790
MSTRG.39285	MSTRG.13145							AT5TE64390	AT1TE78250
MSTRG.39364	MSTRG.13170							AT5TE64430	AT1TE79205
MSTRG.39428	MSTRG.13216							AT5TE64540	AT1TE81065
MSTRG.39427	MSTRG.13505							AT5TE64780	AT1TE81155
MSTRG.39507	MSTRG.13312							AT5TE64805	AT1TE81575
MSTRG.39593	MSTRG.13377							AT5TE64925	AT1TE81880
MSTRG.39719	MSTRG.13372							AT5TE65980	AT1TE81935
MSTRG.39727	MSTRG.13419							AT5TE66180	AT1TE81950
MSTRG.39835	MSTRG.13525							AT5TE66250	AT1TE82695
MSTRG.755	MSTRG.13543							AT5TE66420	AT1TE82845
MSTRG.926	MSTRG.13551							AT5TE66425	AT1TE83420
MSTRG.1354	MSTRG.13590							AT5TE66770	AT1TE83925
MSTRG.1520	MSTRG.13625							AT5TE66920	AT1TE84665
MSTRG.1533	MSTRG.13633							AT5TE67045	AT1TE86120
MSTRG.1638	MSTRG.13746							AT5TE67880	AT1TE86305
MSTRG.1696	MSTRG.13778							AT5TE68170	AT1TE87250
MSTRG.2188	MSTRG.13832							AT5TE68230	AT1TE90070
MSTRG.2413	MSTRG.13893							AT5TE68375	AT1TE90300
MSTRG.2444	MSTRG.13915							AT5TE71390	AT1TE91400
MSTRG.2637	MSTRG.13941							AT5TE71425	AT1TE92540
MSTRG.2909	MSTRG.13985							AT5TE73100	AT1TE92860
MSTRG.2912	MSTRG.14009							AT5TE75770	AT1TE93240
MSTRG.3031	MSTRG.14021							AT5TE75800	AT1TE93300
MSTRG.3460	MSTRG.14054							AT5TE76185	AT1TE93850
MSTRG.3492	MSTRG.14182							AT5TE76210	AT1TE94200
MSTRG.3613	MSTRG.14244							AT5TE77640	AT1TE94380
MSTRG.3648	MSTRG.14336							AT5TE78770	AT1TE95555
MSTRG.3749	MSTRG.14372							AT5TE78820	AT1TE96780
MSTRG.3837	MSTRG.14371							AT5TE80340	AT1TE96830
MSTRG.3907	MSTRG.14375							AT5TE80370	AT2TE00980
MSTRG.4032	MSTRG.14557							AT5TE81110	AT2TE01630
MSTRG.4078	MSTRG.14591							AT5TE81510	AT2TE02190
MSTRG.4098	MSTRG.14609							AT5TE81775	AT2TE02680
MSTRG.4112	MSTRG.14627							AT5TE82585	AT2TE05515
MSTRG.4129	MSTRG.14752							AT5TE83180	AT2TE05525
MSTRG.4137	MSTRG.14854							AT5TE83620	AT2TE05650
MSTRG.4222	MSTRG.14841							AT5TE84790	AT2TE05755
MSTRG.4286	MSTRG.14864							AT5TE85420	AT2TE06955
MSTRG.4328	MSTRG.14891							AT5TE86630	AT2TE07015
MSTRG.4430	MSTRG.14978							AT5TE87100	AT2TE07880
MSTRG.4449	MSTRG.15087							AT5TE87425	AT2TE08605
MSTRG.4510	MSTRG.15351							AT5TE87550	AT2TE09100
MSTRG.4620	MSTRG.15396							AT5TE88485	AT2TE09300
MSTRG.4642	MSTRG.15560							AT5TE88530	AT2TE09665
MSTRG.4722	MSTRG.15574							AT5TE88740	AT2TE10230
MSTRG.4755	MSTRG.15711							AT5TE90145	AT2TE10750
MSTRG.4754	MSTRG.15730							AT5TE90660	AT2TE10880
MSTRG.4809	MSTRG.15834							AT5TE91530	AT2TE11075
MSTRG.4825	MSTRG.15863							AT5TE91625	AT2TE11210
MSTRG.4867	MSTRG.16145							AT5TE92530	AT2TE11765
MSTRG.4885	MSTRG.16221							AT5TE93055	AT2TE12510
MSTRG.4914	MSTRG.16304							AT5TE93840	AT2TE13060
MSTRG.4928	MSTRG.16359							AT5TE94620	AT2TE13710
MSTRG.5062	MSTRG.16374							AT5TE95830	AT2TE15975
MSTRG.5067	MSTRG.16382							AT5TE95835	AT2TE17500
MSTRG.5113	MSTRG.16513							AT5TE95845	AT2TE18045
MSTRG.5159	MSTRG.16631							AT5TE96750	AT2TE18255
MSTRG.5160	MSTRG.16993							AT1TE06780	AT2TE18815
MSTRG.5177	MSTRG.17015							AT1TE08020	AT2TE18895
MSTRG.5179	MSTRG.17244							AT1TE11950	AT2TE19370
MSTRG.5383	MSTRG.17420							AT1TE13300	AT2TE19945
MSTRG.5445	MSTRG.17484							AT1TE13450	AT2TE20170
MSTRG.5454	MSTRG.17812							AT1TE14315	AT2TE20850
MSTRG.5587	MSTRG.17990							AT1TE14870	AT2TE20985
MSTRG.5673	MSTRG.18047							AT1TE18770	AT2TE22020
MSTRG.5699	MSTRG.18140							AT1TE20840	AT2TE22590
MSTRG.5791	MSTRG.18476							AT1TE21210	AT2TE22795
MSTRG.5839	MSTRG.18515							AT1TE22795	AT2TE24640
MSTRG.6053	MSTRG.18592							AT1TE25110	AT2TE25090
MSTRG.6280	MSTRG.18670							AT1TE25115	AT2TE25300
MSTRG.6360	MSTRG.18803							AT1TE26260	AT2TE25685
MSTRG.6398	MSTRG.18872							AT1TE29990	AT2TE25940
MSTRG.6446	MSTRG.19107							AT1TE30235	AT2TE26620
MSTRG.6617	MSTRG.19252							AT1TE31380	AT2TE26670
MSTRG.6657	MSTRG.19346							AT1TE31775	AT2TE26845
MSTRG.6695	MSTRG.19437							AT1TE32625	AT2TE27180
MSTRG.6867	MSTRG.19446							AT1TE33455	AT2TE27470
MSTRG.6916	MSTRG.19499							AT1TE33460	AT2TE28550
MSTRG.6944	MSTRG.19699							AT1TE34295	AT2TE28790
MSTRG.7071	MSTRG.19889							AT1TE35670	AT2TE29710
MSTRG.7111	MSTRG.19886							AT1TE36130	AT2TE29890
MSTRG.7202	MSTRG.19962							AT1TE36340	AT2TE30160
MSTRG.7225	MSTRG.19973							AT1TE36485	AT2TE30180
MSTRG.7233	MSTRG.20017							AT1TE36605	AT2TE30240
MSTRG.7384	MSTRG.20105							AT1TE36775	AT2TE30390
MSTRG.7403	MSTRG.20159							AT1TE37720	AT2TE30980
MSTRG.7424	MSTRG.20186							AT1TE38350	AT2TE32950
MSTRG.7507	MSTRG.20301							AT1TE38355	AT2TE32970
MSTRG.7528	MSTRG.20323							AT1TE38780	AT2TE33940
MSTRG.7611	MSTRG.20385							AT1TE39860	AT2TE33965
MSTRG.7768	MSTRG.20389							AT1TE40170	AT2TE35260
MSTRG.7861	MSTRG.20413							AT1TE40940	AT2TE36595
MSTRG.7871	MSTRG.20490							AT1TE41930	AT2TE36730
MSTRG.8065	MSTRG.20503							AT1TE42190	AT2TE37085
MSTRG.8430	MSTRG.20504							AT1TE43120	AT2TE37850
MSTRG.8586	MSTRG.20560							AT1TE43640	AT2TE39090
MSTRG.8813	MSTRG.20559							AT1TE43670	AT2TE39520
MSTRG.8932	MSTRG.20598							AT1TE44585	AT2TE39680
MSTRG.9257	MSTRG.20633							AT1TE44785	AT2TE40090
MSTRG.9303	MSTRG.20649							AT1TE45425	AT2TE40675
MSTRG.9431	MSTRG.20661							AT1TE45695	AT2TE41765
MSTRG.9548	MSTRG.20679							AT1TE45705	AT2TE42055
MSTRG.9704	MSTRG.20772							AT1TE46045	AT2TE42810
MSTRG.9773	MSTRG.20783							AT1TE46150	AT2TE42855
MSTRG.9782	MSTRG.20827							AT1TE48895	AT2TE43240
MSTRG.10093	MSTRG.20873							AT1TE49145	AT2TE44730
MSTRG.10182	MSTRG.20921							AT1TE50945	AT2TE44930
MSTRG.10183	MSTRG.20953							AT1TE51645	AT2TE44935
MSTRG.10309	MSTRG.20993							AT1TE51775	AT2TE45120
MSTRG.10355	MSTRG.21074							AT1TE51820	AT2TE45460
MSTRG.10425	MSTRG.21260							AT1TE51830	AT2TE45795
MSTRG.10493	MSTRG.21348							AT1TE51835	AT2TE45925
MSTRG.10528	MSTRG.21474							AT1TE54655	AT2TE47650
MSTRG.10525	MSTRG.21574							AT1TE55555	AT2TE48070
MSTRG.10524	MSTRG.21641							AT1TE55855	AT2TE48795
MSTRG.10579	MSTRG.21749							AT1TE57015	AT2TE49950
MSTRG.10581	MSTRG.21853							AT1TE57305	AT2TE50475
MSTRG.10604	MSTRG.21891							AT1TE58100	AT2TE50880
MSTRG.10609	MSTRG.21967							AT1TE58390	AT2TE51370
MSTRG.10632	MSTRG.22013							AT1TE59415	AT2TE51765
MSTRG.10648	MSTRG.22029							AT1TE59770	AT2TE51940
MSTRG.10683	MSTRG.22072							AT1TE61755	AT2TE52410
MSTRG.10714	MSTRG.22080							AT1TE64210	AT2TE54780
MSTRG.10721	MSTRG.22090							AT1TE64900	AT2TE55600
MSTRG.10750	MSTRG.22088							AT1TE65200	AT2TE56845
MSTRG.10777	MSTRG.22163							AT1TE65205	AT2TE56870
MSTRG.10775	MSTRG.22195							AT1TE65640	AT2TE57390
MSTRG.10824	MSTRG.22249							AT1TE67110	AT2TE57405
MSTRG.10868	MSTRG.22248							AT1TE67450	AT2TE57460
MSTRG.10891	MSTRG.22292							AT1TE67750	AT2TE59980
MSTRG.10929	MSTRG.22304							AT1TE69285	AT2TE60365
MSTRG.10934	MSTRG.22379							AT1TE69855	AT2TE60570
MSTRG.10956	MSTRG.22413							AT1TE70105	AT2TE60850
MSTRG.10969	MSTRG.22432							AT1TE70670	AT2TE62705
MSTRG.10993	MSTRG.22454							AT1TE71045	AT2TE63800
MSTRG.11013	MSTRG.22489							AT1TE72135	AT2TE63940
MSTRG.11023	MSTRG.22508							AT1TE72455	AT2TE64160
MSTRG.11060	MSTRG.22585							AT1TE72655	AT2TE64510
MSTRG.11092	MSTRG.22590							AT1TE74085	AT2TE65830
MSTRG.11118	MSTRG.22613							AT1TE74230	AT2TE67250
MSTRG.11124	MSTRG.22652							AT1TE74370	AT2TE71040
MSTRG.11462	MSTRG.22681							AT1TE75055	AT2TE71660
MSTRG.11467	MSTRG.22707							AT1TE75350	AT2TE73940
MSTRG.11468	MSTRG.22797							AT1TE76110	AT2TE74230
MSTRG.11516	MSTRG.22813							AT1TE77510	AT2TE75960
MSTRG.11567	MSTRG.22807							AT1TE78475	AT2TE76210
MSTRG.11618	MSTRG.22844							AT1TE78490	AT2TE77560
MSTRG.11623	MSTRG.22863							AT1TE80200	AT2TE77900
MSTRG.11655	MSTRG.22947							AT1TE80685	AT2TE81560
MSTRG.11680	MSTRG.22976							AT1TE81945	AT2TE82400
MSTRG.11724	MSTRG.22986							AT1TE83875	AT2TE83420
MSTRG.11771	MSTRG.23067							AT1TE85290	AT2TE84095
MSTRG.11844	MSTRG.23087							AT1TE87375	AT2TE84250
MSTRG.11914	MSTRG.23218							AT1TE88320	AT2TE84415
MSTRG.11932	MSTRG.23313							AT1TE91440	AT2TE86100
MSTRG.12022	MSTRG.23328							AT1TE91810	AT2TE87645
MSTRG.12028	MSTRG.23332							AT1TE92970	AT3TE02110
MSTRG.12096	MSTRG.23394							AT1TE93910	AT3TE04740
MSTRG.12099	MSTRG.23566							AT1TE95255	AT3TE05775
MSTRG.12200	MSTRG.23607							AT1TE95295	AT3TE06590
MSTRG.12266	MSTRG.23940							AT1TE95895	AT3TE07330
MSTRG.12311	MSTRG.23957							AT1TE95990	AT3TE11165
MSTRG.12440	MSTRG.24134							AT1TE98800	AT3TE13070
MSTRG.12622	MSTRG.24242							AT2TE00095	AT3TE13760
MSTRG.12714	MSTRG.24315							AT2TE01630	AT3TE14735
MSTRG.12845	MSTRG.24432							AT2TE02420	AT3TE15140
MSTRG.12954	MSTRG.24451							AT2TE03505	AT3TE18510
MSTRG.13062	MSTRG.24470							AT2TE04505	AT3TE18945
MSTRG.13088	MSTRG.24489							AT2TE04800	AT3TE19920
MSTRG.13260	MSTRG.24545							AT2TE04875	AT3TE20930
MSTRG.13289	MSTRG.24620							AT2TE05420	AT3TE22200
MSTRG.13281	MSTRG.24675							AT2TE05425	AT3TE22970
MSTRG.13536	MSTRG.24673							AT2TE05490	AT3TE25435
MSTRG.13548	MSTRG.24832							AT2TE05725	AT3TE27050
MSTRG.13594	MSTRG.24834							AT2TE05845	AT3TE28170
MSTRG.13656	MSTRG.24933							AT2TE06170	AT3TE29145
MSTRG.13715	MSTRG.24947							AT2TE06420	AT3TE29320
MSTRG.13736	MSTRG.24959							AT2TE07080	AT3TE29970
MSTRG.13745	MSTRG.24991							AT2TE07280	AT3TE32310
MSTRG.13758	MSTRG.25049							AT2TE07555	AT3TE32470
MSTRG.13807	MSTRG.25045							AT2TE08050	AT3TE34320
MSTRG.13814	MSTRG.25057							AT2TE08285	AT3TE35190
MSTRG.13901	MSTRG.25083							AT2TE08295	AT3TE35400
MSTRG.14063	MSTRG.25084							AT2TE09020	AT3TE36065
MSTRG.14064	MSTRG.25114							AT2TE09600	AT3TE37200
MSTRG.14092	MSTRG.25242							AT2TE10085	AT3TE37775
MSTRG.14330	MSTRG.25247							AT2TE10735	AT3TE38115
MSTRG.14376	MSTRG.25309							AT2TE10740	AT3TE39240
MSTRG.14497	MSTRG.25313							AT2TE10805	AT3TE39520
MSTRG.15388	MSTRG.25482							AT2TE11015	AT3TE39735
MSTRG.15404	MSTRG.25532							AT2TE11165	AT3TE40370
MSTRG.15491	MSTRG.25592							AT2TE11500	AT3TE40530
MSTRG.15787	MSTRG.25609							AT2TE11765	AT3TE40825
MSTRG.16204	MSTRG.25660							AT2TE11820	AT3TE41670
MSTRG.16422	MSTRG.25666							AT2TE12370	AT3TE41800
MSTRG.16714	MSTRG.25675							AT2TE12375	AT3TE41815
MSTRG.16869	MSTRG.25717							AT2TE12825	AT3TE42275
MSTRG.17337	MSTRG.25819							AT2TE13105	AT3TE42470
MSTRG.17357	MSTRG.26020							AT2TE13115	AT3TE42870
MSTRG.17417	MSTRG.26036							AT2TE13210	AT3TE43020
MSTRG.17688	MSTRG.26102							AT2TE13215	AT3TE43085
MSTRG.17984	MSTRG.26173							AT2TE16780	AT3TE43090
MSTRG.18109	MSTRG.26291							AT2TE16800	AT3TE43180
MSTRG.18184	MSTRG.26430							AT2TE16850	AT3TE43460
MSTRG.18757	MSTRG.26423							AT2TE16865	AT3TE43645
MSTRG.18992	MSTRG.26434							AT2TE17450	AT3TE43745
MSTRG.19578	MSTRG.26468							AT2TE17455	AT3TE44015
MSTRG.19600	MSTRG.26479							AT2TE18055	AT3TE45430
MSTRG.19769	MSTRG.26509							AT2TE18830	AT3TE45620
MSTRG.19992	MSTRG.26513							AT2TE18915	AT3TE45645
MSTRG.20218	MSTRG.26600							AT2TE19240	AT3TE46030
MSTRG.20289	MSTRG.26601							AT2TE19340	AT3TE46960
MSTRG.20382	MSTRG.26673							AT2TE19750	AT3TE47715
MSTRG.20409	MSTRG.26700							AT2TE20205	AT3TE47905
MSTRG.20553	MSTRG.26751							AT2TE20735	AT3TE48180
MSTRG.20550	MSTRG.26768							AT2TE20905	AT3TE48460
MSTRG.20571	MSTRG.26778							AT2TE21660	AT3TE49045
MSTRG.20576	MSTRG.26812							AT2TE22570	AT3TE49640
MSTRG.20599	MSTRG.26815							AT2TE22780	AT3TE51210
MSTRG.20600	MSTRG.26846							AT2TE24500	AT3TE52250
MSTRG.20591	MSTRG.26894							AT2TE24600	AT3TE55055
MSTRG.20609	MSTRG.26963							AT2TE24605	AT3TE55095
MSTRG.20622	MSTRG.26969							AT2TE25565	AT3TE57715
MSTRG.20668	MSTRG.27006							AT2TE25645	AT3TE57720
MSTRG.20674	MSTRG.27064							AT2TE26680	AT3TE58870
MSTRG.20676	MSTRG.27161							AT2TE27015	AT3TE60150
MSTRG.20714	MSTRG.27186							AT2TE27870	AT3TE60285
MSTRG.20777	MSTRG.27209							AT2TE28290	AT3TE61480
MSTRG.20784	MSTRG.27238							AT2TE28325	AT3TE61790
MSTRG.20836	MSTRG.27390							AT2TE29775	AT3TE62735
MSTRG.20890	MSTRG.27493							AT2TE32640	AT3TE62780
MSTRG.20896	MSTRG.27503							AT2TE33975	AT3TE63260
MSTRG.20958	MSTRG.27531							AT2TE35695	AT3TE63305
MSTRG.20994	MSTRG.27549							AT2TE35800	AT3TE63330
MSTRG.21013	MSTRG.27614							AT2TE37325	AT3TE63440
MSTRG.21021	MSTRG.27639							AT2TE38880	AT3TE63505
MSTRG.21028	MSTRG.27673							AT2TE39260	AT3TE64055
MSTRG.21065	MSTRG.27698							AT2TE41445	AT3TE64205
MSTRG.21170	MSTRG.27697							AT2TE41665	AT3TE64375
MSTRG.21278	MSTRG.27755							AT2TE41700	AT3TE64400
MSTRG.21306	MSTRG.27771							AT2TE44915	AT3TE65475
MSTRG.21315	MSTRG.27812							AT2TE45090	AT3TE65970
MSTRG.21313	MSTRG.27838							AT2TE45475	AT3TE66755
MSTRG.21322	MSTRG.27864							AT2TE46220	AT3TE66765
MSTRG.21332	MSTRG.27886							AT2TE47070	AT3TE67310
MSTRG.21356	MSTRG.27899							AT2TE47585	AT3TE67445
MSTRG.21371	MSTRG.28025							AT2TE47640	AT3TE68110
MSTRG.21432	MSTRG.28030							AT2TE47790	AT3TE68660
MSTRG.21444	MSTRG.28133							AT2TE48470	AT3TE68905
MSTRG.21466	MSTRG.28130							AT2TE48710	AT3TE69115
MSTRG.21535	MSTRG.28140							AT2TE50120	AT3TE69750
MSTRG.21537	MSTRG.28141							AT2TE50135	AT3TE70135
MSTRG.21672	MSTRG.28229							AT2TE50140	AT3TE70570
MSTRG.21704	MSTRG.28333							AT2TE52640	AT3TE70915
MSTRG.21797	MSTRG.28343							AT2TE52780	AT3TE71380
MSTRG.21835	MSTRG.28398							AT2TE53385	AT3TE71770
MSTRG.21846	MSTRG.28444							AT2TE56730	AT3TE72275
MSTRG.21963	MSTRG.28556							AT2TE57560	AT3TE73180
MSTRG.21986	MSTRG.28567							AT2TE59240	AT3TE73430
MSTRG.21996	MSTRG.28579							AT2TE71535	AT3TE73435
MSTRG.22034	MSTRG.28597							AT2TE71730	AT3TE73810
MSTRG.22040	MSTRG.28621							AT2TE71740	AT3TE74000
MSTRG.22046	MSTRG.28731							AT2TE71745	AT3TE75050
MSTRG.22078	MSTRG.28792							AT2TE72995	AT3TE75275
MSTRG.22091	MSTRG.28799							AT2TE77015	AT3TE75450
MSTRG.22116	MSTRG.28884							AT2TE82150	AT3TE76410
MSTRG.22192	MSTRG.29044							AT2TE84980	AT3TE76625
MSTRG.22193	MSTRG.29250							AT2TE88720	AT3TE78030
MSTRG.22209	MSTRG.29299							AT3TE00665	AT3TE79010
MSTRG.22223	MSTRG.29304							AT3TE05770	AT3TE79080
MSTRG.22234	MSTRG.29473							AT3TE05950	AT3TE79130
MSTRG.22260	MSTRG.29520							AT3TE06550	AT3TE79820
MSTRG.22288	MSTRG.29785							AT3TE09730	AT3TE81750
MSTRG.22290	MSTRG.29929							AT3TE13060	AT3TE82225
MSTRG.22335	MSTRG.29971							AT3TE14440	AT3TE85990
MSTRG.22332	MSTRG.29990							AT3TE15145	AT3TE86110
MSTRG.22397	MSTRG.30044							AT3TE21700	AT3TE88120
MSTRG.22440	MSTRG.30357							AT3TE24260	AT3TE89385
MSTRG.22452	MSTRG.30473							AT3TE30940	AT3TE90280
MSTRG.22477	MSTRG.30478							AT3TE31160	AT3TE91590
MSTRG.22499	MSTRG.30533							AT3TE32935	AT3TE91780
MSTRG.23098	MSTRG.30562							AT3TE35700	AT3TE92070
MSTRG.23199	MSTRG.30614							AT3TE38465	AT3TE92210
MSTRG.23432	MSTRG.30719							AT3TE39390	AT3TE93620
MSTRG.23509	MSTRG.30921							AT3TE40445	AT3TE94080
MSTRG.23630	MSTRG.30925							AT3TE40740	AT3TE94220
MSTRG.23635	MSTRG.30943							AT3TE42270	AT4TE00085
MSTRG.23992	MSTRG.30950							AT3TE42330	AT4TE00090
MSTRG.24171	MSTRG.30983							AT3TE42650	AT4TE00950
MSTRG.24337	MSTRG.31168							AT3TE42680	AT4TE01420
MSTRG.24464	MSTRG.31405							AT3TE42870	AT4TE01640
MSTRG.24492	MSTRG.31407							AT3TE42885	AT4TE01825
MSTRG.24495	MSTRG.31627							AT3TE42955	AT4TE02165
MSTRG.24500	MSTRG.32188							AT3TE43080	AT4TE02990
MSTRG.24544	MSTRG.32206							AT3TE43175	AT4TE02995
MSTRG.24843	MSTRG.32240							AT3TE43830	AT4TE03175
MSTRG.24841	MSTRG.32253							AT3TE43945	AT4TE03560
MSTRG.25020	MSTRG.32372							AT3TE43995	AT4TE04090
MSTRG.25293	MSTRG.32389							AT3TE44000	AT4TE05810
MSTRG.25294	MSTRG.32436							AT3TE44540	AT4TE05880
MSTRG.25288	MSTRG.32585							AT3TE45515	AT4TE06910
MSTRG.25329	MSTRG.32668							AT3TE45650	AT4TE06950
MSTRG.25347	MSTRG.32776							AT3TE46185	AT4TE09760
MSTRG.25371	MSTRG.32948							AT3TE47265	AT4TE10440
MSTRG.25404	MSTRG.33134							AT3TE47295	AT4TE10600
MSTRG.25447	MSTRG.33154							AT3TE48070	AT4TE11510
MSTRG.25483	MSTRG.33199							AT3TE48455	AT4TE11705
MSTRG.25485	MSTRG.33221							AT3TE48710	AT4TE11975
MSTRG.25510	MSTRG.33305							AT3TE48730	AT4TE12425
MSTRG.25575	MSTRG.33318							AT3TE48735	AT4TE14145
MSTRG.25571	MSTRG.33542							AT3TE48910	AT4TE16925
MSTRG.25598	MSTRG.33560							AT3TE49055	AT4TE17050
MSTRG.25642	MSTRG.33760							AT3TE49685	AT4TE18080
MSTRG.25638	MSTRG.33860							AT3TE50435	AT4TE18845
MSTRG.25640	MSTRG.33911							AT3TE51195	AT4TE20250
MSTRG.25728	MSTRG.33931							AT3TE52515	AT4TE22760
MSTRG.25889	MSTRG.33935							AT3TE52875	AT4TE22895
MSTRG.25983	MSTRG.33952							AT3TE52975	AT4TE23045
MSTRG.26024	MSTRG.33953							AT3TE53000	AT4TE23765
MSTRG.26241	MSTRG.33993							AT3TE53115	AT4TE24230
MSTRG.26256	MSTRG.34070							AT3TE53200	AT4TE24260
MSTRG.26309	MSTRG.34084							AT3TE53555	AT4TE25370
MSTRG.26327	MSTRG.34175							AT3TE53695	AT4TE25440
MSTRG.26342	MSTRG.34220							AT3TE53705	AT4TE26710
MSTRG.26350	MSTRG.34272							AT3TE54525	AT4TE28200
MSTRG.26418	MSTRG.34285							AT3TE54735	AT4TE28400
MSTRG.26453	MSTRG.34293							AT3TE55005	AT4TE28860
MSTRG.26457	MSTRG.34313							AT3TE57110	AT4TE29025
MSTRG.26458	MSTRG.34325							AT3TE57150	AT4TE29540
MSTRG.26469	MSTRG.34341							AT3TE59280	AT4TE30225
MSTRG.26475	MSTRG.34384							AT3TE59785	AT4TE31435
MSTRG.26482	MSTRG.34396							AT3TE60810	AT4TE31510
MSTRG.26545	MSTRG.34434							AT3TE61290	AT4TE31850
MSTRG.26552	MSTRG.34510							AT3TE61425	AT4TE33000
MSTRG.26622	MSTRG.34523							AT3TE62665	AT4TE33970
MSTRG.26637	MSTRG.34537							AT3TE62975	AT4TE34315
MSTRG.26644	MSTRG.34550							AT3TE63035	AT4TE34655
MSTRG.26653	MSTRG.34548							AT3TE63500	AT4TE34980
MSTRG.26664	MSTRG.34614							AT3TE63550	AT4TE37560
MSTRG.26698	MSTRG.34716							AT3TE63735	AT4TE39045
MSTRG.26700	MSTRG.34974							AT3TE64250	AT4TE39355
MSTRG.26707	MSTRG.34982							AT3TE64410	AT4TE39735
MSTRG.26744	MSTRG.35169							AT3TE64740	AT4TE39745
MSTRG.26745	MSTRG.35178							AT3TE65820	AT4TE40050
MSTRG.26746	MSTRG.35203							AT3TE65875	AT4TE40870
MSTRG.26748	MSTRG.35289							AT3TE66100	AT4TE41290
MSTRG.26752	MSTRG.35318							AT3TE66280	AT4TE41820
MSTRG.26771	MSTRG.35327							AT3TE66285	AT4TE42110
MSTRG.26796	MSTRG.35330							AT3TE66475	AT4TE42160
MSTRG.26872	MSTRG.35377							AT3TE66935	AT4TE42860
MSTRG.26947	MSTRG.35393							AT3TE67325	AT4TE42895
MSTRG.27023	MSTRG.35436							AT3TE67330	AT4TE43240
MSTRG.27065	MSTRG.35476							AT3TE67635	AT4TE43835
MSTRG.27094	MSTRG.35483							AT3TE67770	AT4TE44265
MSTRG.27263	MSTRG.35479							AT3TE68485	AT4TE44650
MSTRG.27266	MSTRG.35576							AT3TE68930	AT4TE44745
MSTRG.27396	MSTRG.35590							AT3TE69070	AT4TE44975
MSTRG.27500	MSTRG.35669							AT3TE69460	AT4TE45160
MSTRG.27528	MSTRG.35697							AT3TE69475	AT4TE46950
MSTRG.27530	MSTRG.35698							AT3TE76760	AT4TE47040
MSTRG.27638	MSTRG.35713							AT3TE77785	AT4TE48435
MSTRG.27757	MSTRG.35737							AT3TE77810	AT4TE48500
MSTRG.27781	MSTRG.35751							AT3TE80270	AT4TE48660
MSTRG.27770	MSTRG.35764							AT3TE81070	AT4TE48730
MSTRG.27833	MSTRG.35776							AT3TE82575	AT4TE50080
MSTRG.27878	MSTRG.35784							AT3TE82670	AT4TE51405
MSTRG.27885	MSTRG.35812							AT3TE86540	AT4TE51730
MSTRG.28098	MSTRG.35888							AT3TE88640	AT4TE53540
MSTRG.28124	MSTRG.35917							AT3TE90460	AT4TE54940
MSTRG.28183	MSTRG.35918							AT3TE91925	AT4TE55060
MSTRG.28270	MSTRG.35975							AT3TE92295	AT4TE55210
MSTRG.28300	MSTRG.35981							AT3TE92305	AT4TE55390
MSTRG.28395	MSTRG.36066							AT3TE92345	AT4TE55690
MSTRG.28551	MSTRG.36150							AT3TE92720	AT4TE57475
MSTRG.28603	MSTRG.36159							AT3TE92735	AT4TE58535
MSTRG.28633	MSTRG.36228							AT4TE00160	AT4TE58595
MSTRG.28645	MSTRG.36323							AT4TE00230	AT4TE59920
MSTRG.29268	MSTRG.36355							AT4TE02735	AT4TE62135
MSTRG.29462	MSTRG.36366							AT4TE06680	AT4TE64730
MSTRG.29503	MSTRG.36466							AT4TE06710	AT4TE65420
MSTRG.29608	MSTRG.36485							AT4TE07125	AT4TE65510
MSTRG.29609	MSTRG.36526							AT4TE07365	AT4TE68380
MSTRG.29900	MSTRG.36538							AT4TE07570	AT4TE72580
MSTRG.29899	MSTRG.36732							AT4TE08130	AT4TE74540
MSTRG.29925	MSTRG.36735							AT4TE08920	AT4TE75430
MSTRG.30137	MSTRG.36770							AT4TE09225	AT4TE75755
MSTRG.30485	MSTRG.36777							AT4TE09245	AT4TE76875
MSTRG.30616	MSTRG.36782							AT4TE09460	AT4TE78250
MSTRG.30957	MSTRG.36783							AT4TE09465	AT4TE80960
MSTRG.31060	MSTRG.36787							AT4TE09565	AT4TE82985
MSTRG.31542	MSTRG.36794							AT4TE09580	AT4TE83060
MSTRG.31638	MSTRG.36825							AT4TE10285	AT4TE83950
MSTRG.31677	MSTRG.36840							AT4TE10335	AT4TE83955
MSTRG.32049	MSTRG.36847							AT4TE10535	AT4TE84335
MSTRG.32095	MSTRG.36855							AT4TE10540	AT4TE84980
MSTRG.32417	MSTRG.36929							AT4TE11295	AT4TE86440
MSTRG.32432	MSTRG.36945							AT4TE11315	AT4TE89325
MSTRG.32443	MSTRG.36978							AT4TE11345	AT4TE89385
MSTRG.32521	MSTRG.37015							AT4TE12560	AT4TE89595
MSTRG.32624	MSTRG.37014							AT4TE15155	AT4TE89730
MSTRG.32623	MSTRG.37166							AT4TE16310	AT4TE90110
MSTRG.33055	MSTRG.37173							AT4TE16945	AT5TE01705
MSTRG.33307	MSTRG.37255							AT4TE19835	AT5TE03930
MSTRG.33318	MSTRG.37261							AT4TE19970	AT5TE03985
MSTRG.33565	MSTRG.37321							AT4TE20895	AT5TE06060
MSTRG.33661	MSTRG.37379							AT4TE21090	AT5TE11670
MSTRG.33790	MSTRG.37449							AT4TE21295	AT5TE11825
MSTRG.33844	MSTRG.37522							AT4TE21415	AT5TE12180
MSTRG.33921	MSTRG.37577							AT4TE22825	AT5TE12250
MSTRG.33929	MSTRG.37595							AT4TE23410	AT5TE13650
MSTRG.33989	MSTRG.37735							AT4TE23545	AT5TE13805
MSTRG.34088	MSTRG.37743							AT4TE23630	AT5TE14290
MSTRG.34094	MSTRG.37887							AT4TE23715	AT5TE15890
MSTRG.34159	MSTRG.38118							AT4TE23720	AT5TE16775
MSTRG.34178	MSTRG.38189							AT4TE23780	AT5TE17795
MSTRG.34175	MSTRG.38221							AT4TE24725	AT5TE19490
MSTRG.34348	MSTRG.38233							AT4TE24800	AT5TE21405
MSTRG.34349	MSTRG.38281							AT4TE25780	AT5TE21595
MSTRG.34357	MSTRG.38531							AT4TE26090	AT5TE21625
MSTRG.34361	MSTRG.38858							AT4TE26180	AT5TE22130
MSTRG.34366	MSTRG.38865							AT4TE26350	AT5TE22365
MSTRG.34376	MSTRG.38871							AT4TE26570	AT5TE23185
MSTRG.34378	MSTRG.38895							AT4TE27075	AT5TE23325
MSTRG.34522	MSTRG.39000							AT4TE27110	AT5TE25580
MSTRG.34547	MSTRG.38988							AT4TE27245	AT5TE25660
MSTRG.34625	MSTRG.39135							AT4TE27915	AT5TE27600
MSTRG.34635	MSTRG.39167							AT4TE27975	AT5TE27865
MSTRG.34653	MSTRG.39174							AT4TE27995	AT5TE29000
MSTRG.34811	MSTRG.39176							AT4TE28370	AT5TE29570
MSTRG.34984	MSTRG.39216							AT4TE28690	AT5TE29740
MSTRG.35029	MSTRG.39276							AT4TE30000	AT5TE29770
MSTRG.35071	MSTRG.39430							AT4TE30890	AT5TE30045
MSTRG.35137	MSTRG.39523							AT4TE32070	AT5TE30060
MSTRG.35163	MSTRG.39712							AT4TE32815	AT5TE30585
MSTRG.35154	MSTRG.39853							AT4TE33015	AT5TE31660
MSTRG.35202								AT4TE33200	AT5TE31840
MSTRG.35327								AT4TE35590	AT5TE31855
MSTRG.35328								AT4TE35660	AT5TE33010
MSTRG.35334								AT4TE37565	AT5TE33460
MSTRG.35411								AT4TE39200	AT5TE34380
MSTRG.35445								AT4TE39660	AT5TE34440
MSTRG.35475								AT4TE39745	AT5TE34565
MSTRG.35507								AT4TE41320	AT5TE34715
MSTRG.35566								AT4TE42950	AT5TE34820
MSTRG.35665								AT4TE43235	AT5TE34910
MSTRG.35704								AT4TE43250	AT5TE35680
MSTRG.35854								AT4TE44210	AT5TE35715
MSTRG.36018								AT4TE44900	AT5TE36080
MSTRG.36031								AT4TE44990	AT5TE37200
MSTRG.36045								AT4TE48180	AT5TE37210
MSTRG.36099								AT4TE48500	AT5TE37540
MSTRG.36155								AT4TE49470	AT5TE37750
MSTRG.36169								AT4TE50675	AT5TE37755
MSTRG.36216								AT4TE51005	AT5TE37825
MSTRG.36229								AT4TE52540	AT5TE38860
MSTRG.36284								AT4TE55460	AT5TE39350
MSTRG.36340								AT4TE55465	AT5TE40020
MSTRG.36465								AT4TE56075	AT5TE40500
MSTRG.36472								AT4TE56080	AT5TE40510
MSTRG.36556								AT4TE56270	AT5TE43450
MSTRG.36562								AT4TE64945	AT5TE43580
MSTRG.36631								AT4TE67660	AT5TE44475
MSTRG.36659								AT4TE68250	AT5TE46290
MSTRG.36673								AT4TE69645	AT5TE46460
MSTRG.36786								AT4TE69655	AT5TE47780
MSTRG.37033								AT4TE74230	AT5TE48580
MSTRG.37054								AT4TE74265	AT5TE48715
MSTRG.37065								AT4TE74540	AT5TE48725
MSTRG.37076								AT4TE78270	AT5TE49430
MSTRG.37173								AT4TE83230	AT5TE49545
MSTRG.37196								AT4TE84980	AT5TE49635
MSTRG.37197								AT4TE89815	AT5TE50215
MSTRG.37247								AT5TE00680	AT5TE50790
MSTRG.37306								AT5TE05390	AT5TE50900
MSTRG.37375								AT5TE06175	AT5TE50915
MSTRG.37535								AT5TE06565	AT5TE52275
MSTRG.37561								AT5TE09075	AT5TE52600
MSTRG.37571								AT5TE10430	AT5TE53585
MSTRG.37636								AT5TE10810	AT5TE54010
MSTRG.37683								AT5TE14165	AT5TE54050
MSTRG.37695								AT5TE14290	AT5TE54235
MSTRG.37729								AT5TE14340	AT5TE54660
MSTRG.37762								AT5TE15240	AT5TE54890
MSTRG.37855								AT5TE16270	AT5TE54995
MSTRG.37932								AT5TE17345	AT5TE55200
MSTRG.37973								AT5TE20630	AT5TE55270
MSTRG.37976								AT5TE20650	AT5TE55470
MSTRG.38126								AT5TE23230	AT5TE56340
MSTRG.38658								AT5TE23335	AT5TE56530
MSTRG.38761								AT5TE25800	AT5TE56560
MSTRG.39076								AT5TE26820	AT5TE57010
MSTRG.39152								AT5TE28270	AT5TE57090
MSTRG.39430								AT5TE28275	AT5TE57985
MSTRG.24								AT5TE28850	AT5TE58890
MSTRG.81								AT5TE29680	AT5TE59075
MSTRG.151								AT5TE29800	AT5TE59735
MSTRG.156								AT5TE30490	AT5TE60645
MSTRG.216								AT5TE31850	AT5TE60945
MSTRG.191								AT5TE31980	AT5TE61065
MSTRG.270								AT5TE32770	AT5TE62175
MSTRG.271								AT5TE32815	AT5TE62390
MSTRG.266								AT5TE32830	AT5TE62740
MSTRG.272								AT5TE33015	AT5TE62920
MSTRG.285								AT5TE35120	AT5TE64990
MSTRG.350								AT5TE35205	AT5TE65020
MSTRG.354								AT5TE35210	AT5TE65370
MSTRG.360								AT5TE35265	AT5TE65420
MSTRG.379								AT5TE35285	AT5TE65520
MSTRG.460								AT5TE35420	AT5TE65535
MSTRG.459								AT5TE35515	AT5TE65560
MSTRG.508								AT5TE36530	AT5TE65640
MSTRG.523								AT5TE37350	AT5TE66100
MSTRG.559								AT5TE37540	AT5TE66280
MSTRG.837								AT5TE37815	AT5TE66335
MSTRG.934								AT5TE39035	AT5TE66535
MSTRG.944								AT5TE39215	AT5TE67040
MSTRG.974								AT5TE39300	AT5TE67325
MSTRG.1040								AT5TE39335	AT5TE67460
MSTRG.1076								AT5TE39420	AT5TE67885
MSTRG.1099								AT5TE40490	AT5TE67995
MSTRG.1121								AT5TE41600	AT5TE68240
MSTRG.1143								AT5TE42030	AT5TE68255
MSTRG.1156								AT5TE43605	AT5TE69820
MSTRG.1169								AT5TE44200	AT5TE69960
MSTRG.1214								AT5TE44595	AT5TE70890
MSTRG.1231								AT5TE45995	AT5TE71005
MSTRG.1251								AT5TE46165	AT5TE71450
MSTRG.1266								AT5TE46175	AT5TE72200
MSTRG.1310								AT5TE46895	AT5TE73035
MSTRG.1322								AT5TE48720	AT5TE73845
MSTRG.1407								AT5TE48725	AT5TE74335
MSTRG.1438								AT5TE48740	AT5TE74560
MSTRG.1595								AT5TE49855	AT5TE75535
MSTRG.1601								AT5TE50370	AT5TE76080
MSTRG.1633								AT5TE50845	AT5TE76190
MSTRG.1657								AT5TE51315	AT5TE77555
MSTRG.1723								AT5TE52215	AT5TE80015
MSTRG.1789								AT5TE53605	AT5TE80740
MSTRG.1827								AT5TE53610	AT5TE81005
MSTRG.1854								AT5TE54105	AT5TE81560
MSTRG.1886								AT5TE56055	AT5TE84250
MSTRG.1889								AT5TE57500	AT5TE87410
MSTRG.1942								AT5TE57635	AT5TE87420
MSTRG.2034								AT5TE57785	AT5TE87435
MSTRG.2078								AT5TE58295	AT5TE87440
MSTRG.2138								AT5TE58395	AT5TE87560
MSTRG.2185								AT5TE58950	AT5TE87870
MSTRG.2214								AT5TE59170	AT5TE88840
MSTRG.2240								AT5TE59610	AT5TE88890
MSTRG.2261								AT5TE59815	AT5TE90220
MSTRG.2289								AT5TE60340	AT5TE90620
MSTRG.2322								AT5TE60840	AT5TE90710
MSTRG.2324								AT5TE62135	AT5TE90745
MSTRG.2329								AT5TE62260	AT5TE91030
MSTRG.2365								AT5TE63125	AT5TE91520
MSTRG.2338								AT5TE63150	AT5TE91620
MSTRG.2361								AT5TE63225	AT5TE93065
MSTRG.2396								AT5TE64040	AT5TE94040
MSTRG.2405								AT5TE64405	AT5TE95745
MSTRG.2478								AT5TE64500	AT5TE96830
MSTRG.2502								AT5TE65550
MSTRG.2518								AT5TE68445
MSTRG.2528								AT5TE68695
MSTRG.2606								AT5TE68780
MSTRG.2671								AT5TE68940
MSTRG.2670								AT5TE69965
MSTRG.2680								AT5TE70330
MSTRG.2690								AT5TE70805
MSTRG.2689								AT5TE71420
MSTRG.2810								AT5TE72140
MSTRG.2861								AT5TE73980
MSTRG.2913								AT5TE74190
MSTRG.2948								AT5TE74305
MSTRG.2974								AT5TE74920
MSTRG.2973								AT5TE75530
MSTRG.2978								AT5TE75710
MSTRG.2979								AT5TE76005
MSTRG.2988								AT5TE76320
MSTRG.2998								AT5TE77250
MSTRG.3034								AT5TE78215
MSTRG.3035								AT5TE78670
MSTRG.3036								AT5TE78685
MSTRG.3039								AT5TE80100
MSTRG.3074								AT5TE85500
MSTRG.3166								AT5TE86440
MSTRG.3162								AT5TE89760
MSTRG.3190								AT5TE90460
MSTRG.3258								AT5TE93060
MSTRG.3306								AT1TE00220
MSTRG.3309								AT1TE00680
MSTRG.3331								AT1TE01370
MSTRG.3389								AT1TE01405
MSTRG.3390								AT1TE01665
MSTRG.3393								AT1TE01760
MSTRG.3402								AT1TE02175
MSTRG.3427								AT1TE02180
MSTRG.3445								AT1TE02270
MSTRG.3446								AT1TE02465
MSTRG.3474								AT1TE02950
MSTRG.3489								AT1TE02980
MSTRG.3517								AT1TE03010
MSTRG.3561								AT1TE03190
MSTRG.3563								AT1TE03785
MSTRG.3562								AT1TE03930
MSTRG.3643								AT1TE03935
MSTRG.3645								AT1TE04510
MSTRG.3656								AT1TE04665
MSTRG.3671								AT1TE04840
MSTRG.3683								AT1TE04920
MSTRG.3706								AT1TE07360
MSTRG.3753								AT1TE08055
MSTRG.3915								AT1TE08190
MSTRG.3942								AT1TE08420
MSTRG.3953								AT1TE09080
MSTRG.3978								AT1TE09365
MSTRG.3981								AT1TE09380
MSTRG.4024								AT1TE09700
MSTRG.4082								AT1TE09820
MSTRG.4121								AT1TE09960
MSTRG.4145								AT1TE10090
MSTRG.4153								AT1TE10190
MSTRG.4199								AT1TE10600
MSTRG.4202								AT1TE10610
MSTRG.4291								AT1TE10875
MSTRG.4307								AT1TE10995
MSTRG.4338								AT1TE11110
MSTRG.4327								AT1TE11535
MSTRG.4341								AT1TE11630
MSTRG.4352								AT1TE12520
MSTRG.4366								AT1TE12675
MSTRG.4399								AT1TE13965
MSTRG.4415								AT1TE14025
MSTRG.4423								AT1TE14230
MSTRG.4432								AT1TE14500
MSTRG.4444								AT1TE15090
MSTRG.4447								AT1TE15600
MSTRG.4485								AT1TE15840
MSTRG.4501								AT1TE16080
MSTRG.4492								AT1TE16370
MSTRG.4505								AT1TE16800
MSTRG.4536								AT1TE17415
MSTRG.4527								AT1TE17560
MSTRG.4526								AT1TE17875
MSTRG.4549								AT1TE18295
MSTRG.4553								AT1TE18790
MSTRG.4551								AT1TE18955
MSTRG.4573								AT1TE19280
MSTRG.4572								AT1TE19430
MSTRG.4580								AT1TE20035
MSTRG.4586								AT1TE20040
MSTRG.4591								AT1TE20085
MSTRG.4600								AT1TE20090
MSTRG.4619								AT1TE20165
MSTRG.4626								AT1TE20180
MSTRG.4637								AT1TE20410
MSTRG.4634								AT1TE20675
MSTRG.4636								AT1TE20915
MSTRG.4643								AT1TE21470
MSTRG.4670								AT1TE21575
MSTRG.4675								AT1TE21735
MSTRG.4683								AT1TE21785
MSTRG.4695								AT1TE22560
MSTRG.4715								AT1TE23065
MSTRG.4726								AT1TE23160
MSTRG.4728								AT1TE23190
MSTRG.4767								AT1TE24255
MSTRG.4769								AT1TE24730
MSTRG.4770								AT1TE25125
MSTRG.4795								AT1TE25470
MSTRG.4780								AT1TE25655
MSTRG.4793								AT1TE25680
MSTRG.4864								AT1TE25745
MSTRG.4911								AT1TE25880
MSTRG.4954								AT1TE25890
MSTRG.4957								AT1TE26290
MSTRG.4978								AT1TE26305
MSTRG.4981								AT1TE26610
MSTRG.4985								AT1TE27335
MSTRG.5101								AT1TE27475
MSTRG.5147								AT1TE27650
MSTRG.5244								AT1TE28175
MSTRG.5284								AT1TE28620
MSTRG.5289								AT1TE28655
MSTRG.5320								AT1TE28800
MSTRG.5308								AT1TE29390
MSTRG.5340								AT1TE29410
MSTRG.5350								AT1TE29415
MSTRG.5358								AT1TE29500
MSTRG.5359								AT1TE29770
MSTRG.5365								AT1TE29905
MSTRG.5424								AT1TE29920
MSTRG.5429								AT1TE30095
MSTRG.5446								AT1TE30250
MSTRG.5437								AT1TE30410
MSTRG.5442								AT1TE30820
MSTRG.5455								AT1TE30840
MSTRG.5466								AT1TE31660
MSTRG.5465								AT1TE31760
MSTRG.5468								AT1TE31925
MSTRG.5473								AT1TE31955
MSTRG.5478								AT1TE32095
MSTRG.5484								AT1TE32230
MSTRG.5500								AT1TE32455
MSTRG.5496								AT1TE32655
MSTRG.5502								AT1TE33450
MSTRG.5507								AT1TE34435
MSTRG.5512								AT1TE34720
MSTRG.5529								AT1TE34825
MSTRG.5524								AT1TE35180
MSTRG.5528								AT1TE35580
MSTRG.5530								AT1TE36125
MSTRG.5532								AT1TE36545
MSTRG.5534								AT1TE36590
MSTRG.5535								AT1TE36890
MSTRG.5537								AT1TE36945
MSTRG.5543								AT1TE37050
MSTRG.5571								AT1TE37490
MSTRG.5597								AT1TE37495
MSTRG.5598								AT1TE37715
MSTRG.5614								AT1TE38345
MSTRG.5612								AT1TE38465
MSTRG.5617								AT1TE38570
MSTRG.5618								AT1TE38740
MSTRG.5619								AT1TE38755
MSTRG.5674								AT1TE38915
MSTRG.5679								AT1TE38980
MSTRG.5684								AT1TE39165
MSTRG.5687								AT1TE39565
MSTRG.5688								AT1TE39710
MSTRG.5713								AT1TE39775
MSTRG.5717								AT1TE39885
MSTRG.5730								AT1TE40005
MSTRG.5754								AT1TE40095
MSTRG.5763								AT1TE40280
MSTRG.5767								AT1TE40465
MSTRG.5773								AT1TE40530
MSTRG.5780								AT1TE40610
MSTRG.5788								AT1TE40800
MSTRG.5805								AT1TE41025
MSTRG.5804								AT1TE41145
MSTRG.5828								AT1TE41210
MSTRG.5821								AT1TE41400
MSTRG.5836								AT1TE41445
MSTRG.5862								AT1TE41460
MSTRG.5905								AT1TE41605
MSTRG.5906								AT1TE41610
MSTRG.5908								AT1TE41615
MSTRG.5913								AT1TE41625
MSTRG.5941								AT1TE41670
MSTRG.5940								AT1TE41680
MSTRG.5954								AT1TE41730
MSTRG.5970								AT1TE41790
MSTRG.6006								AT1TE41910
MSTRG.6051								AT1TE41935
MSTRG.6055								AT1TE42010
MSTRG.6062								AT1TE42100
MSTRG.6084								AT1TE42160
MSTRG.6115								AT1TE42165
MSTRG.6150								AT1TE42175
MSTRG.6164								AT1TE42490
MSTRG.6168								AT1TE42515
MSTRG.6184								AT1TE42530
MSTRG.6180								AT1TE42655
MSTRG.6191								AT1TE42825
MSTRG.6192								AT1TE42945
MSTRG.6185								AT1TE43180
MSTRG.6242								AT1TE43195
MSTRG.6244								AT1TE43895
MSTRG.6258								AT1TE43925
MSTRG.6290								AT1TE43950
MSTRG.6301								AT1TE44060
MSTRG.6309								AT1TE44105
MSTRG.6324								AT1TE44120
MSTRG.6338								AT1TE44125
MSTRG.6343								AT1TE44235
MSTRG.6361								AT1TE44255
MSTRG.6363								AT1TE44275
MSTRG.6382								AT1TE45365
MSTRG.6401								AT1TE46020
MSTRG.6415								AT1TE46025
MSTRG.6430								AT1TE46540
MSTRG.6440								AT1TE46620
MSTRG.6463								AT1TE46625
MSTRG.6469								AT1TE46805
MSTRG.6491								AT1TE46825
MSTRG.6487								AT1TE46865
MSTRG.6486								AT1TE46915
MSTRG.6496								AT1TE47395
MSTRG.6565								AT1TE47415
MSTRG.6568								AT1TE49140
MSTRG.6576								AT1TE50740
MSTRG.6593								AT1TE51360
MSTRG.6613								AT1TE51840
MSTRG.6624								AT1TE52650
MSTRG.6646								AT1TE53435
MSTRG.6653								AT1TE53475
MSTRG.6652								AT1TE53600
MSTRG.6665								AT1TE53915
MSTRG.6677								AT1TE54250
MSTRG.6684								AT1TE54375
MSTRG.6693								AT1TE54480
MSTRG.6698								AT1TE54585
MSTRG.6708								AT1TE55360
MSTRG.6714								AT1TE55400
MSTRG.6761								AT1TE55510
MSTRG.6758								AT1TE55590
MSTRG.6792								AT1TE55630
MSTRG.6796								AT1TE55845
MSTRG.6804								AT1TE55925
MSTRG.6862								AT1TE55945
MSTRG.6864								AT1TE55955
MSTRG.6875								AT1TE56040
MSTRG.6903								AT1TE56135
MSTRG.6904								AT1TE56155
MSTRG.6906								AT1TE56230
MSTRG.6922								AT1TE56320
MSTRG.7043								AT1TE56345
MSTRG.7049								AT1TE56405
MSTRG.7061								AT1TE56420
MSTRG.7068								AT1TE56425
MSTRG.7069								AT1TE56585
MSTRG.7081								AT1TE56595
MSTRG.7105								AT1TE56610
MSTRG.7106								AT1TE56650
MSTRG.7110								AT1TE56735
MSTRG.7128								AT1TE56765
MSTRG.7129								AT1TE56775
MSTRG.7122								AT1TE56805
MSTRG.7136								AT1TE56835
MSTRG.7149								AT1TE57125
MSTRG.7151								AT1TE57290
MSTRG.7150								AT1TE57460
MSTRG.7167								AT1TE57495
MSTRG.7174								AT1TE57530
MSTRG.7184								AT1TE57560
MSTRG.7189								AT1TE58105
MSTRG.7215								AT1TE58155
MSTRG.7221								AT1TE58260
MSTRG.7230								AT1TE58330
MSTRG.7231								AT1TE58335
MSTRG.7251								AT1TE58460
MSTRG.7281								AT1TE58465
MSTRG.7314								AT1TE58700
MSTRG.7378								AT1TE59085
MSTRG.7399								AT1TE59145
MSTRG.7429								AT1TE59190
MSTRG.7435								AT1TE59290
MSTRG.7443								AT1TE59310
MSTRG.7458								AT1TE59510
MSTRG.7496								AT1TE59535
MSTRG.7495								AT1TE59660
MSTRG.7499								AT1TE59735
MSTRG.7518								AT1TE59755
MSTRG.7540								AT1TE60030
MSTRG.7548								AT1TE60380
MSTRG.7637								AT1TE60385
MSTRG.7656								AT1TE60400
MSTRG.7655								AT1TE60435
MSTRG.7702								AT1TE60705
MSTRG.7709								AT1TE60725
MSTRG.7723								AT1TE60730
MSTRG.7734								AT1TE60840
MSTRG.7761								AT1TE60935
MSTRG.7796								AT1TE61145
MSTRG.7820								AT1TE61335
MSTRG.7840								AT1TE61800
MSTRG.7868								AT1TE61805
MSTRG.7870								AT1TE61870
MSTRG.7877								AT1TE62110
MSTRG.7882								AT1TE62440
MSTRG.7935								AT1TE62705
MSTRG.7933								AT1TE62865
MSTRG.7940								AT1TE62950
MSTRG.7950								AT1TE62970
MSTRG.7962								AT1TE62980
MSTRG.7973								AT1TE63060
MSTRG.8010								AT1TE63130
MSTRG.8069								AT1TE63170
MSTRG.8096								AT1TE63525
MSTRG.8147								AT1TE63745
MSTRG.8161								AT1TE63785
MSTRG.8157								AT1TE63970
MSTRG.8189								AT1TE64325
MSTRG.8205								AT1TE64430
MSTRG.8210								AT1TE64490
MSTRG.8224								AT1TE64630
MSTRG.8225								AT1TE64750
MSTRG.8227								AT1TE64820
MSTRG.8228								AT1TE64905
MSTRG.8230								AT1TE64930
MSTRG.8234								AT1TE65065
MSTRG.8235								AT1TE65235
MSTRG.8238								AT1TE65380
MSTRG.8260								AT1TE65385
MSTRG.8304								AT1TE65535
MSTRG.8307								AT1TE65680
MSTRG.8312								AT1TE65840
MSTRG.8321								AT1TE65855
MSTRG.8331								AT1TE65980
MSTRG.8368								AT1TE66095
MSTRG.8371								AT1TE66125
MSTRG.8376								AT1TE66155
MSTRG.8421								AT1TE66570
MSTRG.8432								AT1TE66575
MSTRG.8439								AT1TE66640
MSTRG.8467								AT1TE66725
MSTRG.8514								AT1TE66735
MSTRG.8515								AT1TE67070
MSTRG.8559								AT1TE67210
MSTRG.8558								AT1TE67360
MSTRG.8565								AT1TE67415
MSTRG.8576								AT1TE67495
MSTRG.8577								AT1TE67570
MSTRG.8578								AT1TE67650
MSTRG.8612								AT1TE67720
MSTRG.8685								AT1TE67785
MSTRG.8693								AT1TE67830
MSTRG.8700								AT1TE67920
MSTRG.8759								AT1TE68265
MSTRG.8793								AT1TE68310
MSTRG.8796								AT1TE68605
MSTRG.8911								AT1TE68660
MSTRG.8940								AT1TE68810
MSTRG.8943								AT1TE69270
MSTRG.9052								AT1TE69470
MSTRG.9113								AT1TE69650
MSTRG.9107								AT1TE69685
MSTRG.9134								AT1TE69740
MSTRG.9160								AT1TE69850
MSTRG.9250								AT1TE69920
MSTRG.9346								AT1TE70390
MSTRG.9394								AT1TE70490
MSTRG.9420								AT1TE70550
MSTRG.9468								AT1TE70640
MSTRG.9473								AT1TE70645
MSTRG.9479								AT1TE70660
MSTRG.9495								AT1TE70730
MSTRG.9496								AT1TE71030
MSTRG.9499								AT1TE71080
MSTRG.9551								AT1TE71085
MSTRG.9589								AT1TE71210
MSTRG.9581								AT1TE71330
MSTRG.9606								AT1TE71490
MSTRG.9710								AT1TE71525
MSTRG.9736								AT1TE71725
MSTRG.9776								AT1TE71755
MSTRG.9781								AT1TE71775
MSTRG.9780								AT1TE71915
MSTRG.9821								AT1TE71950
MSTRG.9877								AT1TE72060
MSTRG.9874								AT1TE72365
MSTRG.9952								AT1TE72420
MSTRG.10154								AT1TE72465
MSTRG.10199								AT1TE72630
MSTRG.10256								AT1TE72850
MSTRG.10262								AT1TE73140
MSTRG.10261								AT1TE73340
MSTRG.10311								AT1TE73540
MSTRG.10324								AT1TE74015
MSTRG.10339								AT1TE74200
MSTRG.10367								AT1TE74485
MSTRG.10373								AT1TE74530
MSTRG.10395								AT1TE74575
MSTRG.10396								AT1TE74670
MSTRG.10380								AT1TE75110
MSTRG.10381								AT1TE75260
MSTRG.10386								AT1TE75455
MSTRG.10444								AT1TE75540
MSTRG.10470								AT1TE76345
MSTRG.10476								AT1TE76460
MSTRG.10488								AT1TE76905
MSTRG.10492								AT1TE77025
MSTRG.10512								AT1TE77090
MSTRG.10511								AT1TE77140
MSTRG.10513								AT1TE77440
MSTRG.10543								AT1TE77520
MSTRG.10570								AT1TE77790
MSTRG.10586								AT1TE78115
MSTRG.10596								AT1TE78250
MSTRG.10600								AT1TE78505
MSTRG.10626								AT1TE78585
MSTRG.10611								AT1TE78595
MSTRG.10614								AT1TE78620
MSTRG.10619								AT1TE79065
MSTRG.10627								AT1TE79125
MSTRG.10640								AT1TE79205
MSTRG.10641								AT1TE79335
MSTRG.10675								AT1TE79550
MSTRG.10677								AT1TE79830
MSTRG.10693								AT1TE80250
MSTRG.10715								AT1TE80470
MSTRG.10701								AT1TE80490
MSTRG.10709								AT1TE81065
MSTRG.10719								AT1TE81155
MSTRG.10734								AT1TE81210
MSTRG.10732								AT1TE81575
MSTRG.10746								AT1TE81730
MSTRG.10741								AT1TE81795
MSTRG.10773								AT1TE81880
MSTRG.10796								AT1TE81905
MSTRG.10816								AT1TE81915
MSTRG.10806								AT1TE81935
MSTRG.10823								AT1TE81950
MSTRG.10827								AT1TE81990
MSTRG.10844								AT1TE82200
MSTRG.10858								AT1TE82675
MSTRG.10854								AT1TE82695
MSTRG.10871								AT1TE82790
MSTRG.10872								AT1TE82845
MSTRG.10887								AT1TE82950
MSTRG.10900								AT1TE83335
MSTRG.10924								AT1TE83380
MSTRG.10931								AT1TE83420
MSTRG.10933								AT1TE83640
MSTRG.10940								AT1TE83890
MSTRG.10964								AT1TE83925
MSTRG.10994								AT1TE84190
MSTRG.11068								AT1TE84665
MSTRG.11077								AT1TE85075
MSTRG.11070								AT1TE85105
MSTRG.11115								AT1TE85165
MSTRG.11146								AT1TE85190
MSTRG.11155								AT1TE85530
MSTRG.11161								AT1TE86120
MSTRG.11305								AT1TE86260
MSTRG.11376								AT1TE86305
MSTRG.11396								AT1TE86825
AT2G.05455								AT1TE87140
MSTRG.11435								AT1TE87250
MSTRG.11503								AT1TE88450
MSTRG.11517								AT1TE88535
MSTRG.11518								AT1TE88820
MSTRG.11561								AT1TE89630
MSTRG.11606								AT1TE90070
MSTRG.11764								AT1TE90300
MSTRG.11652								AT1TE90570
MSTRG.11666								AT1TE91400
MSTRG.11697								AT1TE92165
MSTRG.11727								AT1TE92540
MSTRG.11723								AT1TE92860
MSTRG.11753								AT1TE93240
MSTRG.11754								AT1TE93245
MSTRG.11778								AT1TE93300
MSTRG.11796								AT1TE93405
MSTRG.11798								AT1TE93420
MSTRG.11833								AT1TE93850
MSTRG.11880								AT1TE94200
MSTRG.11910								AT1TE94225
MSTRG.11928								AT1TE94380
MSTRG.11933								AT1TE95250
MSTRG.11965								AT1TE95930
MSTRG.11987								AT1TE95980
MSTRG.12031								AT1TE96390
MSTRG.12060								AT1TE96780
MSTRG.12073								AT1TE96830
MSTRG.12087								AT1TE97605
MSTRG.12100								AT1TE99370
MSTRG.12098								AT2TE00355
MSTRG.12117								AT2TE00530
MSTRG.12130								AT2TE00980
MSTRG.12129								AT2TE01035
MSTRG.12161								AT2TE01970
MSTRG.12212								AT2TE02190
MSTRG.12227								AT2TE02335
MSTRG.12206								AT2TE02355
MSTRG.12225								AT2TE02545
MSTRG.12243								AT2TE02600
MSTRG.12254								AT2TE02680
MSTRG.12277								AT2TE02805
MSTRG.12282								AT2TE02860
MSTRG.12345								AT2TE02910
MSTRG.12347								AT2TE03750
MSTRG.12355								AT2TE04080
MSTRG.12362								AT2TE04310
MSTRG.12367								AT2TE04485
MSTRG.12385								AT2TE04635
MSTRG.12408								AT2TE04670
MSTRG.12434								AT2TE04845
MSTRG.12436								AT2TE05170
MSTRG.12443								AT2TE05340
MSTRG.12448								AT2TE05515
MSTRG.12456								AT2TE05525
MSTRG.12469								AT2TE05650
MSTRG.12461								AT2TE05755
MSTRG.12465								AT2TE05820
MSTRG.12500								AT2TE05855
MSTRG.12501								AT2TE05945
MSTRG.12514								AT2TE05955
MSTRG.12543								AT2TE05995
MSTRG.12559								AT2TE06090
MSTRG.12567								AT2TE06350
MSTRG.12574								AT2TE06360
MSTRG.12599								AT2TE06370
MSTRG.12615								AT2TE06955
MSTRG.12631								AT2TE07015
MSTRG.12642								AT2TE07190
MSTRG.12644								AT2TE07345
MSTRG.12661								AT2TE07450
MSTRG.12671								AT2TE07460
MSTRG.12680								AT2TE07570
MSTRG.12682								AT2TE07780
MSTRG.12707								AT2TE07790
MSTRG.12710								AT2TE07880
MSTRG.12713								AT2TE07935
MSTRG.12720								AT2TE08235
MSTRG.12739								AT2TE08605
MSTRG.12747								AT2TE08720
MSTRG.12803								AT2TE08765
MSTRG.12837								AT2TE09010
MSTRG.12839								AT2TE09100
MSTRG.12889								AT2TE09105
MSTRG.12894								AT2TE09245
MSTRG.12922								AT2TE09300
MSTRG.12925								AT2TE09345
MSTRG.12986								AT2TE09650
MSTRG.13077								AT2TE09665
MSTRG.13089								AT2TE09990
MSTRG.13096								AT2TE10230
MSTRG.13124								AT2TE10640
MSTRG.13122								AT2TE10750
MSTRG.13145								AT2TE10785
MSTRG.13158								AT2TE10880
MSTRG.13170								AT2TE10930
MSTRG.13216								AT2TE11075
MSTRG.13221								AT2TE11210
MSTRG.13255								AT2TE11560
MSTRG.13290								AT2TE11815
MSTRG.13279								AT2TE11965
MSTRG.13505								AT2TE12505
MSTRG.13312								AT2TE12510
MSTRG.13315								AT2TE12530
MSTRG.13332								AT2TE12610
MSTRG.13334								AT2TE12755
MSTRG.13336								AT2TE13060
MSTRG.13339								AT2TE13520
MSTRG.13348								AT2TE13525
MSTRG.13377								AT2TE13710
MSTRG.13372								AT2TE13770
MSTRG.13387								AT2TE14330
MSTRG.13397								AT2TE15030
MSTRG.13398								AT2TE15630
MSTRG.13419								AT2TE15975
MSTRG.13414								AT2TE16215
MSTRG.13502								AT2TE16500
MSTRG.13524								AT2TE16505
MSTRG.13525								AT2TE16510
MSTRG.13537								AT2TE17330
MSTRG.13543								AT2TE17335
MSTRG.13551								AT2TE17500
MSTRG.13590								AT2TE17525
MSTRG.13592								AT2TE17845
MSTRG.13608								AT2TE17850
MSTRG.13625								AT2TE18005
MSTRG.13630								AT2TE18010
MSTRG.13633								AT2TE18045
MSTRG.13655								AT2TE18255
MSTRG.13695								AT2TE18815
MSTRG.13717								AT2TE18895
MSTRG.13726								AT2TE19230
MSTRG.13738								AT2TE19350
MSTRG.13746								AT2TE19370
MSTRG.13778								AT2TE19695
MSTRG.13795								AT2TE19745
MSTRG.13816								AT2TE19945
MSTRG.13817								AT2TE20170
MSTRG.13832								AT2TE20530
MSTRG.13831								AT2TE20850
MSTRG.13893								AT2TE20985
MSTRG.13915								AT2TE21000
MSTRG.13922								AT2TE21590
MSTRG.13940								AT2TE22020
MSTRG.13941								AT2TE22550
MSTRG.13963								AT2TE22590
MSTRG.13970								AT2TE22795
MSTRG.13985								AT2TE22865
MSTRG.14009								AT2TE22880
MSTRG.14021								AT2TE23290
MSTRG.14025								AT2TE23870
MSTRG.14031								AT2TE24590
MSTRG.14040								AT2TE24635
MSTRG.14054								AT2TE24640
MSTRG.14114								AT2TE25090
MSTRG.14143								AT2TE25200
MSTRG.14164								AT2TE25300
MSTRG.14167								AT2TE25440
MSTRG.14182								AT2TE25660
MSTRG.14244								AT2TE25685
MSTRG.14253								AT2TE25695
MSTRG.14255								AT2TE25840
MSTRG.14256								AT2TE25940
MSTRG.14296								AT2TE26020
MSTRG.14336								AT2TE26535
MSTRG.14370								AT2TE26620
MSTRG.14372								AT2TE26665
MSTRG.14371								AT2TE26670
MSTRG.14375								AT2TE26845
MSTRG.14468								AT2TE27085
MSTRG.14478								AT2TE27135
MSTRG.14535								AT2TE27180
MSTRG.14545								AT2TE27410
MSTRG.14557								AT2TE27470
MSTRG.14563								AT2TE27675
MSTRG.14589								AT2TE27775
MSTRG.14591								AT2TE27985
MSTRG.14609								AT2TE28005
MSTRG.14627								AT2TE28550
MSTRG.14644								AT2TE28635
MSTRG.14652								AT2TE28655
MSTRG.14752								AT2TE28730
MSTRG.14770								AT2TE28790
MSTRG.14847								AT2TE28860
MSTRG.14853								AT2TE29135
MSTRG.14854								AT2TE29350
MSTRG.14841								AT2TE29710
MSTRG.14860								AT2TE29730
MSTRG.14864								AT2TE29890
MSTRG.14891								AT2TE29905
MSTRG.14911								AT2TE30160
MSTRG.14978								AT2TE30180
MSTRG.15082								AT2TE30240
MSTRG.15087								AT2TE30390
MSTRG.15098								AT2TE30925
MSTRG.15186								AT2TE30930
MSTRG.15351								AT2TE30955
MSTRG.15396								AT2TE30980
MSTRG.15397								AT2TE31530
MSTRG.15399								AT2TE31715
MSTRG.15400								AT2TE31825
MSTRG.15517								AT2TE31990
MSTRG.15560								AT2TE32460
MSTRG.15574								AT2TE32535
MSTRG.15593								AT2TE32845
MSTRG.15711								AT2TE32950
MSTRG.15730								AT2TE32970
MSTRG.15735								AT2TE33250
MSTRG.15752								AT2TE33330
MSTRG.15777								AT2TE33465
MSTRG.15790								AT2TE33505
MSTRG.15834								AT2TE33870
MSTRG.15835								AT2TE33890
MSTRG.15845								AT2TE33940
MSTRG.15863								AT2TE33965
MSTRG.15875								AT2TE34125
MSTRG.16096								AT2TE34355
MSTRG.16145								AT2TE34500
MSTRG.16221								AT2TE35260
MSTRG.16274								AT2TE35310
MSTRG.16304								AT2TE35685
MSTRG.16325								AT2TE35730
MSTRG.16359								AT2TE35740
MSTRG.16360								AT2TE36595
MSTRG.16361								AT2TE36730
MSTRG.16374								AT2TE37075
MSTRG.16382								AT2TE37085
MSTRG.16423								AT2TE37850
MSTRG.16479								AT2TE39090
MSTRG.16482								AT2TE39335
MSTRG.16513								AT2TE39520
MSTRG.16509								AT2TE39660
MSTRG.16631								AT2TE39680
MSTRG.16732								AT2TE40050
MSTRG.16814								AT2TE40090
[truncated: 1,196 more rows]

## Sheet: Fig. 1e
Fig. 1e: GO enrichment for TE-G transcript associated genes and ATE-G isoform associated genes
TE-G transcript associated genes											ATE-G isoform associated genes
uniq AGI id				ShinyGO (v0.75)							uniq AGI id				ShinyGO (v0.75)
AT1G01590				Arabidopsis thaliana DataBase							AT1G01590				Arabidopsis thaliana DataBase
AT1G02020				Pathways	LOG	Enrichment FDR	nGenes	Pathway Genes	Fold Enrichment		AT1G02475				Pathways	-LOG10 FDR	Enrichment FDR	nGenes	Pathway Genes	Fold Enrichment
AT1G02470		top 6 Enrichment FDR	GO Molecullar Function	Endoribonuclease activity, producing 5 -phosphomonoesters	2.65758	0.0022	26	131	2.5		AT1G02960		top 6 Enrichment FDR	GO Molecullar Function	Cyclin-dependent protein serine/threonine kinase activity	2.60206	0.0025	8	33	6.5
AT1G02475				DNA polymerase activity	4.88606	1.3e-05	26	101	3.2		AT1G03120				NAD(P)+ nucleosidase activity	2.60206	0.0025	16	127	3.4
AT1G02575				RNA-directed DNA polymerase activity	5	1e-05	22	74	3.7		AT1G03660				NAD+ nucleotidase, cyclic ADP-ribose generating	2.60206	0.0025	16	127	3.4
AT1G02960				Cyclin-dependent protein serine/threonine kinase activity	6.55284	2.8e-07	16	33	6.1		AT1G03740				Cyclin-dependent protein kinase activity	2.60206	0.0025	8	33	6.5
AT1G02965				Cyclin-dependent protein kinase activity	6.55284	2.8e-07	16	33	6.1		AT1G03850				RNA pol II CTD heptapeptide repeat kinase activity	2.63827	0.0023	8	28	7.7
AT1G03020				RNA polymerase II CTD heptapeptide repeat kinase activity	7.49485	3.2e-08	16	28	7.2		AT1G04330				Hydrolase activity, hydrolyzing N-glycosyl compounds	3.03152	0.00093	21	167	3.4
AT1G03120											AT1G04430
AT1G03530		top 6 Enrichment FDR	GO Cellular Component	Extracellular region	4.09691	8e-05	212	1923	1.4		AT1G04890		top 6 Enrichment FDR	GO Cellular Component	Cyclin-dependent protein kinase holoenzyme complex	1.4437	0.036	10	62	4.3
AT1G03660				Protein kinase complex	4.36653	4.3e-05	23	88	3.3		AT1G05135
AT1G03700				Serine/threonine protein kinase complex	5.14267	7.2e-06	23	79	3.6		AT1G06630				Regulation of DNA-templated transcription, elongation	2.79588	0.0016	10	44	6.1
AT1G03740				Cyclin-dependent protein kinase holoenzyme complex	5.5376	2.9e-06	21	62	4.2		AT1G06740		top 6 Enrichment FDR	GO Biological Process	Positive regulation of DNA-templated transcription, elongation	2.79588	0.0016	9	35	6.9
AT1G03850											AT1G06773				Positive reg. of transcription elongation from RNA pol II promoter	2.79588	0.0016	8	26	8.3
AT1G04133		top 6 Enrichment FDR	GO Biological Process	Positive regulation of transcription elongation from RNA pol II promoter	7.29243	5.1e-08	15	26	7.2		AT1G07137				Phosphorylation of RNA polymerase II C-terminal domain	2.79588	0.0016	8	26	8.3
AT1G04307				Phosphorylation of RNA polymerase II C-terminal domain	7.29243	5.1e-08	15	26	7.2		AT1G07203				DNA-templated transcription, elongation	2.79588	0.0016	11	54	5.5
AT1G04330				Response to fungus	9.07572	8.4e-10	106	650	2		AT1G07477				Transcription elongation from RNA pol II promoter	2.79588	0.0016	10	40	6.7
AT1G04430				Defense response to fungus	10.6778	2.1e-11	100	562	2.2		AT1G07980
AT1G04440				Cell killing	17.9208	1.2e-18	76	281	3.4		AT1G08070
AT1G04890				Killing of cells of other organism	17.9208	1.2e-18	76	281	3.4		AT1G08230
AT1G05135											AT1G08730
AT1G05180											AT1G08895
AT1G05503											AT1G08957
AT1G06093											AT1G08970
AT1G06097											AT1G09115
AT1G06630											AT1G09185
AT1G06667											AT1G09225
AT1G06740											AT1G09500
AT1G06763											AT1G09685
AT1G06773											AT1G09925
AT1G07137											AT1G09995
AT1G07160											AT1G10300
AT1G07203											AT1G10320
AT1G07243											AT1G11000
AT1G07330											AT1G12040
AT1G07477											AT1G13870
AT1G07743											AT1G14330
AT1G07977											AT1G14685
AT1G07980											AT1G14700
AT1G08070											AT1G15340
AT1G08230											AT1G15790
AT1G08553											AT1G16540
AT1G08730											AT1G16980
AT1G08853											AT1G17145
AT1G08885											AT1G17745
AT1G08895											AT1G17980
AT1G08957											AT1G18060
AT1G08970											AT1G18550
AT1G08985											AT1G18670
AT1G09115											AT1G19270
AT1G09185											AT1G19415
AT1G09225											AT1G19450
AT1G09245											AT1G20657
AT1G09370											AT1G20691
AT1G09455											AT1G20920
AT1G09500											AT1G22140
AT1G09600											AT1G22570
AT1G09667											AT1G22730
AT1G09673											AT1G23040
AT1G09685											AT1G23060
AT1G09700											AT1G23280
AT1G09805											AT1G23950
AT1G09925											AT1G24200
AT1G09945											AT1G25175
AT1G09995											AT1G26799
AT1G10000											AT1G26860
AT1G10190											AT1G26930
AT1G10300											AT1G27030
AT1G10320											AT1G27150
AT1G10400											AT1G27290
AT1G10745											AT1G27540
AT1G11000											AT1G27710
AT1G11593											AT1G27720
AT1G12040											AT1G27960
AT1G12615											AT1G27970
AT1G12665											AT1G28150
AT1G12830											AT1G28240
AT1G12855											AT1G28310
AT1G13080											AT1G28600
AT1G13607											AT1G28630
AT1G13870											AT1G29025
AT1G14040											AT1G30135
AT1G14330											AT1G30140
AT1G14518											AT1G30420
AT1G14685											AT1G30470
AT1G14686											AT1G30972
AT1G14700											AT1G31530
AT1G15340											AT1G31550
AT1G15670											AT1G31600
AT1G15790											AT1G31810
AT1G16140											AT1G31880
AT1G16540											AT1G32240
AT1G16910											AT1G32330
AT1G16970											AT1G32770
AT1G16980											AT1G32870
AT1G17145											AT1G33060
AT1G17480											AT1G33080
AT1G17744											AT1G33615
AT1G17745											AT1G33730
AT1G17980											AT1G33880
AT1G18050											AT1G33940
AT1G18060											AT1G33960
AT1G18120											AT1G34210
AT1G18310											AT1G34460
AT1G18550											AT1G35115
AT1G18670											AT1G35180
AT1G18710											AT1G35183
AT1G19200											AT1G35220
AT1G19270											AT1G35250
AT1G19415											AT1G35255
AT1G19450											AT1G35320
AT1G20132											AT1G35516
AT1G20590											AT1G35540
AT1G20657											AT1G35570
AT1G20690											AT1G35670
AT1G20691											AT1G35710
AT1G20920											AT1G35780
AT1G21490											AT1G36070
AT1G21864											AT1G36078
AT1G22120											AT1G36130
AT1G22130											AT1G36622
AT1G22140											AT1G38131
AT1G22420											AT1G38290
AT1G22570											AT1G41830
AT1G22590											AT1G42150
AT1G22620											AT1G42470
AT1G22720											AT1G42540
AT1G22730											AT1G42888
AT1G23040											AT1G42924
AT1G23060											AT1G43190
AT1G23280											AT1G43590
AT1G23950											AT1G43670
AT1G24068											AT1G43690
AT1G24200											AT1G43730
AT1G24851											AT1G43770
AT1G25025											AT1G43997
AT1G25112											AT1G44100
AT1G25175											AT1G44140
AT1G25277											AT1G44170
AT1G25310											AT1G44180
AT1G25422											AT1G44224
AT1G26380											AT1G44750
AT1G26400											AT1G44760
AT1G26460											AT1G44820
AT1G26720											AT1G44890
AT1G26796											AT1G45145
AT1G26799											AT1G45191
AT1G26860											AT1G45201
AT1G26930											AT1G45233
AT1G27030											AT1G47310
AT1G27040											AT1G47350
AT1G27150											AT1G47370
AT1G27290											AT1G47497
AT1G27540											AT1G47565
AT1G27710											AT1G47710
AT1G27720											AT1G47840
AT1G27960											AT1G47950
AT1G27970											AT1G48100
AT1G28150											AT1G48490
AT1G28230											AT1G48670
AT1G28240											AT1G48700
AT1G28305											AT1G48770
AT1G28310											AT1G49500
AT1G28370											AT1G49610
AT1G28600											AT1G49710
AT1G28630											AT1G49832
AT1G29000											AT1G50820
AT1G29005											AT1G50840
AT1G29025											AT1G51270
AT1G29620											AT1G51340
AT1G30135											AT1G51405
AT1G30140											AT1G51420
AT1G30250											AT1G51650
AT1G30420											AT1G51820
AT1G30470											AT1G51830
AT1G30480											AT1G51940
AT1G30700											AT1G52160
AT1G30710											AT1G52320
AT1G30935											AT1G52560
AT1G30972											AT1G52696
AT1G31150											AT1G52700
AT1G31260											AT1G52855
AT1G31270											AT1G53050
AT1G31370											AT1G53250
AT1G31530											AT1G53390
AT1G31550											AT1G53590
AT1G31600											AT1G54000
AT1G31740											AT1G54100
AT1G31810											AT1G54380
AT1G31880											AT1G54460
AT1G32172											AT1G54610
AT1G32240											AT1G54630
AT1G32330											AT1G54730
AT1G32720											AT1G54770
AT1G32770											AT1G54820
AT1G32870											AT1G54960
AT1G33060											AT1G55110
AT1G33070											AT1G55260
AT1G33080											AT1G55460
AT1G33120											AT1G55630
AT1G33170											AT1G56080
AT1G33615											AT1G56090
AT1G33730											AT1G56100
AT1G33770											AT1G56110
AT1G33870											AT1G56340
AT1G33880											AT1G56423
AT1G33940											AT1G56480
AT1G33960											AT1G56500
AT1G34150											AT1G56610
AT1G34200											AT1G57540
AT1G34210											AT1G57680
AT1G34330											AT1G58150
AT1G34400											AT1G58190
AT1G34440											AT1G58350
AT1G34460											AT1G58360
AT1G34510											AT1G58525
AT1G34520											AT1G58602
AT1G34650											AT1G58848
AT1G34670											AT1G59218
AT1G34690											AT1G59930
AT1G34790											AT1G59950
AT1G34792											AT1G60200
AT1G34810											AT1G60450
AT1G34820											AT1G60860
AT1G34830											AT1G61065
AT1G35035											AT1G61093
AT1G35115											AT1G61160
AT1G35180											AT1G61180
AT1G35183											AT1G61260
AT1G35210											AT1G61300
AT1G35220											AT1G61360
AT1G35242											AT1G61667
AT1G35250											AT1G61670
AT1G35255											AT1G61810
AT1G35320											AT1G61850
AT1G35435											AT1G62250
AT1G35490											AT1G62540
AT1G35515											AT1G62640
AT1G35516											AT1G62700
AT1G35540											AT1G62895
AT1G35570											AT1G63057
AT1G35625											AT1G63170
AT1G35647											AT1G63480
AT1G35670											AT1G63680
AT1G35710											AT1G63750
AT1G35780											AT1G64060
AT1G35895											AT1G64253
AT1G36000											AT1G64270
AT1G36005											AT1G64810
AT1G36020											AT1G65860
AT1G36070											AT1G65875
AT1G36078											AT1G65985
AT1G36130											AT1G66090
AT1G36150											AT1G66235
AT1G36230											AT1G66270
AT1G36340											AT1G66570
AT1G36622											AT1G66830
AT1G36730											AT1G66870
AT1G36756											AT1G66880
AT1G36950											AT1G67310
AT1G36970											AT1G67400
AT1G37020											AT1G68260
AT1G37933											AT1G68760
AT1G38131											AT1G69250
AT1G38290											AT1G69840
AT1G40078											AT1G69960
AT1G40083											AT1G70250
AT1G40087											AT1G70320
AT1G40390											AT1G70670
AT1G41830											AT1G70780
AT1G41835											AT1G71528
AT1G41890											AT1G71770
AT1G41920											AT1G72150
AT1G42110											AT1G72890
AT1G42150											AT1G73210
AT1G42470											AT1G73240
AT1G42540											AT1G73390
AT1G42888											AT1G73440
AT1G42924											AT1G73610
AT1G43110											AT1G74010
AT1G43190											AT1G74250
AT1G43260											AT1G74290
AT1G43330											AT1G74330
AT1G43590											AT1G74670
AT1G43665											AT1G75090
AT1G43670											AT1G75380
AT1G43690											AT1G75550
AT1G43722											AT1G75590
AT1G43730											AT1G75690
AT1G43760											AT1G75920
AT1G43770											AT1G75980
AT1G43815											AT1G76450
AT1G43997											AT1G76710
AT1G44080											AT1G76720
AT1G44100											AT1G76870
AT1G44140											AT1G77490
AT1G44170											AT1G77525
AT1G44180											AT1G77700
AT1G44224											AT1G77960
AT1G44542											AT1G78030
AT1G44740											AT1G78660
AT1G44750											AT1G78700
AT1G44760											AT1G79700
AT1G44820											AT1G79730
AT1G44835											AT1G80380
AT1G44890											AT1G80840
AT1G44920											AT2G00360
AT1G44970											AT2G00790
AT1G45000											AT2G01045
AT1G45040											AT2G01530
AT1G45063											AT2G01590
AT1G45145											AT2G01780
AT1G45180											AT2G01830
AT1G45190											AT2G01890
AT1G45191											AT2G02070
AT1G45201											AT2G02170
AT1G45211											AT2G02260
AT1G45221											AT2G02380
AT1G45223											AT2G02400
AT1G45227											AT2G02800
AT1G45233											AT2G03310
AT1G46336											AT2G03320
AT1G47128											AT2G03540
AT1G47130											AT2G03937
AT1G47310											AT2G03965
AT1G47317											AT2G03980
AT1G47350											AT2G04340
AT1G47370											AT2G04378
AT1G47389											AT2G04530
AT1G47497											AT2G04540
AT1G47565											AT2G04845
AT1G47595											AT2G05070
AT1G47657											AT2G05170
AT1G47660											AT2G05360
AT1G47695											AT2G05400
AT1G47710											AT2G05520
AT1G47760											AT2G05655
AT1G47770											AT2G05810
AT1G47830											AT2G05812
AT1G47840											AT2G05995
AT1G47880											AT2G06002
AT1G47950											AT2G06050
AT1G48100											AT2G06210
AT1G48195											AT2G06255
AT1G48260											AT2G06565
AT1G48340											AT2G06850
AT1G48360											AT2G06950
AT1G48422											AT2G07100
AT1G48490											AT2G07150
AT1G48510											AT2G07213
AT1G48670											AT2G07235
AT1G48700											AT2G07560
AT1G48730											AT2G09795
AT1G48770											AT2G09840
AT1G48940											AT2G10290
AT1G49260											AT2G10606
AT1G49270											AT2G10921
AT1G49290											AT2G11000
AT1G49320											AT2G11225
AT1G49490											AT2G11345
AT1G49500											AT2G11620
AT1G49610											AT2G11810
AT1G49710											AT2G11910
AT1G49832											AT2G12190
AT1G49975											AT2G12460
AT1G50340											AT2G12480
AT1G50400											AT2G12550
AT1G50610											AT2G13150
AT1G50820											AT2G13440
AT1G50840											AT2G13547
AT1G50990											AT2G14285
AT1G51070											AT2G14510
AT1G51190											AT2G14560
AT1G51200											AT2G14700
AT1G51250											AT2G14835
AT1G51270											AT2G14890
AT1G51340											AT2G15040
AT1G51405											AT2G15050
AT1G51420											AT2G15128
AT1G51650											AT2G15318
AT1G51820											AT2G15327
AT1G51830											AT2G15750
AT1G51940											AT2G15940
AT1G52110											AT2G16000
AT1G52160											AT2G16140
AT1G52270											AT2G16365
AT1G52315											AT2G16800
AT1G52320											AT2G16850
AT1G52415											AT2G16870
AT1G52550											AT2G16900
AT1G52560											AT2G16970
AT1G52695											AT2G17000
AT1G52696											AT2G17050
AT1G52700											AT2G17320
AT1G52855											AT2G17420
AT1G52950											AT2G18280
AT1G52970											AT2G18290
AT1G53050											AT2G18360
AT1G53250											AT2G18850
AT1G53282											AT2G18876
AT1G53390											AT2G19800
AT1G53470											AT2G20230
AT1G53590											AT2G20290
AT1G53625											AT2G20470
AT1G54000											AT2G20625
AT1G54100											AT2G20850
AT1G54380											AT2G21550
AT1G54420											AT2G21850
AT1G54460											AT2G21940
AT1G54610											AT2G22190
AT1G54630											AT2G22490
AT1G54670											AT2G22795
AT1G54720											AT2G22920
AT1G54730											AT2G22970
AT1G54770											AT2G23000
AT1G54820											AT2G23100
AT1G54870											AT2G23470
AT1G54930											AT2G23530
AT1G54960											AT2G23590
AT1G54980											AT2G23760
AT1G54985											AT2G24630
AT1G54990											AT2G24700
AT1G55030											AT2G24860
AT1G55080											AT2G24980
AT1G55110											AT2G25100
AT1G55260											AT2G25160
AT1G55390											AT2G25900
AT1G55410											AT2G25920
AT1G55460											AT2G26000
AT1G55600											AT2G26170
AT1G55630											AT2G26220
AT1G55730											AT2G26340
AT1G56080											AT2G26350
AT1G56090											AT2G26540
AT1G56100											AT2G26580
AT1G56110											AT2G26990
AT1G56340											AT2G27070
AT1G56350											AT2G27200
AT1G56385											AT2G27370
AT1G56423											AT2G27700
AT1G56480											AT2G27936
AT1G56500											AT2G28040
AT1G56610											AT2G28210
AT1G56660											AT2G28225
AT1G57540											AT2G28305
AT1G57630											AT2G28580
AT1G57680											AT2G28910
AT1G57700											AT2G29160
AT1G57775											AT2G29790
AT1G57777											AT2G30020
AT1G57780											AT2G30410
AT1G58130											AT2G30470
AT1G58150											AT2G30580
AT1G58190											AT2G30640
AT1G58242											AT2G30740
AT1G58350											AT2G30750
AT1G58360											AT2G30770
AT1G58525											AT2G30942
AT1G58561											AT2G31990
AT1G58602											AT2G32030
AT1G58808											AT2G32280
AT1G58848											AT2G32410
AT1G59218											AT2G32530
AT1G59520											AT2G32690
AT1G59670											AT2G33490
AT1G59722											AT2G33815
AT1G59724											AT2G34130
AT1G59780											AT2G34200
AT1G59790											AT2G34300
AT1G59800											AT2G34320
AT1G59930											AT2G34555
AT1G59950											AT2G35160
AT1G60200											AT2G35990
AT1G60450											AT2G36402
AT1G60860											AT2G37940
AT1G60913											AT2G37950
AT1G61065											AT2G38130
AT1G61093											AT2G38185
AT1G61160											AT2G38255
AT1G61180											AT2G39440
AT1G61226											AT2G39640
AT1G61260											AT2G40400
AT1G61300											AT2G40540
AT1G61360											AT2G40890
AT1G61667											AT2G40960
AT1G61670											AT2G41260
AT1G61688											AT2G41445
AT1G61810											AT2G43375
AT1G61850											AT2G43780
AT1G61930											AT2G43910
AT1G62020											AT2G44570
AT1G62240											AT2G44930
AT1G62250											AT2G44995
AT1G62410											AT2G45000
AT1G62540											AT2G45100
AT1G62640											AT2G45405
AT1G62700											AT2G46030
AT1G62760											AT2G46820
AT1G62895											AT3G00740
AT1G63055											AT3G00770
AT1G63057											AT3G00850
AT1G63120											AT3G01220
AT1G63170											AT3G01460
AT1G63420											AT3G01845
AT1G63480											AT3G02400
AT1G63680											AT3G02420
AT1G63750											AT3G02510
AT1G63920											AT3G02515
AT1G64035											AT3G04280
AT1G64060											AT3G04945
AT1G64240											AT3G05050
AT1G64250											AT3G05060
AT1G64253											AT3G05220
AT1G64270											AT3G05410
AT1G64290											AT3G05425
AT1G64330											AT3G05595
AT1G64340											AT3G05840
AT1G64690											AT3G06180
AT1G64700											AT3G06445
AT1G64780											AT3G07030
AT1G64810											AT3G07255
AT1G64880											AT3G07270
AT1G64940											AT3G08720
AT1G65110											AT3G10100
AT1G65360											AT3G10113
AT1G65486											AT3G10520
AT1G65642											AT3G11165
AT1G65681											AT3G11200
AT1G65860											AT3G11440
AT1G65875											AT3G12080
AT1G65880											AT3G12915
AT1G65985											AT3G13460
AT1G66090											AT3G13480
AT1G66235											AT3G14205
AT1G66270											AT3G14790
AT1G66570											AT3G15590
AT1G66710											AT3G16117
AT1G66750											AT3G17710
AT1G66820											AT3G18390
AT1G66830											AT3G18680
AT1G66852											AT3G18760
AT1G66855											AT3G18790
AT1G66860											AT3G19360
AT1G66870											AT3G19950
AT1G66880											AT3G20020
AT1G67040											AT3G20460
AT1G67290											AT3G20470
AT1G67310											AT3G20550
AT1G67400											AT3G21830
AT1G67730											AT3G21950
AT1G67775											AT3G22120
AT1G67930											AT3G22121
AT1G68010											AT3G22210
AT1G68210											AT3G22237
AT1G68230											AT3G23030
AT1G68260											AT3G23430
AT1G68470											AT3G23450
AT1G68760											AT3G23540
AT1G69050											AT3G23690
AT1G69070											AT3G23820
AT1G69085											AT3G24080
AT1G69140											AT3G24255
AT1G69250											AT3G24420
AT1G69440											AT3G24463
AT1G69840											AT3G24760
AT1G69910											AT3G24927
AT1G69960											AT3G25710
AT1G70250											AT3G25727
AT1G70320											AT3G25882
AT1G70370											AT3G26030
AT1G70581											AT3G26450
AT1G70670											AT3G26490
AT1G70750											AT3G26520
AT1G70780											AT3G26700
AT1G71360											AT3G26744
AT1G71528											AT3G27150
AT1G71530											AT3G27190
AT1G71770											AT3G27200
AT1G71870											AT3G27470
AT1G71890											AT3G27473
AT1G72150											AT3G27490
AT1G72890											AT3G27560
AT1G73200											AT3G27580
AT1G73210											AT3G27690
AT1G73240											AT3G27830
AT1G73390											AT3G27890
AT1G73440											AT3G27940
AT1G73445											AT3G27990
AT1G73607											AT3G28050
AT1G73610											AT3G28080
AT1G74010											AT3G28100
AT1G74250											AT3G28130
AT1G74290											AT3G28170
AT1G74330											AT3G28180
AT1G74670											AT3G28240
AT1G75090											AT3G28270
AT1G75380											AT3G28290
AT1G75550											AT3G28300
AT1G75590											AT3G28310
AT1G75690											AT3G28330
AT1G75920											AT3G28650
AT1G75980											AT3G28660
AT1G76090											AT3G28770
AT1G76110											AT3G28918
AT1G76450											AT3G28930
AT1G76710											AT3G28956
AT1G76720											AT3G28958
AT1G76780											AT3G29100
AT1G76870											AT3G29350
AT1G77490											AT3G29630
AT1G77500											AT3G29644
AT1G77525											AT3G29760
AT1G77700											AT3G29786
AT1G77815											AT3G29970
AT1G77855											AT3G30160
AT1G77960											AT3G30305
AT1G77992											AT3G31340
AT1G78020											AT3G31908
AT1G78030											AT3G32032
AT1G78650											AT3G32400
AT1G78660											AT3G32966
AT1G78700											AT3G32980
AT1G79170											AT3G32990
AT1G79330											AT3G33127
AT1G79700											AT3G33528
AT1G79730											AT3G42180
AT1G80380											AT3G42622
AT1G80810											AT3G42800
AT1G80840											AT3G43100
AT1G80870											AT3G43220
AT2G00360											AT3G43571
AT2G00370											AT3G43575
AT2G00430											AT3G43680
AT2G00550											AT3G43740
AT2G00590											AT3G43790
AT2G00640											AT3G43833
AT2G00790											AT3G43850
AT2G00840											AT3G44010
AT2G01045											AT3G44090
AT2G01300											AT3G44110
AT2G01530											AT3G44200
AT2G01570											AT3G44205
AT2G01590											AT3G44210
AT2G01780											AT3G44580
AT2G01830											AT3G44703
AT2G01880											AT3G44716
AT2G01890											AT3G44765
AT2G01905											AT3G45010
AT2G01980											AT3G45030
AT2G02070											AT3G45130
AT2G02140											AT3G45260
AT2G02160											AT3G45270
AT2G02170											AT3G45280
AT2G02260											AT3G45780
AT2G02280											AT3G46120
AT2G02330											AT3G46270
AT2G02380											AT3G46280
AT2G02400											AT3G46370
AT2G02470											AT3G46490
AT2G02480											AT3G46590
AT2G02515											AT3G46610
AT2G02800											AT3G46720
AT2G02890											AT3G46970
AT2G03070											AT3G47250
AT2G03190											AT3G47500
AT2G03291											AT3G47680
AT2G03310											AT3G47770
AT2G03320											AT3G47800
AT2G03440											AT3G47990
AT2G03470											AT3G48205
AT2G03530											AT3G48740
AT2G03540											AT3G48830
AT2G03550											AT3G48840
AT2G03567											AT3G49100
AT2G03570											AT3G49210
AT2G03740											AT3G49880
AT2G03880											AT3G50050
AT2G03930											AT3G50160
AT2G03933											AT3G50710
AT2G03937											AT3G50840
AT2G03965											AT3G51850
AT2G03980											AT3G52060
AT2G04030											AT3G52250
AT2G04033											AT3G52500
AT2G04037											AT3G52526
AT2G04041											AT3G52561
AT2G04045											AT3G53010
AT2G04066											AT3G53870
AT2G04110											AT3G54320
AT2G04115											AT3G54660
AT2G04340											AT3G54830
AT2G04365											AT3G55700
AT2G04378											AT3G57090
AT2G04425											AT3G57170
AT2G04495											AT3G58510
AT2G04530											AT3G59380
AT2G04540											AT3G59760
AT2G04570											AT3G60030
AT2G04620											AT3G60840
AT2G04621											AT3G60955
AT2G04622											AT3G61035
AT2G04675											AT3G61130
AT2G04680											AT3G61185
AT2G04720											AT3G61470
AT2G04725											AT3G61480
AT2G04790											AT3G62000
AT2G04845											AT3G62360
AT2G04925											AT3G62470
AT2G05035											AT4G00040
AT2G05070											AT4G00050
AT2G05170											AT4G00430
AT2G05220											AT4G00660
AT2G05230											AT4G00820
AT2G05350											AT4G00970
AT2G05360											AT4G01130
AT2G05400											AT4G01240
AT2G05455											AT4G01390
AT2G05510											AT4G01395
AT2G05520											AT4G01450
AT2G05540											AT4G01593
AT2G05580											AT4G01595
AT2G05642											AT4G01840
AT2G05655											AT4G01985
AT2G05670											AT4G02005
AT2G05755											AT4G02330
AT2G05810											AT4G02590
AT2G05812											AT4G02640
AT2G05815											AT4G02815
AT2G05825											AT4G02825
AT2G05950											AT4G02940
AT2G05970											AT4G02955
AT2G05995											AT4G03070
AT2G06002											AT4G03090
AT2G06010											AT4G03280
AT2G06020											AT4G03940
AT2G06050											AT4G03950
AT2G06166											AT4G04030
AT2G06210											AT4G04150
AT2G06255											AT4G04170
AT2G06355											AT4G04260
AT2G06420											AT4G04330
AT2G06475											AT4G04423
AT2G06562											AT4G04490
AT2G06565											AT4G04570
AT2G06570											AT4G04750
AT2G06645											AT4G04760
AT2G06760											AT4G04840
AT2G06850											AT4G04880
AT2G06908											AT4G04890
AT2G06940											AT4G04925
AT2G06950											AT4G04960
AT2G06960											AT4G04990
AT2G06983											AT4G05150
AT2G07042											AT4G05255
AT2G07045											AT4G05631
AT2G07100											AT4G06275
AT2G07150											AT4G06598
AT2G07213											AT4G06676
AT2G07235											AT4G07390
AT2G07240											AT4G07670
AT2G07310											AT4G08035
AT2G07560											AT4G08160
AT2G07600											AT4G08390
AT2G07637											AT4G08400
AT2G07693											AT4G08540
AT2G07704											AT4G08590
AT2G07728											AT4G08630
AT2G07750											AT4G08850
AT2G07769											AT4G08868
AT2G07784											AT4G08869
AT2G08480											AT4G08874
AT2G09205											AT4G08991
AT2G09795											AT4G09010
AT2G09840											AT4G09095
AT2G10260											AT4G09490
AT2G10290											AT4G09520
AT2G10310											AT4G09550
AT2G10553											AT4G09820
AT2G10602											AT4G10050
AT2G10606											AT4G10220
AT2G10608											AT4G10590
AT2G10735											AT4G10595
AT2G10921											AT4G10695
AT2G10930											AT4G10770
AT2G11000											AT4G10843
AT2G11215											AT4G10890
AT2G11225											AT4G10970
AT2G11345											AT4G11060
AT2G11570											AT4G11270
AT2G11590											AT4G11543
AT2G11620											AT4G11830
AT2G11810											AT4G12050
AT2G11815											AT4G12080
AT2G11880											AT4G12200
AT2G11910											AT4G12310
AT2G12190											AT4G12430
AT2G12200											AT4G12770
AT2G12230											AT4G12780
AT2G12400											AT4G12917
AT2G12460											AT4G12990
AT2G12480											AT4G13280
AT2G12490											AT4G13290
AT2G12550											AT4G13300
AT2G12880											AT4G13340
AT2G12890											AT4G13460
AT2G12945											AT4G13493
AT2G13115											AT4G13494
AT2G13150											AT4G13495
AT2G13430											AT4G13540
AT2G13440											AT4G13550
AT2G13542											AT4G13575
AT2G13547											AT4G13670
AT2G13580											AT4G13900
AT2G13590											AT4G14400
AT2G13790											AT4G14743
AT2G13960											AT4G14746
AT2G14210											AT4G15290
AT2G14265											AT4G15320
AT2G14282											AT4G15370
AT2G14285											AT4G15396
AT2G14410											AT4G15530
AT2G14510											AT4G15540
AT2G14540											AT4G15562
AT2G14560											AT4G16110
AT2G14610											AT4G16230
AT2G14670											AT4G16460
AT2G14695											AT4G16570
AT2G14700											AT4G16590
AT2G14710											AT4G16857
AT2G14835											AT4G16892
AT2G14846											AT4G16900
AT2G14890											AT4G16990
AT2G14900											AT4G17000
AT2G15040											AT4G17330
AT2G15050											AT4G17520
AT2G15128											AT4G17680
AT2G15260											AT4G17718
AT2G15270											AT4G17790
AT2G15292											AT4G17810
AT2G15310											AT4G17905
AT2G15318											AT4G18710
AT2G15327											AT4G18790
AT2G15555											AT4G19420
AT2G15610											AT4G19450
AT2G15710											AT4G19510
AT2G15750											AT4G19520
AT2G15770											AT4G19925
AT2G15850											AT4G20230
AT2G15940											AT4G20690
AT2G16000											AT4G20700
AT2G16140											AT4G20920
AT2G16225											AT4G21080
AT2G16240											AT4G21400
AT2G16290											AT4G21430
AT2G16365											AT4G21850
AT2G16385											AT4G22505
AT2G16485											AT4G22545
AT2G16505											AT4G22610
AT2G16620											AT4G22690
AT2G16740											AT4G22770
AT2G16800											AT4G22940
AT2G16830											AT4G23160
AT2G16850											AT4G23730
AT2G16870											AT4G23990
AT2G16900											AT4G24204
AT2G16905											AT4G24250
AT2G16970											AT4G24930
AT2G16990											AT4G26110
AT2G17000											AT4G26480
AT2G17050											AT4G26630
AT2G17295											AT4G27490
AT2G17300											AT4G27600
AT2G17305											AT4G27845
AT2G17320											AT4G27890
AT2G17420											AT4G29020
AT2G17590											AT4G29090
AT2G17760											AT4G29380
AT2G18042											AT4G31410
AT2G18115											AT4G31960
AT2G18130											AT4G32200
AT2G18200											AT4G32360
AT2G18280											AT4G32730
AT2G18290											AT4G32850
AT2G18360											AT4G33310
AT2G18480											AT4G34060
AT2G18500											AT4G35410
AT2G18540											AT4G36450
AT2G18590											AT4G36510
AT2G18800											AT4G36515
AT2G18830											AT4G36910
AT2G18850											AT4G37080
AT2G18876											AT4G37432
AT2G18938											AT4G37620
AT2G19060											AT4G37940
AT2G19130											AT4G38062
AT2G19510											AT4G39710
AT2G19796											AT4G39740
AT2G19800											AT4G39810
AT2G19802											AT4G39860
AT2G19820											AT4G40060
AT2G20230											AT5G00480
AT2G20290											AT5G00495
AT2G20465											AT5G00525
AT2G20470											AT5G00585
AT2G20625											AT5G00590
AT2G20850											AT5G02310
AT2G20950											AT5G03485
AT2G21455											AT5G03515
AT2G21550											AT5G04020
AT2G21655											AT5G04047
AT2G21727											AT5G04290
AT2G21850											AT5G05525
AT2G21920											AT5G05610
AT2G21940											AT5G08180
AT2G22080											AT5G09225
AT2G22160											AT5G09355
AT2G22190											AT5G09880
AT2G22340											AT5G10230
AT2G22490											AT5G10336
AT2G22500											AT5G10605
AT2G22795											AT5G10660
AT2G22805											AT5G11690
AT2G22920											AT5G11790
AT2G22940											AT5G12210
AT2G22970											AT5G12240
AT2G23000											AT5G12410
AT2G23100											AT5G13200
AT2G23148											AT5G13640
AT2G23230											AT5G13940
AT2G23260											AT5G14380
AT2G23270											AT5G14740
AT2G23470											AT5G14810
AT2G23530											AT5G14830
AT2G23590											AT5G14840
AT2G23670											AT5G15160
AT2G23672											AT5G15533
AT2G23760											AT5G16030
AT2G23770											AT5G16470
AT2G23820											AT5G17165
AT2G24410											AT5G17580
AT2G24520											AT5G17820
AT2G24625											AT5G17890
AT2G24630											AT5G18030
AT2G24693											AT5G18430
AT2G24700											AT5G18570
AT2G24860											AT5G19100
AT2G24950											AT5G19175
AT2G24980											AT5G20010
AT2G24990											AT5G20850
AT2G25020											AT5G20910
AT2G25030											AT5G20995
AT2G25040											AT5G22794
AT2G25100											AT5G22796
AT2G25120											AT5G22799
AT2G25150											AT5G22860
AT2G25160											AT5G23010
AT2G25290											AT5G23750
AT2G25295											AT5G23820
AT2G25482											AT5G24155
AT2G25670											AT5G24160
AT2G25685											AT5G24200
AT2G25780											AT5G24206
AT2G25900											AT5G24230
AT2G25920											AT5G24270
AT2G26000											AT5G24275
AT2G26170											AT5G24350
AT2G26220											AT5G24360
AT2G26320											AT5G24510
AT2G26340											AT5G24530
AT2G26350											AT5G24610
AT2G26490											AT5G24670
AT2G26540											AT5G25250
AT2G26570											AT5G25350
AT2G26580											AT5G25360
AT2G26990											AT5G25755
AT2G27070											AT5G26000
AT2G27200											AT5G26010
AT2G27240											AT5G26140
AT2G27360											AT5G26360
AT2G27370											AT5G26667
AT2G27402											AT5G26910
AT2G27470											AT5G26980
AT2G27510											AT5G27037
AT2G27535											AT5G27120
AT2G27700											AT5G27240
AT2G27936											AT5G27300
AT2G28040											AT5G27350
AT2G28080											AT5G27420
AT2G28130											AT5G27505
AT2G28210											AT5G27700
AT2G28220											AT5G27720
AT2G28225											AT5G27890
AT2G28305											AT5G28040
AT2G28355											AT5G28237
AT2G28490											AT5G28262
AT2G28580											AT5G28360
AT2G28680											AT5G28380
AT2G28750											AT5G28415
AT2G28880											AT5G28630
AT2G28910											AT5G28646
AT2G29050											AT5G28690
AT2G29100											AT5G28810
AT2G29160											AT5G29000
AT2G29790											AT5G29560
AT2G29920											AT5G30400
AT2G29925											AT5G31685
AT2G30020											AT5G32594
AT2G30150											AT5G32621
AT2G30410											AT5G33220
AT2G30470											AT5G33290
AT2G30580											AT5G33320
AT2G30640											AT5G33390
AT2G30720											AT5G34790
AT2G30740											AT5G34795
AT2G30750											AT5G34843
AT2G30770											AT5G34869
AT2G30810											AT5G34880
AT2G30942											AT5G35210
AT2G31420											AT5G35420
AT2G31700											AT5G35480
AT2G31890											AT5G35700
AT2G31953											AT5G35735
AT2G31990											AT5G35753
AT2G32030											AT5G35932
AT2G32275											AT5G35960
AT2G32280											AT5G36130
AT2G32360											AT5G36150
AT2G32410											AT5G36170
AT2G32530											AT5G36180
AT2G32690											AT5G36880
AT2G32740											AT5G37000
AT2G32790											AT5G37475
AT2G32885											AT5G37690
AT2G33490											AT5G37730
AT2G33707											AT5G37950
AT2G33720											AT5G38030
AT2G33730											AT5G38100
AT2G33815											AT5G38212
AT2G34110											AT5G38220
AT2G34123											AT5G38240
AT2G34130											AT5G38344
AT2G34200											AT5G38410
AT2G34280											AT5G38920
AT2G34300											AT5G39040
AT2G34320											AT5G39080
AT2G34555											AT5G39471
AT2G34690											AT5G39493
AT2G35160											AT5G39660
AT2G35555											AT5G39775
AT2G35570											AT5G39862
AT2G35980											AT5G40140
AT2G35990											AT5G40160
AT2G36110											AT5G40330
AT2G36402											AT5G40340
AT2G36420											AT5G40490
AT2G36730											AT5G40740
AT2G36950											AT5G40780
AT2G37940											AT5G40840
AT2G37950											AT5G40890
AT2G38130											AT5G41280
AT2G38185											AT5G41340
AT2G38220											AT5G41380
AT2G38255											AT5G41750
AT2G39175											AT5G41763
AT2G39320											AT5G41990
AT2G39440											AT5G42220
AT2G39640											AT5G42280
AT2G39705											AT5G42310
AT2G40400											AT5G42900
AT2G40540											AT5G42930
AT2G40620											AT5G42940
AT2G40745											AT5G43040
AT2G40890											AT5G43290
AT2G40955											AT5G43380
AT2G40960											AT5G43570
AT2G40995											AT5G44290
AT2G41225											AT5G44565
AT2G41260											AT5G44650
AT2G41270											AT5G44690
AT2G41445											AT5G44930
AT2G42190											AT5G44980
AT2G42650											AT5G45070
AT2G43050											AT5G45080
AT2G43375											AT5G45090
AT2G43780											AT5G45095
AT2G43910											AT5G45115
AT2G44340											AT5G45260
AT2G44570											AT5G45320
AT2G44745											AT5G45370
AT2G44925											AT5G45455
AT2G44930											AT5G45472
AT2G44940											AT5G45475
AT2G44993											AT5G45490
AT2G44995											AT5G45580
AT2G45000											AT5G45830
AT2G45090											AT5G45920
AT2G45100											AT5G46210
AT2G45405											AT5G46490
AT2G45406											AT5G46550
AT2G45770											AT5G46690
AT2G45830											AT5G46730
AT2G46030											AT5G46750
AT2G46050											AT5G46760
AT2G46810											AT5G46875
AT2G46820											AT5G47080
AT2G46870											AT5G47940
AT2G47430											AT5G48000
AT3G00210											AT5G48205
AT3G00460											AT5G48590
AT3G00500											AT5G48657
AT3G00510											AT5G48970
AT3G00520											AT5G49420
AT3G00640											AT5G49440
AT3G00710											AT5G49880
AT3G00740											AT5G49900
AT3G00760											AT5G50350
AT3G00770											AT5G50740
AT3G00850											AT5G50860
AT3G00930											AT5G51180
AT3G01085											AT5G51620
AT3G01220											AT5G51795
AT3G01260											AT5G51930
AT3G01326											AT5G52020
AT3G01415											AT5G52065
AT3G01460											AT5G52070
AT3G01845											AT5G53110
AT3G02245											AT5G53150
AT3G02400											AT5G53480
AT3G02420											AT5G53870
AT3G02510											AT5G54720
AT3G02515											AT5G55310
AT3G02940											AT5G55550
AT3G03260											AT5G55660
AT3G04050											AT5G55940
AT3G04090											AT5G55990
AT3G04280											AT5G56140
AT3G04600											AT5G56747
AT3G04945											AT5G57120
AT3G05050											AT5G57390
AT3G05060											AT5G57850
AT3G05130											AT5G58320
AT3G05220											AT5G59770
AT3G05410											AT5G60130
AT3G05425											AT5G60440
AT3G05540											AT5G60450
AT3G05595											AT5G60540
AT3G05741											AT5G60730
AT3G05800											AT5G61130
AT3G05840											AT5G61140
AT3G05860											AT5G61330
AT3G06095											AT5G61410
AT3G06180											AT5G61430
AT3G06215											AT5G62390
AT3G06433											AT5G62460
AT3G06437											AT5G62720
AT3G06445											AT5G62790
AT3G06480											AT5G62840
AT3G06655											AT5G63090
AT3G06955											AT5G63540
AT3G06975											AT5G63625
AT3G07030											AT5G64685
AT3G07250											AT5G64687
AT3G07255											AT5G65225
AT3G07270											AT5G65687
AT3G07425											AT5G66607
AT3G07895											AT5G66670
AT3G08720											AT5G67320
AT3G09510											AT5G67370
AT3G09620
AT3G10040
AT3G10100
AT3G10113
AT3G10290
AT3G10520
AT3G10974
AT3G11165
AT3G11200
AT3G11440
AT3G11480
AT3G12080
AT3G12440
AT3G12915
AT3G13280
AT3G13320
AT3G13370
AT3G13460
AT3G13480
AT3G13720
AT3G14030
AT3G14205
AT3G14515
AT3G14670
AT3G14790
AT3G15095
AT3G15120
AT3G15490
AT3G15510
AT3G15540
AT3G15590
AT3G16117
AT3G16510
AT3G16895
AT3G17200
AT3G17470
AT3G17640
AT3G17700
AT3G17710
AT3G18035
AT3G18390
AT3G18520
AT3G18600
AT3G18680
AT3G18760
AT3G18790
AT3G19020
AT3G19120
AT3G19160
AT3G19350
AT3G19360
AT3G19860
AT3G19940
AT3G19950
AT3G20020
AT3G20087
AT3G20460
AT3G20470
AT3G20550
AT3G20993
AT3G21000
AT3G21030
AT3G21080
AT3G21165
AT3G21830
AT3G21840
AT3G21860
AT3G21930
AT3G21950
AT3G22120
AT3G22121
AT3G22125
AT3G22142
AT3G22150
AT3G22210
AT3G22237
AT3G22330
AT3G22400
AT3G22860
AT3G22935
AT3G22937
AT3G23030
AT3G23165
AT3G23290
AT3G23310
AT3G23430
AT3G23450
AT3G23540
AT3G23633
AT3G23645
AT3G23650
AT3G23690
AT3G23820
AT3G24080
AT3G24240
AT3G24250
AT3G24255
AT3G24400
AT3G24420
AT3G24460
AT3G24463
AT3G24513
AT3G24550
AT3G24760
AT3G24800
AT3G24890
AT3G24927
AT3G25020
AT3G25280
AT3G25573
AT3G25585
AT3G25710
AT3G25727
AT3G25750
AT3G25810
AT3G25840
AT3G25880
AT3G25882
AT3G26030
AT3G26100
AT3G26110
AT3G26140
AT3G26320
AT3G26445
AT3G26450
AT3G26490
AT3G26520
AT3G26560
AT3G26612
AT3G26614
AT3G26616
AT3G26700
AT3G26740
AT3G26744
AT3G26830
AT3G26880
AT3G27027
AT3G27150
AT3G27190
AT3G27200
AT3G27283
AT3G27425
AT3G27470
AT3G27473
AT3G27490
AT3G27503
AT3G27560
AT3G27580
AT3G27610
AT3G27680
AT3G27690
AT3G27720
AT3G27830
AT3G27831
AT3G27835
AT3G27880
AT3G27890
AT3G27940
AT3G27970
AT3G27990
AT3G27999
AT3G28040
AT3G28050
AT3G28080
AT3G28100
AT3G28130
AT3G28170
AT3G28180
AT3G28240
AT3G28270
AT3G28290
AT3G28300
AT3G28310
AT3G28330
AT3G28490
AT3G28510
AT3G28580
AT3G28590
AT3G28650
AT3G28660
AT3G28680
AT3G28690
AT3G28770
AT3G28840
AT3G28850
AT3G28870
AT3G28918
AT3G28920
AT3G28922
AT3G28930
AT3G28956
AT3G28958
AT3G29075
AT3G29100
AT3G29152
AT3G29180
AT3G29200
AT3G29252
AT3G29350
AT3G29390
AT3G29450
AT3G29455
AT3G29560
AT3G29590
AT3G29630
AT3G29644
AT3G29690
AT3G29720
AT3G29760
AT3G29762
AT3G29773
AT3G29780
AT3G29786
AT3G29796
AT3G29797
AT3G29970
AT3G30120
AT3G30160
AT3G30187
AT3G30214
AT3G30305
AT3G30320
AT3G30345
AT3G30383
AT3G30385
AT3G30386
AT3G30387
AT3G30388
AT3G30415
AT3G30525
AT3G30820
AT3G30835
AT3G30885
AT3G31340
AT3G31900
AT3G31902
AT3G31906
AT3G31908
AT3G31910
AT3G31950
AT3G32032
AT3G32050
AT3G32130
AT3G32190
AT3G32313
AT3G32370
AT3G32371
AT3G32375
AT3G32400
AT3G32896
AT3G32966
AT3G32980
AT3G32990
AT3G33103
AT3G33127
AT3G33160
AT3G33528
AT3G42060
AT3G42160
AT3G42180
AT3G42310
AT3G42473
AT3G42542
AT3G42570
AT3G42622
AT3G42800
AT3G42990
AT3G43083
AT3G43100
AT3G43120
AT3G43190
AT3G43220
AT3G43310
AT3G43430
AT3G43505
AT3G43550
AT3G43571
AT3G43575
AT3G43657
AT3G43660
AT3G43680
AT3G43700
AT3G43740
AT3G43790
AT3G43832
AT3G43833
AT3G43850
AT3G43870
AT3G43940
AT3G44010
AT3G44030
AT3G44090
AT3G44100
AT3G44110
AT3G44115
AT3G44117
AT3G44130
AT3G44140
AT3G44200
AT3G44205
AT3G44210
AT3G44212
AT3G44245
AT3G44260
AT3G44262
AT3G44380
AT3G44435
AT3G44440
AT3G44450
AT3G44550
AT3G44555
AT3G44580
AT3G44703
AT3G44716
AT3G44765
AT3G44935
AT3G44970
AT3G45010
AT3G45030
AT3G45093
AT3G45130
AT3G45210
AT3G45230
AT3G45245
AT3G45252
AT3G45260
AT3G45270
AT3G45280
AT3G45460
AT3G45525
AT3G45540
AT3G45560
AT3G45680
AT3G45780
AT3G45810
AT3G45950
AT3G46120
AT3G46270
AT3G46280
AT3G46360
AT3G46370
AT3G46490
AT3G46590
AT3G46610
AT3G46710
AT3G46720
AT3G46970
AT3G47250
AT3G47500
AT3G47590
AT3G47600
AT3G47675
AT3G47680
AT3G47770
AT3G47800
AT3G47990
AT3G48205
AT3G48740
AT3G48770
AT3G48830
AT3G48840
AT3G49080
AT3G49100
AT3G49210
AT3G49240
AT3G49820
AT3G49830
AT3G49880
AT3G50050
AT3G50110
AT3G50120
AT3G50160
AT3G50220
AT3G50480
AT3G50570
AT3G50710
AT3G50840
AT3G50925
AT3G51020
AT3G51100
AT3G51210
AT3G51420
AT3G51690
AT3G51700
AT3G51850
AT3G52060
AT3G52250
AT3G52500
AT3G52526
AT3G52561
AT3G52680
AT3G53000
AT3G53010
AT3G53305
AT3G53870
AT3G54320
AT3G54390
AT3G54660
AT3G54830
AT3G54880
AT3G54925
AT3G55100
AT3G55254
AT3G55340
AT3G55665
AT3G55670
AT3G55700
AT3G55710
AT3G55950
AT3G56277
AT3G57090
AT3G57110
AT3G57170
AT3G57400
AT3G57440
AT3G57580
AT3G57670
AT3G58020
AT3G58050
AT3G58510
AT3G58875
AT3G59380
AT3G59730
AT3G59760
AT3G60030
AT3G60176
AT3G60840
AT3G60950
AT3G60955
AT3G60975
AT3G61020
AT3G61035
AT3G61130
AT3G61175
AT3G61177
AT3G61185
AT3G61190
AT3G61280
AT3G61320
AT3G61470
AT3G61480
AT3G61990
AT3G62000
AT3G62360
AT3G62470
AT3G62475
AT3G62780
AT4G00030
AT4G00040
AT4G00050
AT4G00070
AT4G00140
AT4G00225
AT4G00270
AT4G00310
AT4G00420
AT4G00430
AT4G00660
AT4G00820
AT4G00970
AT4G01000
AT4G01037
AT4G01070
AT4G01130
AT4G01240
AT4G01335
AT4G01380
AT4G01390
AT4G01395
AT4G01435
AT4G01450
AT4G01525
AT4G01533
AT4G01593
AT4G01595
AT4G01840
AT4G01900
AT4G01985
AT4G02005
AT4G02110
AT4G02180
AT4G02250
AT4G02300
AT4G02310
AT4G02330
AT4G02340
AT4G02590
AT4G02640
AT4G02815
AT4G02825
AT4G02900
AT4G02940
AT4G02955
AT4G02985
AT4G03015
AT4G03035
AT4G03070
AT4G03090
AT4G03165
AT4G03280
AT4G03395
AT4G03420
AT4G03580
AT4G03635
AT4G03811
AT4G03940
AT4G03950
AT4G04030
AT4G04077
AT4G04110
AT4G04150
AT4G04170
AT4G04180
AT4G04210
AT4G04260
AT4G04315
AT4G04330
AT4G04423
AT4G04490
AT4G04510
AT4G04540
AT4G04555
AT4G04570
AT4G04750
AT4G04760
AT4G04775
AT4G04785
AT4G04830
AT4G04840
AT4G04880
AT4G04890
AT4G04920
AT4G04925
AT4G04960
AT4G04990
AT4G05018
AT4G05065
AT4G05076
AT4G05150
AT4G05240
AT4G05255
AT4G05553
AT4G05631
AT4G05650
AT4G06020
AT4G06025
AT4G06030
AT4G06040
AT4G06075
AT4G06235
AT4G06275
AT4G06385
AT4G06526
AT4G06534
AT4G06592
AT4G06598
AT4G06608
AT4G06611
AT4G06676
AT4G06742
AT4G06744
AT4G07390
AT4G07400
AT4G07504
AT4G07515
AT4G07666
AT4G07670
AT4G07841
AT4G07932
AT4G08025
AT4G08028
AT4G08035
AT4G08071
AT4G08095
AT4G08097
AT4G08160
AT4G08310
AT4G08390
AT4G08400
AT4G08430
AT4G08450
AT4G08540
AT4G08555
AT4G08560
AT4G08580
AT4G08585
AT4G08590
AT4G08620
AT4G08630
AT4G08740
AT4G08760
AT4G08770
AT4G08785
AT4G08850
AT4G08868
AT4G08869
AT4G08874
AT4G08878
AT4G08900
AT4G08991
AT4G09005
AT4G09010
AT4G09090
AT4G09095
AT4G09143
AT4G09170
AT4G09360
AT4G09415
AT4G09464
AT4G09465
AT4G09466
AT4G09467
AT4G09490
AT4G09500
AT4G09520
AT4G09545
AT4G09550
AT4G09690
AT4G09795
AT4G09820
AT4G09850
AT4G09880
AT4G09984
AT4G10010
AT4G10050
AT4G10180
AT4G10210
AT4G10220
AT4G10230
AT4G10290
AT4G10305
AT4G10590
AT4G10595
AT4G10603
AT4G10613
AT4G10695
AT4G10767
AT4G10770
AT4G10843
AT4G10890
AT4G10895
AT4G10970
AT4G11060
AT4G11090
AT4G11270
AT4G11360
AT4G11370
AT4G11430
AT4G11543
AT4G11560
AT4G11653
AT4G11690
AT4G11760
AT4G11830
AT4G12000
AT4G12050
AT4G12080
AT4G12200
AT4G12250
AT4G12310
AT4G12410
AT4G12430
AT4G12450
AT4G12540
AT4G12550
AT4G12560
AT4G12770
AT4G12780
AT4G12917
AT4G12990
AT4G13080
AT4G13240
AT4G13280
AT4G13290
AT4G13300
AT4G13340
AT4G13460
AT4G13493
AT4G13494
AT4G13495
AT4G13540
AT4G13550
AT4G13575
AT4G13600
AT4G13670
AT4G13900
AT4G13955
AT4G13965
AT4G13968
AT4G14050
AT4G14160
AT4G14390
AT4G14400
AT4G14580
AT4G14630
AT4G14695
AT4G14723
AT4G14743
AT4G14746
AT4G15096
AT4G15290
AT4G15310
AT4G15320
AT4G15340
AT4G15370
AT4G15396
AT4G15415
AT4G15530
AT4G15540
AT4G15562
AT4G15850
AT4G15975
AT4G16000
AT4G16008
AT4G16110
AT4G16165
AT4G16230
AT4G16240
AT4G16460
AT4G16563
AT4G16570
AT4G16590
AT4G16640
AT4G16730
AT4G16857
AT4G16892
AT4G16900
AT4G16990
AT4G17000
AT4G17080
AT4G17330
AT4G17520
AT4G17680
AT4G17718
AT4G17788
AT4G17790
AT4G17810
AT4G17860
AT4G17905
AT4G18670
AT4G18710
AT4G18760
AT4G18790
AT4G19260
AT4G19270
AT4G19420
AT4G19450
AT4G19485
AT4G19510
AT4G19520
AT4G19905
AT4G19925
AT4G19970
AT4G20095
AT4G20200
AT4G20230
AT4G20370
AT4G20520
AT4G20690
AT4G20700
AT4G20920
AT4G21000
AT4G21020
AT4G21080
AT4G21400
AT4G21430
AT4G21500
AT4G21820
AT4G21850
AT4G22060
AT4G22495
AT4G22505
AT4G22545
AT4G22610
AT4G22690
AT4G22770
AT4G22900
AT4G22940
AT4G22950
AT4G23080
AT4G23160
AT4G23730
AT4G23990
AT4G24204
AT4G24250
AT4G24930
AT4G25310
AT4G26110
AT4G26460
AT4G26480
AT4G26630
AT4G26830
AT4G27490
AT4G27600
AT4G27845
AT4G27850
AT4G27890
AT4G28915
AT4G28920
AT4G29020
AT4G29033
AT4G29035
AT4G29090
AT4G29180
AT4G29280
AT4G29285
AT4G29300
AT4G29380
AT4G30067
AT4G30070
AT4G30250
AT4G30740
AT4G30825
AT4G31380
AT4G31410
AT4G31960
AT4G32070
AT4G32190
AT4G32200
AT4G32230
AT4G32360
AT4G32370
AT4G32730
AT4G32850
AT4G32990
AT4G33310
AT4G33790
AT4G33960
AT4G33970
[truncated: 641 more rows]

## Sheet: Fig. 1f
Fig. 1f: TEs associated with ATE-G isoform events
TE-IR	TE-A3SS	TE-A5SS	TE-ES	TE-ATSS	TE-ATTS	TE-AFE	TE-ALE
AT1TE03050	AT1TE41070	AT1TE06650	AT1TE06650	AT1TE04835	AT1TE03790	AT1TE11020	AT1TE06650
AT1TE06650	AT1TE41080	AT1TE30555	AT1TE17050	AT1TE06650	AT1TE06650	AT1TE36885	AT1TE42250
AT1TE13240	AT1TE41090	AT1TE56700	AT1TE23520	AT1TE11020	AT1TE16330	AT1TE63480	AT1TE63480
AT1TE15370	AT3TE32910	AT1TE67460	AT1TE37745	AT1TE23520	AT1TE31080	AT1TE86740	AT1TE67460
AT1TE17050	AT5TE34670	AT1TE67465	AT1TE56700	AT1TE36885	AT1TE31935	AT1TE89775	AT1TE67465
AT1TE19730	AT1TE91810	AT1TE70530	AT1TE59005	AT1TE41080	AT1TE32425	AT2TE24650	AT1TE69295
AT1TE23520	AT3TE49055	AT1TE88825	AT1TE67460	AT1TE41090	AT1TE37745	AT2TE31130	AT2TE26610
AT1TE28500	AT3TE55005	AT1TE89775	AT1TE67465	AT1TE42705	AT1TE40285	AT2TE37450	AT2TE31130
AT1TE28505	AT4TE27975	AT1TE98130	AT1TE67475	AT1TE42850	AT1TE41070	AT2TE63320	AT2TE41840
AT1TE30555	AT5TE39035	AT2TE01530	AT1TE72875	AT1TE53045	AT1TE41080	AT2TE63325	AT3TE43000
AT1TE31080	AT1TE01665	AT2TE24650	AT2TE12220	AT1TE53050	AT1TE41090	AT2TE64130	AT3TE43480
AT1TE31385	AT1TE58465	AT2TE37450	AT2TE24650	AT1TE53060	AT1TE42250	AT3TE45595	AT3TE45615
AT1TE31940	AT1TE60725	AT2TE41390	AT2TE42990	AT1TE53080	AT1TE42705	AT3TE45615	AT3TE71210
AT1TE31945	AT2TE05525	AT2TE57075	AT2TE54200	AT1TE55515	AT1TE42850	AT3TE65810	AT3TE89880
AT1TE32425	AT2TE06955	AT2TE61100	AT2TE64130	AT1TE56515	AT1TE52520	AT3TE69355	AT4TE28600
AT1TE37635	AT2TE48070	AT2TE64130	AT3TE40935	AT1TE57770	AT1TE53060	AT4TE22125	AT4TE33010
AT1TE37745	AT4TE11975	AT3TE09350	AT3TE43380	AT1TE59820	AT1TE54330	AT4TE39650	AT5TE20970
AT1TE38820	AT4TE12425	AT3TE27240	AT3TE43425	AT1TE62450	AT1TE54580	AT4TE43210	AT5TE24520
AT1TE39590	AT4TE89730	AT3TE29990	AT3TE43480	AT1TE63480	AT1TE54820	AT4TE83080	AT5TE27520
AT1TE40285	AT5TE67040	AT3TE32730	AT3TE69355	AT1TE64505	AT1TE55960	AT4TE83085	AT5TE27610
AT1TE41800	AT2TE01530	AT3TE43000	AT4TE11410	AT1TE67460	AT1TE56515	AT5TE09570	AT5TE32420
AT1TE42250	AT5TE14570	AT3TE43380	AT4TE35460	AT1TE67465	AT1TE57770	AT5TE82585	AT5TE32425
AT1TE42705	AT2TE52640	AT3TE43425	AT4TE43210	AT1TE74385	AT1TE63480	AT5TE83180	AT5TE32430
AT1TE42850	AT5TE37210	AT3TE43480	AT4TE62865	AT1TE76780	AT1TE67460	AT1TE20840	AT5TE37345
AT1TE43360	AT1TE98130	AT3TE69355	AT4TE63170	AT1TE86740	AT1TE67465	AT1TE31775	AT5TE55640
AT1TE51340	AT2TE57075	AT3TE78630	AT5TE18210	AT1TE89775	AT1TE69295	AT1TE36485	AT5TE58025
AT1TE53050	AT4TE39650	AT4TE10035	AT5TE24520	AT1TE95230	AT1TE71720	AT1TE36605	AT5TE67880
AT1TE53060	AT4TE09245	AT4TE11410	AT5TE27610	AT1TE98130	AT1TE72875	AT1TE41930	AT5TE82585
AT1TE53065	AT1TE93240	AT4TE22125	AT5TE30265	AT2TE11755	AT1TE73940	AT1TE55555	AT1TE14870
AT1TE53090	AT5TE30265	AT4TE33010	AT5TE33550	AT2TE12220	AT1TE75790	AT2TE04505	AT1TE30235
AT1TE53095	AT2TE64130	AT4TE39650	AT5TE35015	AT2TE12900	AT1TE89775	AT2TE05725	AT1TE69285
AT1TE54100	AT1TE03050	AT4TE43210	AT5TE64780	AT2TE24650	AT2TE01080	AT2TE82150	AT2TE26680
AT1TE54330	AT1TE15370	AT4TE62865	AT5TE66180	AT2TE26610	AT2TE02530	AT3TE15145	AT2TE50120
AT1TE54825	AT1TE56690	AT4TE63170	AT5TE81775	AT2TE26850	AT2TE10215	AT3TE43080	AT2TE52640
AT1TE54835	AT1TE68390	AT5TE14570	AT5TE82585	AT2TE27480	AT2TE26610	AT3TE43175	AT3TE06550
AT1TE54845	AT1TE69295	AT5TE17235	AT5TE94620	AT2TE27945	AT2TE27205	AT3TE54525	AT3TE43080
AT1TE54850	AT1TE98095	AT5TE17350	AT1TE36605	AT2TE31130	AT2TE28555	AT3TE65820	AT3TE66100
AT1TE55125	AT2TE01080	AT5TE24520	AT1TE80685	AT2TE37450	AT2TE31130	AT3TE67325	AT3TE66935
AT1TE56515	AT3TE30150	AT5TE27610	AT2TE18055	AT2TE57075	AT2TE41455	AT3TE82575	AT3TE92720
AT1TE56690	AT3TE60155	AT5TE30265	AT2TE41665	AT2TE57770	AT2TE41840	AT4TE11295	AT3TE92735
AT1TE56695	AT4TE36760	AT5TE33550	AT2TE53385	AT2TE61100	AT2TE42990	AT4TE23720	AT4TE11295
AT1TE56700	AT4TE83080	AT5TE49540	AT2TE82150	AT2TE63320	AT2TE48475	AT4TE39200	AT4TE33200
AT1TE57770	AT4TE83085	AT5TE55245	AT3TE43080	AT2TE63325	AT2TE57770	AT4TE52540	AT5TE15240
AT1TE57910	AT5TE83180	AT5TE58645	AT3TE43175	AT2TE64130	AT2TE63320	AT5TE16270	AT5TE30490
AT1TE59005	AT5TE96750	AT5TE63290	AT3TE48910	AT2TE84260	AT2TE63325	AT5TE31850	AT5TE32815
AT1TE61140	AT1TE78490	AT5TE64430	AT3TE68930	AT3TE00780	AT2TE68040	AT5TE42030	AT5TE32830
AT1TE64505	AT2TE26680	AT5TE66920	AT4TE19970	AT3TE02240	AT3TE00780	AT5TE50370	AT5TE37350
AT1TE64755	AT2TE71535	AT5TE81775	AT4TE21415	AT3TE07855	AT3TE09680	AT5TE59170	AT1TE02465
AT1TE67380	AT3TE13060	AT5TE82585	AT4TE26180	AT3TE16190	AT3TE14700	AT5TE75530	AT1TE42100
AT1TE67460	AT3TE63500	AT1TE35670	AT4TE33200	AT3TE18490	AT3TE37080	AT1TE02175	AT1TE44105
AT1TE67465	AT3TE69475	AT1TE36485	AT5TE30490	AT3TE26560	AT3TE42305	AT1TE02980	AT1TE44120
AT1TE67470	AT3TE92720	AT1TE36605	AT5TE50370	AT3TE32730	AT3TE43000	AT1TE16370	AT1TE71775
AT1TE67475	AT4TE09225	AT1TE43120	AT5TE60340	AT3TE35255	AT3TE43480	AT1TE18295	AT1TE71950
AT1TE67530	AT4TE44900	AT1TE51820	AT1TE02980	AT3TE35790	AT3TE44620	AT1TE21785	AT1TE72060
AT1TE68100	AT5TE44200	AT1TE74230	AT1TE55945	AT3TE39230	AT3TE45615	AT1TE27335	AT1TE75260
AT1TE68390	AT5TE44595	AT2TE04505	AT1TE71950	AT3TE43000	AT3TE62785	AT1TE34825	AT1TE77790
AT1TE69295	AT1TE69920	AT2TE05725	AT2TE43240	AT3TE43380	AT3TE63320	AT1TE36890	AT1TE87250
AT1TE69990	AT2TE28790	AT2TE11165	AT3TE43085	AT3TE44620	AT3TE65835	AT1TE46915	AT1TE96780
AT1TE70530	AT2TE77560	AT2TE41665	AT4TE23630	AT3TE45595	AT3TE65840	AT1TE58700	AT2TE00980
AT1TE71765	AT2TE86100	AT2TE47585	AT5TE74560	AT3TE45615	AT3TE69355	AT1TE59510	AT2TE02680
AT1TE71770	AT3TE22200	AT2TE52640		AT3TE53345	AT3TE69525	AT1TE62970	AT2TE15975
AT1TE72875	AT4TE55690	AT2TE77015		AT3TE53350	AT3TE71210	AT1TE63970	AT2TE18255
AT1TE76350	AT4TE84980	AT2TE82150		AT3TE65810	AT3TE78350	AT1TE71080	AT2TE18815
AT1TE76780	AT1TE88825	AT3TE42270		AT3TE65835	AT3TE89880	AT1TE77520	AT2TE26620
AT1TE77880	AT5TE64430	AT3TE43080		AT3TE65840	AT4TE00955	AT1TE81950	AT2TE41765
AT1TE80465	AT4TE33015	AT3TE48910		AT3TE69355	AT4TE04470	AT1TE90300	AT2TE71040
AT1TE80485	AT5TE75530	AT3TE92305		AT3TE78350	AT4TE09585	AT2TE09665	AT3TE38115
AT1TE80680	AT5TE27610	AT4TE09245		AT3TE78630	AT4TE25335	AT2TE25090	AT3TE42870
AT1TE80810	AT1TE55945	AT4TE11295		AT4TE09535	AT4TE28600	AT2TE30980	AT3TE43020
AT1TE86620	AT3TE43175	AT4TE26180		AT4TE09540	AT4TE32740	AT2TE36730	AT3TE43090
AT1TE86740	AT5TE30490	AT4TE33015		AT4TE09570	AT4TE33010	AT2TE39680	AT3TE43460
AT1TE88160	AT1TE67460	AT4TE33200		AT4TE09585	AT4TE34565	AT2TE42810	AT3TE45620
AT1TE88825	AT1TE67465	AT4TE42950		AT4TE09590	AT4TE44655	AT2TE56870	AT3TE58870
AT1TE89775	AT3TE43480	AT4TE74230		AT4TE22125	AT4TE80380	AT2TE57390	AT3TE79080
AT1TE90130	AT1TE36605	AT4TE78270		AT4TE28600	AT4TE83080	AT2TE67250	AT3TE90280
AT1TE90350	AT4TE19970	AT5TE10430		AT4TE31685	AT4TE83085	AT2TE76210	AT4TE29540
AT1TE90580	AT5TE50370	AT5TE14340		AT4TE34565	AT4TE85370	AT2TE77900	AT4TE31850
AT1TE91070	AT3TE43085	AT5TE29680		AT4TE39650	AT5TE18210	AT2TE82400	AT4TE33000
AT1TE91365	AT2TE24650	AT5TE60340		AT4TE43210	AT5TE20970	AT2TE86100	AT4TE33970
AT1TE92240	AT3TE43080	AT5TE75530		AT4TE54820	AT5TE24520	AT3TE11165	AT4TE34655
AT1TE92820	AT2TE77015	AT1TE55945		AT4TE63170	AT5TE27520	AT3TE15140	AT4TE34980
AT1TE94220	AT4TE74230	AT1TE93240		AT4TE67780	AT5TE27610	AT3TE19920	AT4TE41290
AT1TE94640	AT3TE69355	AT1TE95555		AT4TE83080	AT5TE30265	AT3TE35190	AT4TE42860
AT1TE95230	AT5TE81775	AT3TE43085		AT4TE83085	AT5TE32420	AT3TE35400	AT4TE42895
AT1TE98095	AT4TE33200	AT3TE68110		AT5TE04360	AT5TE32425	AT3TE37200	AT4TE46950
AT1TE98130	AT3TE43425	AT4TE33000		AT5TE09570	AT5TE32430	AT3TE43180	AT4TE65510
AT1TE99345	AT5TE74560	AT4TE42160		AT5TE11225	AT5TE32850	AT3TE45620	AT5TE21625
AT2TE01080	AT1TE42250	AT5TE37200		AT5TE17235	AT5TE36550	AT3TE45645	AT5TE27600
AT2TE01420	AT1TE54100	AT5TE37210		AT5TE17325	AT5TE37345	AT3TE45650	AT5TE29570
AT2TE10885	AT1TE54330	AT5TE65420		AT5TE18210	AT5TE37730	AT3TE46030	AT5TE37825
AT2TE10890	AT1TE56695	AT5TE74560		AT5TE24520	AT5TE40475	AT3TE46960	AT5TE39350
AT2TE11755	AT1TE57910	AT5TE77555		AT5TE27520	AT5TE40480	AT3TE58870	AT5TE54235
AT2TE11760	AT1TE68100			AT5TE30265	AT5TE44850	AT3TE61790	AT5TE62920
AT2TE12220	AT1TE80680			AT5TE34720	AT5TE46160	AT3TE69115
AT2TE16090	AT1TE99345			AT5TE39345	AT5TE55640	AT3TE74000
AT2TE19685	AT2TE16090			AT5TE40475	AT5TE57335	AT3TE79080
AT2TE24650	AT2TE26610			AT5TE40480	AT5TE58025	AT3TE88120
AT2TE25290	AT2TE59880			AT5TE40505	AT5TE60280	AT3TE93620
AT2TE26110	AT2TE76840			AT5TE46930	AT5TE62765	AT4TE05810
AT2TE26610	AT3TE27170			AT5TE49540	AT5TE66920	AT4TE11510
AT2TE26660	AT3TE32485			AT5TE57495	AT5TE67045	AT4TE22895
AT2TE27215	AT3TE36835			AT5TE58025	AT5TE67880	AT4TE23630
AT2TE27950	AT3TE60160			AT5TE66180	AT5TE73100	AT4TE27975
AT2TE31130	AT4TE11855			AT5TE67880	AT5TE82585	AT4TE28400
AT2TE33105	AT4TE54820			AT5TE76210	AT5TE88485	AT4TE41290
AT2TE37450	AT5TE11225			AT5TE81110	AT5TE93840	AT4TE42895
AT2TE41390	AT5TE18970			AT5TE81775	AT1TE06780	AT4TE48435
AT2TE41840	AT5TE76210			AT5TE82585	AT1TE14870	AT4TE48730
AT2TE42990	AT5TE81510			AT5TE83180	AT1TE25115	AT4TE54940
AT2TE45520	AT5TE84790			AT5TE83620	AT1TE29990	AT5TE14290
AT2TE48170	AT5TE90145			AT5TE86630	AT1TE30235	AT5TE15890
AT2TE48890	AT5TE95845			AT5TE91625	AT1TE31775	AT5TE31855
AT2TE52395	AT1TE31775			AT5TE94620	AT1TE36485	AT5TE40510
AT2TE54200	AT1TE91440			AT5TE95845	AT1TE69285	AT5TE50900
AT2TE56040	AT5TE15240			AT5TE96750	AT1TE69855	AT5TE58890
AT2TE57075	AT1TE67360			AT1TE06780	AT1TE80685	AT5TE59735
AT2TE57160	AT3TE40530			AT1TE20840	AT1TE87375	AT5TE65370
AT2TE59880	AT1TE89775			AT1TE29990	AT1TE91440	AT5TE67460
AT2TE61100	AT2TE37450			AT1TE31775	AT1TE91810	AT5TE87410
AT2TE63320	AT2TE61100			AT1TE34295	AT1TE92970	AT5TE87420
AT2TE63325	AT3TE09350			AT1TE36485	AT1TE95255	AT5TE87435
AT2TE71050	AT3TE32730			AT1TE36605	AT1TE98800	AT5TE88840
AT2TE76840	AT3TE78630			AT1TE40170	AT2TE03505	AT5TE90710
AT3TE00320	AT4TE10035			AT1TE41930	AT2TE04800
AT3TE00780	AT1TE56700			AT1TE43120	AT2TE07280
AT3TE02100	AT4TE43210			AT1TE51820	AT2TE08285
AT3TE05960	AT1TE23520			AT1TE51830	AT2TE09020
AT3TE06290	AT1TE72875			AT1TE55555	AT2TE11165
AT3TE08290	AT2TE12220			AT1TE65640	AT2TE12825
AT3TE09350	AT3TE40935			AT1TE70105	AT2TE20735
AT3TE17310	AT5TE35015			AT1TE71045	AT2TE26680
AT3TE18490	AT5TE64780			AT1TE74370	AT2TE33975
AT3TE27170	AT2TE41390			AT1TE75055	AT2TE35695
AT3TE27240	AT4TE33010			AT1TE75350	AT2TE48470
AT3TE29990	AT4TE33000			AT1TE78475	AT2TE50120
AT3TE30150	AT4TE62865			AT1TE78490	AT2TE52640
AT3TE32485	AT1TE06650			AT1TE81945	AT2TE71730
AT3TE32730	AT1TE80685			AT1TE85290	AT3TE06550
AT3TE35255	AT2TE18055			AT1TE88320	AT3TE42270
AT3TE36450	AT4TE23630			AT1TE95895	AT3TE42650
AT3TE36455	AT2TE53385			AT1TE95990	AT3TE43080
AT3TE36835	AT5TE60340			AT2TE00095	AT3TE44000
AT3TE39145				AT2TE02420	AT3TE49055
AT3TE39230				AT2TE04505	AT3TE51195
AT3TE40935				AT2TE04800	AT3TE52975
AT3TE42280				AT2TE05725	AT3TE63500
AT3TE43000				AT2TE10735	AT3TE64410
AT3TE43005				AT2TE10740	AT3TE65875
AT3TE43015				AT2TE16800	AT3TE66100
AT3TE43380				AT2TE18915	AT3TE66935
AT3TE43425				AT2TE28325	AT3TE67325
AT3TE43480				AT2TE29775	AT3TE67330
AT3TE43630				AT2TE47585	AT3TE81070
AT3TE43770				AT2TE47790	AT3TE92720
AT3TE44620				AT2TE52640	AT3TE92735
AT3TE44915				AT2TE56730	AT4TE07365
AT3TE45595				AT2TE77015	AT4TE09225
AT3TE55060				AT2TE82150	AT4TE09245
AT3TE60155				AT2TE84980	AT4TE09580
AT3TE60160				AT3TE05770	AT4TE10285
AT3TE63320				AT3TE09730	AT4TE11295
AT3TE63880				AT3TE13060	AT4TE19970
AT3TE65810				AT3TE15145	AT4TE23630
AT3TE69355				AT3TE32935	AT4TE23715
AT3TE71210				AT3TE40445	AT4TE30890
AT3TE71430				AT3TE43080	AT4TE32070
AT3TE73025				AT3TE43175	AT4TE33200
AT3TE73035				AT3TE43995	AT4TE37565
AT3TE78350				AT3TE45650	AT4TE42950
AT3TE78630				AT3TE51195	AT4TE64945
AT3TE84065				AT3TE54525	AT4TE78270
AT4TE00955				AT3TE57150	AT5TE15240
AT4TE02530				AT3TE60810	AT5TE29680
AT4TE04425				AT3TE63035	AT5TE30490
AT4TE04430				AT3TE64410	AT5TE32815
AT4TE05235				AT3TE65820	AT5TE32830
AT4TE09360				AT3TE65875	AT5TE35120
AT4TE09570				AT3TE66100	AT5TE35265
AT4TE10035				AT3TE67325	AT5TE36530
AT4TE11410				AT3TE69475	AT5TE37350
AT4TE11585				AT3TE82575	AT5TE39035
AT4TE11855				AT4TE02735	AT5TE40490
AT4TE13930				AT4TE06680	AT5TE46165
AT4TE22125				AT4TE09245	AT5TE58295
AT4TE22170				AT4TE09565	AT5TE59815
AT4TE31690				AT4TE09580	AT5TE62135
AT4TE32800				AT4TE10335	AT5TE68780
AT4TE33010				AT4TE11295	AT5TE70330
AT4TE33910				AT4TE16310	AT5TE72140
AT4TE33940				AT4TE19970	AT1TE01370
AT4TE34010				AT4TE23720	AT1TE02465
AT4TE34430				AT4TE23780	AT1TE03190
AT4TE35460				AT4TE27110	AT1TE03785
AT4TE36760				AT4TE28690	AT1TE08055
AT4TE38955				AT4TE39200	AT1TE08190
AT4TE38960				AT4TE39660	AT1TE08415
AT4TE39650				AT4TE44900	AT1TE09365
AT4TE42875				AT4TE52540	AT1TE09960
AT4TE42880				AT4TE56270	AT1TE10600
AT4TE43210				AT4TE74230	AT1TE10995
AT4TE43220				AT5TE16270	AT1TE17560
AT4TE49490				AT5TE17345	AT1TE18790
AT4TE50935				AT5TE25800	AT1TE18955
AT4TE54820				AT5TE29800	AT1TE20035
AT4TE58010				AT5TE30490	AT1TE20090
AT4TE62865				AT5TE31850	AT1TE20675
AT4TE67650				AT5TE39335	AT1TE21735
AT4TE73750				AT5TE40490	AT1TE23190
AT4TE83080				AT5TE42030	AT1TE25655
AT4TE83085				AT5TE50370	AT1TE26290
AT4TE86210				AT5TE50845	AT1TE26305
AT5TE11225				AT5TE57635	AT1TE26610
AT5TE17235				AT5TE58950	AT1TE27650
AT5TE17325				AT5TE59170	AT1TE30095
AT5TE17350				AT5TE65550	AT1TE30410
AT5TE18210				AT5TE68445	AT1TE30820
AT5TE18970				AT5TE74920	AT1TE32455
AT5TE18975				AT5TE75530	AT1TE32655
AT5TE20425				AT5TE76005	AT1TE36545
AT5TE20430				AT5TE78215	AT1TE36590
AT5TE21300				AT1TE00680	AT1TE37050
AT5TE24520				AT1TE01665	AT1TE37495
AT5TE27610				AT1TE02175	AT1TE38465
AT5TE29060				AT1TE02980	AT1TE38755
AT5TE29605				AT1TE03935	AT1TE40005
AT5TE29610				AT1TE04510	AT1TE40095
AT5TE29670				AT1TE08415	AT1TE40280
AT5TE30265				AT1TE09080	AT1TE41910
AT5TE30315				AT1TE09960	AT1TE42100
AT5TE33550				AT1TE15840	AT1TE42175
AT5TE34720				AT1TE16370	AT1TE44060
AT5TE35005				AT1TE18295	AT1TE44105
AT5TE35015				AT1TE20035	AT1TE44120
AT5TE38735				AT1TE21575	AT1TE44235
AT5TE39345				AT1TE21785	AT1TE45365
AT5TE40235				AT1TE23160	AT1TE53600
AT5TE40475				AT1TE25890	AT1TE54585
AT5TE40480				AT1TE27335	AT1TE55590
AT5TE42035				AT1TE29920	AT1TE55630
AT5TE44480				AT1TE31660	AT1TE55955
AT5TE44485				AT1TE31955	AT1TE57530
AT5TE44850				AT1TE34720	AT1TE58700
AT5TE49540				AT1TE34825	AT1TE59005
AT5TE55245				AT1TE36890	AT1TE59735
AT5TE57335				AT1TE38570	AT1TE60840
AT5TE57495				AT1TE40530	AT1TE60935
AT5TE58020				AT1TE41790	AT1TE61145
AT5TE58285				AT1TE42190	AT1TE62440
AT5TE58645				AT1TE42825	AT1TE62980
AT5TE61030				AT1TE43180	AT1TE63170
AT5TE62210				AT1TE43195	AT1TE63745
AT5TE63290				AT1TE46915	AT1TE64325
AT5TE64430				AT1TE47395	AT1TE64905
AT5TE64780				AT1TE52650	AT1TE64930
AT5TE64805				AT1TE54375	AT1TE65065
AT5TE65980				AT1TE55400	AT1TE66570
AT5TE66180				AT1TE55510	AT1TE66575
AT5TE66920				AT1TE56040	AT1TE66735
AT5TE67045				AT1TE56155	AT1TE67070
AT5TE68170				AT1TE56650	AT1TE67210
AT5TE68230				AT1TE56835	AT1TE67495
AT5TE75800				AT1TE57460	AT1TE67920
AT5TE76210				AT1TE57530	AT1TE68660
AT5TE77640				AT1TE58260	AT1TE69270
AT5TE78770				AT1TE58700	AT1TE69650
AT5TE81510				AT1TE59510	AT1TE69850
AT5TE81775				AT1TE59755	AT1TE70390
AT5TE82585				AT1TE62970	AT1TE71330
AT5TE83180				AT1TE63060	AT1TE71490
AT5TE84790				AT1TE63785	AT1TE71725
AT5TE87100				AT1TE63970	AT1TE71775
AT5TE88530				AT1TE65380	AT1TE71950
AT5TE88740				AT1TE65840	AT1TE72060
AT5TE90145				AT1TE66095	AT1TE72850
AT5TE91625				AT1TE67720	AT1TE74200
AT5TE93055				AT1TE69285	AT1TE74530
AT5TE94620				AT1TE71080	AT1TE74575
AT5TE95845				AT1TE71525	AT1TE74670
AT5TE96750				AT1TE73340	AT1TE75260
AT1TE11950				AT1TE73540	AT1TE76540
AT1TE20840				AT1TE76460	AT1TE77790
AT1TE30235				AT1TE77025	AT1TE81065
AT1TE31380				AT1TE77140	AT1TE81155
AT1TE31775				AT1TE77520	AT1TE81575
AT1TE36605				AT1TE78250	AT1TE81880
AT1TE40170				AT1TE79205	AT1TE81935
AT1TE43120				AT1TE81155	AT1TE82695
AT1TE51820				AT1TE81950	AT1TE82845
AT1TE51835				AT1TE84665	AT1TE83420
AT1TE77510				AT1TE90300	AT1TE83925
AT1TE78490				AT1TE93240	AT1TE86120
AT1TE80685				AT1TE93850	AT1TE86305
AT1TE85290				AT1TE94380	AT1TE87250
AT1TE91440				AT2TE05515	AT1TE90070
AT1TE95295				AT2TE05650	AT1TE91400
AT2TE04800				AT2TE06955	AT1TE92540
AT2TE18055				AT2TE08605	AT1TE92860
AT2TE18915				AT2TE09100	AT1TE93300
AT2TE20735				AT2TE09665	AT1TE94200
AT2TE26680				AT2TE10750	AT1TE95555
AT2TE28290				AT2TE11765	AT1TE96780
AT2TE29775				AT2TE12510	AT1TE96830
AT2TE35695				AT2TE13060	AT2TE00980
AT2TE71535				AT2TE18045	AT2TE01630
AT2TE77015				AT2TE18815	AT2TE02190
AT2TE82150				AT2TE19945	AT2TE02680
AT3TE05770				AT2TE20985	AT2TE07015
AT3TE05950				AT2TE22020	AT2TE07880
AT3TE13060				AT2TE22795	AT2TE09300
AT3TE43080				AT2TE25090	AT2TE10230
AT3TE43175				AT2TE25685	AT2TE10880
AT3TE43830				AT2TE25940	AT2TE11075
AT3TE43945				AT2TE26670	AT2TE11210
AT3TE45650				AT2TE26845	AT2TE11765
AT3TE48455				AT2TE27180	AT2TE13710
AT3TE48910				AT2TE28550	AT2TE15975
AT3TE63500				AT2TE29710	AT2TE17500
AT3TE65820				AT2TE30390	AT2TE18255
AT3TE67325				AT2TE30980	AT2TE18815
AT3TE67330				AT2TE32950	AT2TE18895
AT3TE69475				AT2TE32970	AT2TE19370
AT3TE92720				AT2TE33965	AT2TE20170
AT4TE06680				AT2TE36595	AT2TE20850
AT4TE09225				AT2TE36730	AT2TE22590
AT4TE09245				AT2TE39520	AT2TE24640
AT4TE09565				AT2TE39680	AT2TE25300
AT4TE09580				AT2TE42810	AT2TE26620
AT4TE10335				AT2TE45460	AT2TE26670
AT4TE16310				AT2TE45795	AT2TE27470
AT4TE23630				AT2TE48795	AT2TE28790
AT4TE32070				AT2TE49950	AT2TE29775
AT4TE33015				AT2TE50475	AT2TE29890
AT4TE33200				AT2TE51765	AT2TE30160
AT4TE37565				AT2TE52410	AT2TE30180
AT4TE42950				AT2TE54780	AT2TE30240
AT4TE44900				AT2TE56870	AT2TE33940
AT4TE56270				AT2TE57390	AT2TE33965
AT4TE74230				AT2TE60365	AT2TE35260
AT5TE15240				AT2TE60570	AT2TE37085
AT5TE30490				AT2TE60850	AT2TE37850
AT5TE35265				AT2TE62705	AT2TE39090
AT5TE41600				AT2TE63800	AT2TE40090
AT5TE42030				AT2TE63940	AT2TE40675
AT5TE44200				AT2TE64160	AT2TE41765
AT5TE44595				AT2TE64510	AT2TE42055
AT5TE46155				AT2TE65830	AT2TE42855
AT5TE46165				AT2TE67250	AT2TE44730
AT5TE58950				AT2TE76210	AT2TE44930
AT5TE59170				AT2TE77900	AT2TE44935
AT5TE59610				AT2TE82400	AT2TE45120
AT5TE74920				AT2TE84250	AT2TE45460
AT5TE75530				AT2TE86100	AT2TE45925
AT5TE76005				AT2TE87645	AT2TE47650
AT5TE78215				AT3TE05775	AT2TE48795
AT1TE09960				AT3TE11165	AT2TE50880
AT1TE34295				AT3TE13070	AT2TE51370
AT1TE39710				AT3TE15140	AT2TE51940
AT1TE41790				AT3TE18510	AT2TE54780
AT1TE54480				AT3TE18945	AT2TE55600
AT1TE55945				AT3TE19920	AT2TE56845
AT1TE65385				AT3TE25435	AT2TE57405
AT1TE67360				AT3TE27050	AT2TE57460
AT1TE69850				AT3TE28170	AT2TE59980
AT1TE69920				AT3TE29145	AT2TE71040
AT1TE71950				AT3TE32470	AT2TE71660
AT1TE75055				AT3TE35190	AT2TE73940
AT1TE81155				AT3TE35400	AT2TE74230
AT1TE86305				AT3TE36065	AT2TE75960
AT1TE93240				AT3TE37200	AT2TE77560
AT1TE95555				AT3TE37775	AT2TE81560
AT2TE01630				AT3TE39240	AT2TE83420
AT2TE04505				AT3TE40370	AT2TE84095
AT2TE05755				AT3TE40825	AT2TE84415
AT2TE11765				AT3TE41670	AT3TE02110
AT2TE12510				AT3TE42470	AT3TE04740
AT2TE15975				AT3TE43020	AT3TE06590
AT2TE28790				AT3TE43180	AT3TE11165
AT2TE42810				AT3TE43645	AT3TE13760
AT2TE77560				AT3TE43745	AT3TE14735
AT2TE86100				AT3TE45430	AT3TE22970
AT3TE07330				AT3TE45620	AT3TE25435
AT3TE20930				AT3TE45645	AT3TE29320
AT3TE22200				AT3TE46030	AT3TE29970
AT3TE40530				AT3TE46960	AT3TE32310
AT3TE43085				AT3TE49640	AT3TE34320
AT3TE45430				AT3TE52250	AT3TE38115
AT3TE48460				AT3TE57720	AT3TE39520
AT3TE60150				AT3TE58870	AT3TE39735
AT3TE61480				AT3TE60285	AT3TE41800
AT3TE64205				AT3TE61480	AT3TE41815
AT3TE64400				AT3TE61790	AT3TE42275
AT3TE85990				AT3TE62735	AT3TE42470
AT3TE94220				AT3TE63260	AT3TE42870
AT4TE33000				AT3TE63305	AT3TE43020
AT4TE39355				AT3TE63440	AT3TE43090
AT4TE42860				AT3TE64055	AT3TE43460
AT4TE55690				AT3TE64375	AT3TE44015
AT4TE57475				AT3TE64400	AT3TE45430
AT4TE74540				AT3TE65475	AT3TE45620
AT4TE83950				AT3TE66755	AT3TE47715
AT4TE84980				AT3TE67445	AT3TE47905
AT5TE36080				AT3TE68110	AT3TE48180
AT5TE37540				AT3TE68660	AT3TE49045
AT5TE37825				AT3TE69115	AT3TE51210
AT5TE43580				AT3TE71770	AT3TE55055
AT5TE70890				AT3TE72275	AT3TE55095
AT5TE71450				AT3TE73810	AT3TE57715
AT5TE74560				AT3TE74000	AT3TE58870
				AT3TE75050	AT3TE60150
				AT3TE78030	AT3TE62780
				AT3TE79080	AT3TE63330
				AT3TE81750	AT3TE63505
				AT3TE88120	AT3TE64205
				AT3TE89385	AT3TE65970
				AT3TE92735	AT3TE66765
				AT3TE93620	AT3TE67310
				AT4TE00090	AT3TE68905
				AT4TE01420	AT3TE69475
				AT4TE01825	AT3TE69750
				AT4TE02165	AT3TE70135
				AT4TE02990	AT3TE70570
				AT4TE03175	AT3TE70915
				AT4TE03560	AT3TE71380
				AT4TE04090	AT3TE73180
				AT4TE05810	AT3TE73430
				AT4TE05880	AT3TE73435
				AT4TE06910	AT3TE75275
				AT4TE09225	AT3TE75450
				AT4TE09760	AT3TE76410
				AT4TE10600	AT3TE76625
				AT4TE11510	AT3TE79010
				AT4TE11705	AT3TE79080
				AT4TE12425	AT3TE79130
				AT4TE14145	AT3TE79820
				AT4TE17050	AT3TE82225
				AT4TE18080	AT3TE85990
				AT4TE18845	AT3TE86110
				AT4TE20250	AT3TE90280
				AT4TE22895	AT3TE91590
				AT4TE23630	AT3TE91780
				AT4TE24230	AT3TE92070
				AT4TE24260	AT3TE92210
				AT4TE25440	AT3TE94080
				AT4TE27975	AT4TE00085
				AT4TE28400	AT4TE00950
				AT4TE28860	AT4TE01640
				AT4TE31510	AT4TE02995
				AT4TE37560	AT4TE03560
				AT4TE39745	AT4TE06950
				AT4TE40870	AT4TE10440
				AT4TE41290	AT4TE16925
				AT4TE41820	AT4TE22760
				AT4TE42110	AT4TE23045
				AT4TE42895	AT4TE23765
				AT4TE42950	AT4TE25370
				AT4TE44265	AT4TE26710
				AT4TE44975	AT4TE28200
				AT4TE48435	AT4TE29025
				AT4TE48500	AT4TE29540
				AT4TE48660	AT4TE30225
				AT4TE48730	AT4TE31435
				AT4TE53540	AT4TE31850
				AT4TE54940	AT4TE33000
				AT4TE62135	AT4TE33970
				AT4TE64730	AT4TE34315
				AT4TE68380	AT4TE34655
				AT4TE72580	AT4TE34980
				AT4TE75430	AT4TE39045
				AT4TE75755	AT4TE39735
				AT4TE76875	AT4TE40050
				AT4TE78250	AT4TE41290
				AT4TE80960	AT4TE42860
				AT4TE82985	AT4TE42895
				AT4TE83060	AT4TE43240
				AT4TE83950	AT4TE43835
				AT4TE83955	AT4TE44650
				AT4TE84335	AT4TE44745
				AT4TE89730	AT4TE45160
				AT5TE01705	AT4TE46950
				AT5TE13650	AT4TE47040
				AT5TE14290	AT4TE48435
				AT5TE15890	AT4TE48730
				AT5TE21405	AT4TE50080
				AT5TE25660	AT4TE51405
				AT5TE27865	AT4TE51730
				AT5TE29000	AT4TE52540
				AT5TE29740	AT4TE54940
				AT5TE30060	AT4TE55060
				AT5TE31660	AT4TE55210
				AT5TE31840	AT4TE55390
				AT5TE31855	AT4TE57475
				AT5TE33010	AT4TE58535
				AT5TE34380	AT4TE58595
				AT5TE34715	AT4TE59920
				AT5TE34820	AT4TE65420
				AT5TE37755	AT4TE65510
				AT5TE40510	AT4TE83950
				AT5TE43450	AT4TE83955
				AT5TE43580	AT4TE86440
				AT5TE44475	AT4TE89325
				AT5TE46290	AT4TE89385
				AT5TE46460	AT4TE89595
				AT5TE48725	AT4TE90110
				AT5TE49545	AT5TE03930
				AT5TE50215	AT5TE03985
				AT5TE50900	AT5TE06060
				AT5TE52600	AT5TE11670
				AT5TE54660	AT5TE11825
				AT5TE55470	AT5TE12180
				AT5TE56530	AT5TE12250
				AT5TE57985	AT5TE13805
				AT5TE58890	AT5TE16775
				AT5TE59735	AT5TE17795
				AT5TE60645	AT5TE19490
				AT5TE61065	AT5TE21595
				AT5TE64990	AT5TE21625
				AT5TE65370	AT5TE22130
				AT5TE65420	AT5TE22365
				AT5TE65560	AT5TE23185
				AT5TE66280	AT5TE23325
				AT5TE66335	AT5TE25580
				AT5TE67325	AT5TE27600
				AT5TE67460	AT5TE29570
				AT5TE67885	AT5TE29770
				AT5TE68255	AT5TE30045
				AT5TE72200	AT5TE30585
				AT5TE73035	AT5TE33460
				AT5TE76190	AT5TE34440
				AT5TE81560	AT5TE34565
				AT5TE87410	AT5TE34910
				AT5TE87420	AT5TE35680
				AT5TE87435	AT5TE35715
				AT5TE87560	AT5TE36080
				AT5TE87870	AT5TE37750
				AT5TE88840	AT5TE37755
				AT5TE90220	AT5TE37825
				AT5TE90620	AT5TE38860
				AT5TE90710	AT5TE39350
					AT5TE40020
					AT5TE40500
					AT5TE47780
					AT5TE48580
					AT5TE48715
					AT5TE49430
					AT5TE49635
					AT5TE50790
					AT5TE50915
					AT5TE52275
					AT5TE53585
					AT5TE54010
					AT5TE54050
					AT5TE54235
					AT5TE54890
					AT5TE54995
					AT5TE55200
					AT5TE55270
					AT5TE56340
					AT5TE56560
					AT5TE57010
					AT5TE57090
					AT5TE59075
					AT5TE60945
					AT5TE62175
					AT5TE62390
					AT5TE62740
					AT5TE62920
					AT5TE65020
					AT5TE65520
					AT5TE65535
					AT5TE65640
					AT5TE66100
					AT5TE66535
					AT5TE67885
					AT5TE67995
					AT5TE68240
					AT5TE69820
					AT5TE69960
					AT5TE71005
					AT5TE71450
					AT5TE73845
					AT5TE74335
					AT5TE75535
					AT5TE76080
					AT5TE80015
					AT5TE80740
					AT5TE81005
					AT5TE84250
					AT5TE87420
					AT5TE87435
					AT5TE87440
					AT5TE88890
					AT5TE90745
					AT5TE91030
					AT5TE91520
					AT5TE91620
					AT5TE93065
					AT5TE94040
					AT5TE95745
					AT5TE96830

## Sheet: Fig. 2a
Fig. 2a: TE superfamilies in the Arabidopsis thaliana genome, TE-G transcripts, and ATE-G isoforms
Total TEs	TE Groups	TEs associated to TE-G transcripts	TE Groups	TEs involved in TE-AS	TE Groups	TEs involved in TE-ATP	TE Groups			TE Classification	Total TEs	TE-Gt	TE-AS	TE-ATP
AT2TE17095	DHH	AT1TE00225	DHH	AT1TE41070	DHH	AT1TE63480	RLC			RLC (LTR/Copia)	1017	178	31	67
AT2TE08320	DHH	AT1TE01760	DHH	AT1TE41080	DTM	AT2TE31130	DHH			RLG (LTR/Gypsy)	2906	282	54	71
AT1TE51985	DHH	AT1TE02175	DHH	AT1TE41090	DHH	AT3TE58870	DHH			RIX (LINE)	936	126	20	44
AT5TE52795	DHH	AT1TE02180	DHH	AT3TE32910	DTA	AT4TE41290	DHH			RSX (SINE)	113	19	1	5
AT5TE45920	DHH	AT1TE02270	DHH	AT5TE34670	DTC	AT1TE11020	DTC			DTX (TIR/Unclassified)	901	97	12	33
AT3TE59535	DHH	AT1TE02465	DHH	AT1TE91810	DHH	AT1TE36885	DHH			DTT (TIR/Mariner)	397	52	11	18
AT3TE53245	DHH	AT1TE02980	DHH	AT3TE49055	RLG	AT1TE86740	DTM			DTA (TIR/hAT)	585	68	17	22
AT1TE43740	DHH	AT1TE03010	DHH	AT3TE55005	DTM	AT2TE37450	DTM			DTM (TIR/Mutator)	3136	625	125	180
AT3TE34225	DHH	AT1TE03785	DHH	AT4TE27975	DHH	AT2TE64130	DTM			DTH (TIR/Harbinger)	256	48	13	26
AT3TE69475	DHH	AT1TE03790	DHH	AT5TE39035	RLG	AT3TE45595	RIX			DTC (TIR/CACTA)	568	114	28	34
AT2TE25020	DHH	AT1TE03930	DHH	AT1TE01665	DTM	AT3TE65810	DTM			DHH (HELITRON)	7938	1566	142	552
AT3TE65875	DHH	AT1TE03935	DHH	AT1TE58465	DTA	AT4TE39650	DTM			TXX (Unclassified)	128	19	8	12
AT3TE58655	DHH	AT1TE04510	DHH	AT1TE60725	DTX	AT5TE83180	DTM			Total	18881	3194	462	1064
AT3TE18040	DHH	AT1TE07360	DHH	AT2TE05525	DHH	AT1TE20840	DTM
AT3TE52935	DHH	AT1TE08020	DHH	AT2TE06955	DTM	AT1TE41930	DHH
AT3TE57600	DHH	AT1TE08055	DHH	AT2TE48070	DTM	AT1TE55555	DTM
AT4TE08260	DHH	AT1TE08190	DHH	AT4TE11975	DHH	AT2TE04505	DHH
AT2TE37325	DHH	AT1TE08415	DHH	AT4TE12425	DTM	AT2TE05725	DHH
AT3TE50500	DHH	AT1TE08420	DHH	AT4TE89730	DHH	AT2TE82150	DTH
AT2TE24680	DHH	AT1TE09375	DHH	AT5TE67040	DTM	AT3TE15145	DTC
AT5TE47895	DHH	AT1TE09380	DHH	AT2TE01530	RIX	AT3TE43175	RLC
AT1TE41625	DHH	AT1TE09700	DHH	AT5TE14570	DTM	AT3TE54525	RLC
AT4TE18205	DHH	AT1TE09820	DHH	AT2TE52640	DTM	AT3TE65820	DTM
AT2TE18975	DHH	AT1TE09960	DHH	AT5TE37210	DHH	AT3TE82575	DHH
AT5TE41395	DHH	AT1TE10190	DHH	AT1TE98130	DTA	AT4TE11295	DHH
AT2TE16660	DHH	AT1TE10875	DHH	AT2TE57075	DTM	AT4TE23720	DHH
AT4TE17970	DHH	AT1TE10995	DHH	AT4TE39650	DTM	AT4TE39200	DHH
AT2TE10385	DHH	AT1TE11110	DHH	AT4TE09245	DHH	AT4TE52540	TXX
AT3TE67330	DHH	AT1TE11630	DHH	AT1TE93240	DHH	AT5TE16270	RLG
AT5TE36970	DHH	AT1TE12520	DHH	AT5TE30265	DHH	AT5TE42030	RLG
AT1TE65205	DHH	AT1TE13300	DHH	AT2TE64130	DTM	AT5TE59170	DHH
AT1TE15090	DHH	AT1TE13965	DHH	AT1TE03050	DTM	AT1TE02175	DHH
AT2TE17975	DHH	AT1TE14025	DHH	AT1TE15370	DTA	AT1TE02980	DHH
AT3TE62100	DHH	AT1TE14230	DHH	AT1TE56690	DHH	AT1TE16370	DHH
AT5TE47085	DHH	AT1TE14500	DHH	AT1TE68390	DTM	AT1TE18295	DHH
AT1TE75305	DHH	AT1TE14870	DHH	AT1TE69295	DTC	AT1TE21785	DHH
AT1TE31775	DHH	AT1TE15090	DHH	AT1TE98095	DTT	AT1TE34825	DHH
AT2TE29775	DHH	AT1TE15600	DHH	AT2TE01080	RIX	AT1TE36890	DHH
AT3TE62310	DHH	AT1TE15840	DHH	AT3TE30150	DTM	AT1TE46915	DHH
AT5TE43705	DHH	AT1TE16080	DHH	AT3TE60155	RLG	AT1TE59510	DHH
AT5TE58950	DHH	AT1TE16330	DHH	AT4TE36760	DHH	AT1TE63970	DHH
AT2TE73320	DHH	AT1TE16370	DHH	AT4TE83080	DTM	AT1TE71080	DHH
AT5TE62740	DHH	AT1TE17410	DHH	AT4TE83085	DTM	AT1TE81950	DTX
AT2TE16220	DHH	AT1TE17560	DHH	AT5TE83180	DTM	AT1TE90300	DHH
AT4TE22600	DHH	AT1TE17875	DHH	AT5TE96750	DTC	AT2TE09665	DHH
AT4TE18035	DHH	AT1TE18295	DHH	AT1TE78490	TXX	AT2TE25090	DHH
AT2TE19400	DHH	AT1TE18790	DHH	AT2TE26680	DTC	AT2TE30980	DHH
AT3TE54385	DHH	AT1TE18955	DHH	AT2TE71535	RLC	AT2TE36730	DHH
AT2TE16270	DHH	AT1TE19730	DHH	AT3TE13060	RLG	AT2TE39680	DHH
AT1TE74615	DHH	AT1TE20035	DHH	AT3TE63500	DHH	AT2TE56870	DTM
AT4TE19550	DHH	AT1TE20040	DHH	AT3TE69475	DHH	AT2TE67250	DTM
AT2TE11165	DHH	AT1TE20165	DHH	AT3TE92720	DHH	AT2TE76210	DHH
AT5TE31350	DHH	AT1TE20180	DHH	AT4TE09225	RLC	AT2TE77900	DHH
AT3TE52625	DHH	AT1TE20675	DHH	AT4TE44900	DTX	AT3TE15140	DHH
AT1TE45080	DHH	AT1TE21470	DHH	AT5TE44200	DTM	AT3TE19920	DHH
AT4TE21220	DHH	AT1TE21575	DHH	AT5TE44595	DTM	AT3TE35190	DHH
AT1TE85290	DHH	AT1TE21785	DHH	AT1TE69920	DHH	AT3TE35400	DTM
AT1TE48050	DHH	AT1TE22560	DHH	AT2TE28790	DHH	AT3TE37200	DHH
AT1TE53815	DHH	AT1TE22795	DHH	AT2TE77560	DTM	AT3TE43180	RLC
AT2TE02805	DHH	AT1TE23065	DHH	AT2TE86100	RIX	AT3TE45650	DTA
AT4TE48050	DHH	AT1TE24255	DHH	AT3TE22200	DTM	AT3TE46960	DTM
AT5TE44945	DHH	AT1TE24730	DHH	AT4TE55690	DTM	AT3TE61790	DHH
AT1TE78720	DHH	AT1TE25110	DHH	AT4TE84980	DHH	AT3TE69115	DTM
AT4TE19405	DHH	AT1TE25115	DHH	AT1TE88825	DTC	AT3TE88120	DHH
AT1TE36485	DHH	AT1TE25125	DHH	AT5TE64430	DTM	AT3TE93620	DHH
AT5TE20630	DHH	AT1TE25470	DHH	AT4TE33015	DTM	AT4TE27975	DHH
AT1TE34015	DHH	AT1TE25680	DHH	AT5TE75530	DTH	AT5TE14290	DTM
AT1TE46095	DHH	AT1TE25890	DHH	AT5TE27610	DHH	AT5TE15890	DHH
AT1TE40120	DHH	AT1TE26290	DHH	AT1TE55945	DHH	AT5TE50900	DTM
AT4TE18385	DHH	AT1TE26305	DHH	AT3TE43175	RLC	AT5TE58890	DHH
AT5TE34810	DHH	AT1TE26610	DHH	AT5TE30490	DTM	AT5TE59735	DTM
AT2TE82905	DHH	AT1TE27335	DHH	AT1TE67460	DHH	AT5TE65370	RLC
AT5TE65275	DHH	AT1TE27650	DHH	AT1TE67465	DHH	AT5TE67460	DHH
AT5TE36400	DHH	AT1TE28620	DHH	AT3TE43480	DTX	AT5TE87410	DTH
AT2TE05410	DHH	AT1TE28655	DHH	AT1TE36605	DTA	AT5TE90710	DTM
AT1TE46830	DHH	AT1TE29390	DHH	AT4TE19970	DTH	AT1TE89775	RIX
AT3TE48060	DHH	AT1TE29410	DHH	AT5TE50370	DTM	AT4TE83080	DTM
AT4TE10840	DHH	AT1TE29415	DHH	AT3TE43085	DTM	AT1TE36485	DHH
AT5TE52920	DHH	AT1TE29920	DHH	AT2TE24650	RIX	AT1TE58700	RLC
AT5TE46950	DHH	AT1TE30235	DHH	AT3TE43080	DTA	AT3TE11165	DHH
AT5TE39480	DHH	AT1TE30250	DHH	AT1TE35670	DHH	AT4TE48435	DHH
AT1TE60435	DHH	AT1TE30820	DHH	AT1TE36485	DHH	AT4TE48730	RSX
AT4TE52280	DHH	AT1TE30840	DHH	AT1TE74230	DTM	AT5TE82585	RLC
AT3TE53185	DHH	AT1TE31660	DHH	AT2TE04505	DHH	AT1TE67460	DHH
AT5TE38935	DHH	AT1TE31760	DHH	AT2TE05725	DHH	AT5TE27520	DHH
AT1TE56620	DHH	AT1TE31775	DHH	AT2TE11165	DHH	AT2TE18815	DHH
AT1TE65925	DHH	AT1TE31925	DHH	AT2TE47585	DTM	AT3TE43020	DHH
AT2TE02160	DHH	AT1TE31940	DHH	AT3TE42270	DTM	AT3TE43080	DTA
AT3TE51195	DHH	AT1TE31955	DHH	AT3TE92305	DTM	AT4TE42895	RLC
AT5TE38945	DHH	AT1TE32095	DHH	AT4TE11295	DHH	AT1TE69295	DTC
AT1TE30770	DHH	AT1TE32230	DHH	AT4TE78270	DHH	AT3TE71210	DTH
AT2TE09885	DHH	AT1TE32655	DHH	AT5TE10430	DTA	AT3TE89880	RLC
AT2TE18495	DHH	AT1TE34290	DHH	AT5TE14340	DTH	AT4TE33010	DTM
AT3TE54295	DHH	AT1TE34295	DHH	AT5TE29680	DTM	AT5TE20970	DTC
AT3TE63440	DHH	AT1TE34435	DHH	AT3TE68110	DHH	AT5TE32420	RLG
AT2TE19705	DHH	AT1TE34720	DHH	AT4TE42160	DHH	AT5TE32425	DTM
AT4TE17660	DHH	AT1TE34825	DHH	AT5TE37200	DTA	AT5TE32430	DHH
AT4TE23940	DHH	AT1TE35180	DHH	AT5TE65420	RLC	AT5TE37345	DHH
AT1TE54770	DHH	AT1TE35580	DHH	AT5TE77555	DHH	AT5TE55640	RIX
AT2TE24820	DHH	AT1TE35670	DHH	AT3TE27240	RLG	AT1TE14870	DHH
AT1TE41905	DHH	AT1TE36125	DHH	AT2TE77015	RLG	AT1TE69285	DTM
AT3TE59360	DHH	AT1TE36485	DHH	AT4TE74230	RLG	AT2TE50120	DHH
AT1TE36890	DHH	AT1TE36590	DHH	AT3TE69355	DHH	AT3TE06550	RIX
AT3TE47935	DHH	AT1TE36775	DHH	AT5TE81775	DTM	AT3TE66935	DTM
AT2TE58530	DHH	AT1TE36885	DHH	AT3TE48910	DTM	AT3TE92720	DHH
AT5TE05390	DHH	AT1TE36890	DHH	AT4TE33200	RLC	AT3TE92735	DHH
AT2TE06025	DHH	AT1TE37050	DHH	AT4TE63170	DTM	AT4TE11295	DHH
AT3TE75945	DHH	AT1TE37635	DHH	AT2TE41665	DHH	AT5TE32815	DTA
AT4TE09245	DHH	AT1TE37715	DHH	AT3TE43425	DTT	AT5TE32830	DHH
AT2TE42940	DHH	AT1TE37745	DHH	AT5TE74560	DTM	AT5TE37350	DTM
AT2TE26995	DHH	AT1TE38465	DHH	AT1TE13240	RLG	AT1TE02465	DHH
AT4TE09255	DHH	AT1TE38570	DHH	AT1TE19730	DHH	AT1TE42100	DHH
AT5TE34865	DHH	AT1TE38740	DHH	AT1TE28500	RLG	AT1TE44105	DHH
AT3TE50805	DHH	AT1TE38755	DHH	AT1TE28505	RLG	AT1TE44120	DHH
AT5TE35185	DHH	AT1TE38780	DHH	AT1TE31080	RLG	AT1TE71775	RLC
AT3TE42655	DHH	AT1TE38820	DHH	AT1TE31385	DTH	AT1TE72060	RLC
AT2TE57230	DHH	AT1TE39165	DHH	AT1TE31940	DHH	AT1TE75260	DHH
AT2TE25970	DHH	AT1TE39565	DHH	AT1TE31945	RLC	AT1TE77790	DHH
AT2TE09570	DHH	AT1TE39710	DHH	AT1TE32425	DTT	AT1TE87250	DHH
AT5TE33990	DHH	AT1TE39860	DHH	AT1TE37635	DHH	AT1TE96780	DHH
AT1TE44255	DHH	AT1TE40005	DHH	AT1TE38820	DHH	AT2TE00980	DHH
AT5TE50290	DHH	AT1TE40095	DHH	AT1TE39590	DTM	AT2TE02680	DTX
AT5TE15610	DHH	AT1TE40170	DHH	AT1TE40285	DTM	AT2TE15975	RLC
AT2TE08575	DHH	AT1TE40465	DHH	AT1TE41800	RLC	AT2TE18255	DTX
AT2TE28205	DHH	AT1TE40520	DHH	AT1TE42705	DTH	AT2TE71040	DTA
AT5TE73320	DHH	AT1TE40530	DHH	AT1TE42850	RIX	AT3TE38115	DHH
AT4TE09825	DHH	AT1TE40610	DHH	AT1TE43360	DTM	AT3TE42870	DHH
AT1TE55985	DHH	AT1TE41070	DHH	AT1TE51340	DTM	AT3TE90280	DHH
AT1TE98640	DHH	AT1TE41090	DHH	AT1TE53050	RLG	AT4TE31850	DHH
AT5TE50805	DHH	AT1TE41210	DHH	AT1TE53060	RLG	AT4TE33000	RIX
AT4TE06680	DHH	AT1TE41400	DHH	AT1TE53065	RLG	AT4TE33970	DHH
AT1TE52240	DHH	AT1TE41610	DHH	AT1TE53090	RLC	AT4TE34655	DHH
AT2TE13800	DHH	AT1TE41615	DHH	AT1TE53095	RLC	AT4TE34980	DHH
AT5TE37060	DHH	AT1TE41625	DHH	AT1TE54825	RLC	AT4TE42860	RLC
AT5TE73035	DHH	AT1TE41670	DHH	AT1TE54835	RLC	AT4TE46950	DHH
AT5TE39020	DHH	AT1TE41680	DHH	AT1TE54845	RLC	AT4TE65510	DTH
AT4TE17790	DHH	AT1TE41730	DHH	AT1TE54850	RLC	AT5TE21625	DHH
AT1TE27810	DHH	AT1TE41910	DHH	AT1TE55125	RLG	AT5TE29570	DHH
AT1TE55670	DHH	AT1TE41930	DHH	AT1TE56515	DTM	AT5TE37825	RLG
AT1TE64240	DHH	AT1TE41935	DHH	AT1TE57770	DHH	AT5TE39350	DTM
AT1TE63170	DHH	AT1TE42010	DHH	AT1TE61140	DHH	AT5TE54235	DHH
AT5TE50535	DHH	AT1TE42100	DHH	AT1TE64505	DTC	AT5TE62920	DHH
AT4TE11940	DHH	AT1TE42165	DHH	AT1TE64755	DTM	AT3TE45620	RIX
AT1TE36060	DHH	AT1TE42190	DHH	AT1TE67380	DTC	AT1TE67465	DHH
AT4TE27175	DHH	AT1TE42515	DHH	AT1TE67470	DTX	AT3TE43000	DHH
AT3TE62670	DHH	AT1TE42530	DHH	AT1TE67530	DHH	AT5TE58025	DHH
AT5TE54545	DHH	AT1TE42655	DHH	AT1TE69990	DHH	AT3TE45615	DHH
AT2TE01630	DHH	AT1TE42665	DHH	AT1TE71765	DHH	AT1TE04835	RLG
AT1TE53350	DHH	AT1TE42945	DHH	AT1TE71770	DTA	AT1TE23520	DTM
AT1TE23505	DHH	AT1TE43180	DHH	AT1TE76350	DHH	AT1TE53045	RLG
AT1TE62285	DHH	AT1TE43190	DHH	AT1TE76780	DTM	AT1TE53050	RLG
AT5TE45905	DHH	AT1TE43195	DHH	AT1TE77880	DTX	AT1TE53080	DTM
AT3TE67160	DHH	AT1TE43670	DHH	AT1TE80465	DHH	AT1TE55515	DTX
AT3TE52385	DHH	AT1TE44060	DHH	AT1TE80485	RIX	AT1TE59820	DTM
AT1TE84230	DHH	AT1TE44105	DHH	AT1TE80810	DHH	AT1TE62450	DTC
AT5TE48895	DHH	AT1TE44120	DHH	AT1TE86620	RLC	AT1TE64505	DTC
AT2TE03055	DHH	AT1TE44255	DHH	AT1TE86740	DTM	AT1TE74385	RLC
AT5TE54980	DHH	AT1TE44275	DHH	AT1TE88160	DTM	AT1TE76780	DTM
AT5TE59075	DHH	AT1TE44785	DHH	AT1TE90130	DTC	AT1TE95230	DTM
AT3TE64485	DHH	AT1TE46020	DHH	AT1TE90350	RIX	AT1TE98130	DTA
AT3TE68875	DHH	AT1TE46540	DHH	AT1TE90580	DTM	AT2TE11755	DTM
AT3TE49015	DHH	AT1TE46915	DHH	AT1TE91070	DTM	AT2TE12220	DTM
AT1TE53250	DHH	AT1TE49140	DHH	AT1TE91365	DTM	AT2TE12900	DHH
AT5TE38875	DHH	AT1TE49145	DHH	AT1TE92240	DTT	AT2TE26850	RLG
AT2TE55980	DHH	AT1TE54250	DHH	AT1TE92820	DTM	AT2TE27480	RLG
AT5TE32675	DHH	AT1TE54375	DHH	AT1TE94220	DTT	AT2TE27945	DHH
AT1TE54670	DHH	AT1TE55400	DHH	AT1TE94640	DHH	AT2TE57075	DTM
AT3TE62800	DHH	AT1TE55590	DHH	AT1TE95230	DTM	AT2TE61100	RLG
AT1TE38775	DHH	AT1TE55630	DHH	AT2TE01420	RLG	AT2TE84260	DTC
AT1TE40240	DHH	AT1TE55845	DHH	AT2TE10885	DHH	AT3TE02240	TXX
AT2TE17960	DHH	AT1TE55925	DHH	AT2TE10890	DTT	AT3TE07855	DTM
AT1TE54120	DHH	AT1TE55945	DHH	AT2TE11755	DTM	AT3TE16190	DTC
AT3TE35250	DHH	AT1TE55955	DHH	AT2TE11760	RLG	AT3TE18490	DTC
AT2TE49335	DHH	AT1TE55960	DHH	AT2TE19685	DTA	AT3TE26560	DTC
AT2TE04900	DHH	AT1TE56155	DHH	AT2TE25290	DHH	AT3TE32730	RLG
AT5TE54805	DHH	AT1TE56585	DHH	AT2TE26110	DTC	AT3TE35255	RLG
AT4TE23180	DHH	AT1TE56595	DHH	AT2TE26660	RIX	AT3TE35790	DTC
AT3TE63500	DHH	AT1TE56650	DHH	AT2TE27215	RIX	AT3TE39230	DHH
AT2TE11410	DHH	AT1TE56690	DHH	AT2TE27950	RIX	AT3TE43380	DHH
AT1TE46030	DHH	AT1TE56695	DHH	AT2TE31130	DHH	AT3TE53345	DHH
AT5TE48410	DHH	AT1TE56700	DHH	AT2TE33105	DHH	AT3TE53350	RLG
AT5TE47920	DHH	AT1TE56735	DHH	AT2TE41840	RIX	AT3TE78630	DTC
AT2TE06750	DHH	AT1TE56765	DHH	AT2TE45520	RLG	AT4TE09535	RIX
AT3TE65005	DHH	AT1TE56775	DHH	AT2TE48170	DTM	AT4TE09540	RLG
AT2TE19885	DHH	AT1TE57125	DHH	AT2TE48890	DHH	AT4TE09570	RLG
AT3TE43880	DHH	AT1TE57290	DHH	AT2TE52395	DHH	AT4TE09590	RIX
AT5TE20660	DHH	AT1TE57305	DHH	AT2TE56040	DTM	AT4TE31685	RLC
AT2TE10785	DHH	AT1TE57460	DHH	AT2TE57160	TXX	AT4TE34565	DTM
AT1TE45220	DHH	AT1TE57560	DHH	AT2TE63320	DHH	AT4TE54820	DTM
AT5TE27905	DHH	AT1TE57770	DHH	AT2TE63325	DTT	AT4TE63170	DTM
AT2TE13970	DHH	AT1TE58155	DHH	AT2TE71050	DHH	AT4TE67780	RIX
AT3TE83280	DHH	AT1TE58260	DHH	AT3TE00320	DHH	AT5TE04360	DTM
AT5TE36260	DHH	AT1TE58460	DHH	AT3TE00780	DTM	AT5TE11225	DTM
AT2TE15560	DHH	AT1TE59190	DHH	AT3TE02100	DTM	AT5TE17235	DTM
AT3TE65715	DHH	AT1TE59310	DHH	AT3TE05960	DTC	AT5TE17325	RLG
AT1TE56640	DHH	AT1TE59415	DHH	AT3TE06290	DTM	AT5TE34720	DHH
AT4TE06880	DHH	AT1TE59510	DHH	AT3TE08290	RSX	AT5TE39345	DTM
AT1TE31590	DHH	AT1TE59660	DHH	AT3TE17310	DTX	AT5TE40505	RLG
AT5TE39940	DHH	AT1TE59735	DHH	AT3TE18490	DTC	AT5TE46930	RLG
AT3TE68255	DHH	AT1TE59770	DHH	AT3TE35255	RLG	AT5TE49540	DHH
AT4TE29795	DHH	AT1TE60030	DHH	AT3TE36450	DTM	AT5TE57495	RLG
AT1TE61065	DHH	AT1TE60380	DHH	AT3TE36455	DTM	AT5TE66180	DHH
AT1TE42635	DHH	AT1TE60385	DHH	AT3TE39145	DHH	AT5TE76210	RLC
AT1TE56255	DHH	AT1TE60435	DHH	AT3TE39230	DHH	AT5TE81110	DTM
AT2TE24760	DHH	AT1TE60705	DHH	AT3TE42280	DTM	AT5TE81775	DTM
AT4TE08240	DHH	AT1TE60840	DHH	AT3TE43005	DHH	AT5TE83620	DTM
AT2TE29180	DHH	AT1TE60935	DHH	AT3TE43015	DTM	AT5TE86630	DHH
AT1TE65160	DHH	AT1TE61140	DHH	AT3TE43630	RLC	AT5TE91625	DHH
AT4TE11825	DHH	AT1TE61145	DHH	AT3TE43770	DHH	AT5TE94620	DHH
AT2TE27905	DHH	AT1TE61335	DHH	AT3TE44620	RLG	AT5TE95845	DHH
AT5TE36530	DHH	AT1TE61750	DHH	AT3TE44915	DTM	AT5TE96750	DTC
AT3TE61480	DHH	AT1TE61755	DHH	AT3TE45595	RIX	AT1TE34295	DHH
AT5TE71030	DHH	AT1TE61800	DHH	AT3TE55060	DHH	AT1TE40170	DHH
AT4TE49195	DHH	AT1TE61805	DHH	AT3TE63320	DTM	AT1TE43120	DTC
AT3TE47260	DHH	AT1TE61870	DHH	AT3TE63880	DHH	AT1TE51820	DTC
AT1TE56170	DHH	AT1TE62110	DHH	AT3TE65810	DTM	AT1TE51830	RLG
AT3TE35050	DHH	AT1TE62620	DHH	AT3TE71210	DTH	AT1TE65640	DTM
AT1TE52350	DHH	AT1TE62865	DHH	AT3TE71430	DHH	AT1TE70105	DTM
AT1TE55575	DHH	AT1TE62890	DHH	AT3TE73025	DHH	AT1TE71045	RLC
AT2TE23905	DHH	AT1TE62950	DHH	AT3TE73035	DHH	AT1TE74370	DHH
AT1TE64055	DHH	AT1TE62980	DHH	AT3TE78350	DTC	AT1TE75055	DHH
AT5TE34715	DHH	AT1TE63045	DHH	AT3TE84065	DTM	AT1TE75350	RIX
AT1TE41260	DHH	AT1TE63060	DHH	AT4TE00955	DTA	AT1TE78475	TXX
AT2TE32315	DHH	AT1TE63130	DHH	AT4TE02530	DTA	AT1TE78490	TXX
AT3TE25425	DHH	AT1TE63170	DHH	AT4TE04425	RLG	AT1TE81945	DHH
AT3TE64515	DHH	AT1TE63525	DHH	AT4TE04430	RLG	AT1TE85290	DHH
AT1TE59415	DHH	AT1TE63540	DHH	AT4TE05235	DTM	AT1TE88320	DTX
AT5TE66020	DHH	AT1TE63745	DHH	AT4TE09360	RIX	AT1TE95895	DHH
AT1TE37890	DHH	AT1TE63785	DHH	AT4TE09570	RLG	AT1TE95990	DHH
AT4TE23215	DHH	AT1TE63970	DHH	AT4TE11585	DHH	AT2TE00095	RLG
AT2TE11840	DHH	AT1TE64325	DHH	AT4TE13930	RLC	AT2TE02420	DHH
AT1TE87630	DHH	AT1TE64490	DHH	AT4TE22170	RLG	AT2TE10735	DHH
AT4TE06555	DHH	AT1TE64630	DHH	AT4TE31690	RLC	AT2TE10740	DHH
AT2TE08255	DHH	AT1TE64750	DHH	AT4TE32800	DHH	AT2TE16800	RLG
AT3TE49210	DHH	AT1TE64820	DHH	AT4TE33910	DTX	AT2TE18915	DTM
AT4TE03530	DHH	AT1TE64900	DHH	AT4TE33940	DTX	AT2TE28325	RLC
AT3TE44975	DHH	AT1TE64905	DHH	AT4TE34010	RLG	AT2TE29775	DHH
AT2TE07765	DHH	AT1TE64930	DHH	AT4TE34430	DHH	AT2TE47585	DTM
AT3TE39205	DHH	AT1TE65065	DHH	AT4TE38955	DHH	AT2TE47790	DTA
AT1TE58820	DHH	AT1TE65200	DHH	AT4TE38960	DHH	AT2TE56730	DHH
AT4TE23780	DHH	AT1TE65205	DHH	AT4TE42875	DHH	AT2TE77015	RLG
AT1TE44265	DHH	AT1TE65380	DHH	AT4TE42880	DHH	AT2TE84980	RLC
AT5TE49855	DHH	AT1TE65535	DHH	AT4TE43220	DHH	AT3TE05770	DHH
AT1TE43350	DHH	AT1TE65680	DHH	AT4TE49490	DTT	AT3TE09730	DHH
AT2TE10005	DHH	AT1TE65840	DHH	AT4TE50935	RLG	AT3TE13060	RLG
AT5TE54320	DHH	AT1TE65855	DHH	AT4TE58010	DTT	AT3TE32935	DHH
AT4TE12275	DHH	AT1TE65980	DHH	AT4TE67650	RLG	AT3TE40445	RIX
AT3TE45045	DHH	AT1TE66095	DHH	AT4TE73750	RLC	AT3TE43995	DHH
AT2TE12475	DHH	AT1TE66125	DHH	AT4TE86210	DHH	AT3TE45650	DTA
AT2TE08360	DHH	AT1TE66155	DHH	AT5TE17325	RLG	AT3TE57150	RLG
AT5TE64195	DHH	AT1TE66570	DHH	AT5TE17350	RLG	AT3TE60810	DHH
AT1TE40090	DHH	AT1TE66640	DHH	AT5TE18975	DTM	AT3TE63035	RLG
AT4TE35580	DHH	AT1TE66725	DHH	AT5TE20425	DTM	AT3TE69475	DHH
AT2TE27235	DHH	AT1TE67070	DHH	AT5TE20430	DTM	AT4TE02735	DHH
AT5TE67885	DHH	AT1TE67210	DHH	AT5TE21300	DHH	AT4TE06680	DHH
AT1TE15510	DHH	AT1TE67460	DHH	AT5TE29060	DHH	AT4TE09565	DTC
AT1TE55100	DHH	AT1TE67465	DHH	AT5TE29605	DHH	AT4TE10335	RLC
AT5TE44955	DHH	AT1TE67495	DHH	AT5TE29610	DTT	AT4TE16310	DHH
AT1TE74085	DHH	AT1TE67530	DHH	AT5TE29670	DHH	AT4TE23780	DHH
AT2TE52670	DHH	AT1TE67570	DHH	AT5TE30315	DHH	AT4TE27110	DHH
AT3TE49835	DHH	AT1TE67650	DHH	AT5TE34720	DHH	AT4TE28690	DTH
AT5TE37930	DHH	AT1TE67720	DHH	AT5TE35005	DTM	AT4TE39660	DHH
AT2TE17275	DHH	AT1TE67750	DHH	AT5TE38735	DTC	AT4TE44900	DTX
AT5TE54890	DHH	AT1TE67785	DHH	AT5TE39345	DTM	AT4TE56270	RLC
AT4TE29275	DHH	AT1TE67920	DHH	AT5TE40235	RLG	AT4TE74230	RLG
AT2TE02220	DHH	AT1TE68100	DHH	AT5TE40475	DTX	AT5TE17345	RLG
AT3TE64920	DHH	AT1TE68265	DHH	AT5TE40480	DTX	AT5TE25800	DHH
AT3TE70035	DHH	AT1TE68605	DHH	AT5TE42035	RLG	AT5TE29800	DTM
AT1TE64445	DHH	AT1TE68810	DHH	AT5TE44480	DHH	AT5TE39335	DTM
AT5TE65310	DHH	AT1TE69270	DHH	AT5TE44485	DTT	AT5TE50845	DHH
AT2TE35115	DHH	AT1TE69740	DHH	AT5TE44850	DTC	AT5TE57635	RIX
AT5TE31735	DHH	AT1TE69850	DHH	AT5TE57335	RLC	AT5TE58950	DHH
AT1TE62220	DHH	AT1TE69855	DHH	AT5TE57495	RLG	AT5TE65550	RLC
AT2TE02335	DHH	AT1TE69920	DHH	AT5TE58020	DTM	AT5TE68445	RIX
AT3TE52090	DHH	AT1TE69990	DHH	AT5TE58285	DTM	AT5TE74920	DHH
AT1TE38035	DHH	AT1TE70640	DHH	AT5TE61030	DTM	AT5TE76005	DHH
AT2TE27275	DHH	AT1TE70645	DHH	AT5TE62210	DTC	AT5TE78215	DTC
AT2TE16705	DHH	AT1TE70660	DHH	AT5TE64805	DHH	AT1TE00680	DTM
AT3TE51880	DHH	AT1TE70670	DHH	AT5TE65980	DTM	AT1TE01665	DTM
AT1TE42430	DHH	AT1TE70730	DHH	AT5TE67045	DTM	AT1TE03935	DHH
AT3TE54275	DHH	AT1TE71030	DHH	AT5TE68170	DTM	AT1TE04510	DHH
AT3TE69155	DHH	AT1TE71080	DHH	AT5TE68230	DTM	AT1TE09080	DTM
AT4TE10720	DHH	AT1TE71330	DHH	AT5TE75800	DTM	AT1TE15840	DHH
AT3TE62750	DHH	AT1TE71490	DHH	AT5TE77640	DHH	AT1TE21575	DHH
AT5TE46945	DHH	AT1TE71525	DHH	AT5TE78770	DTM	AT1TE23160	RLC
AT5TE95380	DHH	AT1TE71720	DHH	AT5TE87100	DTM	AT1TE25890	DHH
AT4TE22535	DHH	AT1TE71725	DHH	AT5TE88530	DTH	AT1TE29920	DHH
AT2TE04910	DHH	AT1TE71765	DHH	AT5TE88740	DTC	AT1TE31660	DHH
AT2TE63435	DHH	AT1TE72135	DHH	AT5TE91625	DHH	AT1TE31955	DHH
AT3TE74700	DHH	AT1TE72420	DHH	AT5TE93055	DTA	AT1TE34720	DHH
AT5TE07950	DHH	AT1TE72455	DHH	AT1TE11950	DTM	AT1TE38570	DHH
AT2TE61325	DHH	AT1TE72465	DHH	AT1TE20840	DTM	AT1TE40530	DHH
AT4TE23875	DHH	AT1TE72655	DHH	AT1TE30235	DHH	AT1TE41080	DTM
AT3TE70130	DHH	AT1TE73140	DHH	AT1TE31380	DTM	AT1TE41790	TXX
AT3TE44010	DHH	AT1TE73540	DHH	AT1TE40170	DHH	AT1TE42190	DHH
AT3TE34180	DHH	AT1TE74085	DHH	AT1TE51835	DTC	AT1TE42825	DTM
AT2TE23385	DHH	AT1TE74200	DHH	AT1TE77510	DTM	AT1TE43180	DHH
AT4TE32315	DHH	AT1TE74370	DHH	AT1TE85290	DHH	AT1TE43195	DHH
AT4TE23520	DHH	AT1TE74485	DHH	AT1TE95295	DHH	AT1TE47395	RLG
AT5TE31640	DHH	AT1TE74530	DHH	AT2TE04800	RIX	AT1TE52650	DTM
AT5TE09455	DHH	AT1TE74670	DHH	AT2TE18915	DTM	AT1TE54375	DHH
AT3TE61200	DHH	AT1TE75055	DHH	AT2TE20735	RLG	AT1TE55400	DHH
AT2TE27270	DHH	AT1TE75110	DHH	AT2TE28290	DTA	AT1TE55510	DTM
AT5TE49930	DHH	AT1TE75260	DHH	AT2TE29775	DHH	AT1TE56040	DTM
AT1TE37925	DHH	AT1TE75455	DHH	AT2TE35695	DHH	AT1TE56155	DHH
AT4TE19730	DHH	AT1TE75540	DHH	AT3TE05770	DHH	AT1TE56650	DHH
AT5TE87420	DHH	AT1TE76350	DHH	AT3TE05950	DTM	AT1TE56835	DTM
AT4TE09910	DHH	AT1TE76460	DHH	AT3TE43830	DTM	AT1TE57460	DHH
AT2TE48795	DHH	AT1TE76530	DHH	AT3TE43945	DTM	AT1TE57530	RLC
AT2TE42855	DHH	AT1TE77025	DHH	AT3TE45650	DTA	AT1TE58260	DHH
AT5TE11330	DHH	AT1TE77090	DHH	AT3TE48455	RIX	AT1TE59755	RLC
AT3TE50455	DHH	AT1TE77140	DHH	AT3TE65820	DTM	AT1TE63060	DHH
AT5TE06875	DHH	AT1TE77440	DHH	AT3TE67325	DTA	AT1TE63785	DHH
AT5TE55655	DHH	AT1TE77520	DHH	AT3TE67330	DHH	AT1TE65380	DHH
AT5TE17300	DHH	AT1TE77790	DHH	AT4TE06680	DHH	AT1TE65840	DHH
AT1TE98910	DHH	AT1TE78115	DHH	AT4TE09565	DTC	AT1TE66095	DHH
AT5TE33220	DHH	AT1TE78210	DHH	AT4TE09580	DTC	AT1TE67720	DHH
AT5TE56015	DHH	AT1TE78250	DHH	AT4TE10335	RLC	AT1TE69285	DTM
AT3TE64495	DHH	AT1TE78505	DHH	AT4TE16310	DHH	AT1TE71525	DHH
AT3TE33545	DHH	AT1TE78585	DHH	AT4TE23630	DHH	AT1TE73340	RSX
AT5TE54875	DHH	AT1TE78595	DHH	AT4TE32070	DTM	AT1TE73540	DHH
AT4TE21775	DHH	AT1TE78620	DHH	AT4TE37565	DTM	AT1TE76460	DHH
AT4TE54920	DHH	AT1TE79125	DHH	AT4TE56270	RLC	AT1TE77025	DHH
AT5TE39440	DHH	AT1TE79205	DHH	AT5TE35265	DTM	AT1TE77140	DHH
AT5TE74510	DHH	AT1TE79830	DHH	AT5TE41600	DTC	AT1TE78250	DHH
AT1TE22750	DHH	AT1TE80465	DHH	AT5TE42030	RLG	AT1TE79205	DHH
AT4TE24895	DHH	AT1TE80470	DHH	AT5TE46155	DTM	AT1TE84665	DHH
AT5TE69870	DHH	AT1TE80490	DHH	AT5TE46165	DTM	AT1TE93240	DHH
AT3TE53935	DHH	AT1TE80680	DHH	AT5TE58950	DHH	AT1TE93850	DTM
AT1TE92165	DHH	AT1TE80685	DHH	AT5TE59170	DHH	AT1TE94380	DHH
AT2TE50140	DHH	AT1TE80810	DHH	AT5TE59610	DHH	AT2TE05515	DHH
AT2TE05605	DHH	AT1TE81155	DHH	AT5TE74920	DHH	AT2TE05650	DHH
AT4TE19610	DHH	AT1TE81730	DHH	AT5TE76005	DHH	AT2TE06955	DTM
AT3TE36505	DHH	AT1TE81795	DHH	AT5TE78215	DTC	AT2TE08605	DTM
AT3TE45515	DHH	AT1TE81935	DHH	AT1TE09960	DHH	AT2TE09100	RLC
AT1TE85730	DHH	AT1TE81940	DHH	AT1TE34295	DHH	AT2TE10750	DHH
AT3TE64675	DHH	AT1TE81945	DHH	AT1TE39710	DHH	AT2TE12510	RLC
AT5TE52190	DHH	AT1TE81990	DHH	AT1TE41790	TXX	AT2TE13060	RLC
AT5TE51960	DHH	AT1TE82695	DHH	AT1TE54480	RLG	AT2TE18045	DTM
AT2TE25260	DHH	AT1TE82790	DHH	AT1TE65385	DTM	AT2TE19945	DHH
AT5TE39935	DHH	AT1TE82845	DHH	AT1TE69850	DHH	AT2TE20985	DHH
AT4TE47470	DHH	AT1TE82950	DHH	AT1TE75055	DHH	AT2TE22020	RSX
AT3TE34920	DHH	AT1TE83335	DHH	AT1TE81155	DHH	AT2TE22795	DHH
AT5TE19645	DHH	AT1TE83380	DHH	AT1TE86305	TXX	AT2TE25685	DTA
AT1TE65885	DHH	AT1TE83420	DHH	AT2TE01630	DHH	AT2TE25940	DTM
AT1TE52570	DHH	AT1TE83640	DHH	AT2TE05755	DTM	AT2TE26845	RLG
AT2TE29225	DHH	AT1TE83875	DHH	AT2TE11765	RLG	AT2TE27180	DHH
AT1TE53170	DHH	AT1TE83925	DHH	AT2TE12510	RLC	AT2TE28550	DHH
AT3TE46655	DHH	AT1TE84665	DHH	AT2TE15975	RLC	AT2TE29710	DTM
AT3TE68145	DHH	AT1TE85075	DHH	AT2TE42810	DTM	AT2TE30390	DHH
AT2TE20295	DHH	AT1TE85165	DHH	AT3TE07330	TXX	AT2TE32950	DHH
AT5TE36005	DHH	AT1TE85290	DHH	AT3TE20930	TXX	AT2TE32970	DHH
AT5TE25600	DHH	AT1TE86260	DHH	AT3TE45430	RLG	AT2TE36595	DHH
AT4TE18080	DHH	AT1TE87140	DHH	AT3TE48460	RLC	AT2TE39520	DHH
AT5TE50115	DHH	AT1TE87250	DHH	AT3TE60150	RLG	AT2TE45795	DHH
AT1TE57560	DHH	AT1TE87375	DHH	AT3TE61480	DHH	AT2TE49950	DHH
AT4TE17655	DHH	AT1TE88450	DHH	AT3TE64205	DHH	AT2TE50475	DHH
AT1TE69270	DHH	AT1TE88535	DHH	AT3TE64400	DTM	AT2TE51765	DHH
AT5TE48085	DHH	AT1TE88820	DHH	AT3TE85990	DTM	AT2TE52410	DHH
AT2TE16695	DHH	AT1TE90070	DHH	AT3TE94220	RLG	AT2TE60365	DHH
AT3TE43660	DHH	AT1TE90300	DHH	AT4TE39355	DHH	AT2TE60570	DHH
AT2TE20975	DHH	AT1TE90570	DHH	AT4TE42860	RLC	AT2TE60850	DTM
AT1TE56260	DHH	AT1TE91810	DHH	AT4TE57475	DHH	AT2TE62705	DHH
AT3TE29145	DHH	AT1TE92165	DHH	AT4TE74540	DHH	AT2TE63800	DTC
AT1TE01615	DHH	AT1TE92540	DHH	AT4TE83950	DHH	AT2TE63940	DHH
AT1TE45895	DHH	AT1TE93240	DHH	AT5TE36080	RLG	AT2TE64160	DHH
AT2TE33080	DHH	AT1TE93300	DHH	AT5TE37540	DHH	AT2TE64510	DHH
AT4TE30725	DHH	AT1TE93405	DHH	AT5TE37825	RLG	AT2TE65830	DHH
AT2TE33540	DHH	AT1TE93420	DHH	AT5TE43580	DTH	AT2TE84250	DTH
AT4TE19370	DHH	AT1TE94200	DHH	AT5TE70890	DHH	AT2TE87645	DHH
AT1TE75780	DHH	AT1TE94225	DHH	AT5TE71450	TXX	AT3TE02240	TXX
AT5TE46985	DHH	AT1TE94380	DHH	AT1TE42250	RLG	AT3TE05775	DTA
AT2TE18505	DHH	AT1TE94640	DHH	AT1TE54100	DTH	AT3TE13070	DTM
AT2TE26670	DHH	AT1TE95250	DHH	AT1TE54330	TXX	AT3TE18510	DHH
AT3TE90045	DHH	AT1TE95295	DHH	AT1TE56695	DHH	AT3TE18945	DHH
AT5TE53515	DHH	AT1TE95555	DHH	AT1TE57910	RLG	AT3TE27050	DTM
AT5TE16790	DHH	AT1TE95895	DHH	AT1TE68100	DHH	AT3TE28170	DHH
AT1TE26120	DHH	AT1TE95980	DHH	AT1TE80680	DHH	AT3TE29145	DHH
AT5TE52330	DHH	AT1TE95990	DHH	AT1TE99345	DTM	AT3TE32470	DHH
AT3TE76040	DHH	AT1TE96780	DHH	AT2TE16090	RLG	AT3TE36065	DHH
AT4TE08410	DHH	AT1TE97605	DHH	AT2TE26610	RLG	AT3TE37775	DHH
AT1TE40695	DHH	AT1TE98800	DHH	AT2TE59880	DHH	AT3TE39240	DHH
AT2TE25830	DHH	AT1TE99370	DHH	AT2TE76840	DHH	AT3TE40370	DTM
AT3TE45630	DHH	AT2TE00355	DHH	AT3TE27170	DTH	AT3TE40825	DHH
AT5TE37215	DHH	AT2TE00980	DHH	AT3TE32485	DHH	AT3TE41670	DHH
AT4TE33365	DHH	AT2TE01035	DHH	AT3TE36835	RIX	AT3TE42470	DTM
AT2TE25695	DHH	AT2TE01630	DHH	AT3TE60160	RLG	AT3TE43645	DHH
AT4TE22825	DHH	AT2TE01730	DHH	AT4TE11855	RLC	AT3TE43745	DTM
AT3TE54480	DHH	AT2TE01970	DHH	AT4TE54820	DTM	AT3TE49640	DTM
AT5TE37495	DHH	AT2TE02190	DHH	AT5TE11225	DTM	AT3TE52250	RLG
AT1TE65535	DHH	AT2TE02335	DHH	AT5TE18970	DHH	AT3TE57720	DTC
AT1TE53750	DHH	AT2TE02350	DHH	AT5TE76210	RLC	AT3TE60285	DTC
AT1TE40925	DHH	AT2TE02355	DHH	AT5TE81510	DTH	AT3TE61480	DHH
AT3TE24145	DHH	AT2TE02420	DHH	AT5TE84790	DTC	AT3TE62735	DTC
AT5TE28620	DHH	AT2TE02545	DHH	AT5TE90145	DTM	AT3TE63260	DHH
AT4TE01930	DHH	AT2TE02600	DHH	AT5TE95845	DHH	AT3TE63305	DHH
AT4TE53540	DHH	AT2TE02805	DHH	AT1TE31775	DHH	AT3TE63440	DHH
AT2TE77780	DHH	AT2TE02860	DHH	AT1TE91440	DTM	AT3TE64055	DHH
AT3TE45535	DHH	AT2TE02910	DHH	AT5TE15240	RLC	AT3TE64375	DTM
AT2TE78030	DHH	AT2TE03505	DHH	AT1TE67360	DTM	AT3TE64400	DTM
AT4TE22785	DHH	AT2TE04080	DHH	AT3TE40530	DTM	AT3TE65475	RLC
AT5TE08195	DHH	AT2TE04310	DHH	AT1TE89775	RIX	AT3TE66755	DTM
AT4TE21630	DHH	AT2TE04485	DHH	AT2TE37450	DTM	AT3TE67445	DTM
AT1TE37975	DHH	AT2TE04505	DHH	AT2TE61100	RLG	AT3TE68110	DHH
AT5TE48680	DHH	AT2TE04635	DHH	AT3TE09350	DTM	AT3TE68660	DHH
AT1TE43295	DHH	AT2TE04670	DHH	AT3TE32730	RLG	AT3TE71770	DHH
AT3TE67795	DHH	AT2TE05340	DHH	AT3TE78630	DTC	AT3TE72275	DHH
AT2TE28580	DHH	AT2TE05420	DHH	AT4TE10035	DTA	AT3TE73810	RLG
AT3TE62090	DHH	AT2TE05425	DHH	AT1TE56700	DHH	AT3TE75050	DHH
AT1TE52535	DHH	AT2TE05490	DHH	AT4TE43210	DTX	AT3TE78030	DHH
AT4TE05570	DHH	AT2TE05515	DHH	AT1TE23520	DTM	AT3TE81750	DHH
AT5TE62750	DHH	AT2TE05525	DHH	AT1TE72875	RIX	AT3TE89385	DTM
AT3TE84550	DHH	AT2TE05650	DHH	AT2TE12220	DTM	AT3TE92735	DHH
AT1TE53265	DHH	AT2TE05725	DHH	AT3TE40935	DTM	AT4TE00090	DHH
AT5TE44960	DHH	AT2TE05820	DHH	AT5TE35015	DTM	AT4TE01420	RLC
AT5TE27155	DHH	AT2TE05845	DHH	AT5TE64780	DTM	AT4TE01825	DHH
AT5TE56435	DHH	AT2TE05945	DHH	AT1TE30555	DTC	AT4TE02165	DHH
AT1TE56300	DHH	AT2TE05995	DHH	AT1TE70530	DTC	AT4TE02990	DHH
AT5TE59135	DHH	AT2TE06090	DHH	AT3TE29990	RLG	AT4TE03175	DTM
AT4TE38980	DHH	AT2TE06350	DHH	AT3TE43000	DHH	AT4TE03560	DTH
AT1TE38835	DHH	AT2TE06360	DHH	AT4TE22125	DTC	AT4TE04090	DHH
AT1TE36505	DHH	AT2TE06370	DHH	AT5TE17235	DTM	AT4TE05880	DHH
AT1TE58195	DHH	AT2TE07080	DHH	AT5TE49540	DHH	AT4TE06910	DHH
AT2TE13850	DHH	AT2TE07280	DHH	AT5TE55245	DHH	AT4TE09225	RLC
AT4TE23955	DHH	AT2TE07345	DHH	AT5TE58645	DTM	AT4TE09760	RLG
AT3TE18045	DHH	AT2TE07450	DHH	AT5TE63290	DHH	AT4TE10600	RLC
AT1TE66860	DHH	AT2TE07555	DHH	AT5TE66920	DTM	AT4TE11705	DHH
AT2TE32635	DHH	AT2TE07570	DHH	AT1TE43120	DTC	AT4TE12425	DTM
AT1TE66410	DHH	AT2TE07780	DHH	AT1TE51820	DTC	AT4TE14145	DTX
AT2TE39520	DHH	AT2TE07790	DHH	AT4TE42950	RLG	AT4TE17050	DHH
AT5TE76750	DHH	AT2TE08050	DHH	AT1TE95555	DHH	AT4TE18080	DHH
AT3TE66705	DHH	AT2TE08295	DHH	AT2TE41390	DTM	AT4TE18845	RLG
AT5TE35050	DHH	AT2TE08720	DHH	AT4TE33010	DTM	AT4TE20250	DTC
AT3TE69195	DHH	AT2TE08765	DHH	AT4TE33000	RIX	AT4TE24230	RIX
AT4TE39150	DHH	AT2TE09245	DHH	AT4TE62865	DTM	AT4TE24260	DTM
AT1TE65080	DHH	AT2TE09300	DHH	AT3TE43380	DHH	AT4TE25440	DHH
AT1TE51465	DHH	AT2TE09600	DHH	AT5TE24520	RLC	AT4TE28860	DHH
AT4TE05105	DHH	AT2TE09665	DHH	AT5TE33550	DTM	AT4TE31510	DHH
AT5TE87010	DHH	AT2TE09990	DHH	AT5TE82585	RLC	AT4TE37560	DTT
AT2TE58200	DHH	AT2TE10215	DHH	AT1TE06650	DTH	AT4TE39745	DHH
AT5TE50155	DHH	AT2TE10640	DHH	AT1TE17050	DTM	AT4TE40870	DHH
AT5TE65565	DHH	AT2TE10735	DHH	AT1TE37745	DHH	AT4TE41820	RLC
AT1TE67495	DHH	AT2TE10740	DHH	AT1TE59005	DTM	AT4TE42110	DHH
AT5TE25870	DHH	AT2TE10750	DHH	AT1TE67475	RLG	AT4TE42950	RLG
AT5TE50245	DHH	AT2TE10785	DHH	AT2TE42990	DTX	AT4TE44265	DHH
AT5TE50515	DHH	AT2TE10805	DHH	AT2TE54200	DTM	AT4TE44975	DTM
AT5TE48360	DHH	AT2TE10885	DHH	AT4TE35460	RLG	AT4TE48500	DHH
AT2TE18760	DHH	AT2TE10930	DHH	AT5TE18210	RLG	AT4TE48660	DTH
AT2TE25470	DHH	AT2TE11165	DHH	AT5TE66180	DHH	AT4TE53540	DHH
AT3TE41045	DHH	AT2TE11965	DHH	AT5TE94620	DHH	AT4TE62135	DHH
AT3TE79695	DHH	AT2TE12530	DHH	AT1TE71950	RLC	AT4TE64730	DTX
AT5TE67995	DHH	AT2TE12750	DHH	AT1TE80685	DHH	AT4TE68380	DHH
AT3TE88185	DHH	AT2TE12755	DHH	AT2TE18055	DTM	AT4TE72580	DHH
AT3TE54435	DHH	AT2TE12900	DHH	AT4TE11410	RIX	AT4TE75430	DTM
AT4TE17975	DHH	AT2TE13710	DHH	AT3TE68930	DHH	AT4TE75755	DHH
AT5TE27915	DHH	AT2TE15630	DHH	AT4TE21415	DHH	AT4TE76875	DHH
AT1TE56585	DHH	AT2TE17330	DHH	AT1TE02980	DHH	AT4TE78250	DHH
AT1TE40700	DHH	AT2TE17335	DHH	AT2TE43240	DHH	AT4TE80960	DTM
AT2TE03875	DHH	AT2TE17500	DHH	AT2TE53385	DHH	AT4TE82985	DTM
AT5TE87580	DHH	AT2TE18815	DHH	AT5TE60340	RLG	AT4TE83060	DHH
AT1TE39710	DHH	AT2TE19340	DHH	AT4TE26180	DHH	AT4TE84335	DHH
AT1TE66090	DHH	AT2TE19350	DHH	AT2TE82150	DTH	AT4TE89730	DHH
AT5TE77565	DHH	AT2TE19695	DHH			AT5TE01705	DHH
AT5TE33165	DHH	AT2TE19745	DHH			AT5TE13650	DTM
AT2TE18305	DHH	AT2TE19750	DHH			AT5TE21405	DHH
AT4TE81120	DHH	AT2TE19945	DHH			AT5TE25660	DTX
AT4TE46800	DHH	AT2TE20530	DHH			AT5TE27865	DHH
AT4TE44220	DHH	AT2TE20755	DHH			AT5TE29000	DTT
AT5TE48415	DHH	AT2TE20985	DHH			AT5TE29740	DHH
AT5TE59815	DHH	AT2TE21310	DHH			AT5TE30060	DHH
AT2TE26425	DHH	AT2TE21860	DHH			AT5TE31660	DHH
AT3TE45080	DHH	AT2TE22570	DHH			AT5TE31840	DHH
AT4TE10760	DHH	AT2TE22590	DHH			AT5TE33010	DHH
AT1TE76530	DHH	AT2TE22780	DHH			AT5TE34380	DHH
AT1TE43960	DHH	AT2TE22795	DHH			AT5TE34715	DHH
AT3TE53060	DHH	AT2TE23290	DHH			AT5TE34820	DHH
AT5TE64270	DHH	AT2TE24500	DHH			AT5TE43450	RLG
AT1TE60740	DHH	AT2TE25090	DHH			AT5TE43580	DTH
AT2TE12530	DHH	AT2TE25200	DHH			AT5TE44475	DHH
AT5TE64790	DHH	AT2TE25290	DHH			AT5TE46290	RLG
AT4TE31500	DHH	AT2TE25440	DHH			AT5TE46460	DHH
AT3TE52430	DHH	AT2TE25565	DHH			AT5TE48725	DTH
AT1TE55630	DHH	AT2TE25645	DHH			AT5TE49545	DTM
AT2TE09710	DHH	AT2TE25660	DHH			AT5TE50215	DTM
AT4TE31425	DHH	AT2TE25695	DHH			AT5TE52600	DHH
AT2TE23815	DHH	AT2TE26620	DHH			AT5TE54660	DHH
AT2TE53850	DHH	AT2TE26665	DHH			AT5TE55470	DTM
AT1TE21790	DHH	AT2TE26670	DHH			AT5TE56530	DHH
AT4TE26010	DHH	AT2TE27015	DHH			AT5TE57985	DHH
AT4TE88425	DHH	AT2TE27085	DHH			AT5TE60645	DHH
AT5TE39955	DHH	AT2TE27135	DHH			AT5TE61065	DHH
AT5TE39495	DHH	AT2TE27180	DHH			AT5TE64990	DHH
AT5TE01220	DHH	AT2TE27410	DHH			AT5TE65420	RLC
AT1TE46990	DHH	AT2TE27775	DHH			AT5TE65560	DTM
AT4TE23105	DHH	AT2TE27945	DHH			AT5TE66280	DTM
AT4TE21925	DHH	AT2TE27985	DHH			AT5TE66335	DHH
AT1TE02465	DHH	AT2TE28125	DHH			AT5TE67325	DHH
AT4TE10285	DHH	AT2TE28550	DHH			AT5TE68255	DHH
AT1TE65360	DHH	AT2TE28635	DHH			AT5TE72200	RIX
AT5TE39705	DHH	AT2TE28655	DHH			AT5TE73035	DHH
AT5TE51890	DHH	AT2TE28730	DHH			AT5TE76190	RIX
AT5TE37575	DHH	AT2TE28790	DHH			AT5TE81560	DHH
AT5TE52120	DHH	AT2TE29135	DHH			AT5TE87560	DHH
AT2TE17320	DHH	AT2TE29350	DHH			AT5TE87870	DHH
AT2TE04865	DHH	AT2TE29775	DHH			AT5TE90220	DHH
AT2TE13835	DHH	AT2TE29890	DHH			AT5TE90620	DHH
AT2TE10805	DHH	AT2TE29905	DHH			AT2TE24650	RIX
AT2TE05095	DHH	AT2TE30160	DHH			AT4TE22125	DTC
AT3TE45785	DHH	AT2TE30240	DHH			AT4TE43210	DTX
AT5TE34965	DHH	AT2TE30390	DHH			AT5TE09570	DHH
AT5TE89760	DHH	AT2TE30920	DHH			AT1TE36605	DTA
AT4TE26050	DHH	AT2TE30930	DHH			AT5TE31850	DTM
AT5TE62840	DHH	AT2TE30950	DHH			AT5TE50370	DTM
AT5TE70195	DHH	AT2TE30980	DHH			AT5TE75530	DTH
AT4TE21395	DHH	AT2TE31130	DHH			AT1TE27335	DHH
AT5TE38025	DHH	AT2TE31530	DHH			AT1TE62970	DTM
AT2TE45925	DHH	AT2TE31825	DHH			AT1TE77520	DHH
AT3TE53430	DHH	AT2TE31990	DHH			AT2TE42810	DTM
AT3TE54235	DHH	AT2TE32460	DHH			AT2TE57390	DTM
AT3TE76580	DHH	AT2TE32640	DHH			AT2TE82400	DHH
AT3TE64215	DHH	AT2TE32845	DHH			AT2TE86100	RIX
AT1TE00025	DHH	AT2TE32950	DHH			AT3TE45645	RLC
AT5TE63190	DHH	AT2TE32970	DHH			AT3TE46030	DTT
AT1TE54900	DHH	AT2TE33105	DHH			AT3TE74000	DHH
AT4TE18950	DHH	AT2TE33330	DHH			AT4TE05810	DHH
AT2TE29090	DHH	AT2TE33465	DHH			AT4TE11510	DHH
AT5TE96875	DHH	AT2TE33870	DHH			AT4TE22895	DHH
AT5TE70890	DHH	AT2TE33940	DHH			AT4TE23630	DHH
AT1TE45240	DHH	AT2TE33965	DHH			AT4TE28400	DHH
AT2TE18685	DHH	AT2TE33975	DHH			AT5TE31855	RIX
AT5TE47460	DHH	AT2TE34355	DHH			AT5TE40510	RLG
AT1TE43845	DHH	AT2TE34500	DHH			AT5TE88840	DTM
AT1TE71725	DHH	AT2TE35260	DHH			AT3TE79080	DHH
AT1TE98920	DHH	AT2TE35305	DHH			AT1TE31775	DHH
AT1TE63525	DHH	AT2TE35310	DHH			AT2TE52640	DTM
AT2TE22150	DHH	AT2TE35685	DHH			AT3TE66100	RIX
AT2TE09430	DHH	AT2TE35695	DHH			AT5TE30490	DTM
AT3TE47925	DHH	AT2TE35740	DHH			AT1TE41080	DTM
AT2TE06135	DHH	AT2TE35795	DHH			AT1TE41090	DHH
AT4TE18805	DHH	AT2TE35800	DHH			AT1TE42705	DTH
AT1TE44105	DHH	AT2TE36595	DHH			AT1TE42850	RIX
AT2TE36510	DHH	AT2TE36730	DHH			AT1TE53060	RLG
AT4TE42880	DHH	AT2TE37075	DHH			AT1TE56515	DTM
AT4TE19395	DHH	AT2TE37085	DHH			AT2TE57770	DTH
AT5TE49295	DHH	AT2TE37325	DHH			AT3TE00780	DTM
AT4TE23785	DHH	AT2TE37850	DHH			AT3TE44620	RLG
AT3TE75980	DHH	AT2TE38880	DHH			AT3TE65835	RIX
AT1TE83920	DHH	AT2TE39090	DHH			AT3TE65840	RIX
AT5TE34270	DHH	AT2TE39260	DHH			AT3TE78350	DTC
AT2TE05470	DHH	AT2TE39335	DHH			AT4TE09585	TXX
AT3TE59060	DHH	AT2TE39520	DHH			AT5TE18210	RLG
AT1TE55925	DHH	AT2TE39680	DHH			AT5TE30265	DHH
AT1TE38505	DHH	AT2TE40050	DHH			AT5TE40475	DTX
AT5TE44020	DHH	AT2TE40090	DHH			AT1TE06780	TXX
AT2TE25215	DHH	AT2TE40395	DHH			AT1TE29990	RIX
AT5TE33335	DHH	AT2TE40675	DHH			AT2TE04800	RIX
AT1TE94305	DHH	AT2TE41370	DHH			AT3TE51195	DHH
AT1TE27340	DHH	AT2TE41445	DHH			AT3TE64410	RLG
AT2TE28950	DHH	AT2TE41665	DHH			AT3TE65875	DHH
AT3TE47395	DHH	AT2TE41675	DHH			AT4TE09245	DHH
AT5TE39665	DHH	AT2TE42055	DHH			AT4TE09580	DTC
AT3TE47190	DHH	AT2TE42135	DHH			AT4TE19970	DTH
AT2TE13055	DHH	AT2TE42325	DHH			AT1TE08415	DHH
AT3TE47035	DHH	AT2TE42375	DHH			AT1TE20035	DHH
AT3TE71820	DHH	AT2TE42390	DHH			AT2TE11765	RLG
AT2TE29105	DHH	AT2TE42455	DHH			AT2TE26670	DHH
AT4TE21985	DHH	AT2TE42500	DHH			AT2TE33965	DHH
AT1TE79830	DHH	AT2TE42855	DHH			AT2TE45460	DTM
AT1TE58050	DHH	AT2TE43005	DHH			AT3TE25435	DHH
AT1TE09970	DHH	AT2TE43070	DHH			AT4TE83950	DHH
AT2TE13870	DHH	AT2TE43240	DHH			AT4TE83955	DHH
AT2TE26190	DHH	AT2TE43285	DHH			AT5TE37755	RLC
AT5TE35915	DHH	AT2TE44680	DHH			AT5TE67885	DHH
AT5TE35430	DHH	AT2TE44730	DHH			AT2TE63320	DHH
AT1TE20180	DHH	AT2TE44915	DHH			AT2TE63325	DTT
AT4TE24425	DHH	AT2TE44925	DHH			AT3TE69355	DHH
AT4TE44650	DHH	AT2TE44930	DHH			AT4TE83085	DTM
AT5TE44180	DHH	AT2TE45120	DHH			AT1TE06650	DTH
AT4TE30450	DHH	AT2TE45475	DHH			AT5TE24520	RLC
AT5TE43690	DHH	AT2TE45615	DHH			AT1TE03790	DHH
AT1TE37275	DHH	AT2TE45795	DHH			AT1TE16330	DHH
AT1TE61335	DHH	AT2TE45910	DHH			AT1TE31080	RLG
AT3TE34525	DHH	AT2TE45915	DHH			AT1TE31935	RLC
AT5TE63650	DHH	AT2TE45925	DHH			AT1TE32425	DTT
AT5TE43145	DHH	AT2TE46210	DHH			AT1TE37745	DHH
AT5TE62035	DHH	AT2TE46220	DHH			AT1TE40285	DTM
AT2TE33330	DHH	AT2TE46590	DHH			AT1TE41070	DHH
AT2TE45650	DHH	AT2TE47365	DHH			AT1TE52520	RSX
AT3TE62985	DHH	AT2TE47610	DHH			AT1TE54330	TXX
AT3TE24605	DHH	AT2TE47650	DHH			AT1TE54580	DTM
AT2TE26100	DHH	AT2TE48400	DHH			AT1TE54820	RLC
AT5TE47890	DHH	AT2TE48720	DHH			AT1TE55960	DHH
AT1TE55590	DHH	AT2TE48795	DHH			AT1TE71720	DHH
AT2TE43430	DHH	AT2TE48890	DHH			AT1TE72875	RIX
AT5TE54715	DHH	AT2TE49950	DHH			AT1TE73940	RIX
AT1TE40020	DHH	AT2TE50120	DHH			AT1TE75790	RLG
AT4TE32975	DHH	AT2TE50135	DHH			AT2TE01080	RIX
AT4TE11295	DHH	AT2TE50140	DHH			AT2TE02530	RIX
AT2TE43370	DHH	AT2TE50475	DHH			AT2TE10215	DHH
AT5TE37850	DHH	AT2TE50660	DHH			AT2TE27205	RIX
AT1TE43635	DHH	AT2TE50880	DHH			AT2TE28555	DTH
AT2TE33015	DHH	AT2TE51120	DHH			AT2TE41455	RLC
AT5TE65585	DHH	AT2TE51150	DHH			AT2TE42990	DTX
AT1TE59770	DHH	AT2TE51370	DHH			AT2TE48475	DTH
AT4TE21965	DHH	AT2TE51765	DHH			AT2TE68040	RIX
AT2TE06235	DHH	AT2TE52075	DHH			AT3TE09680	DTC
AT2TE30575	DHH	AT2TE52200	DHH			AT3TE14700	RIX
AT2TE09565	DHH	AT2TE52395	DHH			AT3TE37080	RLC
AT3TE42870	DHH	AT2TE52410	DHH			AT3TE42305	RIX
AT1TE67650	DHH	AT2TE52780	DHH			AT3TE44620	RLG
AT4TE33030	DHH	AT2TE53385	DHH			AT3TE62785	RIX
AT1TE63240	DHH	AT2TE53650	DHH			AT3TE63320	DTM
AT2TE17245	DHH	AT2TE54135	DHH			AT3TE69525	DHH
AT4TE03080	DHH	AT2TE54620	DHH			AT4TE00955	DTA
AT1TE30250	DHH	AT2TE55600	DHH			AT4TE04470	RIX
AT4TE26665	DHH	AT2TE56340	DHH			AT4TE25335	RIX
AT4TE03735	DHH	AT2TE56730	DHH			AT4TE32740	DHH
AT2TE36620	DHH	AT2TE56845	DHH			AT4TE34565	DTM
AT5TE54790	DHH	AT2TE57380	DHH			AT4TE44655	DHH
AT5TE44935	DHH	AT2TE57560	DHH			AT4TE80380	DTM
AT2TE51345	DHH	AT2TE59720	DHH			AT4TE85370	RIX
AT5TE62955	DHH	AT2TE59730	DHH			AT5TE32850	RLG
AT2TE10735	DHH	AT2TE59880	DHH			AT5TE36550	DHH
AT1TE42010	DHH	AT2TE59980	DHH			AT5TE37730	RLG
AT4TE18020	DHH	AT2TE59995	DHH			AT5TE40475	DTX
AT4TE24595	DHH	AT2TE60365	DHH			AT5TE44850	DTC
AT5TE33815	DHH	AT2TE60570	DHH			AT5TE46160	RLG
AT1TE76130	DHH	AT2TE61220	DHH			AT5TE57335	RLC
AT3TE52605	DHH	AT2TE61325	DHH			AT5TE60280	RIX
AT3TE29360	DHH	AT2TE61550	DHH			AT5TE62765	DHH
AT1TE15240	DHH	AT2TE62705	DHH			AT5TE66920	DTM
AT5TE51225	DHH	AT2TE63080	DHH			AT5TE67045	DTM
AT3TE72005	DHH	AT2TE63320	DHH			AT5TE73100	RIX
AT3TE36040	DHH	AT2TE63720	DHH			AT5TE88485	DHH
AT4TE34735	DHH	AT2TE63790	DHH			AT5TE93840	DTM
AT5TE25965	DHH	AT2TE63940	DHH			AT1TE25115	DHH
AT2TE37435	DHH	AT2TE64160	DHH			AT1TE69855	DHH
AT5TE35640	DHH	AT2TE64510	DHH			AT1TE80685	DHH
AT4TE30490	DHH	AT2TE64890	DHH			AT1TE87375	DHH
AT5TE56820	DHH	AT2TE65830	DHH			AT1TE91440	DTM
AT4TE48600	DHH	AT2TE67480	DHH			AT1TE91810	DHH
AT5TE52790	DHH	AT2TE68680	DHH			AT1TE92970	RLC
AT3TE49045	DHH	AT2TE71050	DHH			AT1TE95255	DTT
AT4TE51405	DHH	AT2TE71660	DHH			AT1TE98800	DHH
AT3TE62370	DHH	AT2TE71670	DHH			AT2TE03505	DHH
AT3TE65170	DHH	AT2TE71745	DHH			AT2TE07280	DHH
AT4TE09905	DHH	AT2TE72995	DHH			AT2TE08285	DTM
AT5TE49620	DHH	AT2TE73320	DHH			AT2TE09020	DTT
AT3TE39890	DHH	AT2TE73940	DHH			AT2TE11165	DHH
AT1TE63140	DHH	AT2TE74400	DHH			AT2TE12825	DTM
AT2TE54845	DHH	AT2TE75960	DHH			AT2TE20735	RLG
AT3TE50720	DHH	AT2TE76210	DHH			AT2TE33975	DHH
AT1TE45090	DHH	AT2TE76340	DHH			AT2TE35695	DHH
AT2TE21620	DHH	AT2TE76595	DHH			AT2TE48470	DTH
AT3TE65970	DHH	AT2TE76840	DHH			AT2TE71730	DTM
AT5TE50130	DHH	AT2TE77080	DHH			AT3TE42270	DTM
AT1TE70100	DHH	AT2TE77485	DHH			AT3TE42650	DHH
AT5TE73015	DHH	AT2TE77565	DHH			AT3TE44000	RLC
AT3TE37615	DHH	AT2TE77900	DHH			AT3TE49055	RLG
AT4TE35590	DHH	AT2TE78030	DHH			AT3TE52975	DHH
AT2TE13895	DHH	AT2TE81015	DHH			AT3TE63500	DHH
AT1TE52605	DHH	AT2TE81560	DHH			AT3TE67330	DHH
AT1TE26515	DHH	AT2TE82400	DHH			AT3TE81070	DTT
AT1TE55845	DHH	AT2TE83030	DHH			AT4TE07365	DHH
AT3TE70600	DHH	AT2TE83680	DHH			AT4TE09225	RLC
AT1TE67590	DHH	AT2TE84090	DHH			AT4TE10285	DHH
AT2TE17335	DHH	AT2TE84095	DHH			AT4TE23630	DHH
AT4TE25425	DHH	AT2TE84130	DHH			AT4TE23715	DHH
AT3TE80315	DHH	AT2TE84410	DHH			AT4TE30890	DTM
AT2TE44770	DHH	AT2TE85710	DHH			AT4TE32070	DTM
AT3TE54105	DHH	AT2TE85780	DHH			AT4TE37565	DTM
AT1TE39930	DHH	AT2TE86120	DHH			AT4TE42950	RLG
AT5TE38440	DHH	AT2TE87640	DHH			AT4TE64945	DTA
AT5TE50995	DHH	AT2TE87645	DHH			AT4TE78270	DHH
AT1TE30880	DHH	AT2TE88720	DHH			AT5TE29680	DTM
AT5TE32775	DHH	AT2TE89000	DHH			AT5TE35120	RLC
AT2TE08050	DHH	AT3TE00320	DHH			AT5TE35265	DTM
AT3TE54380	DHH	AT3TE00490	DHH			AT5TE36530	DHH
AT4TE16660	DHH	AT3TE00665	DHH			AT5TE39035	RLG
AT1TE45480	DHH	AT3TE01800	DHH			AT5TE46165	DTM
AT5TE66950	DHH	AT3TE01805	DHH			AT5TE58295	RIX
AT2TE15630	DHH	AT3TE02110	DHH			AT5TE59815	DHH
AT1TE71285	DHH	AT3TE03210	DHH			AT5TE62135	DHH
AT4TE16525	DHH	AT3TE04430	DHH			AT5TE68780	DHH
AT1TE68760	DHH	AT3TE04510	DHH			AT5TE70330	RLG
AT3TE68660	DHH	AT3TE04740	DHH			AT5TE72140	RLG
AT2TE12700	DHH	AT3TE05240	DHH			AT1TE01370	DTM
AT1TE43145	DHH	AT3TE05770	DHH			AT1TE03190	DTM
AT1TE81710	DHH	AT3TE06590	DHH			AT1TE03785	DHH
AT2TE17060	DHH	AT3TE07160	DHH			AT1TE08055	DHH
AT1TE25115	DHH	AT3TE07270	DHH			AT1TE08190	DHH
AT5TE38600	DHH	AT3TE07350	DHH			AT1TE09365	DTT
AT4TE13135	DHH	AT3TE09730	DHH			AT1TE10600	DTH
AT1TE73345	DHH	AT3TE10000	DHH			AT1TE10995	DHH
AT1TE76020	DHH	AT3TE11165	DHH			AT1TE17560	DHH
AT3TE43990	DHH	AT3TE12275	DHH			AT1TE18790	DHH
AT3TE41555	DHH	AT3TE13760	DHH			AT1TE18955	DHH
AT3TE47685	DHH	AT3TE14440	DHH			AT1TE20090	DTM
AT4TE22925	DHH	AT3TE14735	DHH			AT1TE20675	DHH
AT5TE77090	DHH	AT3TE15140	DHH			AT1TE21735	RLC
AT1TE27665	DHH	AT3TE15195	DHH			AT1TE23190	DTX
AT3TE65950	DHH	AT3TE18195	DHH			AT1TE25655	DTT
AT1TE72920	DHH	AT3TE18295	DHH			AT1TE26290	DHH
AT3TE65180	DHH	AT3TE18510	DHH			AT1TE26305	DHH
AT5TE30395	DHH	AT3TE18945	DHH			AT1TE26610	DHH
AT1TE81810	DHH	AT3TE19610	DHH			AT1TE27650	DHH
AT5TE56810	DHH	AT3TE19920	DHH			AT1TE30095	DTM
AT2TE01665	DHH	AT3TE22005	DHH			AT1TE30410	DTX
AT1TE78560	DHH	AT3TE22010	DHH			AT1TE30820	DHH
AT1TE42880	DHH	AT3TE22070	DHH			AT1TE32455	DTX
AT1TE20040	DHH	AT3TE22150	DHH			AT1TE32655	DHH
AT4TE27445	DHH	AT3TE22970	DHH			AT1TE36545	RLG
AT1TE67620	DHH	AT3TE23595	DHH			AT1TE36590	DHH
AT4TE39225	DHH	AT3TE24260	DHH			AT1TE37050	DHH
AT4TE12015	DHH	AT3TE24555	DHH			AT1TE37495	DTC
AT5TE47620	DHH	AT3TE25135	DHH			AT1TE38465	DHH
AT3TE43985	DHH	AT3TE25425	DHH			AT1TE38755	DHH
AT5TE30955	DHH	AT3TE25435	DHH			AT1TE40005	DHH
AT1TE61755	DHH	AT3TE25935	DHH			AT1TE40095	DHH
AT1TE42755	DHH	AT3TE27810	DHH			AT1TE40280	DTA
AT4TE50025	DHH	AT3TE28170	DHH			AT1TE41910	DHH
AT3TE43875	DHH	AT3TE29005	DHH			AT1TE42175	DTM
AT5TE45895	DHH	AT3TE29140	DHH			AT1TE44060	DHH
AT2TE66745	DHH	AT3TE29145	DHH			AT1TE44235	RLG
AT4TE40110	DHH	AT3TE29320	DHH			AT1TE45365	RLC
AT3TE48580	DHH	AT3TE30940	DHH			AT1TE53600	DTM
AT3TE46225	DHH	AT3TE31160	DHH			AT1TE54585	RLC
AT4TE49205	DHH	AT3TE31510	DHH			AT1TE55590	DHH
AT5TE61435	DHH	AT3TE32205	DHH			AT1TE55630	DHH
AT5TE17145	DHH	AT3TE32310	DHH			AT1TE55955	DHH
AT3TE39685	DHH	AT3TE32320	DHH			AT1TE57530	RLC
AT1TE46540	DHH	AT3TE32330	DHH			AT1TE59005	DTM
AT3TE63640	DHH	AT3TE32425	DHH			AT1TE59735	DHH
AT3TE58955	DHH	AT3TE32470	DHH			AT1TE60840	DHH
AT3TE26855	DHH	AT3TE32485	DHH			AT1TE60935	DHH
AT3TE65670	DHH	AT3TE32935	DHH			AT1TE61145	DHH
AT4TE20295	DHH	AT3TE33110	DHH			AT1TE62440	RLC
AT4TE39035	DHH	AT3TE34115	DHH			AT1TE62980	DHH
AT1TE67670	DHH	AT3TE34320	DHH			AT1TE63170	DHH
AT3TE49000	DHH	AT3TE34920	DHH			AT1TE63170	DHH
AT4TE46875	DHH	AT3TE35190	DHH			AT1TE63745	DHH
AT4TE39410	DHH	AT3TE35695	DHH			AT1TE64325	DHH
AT3TE29960	DHH	AT3TE35700	DHH			AT1TE64905	DHH
AT4TE13895	DHH	AT3TE36065	DHH			AT1TE64930	DHH
AT5TE68925	DHH	AT3TE37200	DHH			AT1TE65065	DHH
AT1TE38315	DHH	AT3TE37370	DHH			AT1TE66570	DHH
AT4TE00085	DHH	AT3TE37775	DHH			AT1TE66575	DTT
AT1TE64940	DHH	AT3TE37850	DHH			AT1TE66735	DTX
AT3TE59780	DHH	AT3TE38115	DHH			AT1TE67070	DHH
AT2TE45605	DHH	AT3TE38465	DHH			AT1TE67210	DHH
AT3TE33205	DHH	AT3TE38800	DHH			AT1TE67495	DHH
AT4TE28365	DHH	AT3TE39110	DHH			AT1TE67920	DHH
AT2TE05845	DHH	AT3TE39120	DHH			AT1TE68660	DTA
AT1TE44100	DHH	AT3TE39125	DHH			AT1TE69270	DHH
AT1TE61870	DHH	AT3TE39145	DHH			AT1TE69650	DTM
AT1TE77055	DHH	AT3TE39230	DHH			AT1TE69850	DHH
AT3TE16790	DHH	AT3TE39240	DHH			AT1TE70390	RLC
AT1TE67190	DHH	AT3TE39270	DHH			AT1TE71330	DHH
AT3TE49935	DHH	AT3TE39390	DHH			AT1TE71490	DHH
AT4TE18955	DHH	AT3TE39520	DHH			AT1TE71725	DHH
AT1TE75055	DHH	AT3TE39735	DHH			AT1TE72850	DTM
AT2TE22660	DHH	AT3TE39820	DHH			AT1TE74200	DHH
AT4TE03110	DHH	AT3TE39825	DHH			AT1TE74530	DHH
AT3TE64780	DHH	AT3TE39890	DHH			AT1TE74575	DTM
AT1TE80590	DHH	AT3TE40220	DHH			AT1TE74670	DHH
AT2TE19040	DHH	AT3TE40725	DHH			AT1TE76540	DTM
AT1TE70600	DHH	AT3TE40825	DHH			AT1TE81065	DTM
AT3TE49975	DHH	AT3TE41165	DHH			AT1TE81575	DTX
AT5TE65190	DHH	AT3TE41230	DHH			AT1TE81880	DTA
AT2TE17040	DHH	AT3TE41500	DHH			AT1TE81935	DHH
AT3TE53460	DHH	AT3TE41670	DHH			AT1TE82695	DHH
AT1TE02540	DHH	AT3TE41800	DHH			AT1TE82845	DHH
AT3TE44435	DHH	AT3TE41815	DHH			AT1TE83420	DHH
AT4TE15095	DHH	AT3TE41950	DHH			AT1TE83925	DHH
AT3TE49965	DHH	AT3TE42220	DHH			AT1TE86120	DTM
AT4TE42635	DHH	AT3TE42330	DHH			AT1TE86305	TXX
AT3TE49985	DHH	AT3TE42505	DHH			AT1TE90070	DHH
AT2TE03100	DHH	AT3TE42600	DHH			AT1TE91400	DTA
AT5TE36165	DHH	AT3TE42650	DHH			AT1TE92540	DHH
AT4TE19690	DHH	AT3TE42735	DHH			AT1TE92860	DTM
AT2TE75960	DHH	AT3TE42870	DHH			AT1TE93300	DHH
AT3TE57770	DHH	AT3TE42885	DHH			AT1TE94200	DHH
AT4TE32170	DHH	AT3TE42955	DHH			AT1TE95555	DHH
AT3TE44235	DHH	AT3TE43000	DHH			AT1TE96830	RLC
AT1TE41185	DHH	AT3TE43005	DHH			AT2TE01630	DHH
AT5TE79270	DHH	AT3TE43020	DHH			AT2TE02190	DHH
AT1TE43115	DHH	AT3TE43090	DHH			AT2TE02680	DTX
AT3TE58660	DHH	AT3TE43160	DHH			AT2TE07015	DTT
AT3TE69470	DHH	AT3TE43210	DHH			AT2TE07280	DHH
AT4TE79615	DHH	AT3TE43350	DHH			AT2TE07880	DTA
AT1TE67615	DHH	AT3TE43380	DHH			AT2TE09300	DHH
AT2TE07555	DHH	AT3TE43645	DHH			AT2TE10230	DTM
AT5TE52005	DHH	AT3TE43655	DHH			AT2TE10880	RLC
AT5TE51775	DHH	AT3TE43770	DHH			AT2TE11075	DTA
AT5TE55185	DHH	AT3TE43995	DHH			AT2TE11210	RLG
AT5TE61380	DHH	AT3TE44015	DHH			AT2TE13710	DHH
AT5TE29935	DHH	AT3TE44080	DHH			AT2TE17500	DHH
AT3TE61725	DHH	AT3TE44375	DHH			AT2TE18895	RLG
AT1TE03010	DHH	AT3TE44540	DHH			AT2TE19370	DTT
AT3TE61325	DHH	AT3TE44680	DHH			AT2TE20170	DTM
AT1TE42660	DHH	AT3TE44720	DHH			AT2TE20850	DTM
AT2TE56340	DHH	AT3TE44730	DHH			AT2TE22590	DHH
AT3TE43800	DHH	AT3TE45050	DHH			AT2TE24640	DTM
AT5TE36215	DHH	AT3TE45445	DHH			AT2TE25300	DTM
AT1TE63735	DHH	AT3TE45500	DHH			AT2TE27470	RLG
AT4TE13540	DHH	AT3TE45515	DHH			AT2TE28790	DHH
AT3TE47485	DHH	AT3TE45615	DHH			AT2TE29775	DHH
AT5TE48505	DHH	AT3TE46235	DHH			AT2TE29890	DHH
AT5TE39365	DHH	AT3TE46370	DHH			AT2TE30160	DHH
AT2TE23245	DHH	AT3TE46425	DHH			AT2TE30180	DTT
AT3TE68485	DHH	AT3TE47265	DHH			AT2TE30240	DHH
AT2TE13025	DHH	AT3TE47530	DHH			AT2TE33940	DHH
AT2TE06245	DHH	AT3TE47715	DHH			AT2TE35260	DHH
AT5TE04290	DHH	AT3TE48180	DHH			AT2TE37085	DHH
AT1TE82220	DHH	AT3TE48195	DHH			AT2TE37850	DHH
AT3TE59410	DHH	AT3TE48335	DHH			AT2TE39090	DHH
AT3TE43320	DHH	AT3TE48430	DHH			AT2TE40090	DHH
AT4TE55460	DHH	AT3TE48495	DHH			AT2TE40675	DHH
AT5TE51210	DHH	AT3TE48930	DHH			AT2TE42055	DHH
AT5TE06550	DHH	AT3TE49045	DHH			AT2TE42855	DHH
AT3TE38660	DHH	AT3TE49175	DHH			AT2TE44730	DHH
AT1TE31660	DHH	AT3TE49790	DHH			AT2TE44930	DHH
AT3TE41475	DHH	AT3TE49925	DHH			AT2TE44935	DTT
AT1TE68775	DHH	AT3TE49935	DHH			AT2TE45120	DHH
AT1TE59980	DHH	AT3TE49965	DHH			AT2TE45925	DHH
AT3TE53800	DHH	AT3TE49975	DHH			AT2TE47650	DHH
AT5TE80015	DHH	AT3TE49980	DHH			AT2TE48470	DTH
AT5TE28275	DHH	AT3TE49985	DHH			AT2TE50880	DHH
AT5TE31030	DHH	AT3TE51195	DHH			AT2TE51370	DHH
AT1TE20755	DHH	AT3TE51210	DHH			AT2TE51940	DTX
AT2TE21200	DHH	AT3TE51785	DHH			AT2TE55600	DHH
AT3TE12270	DHH	AT3TE52825	DHH			AT2TE56845	DHH
AT3TE73050	DHH	AT3TE52875	DHH			AT2TE57405	DTM
AT3TE52765	DHH	AT3TE52975	DHH			AT2TE57460	DTM
AT1TE32110	DHH	AT3TE53200	DHH			AT2TE59980	DHH
AT5TE10990	DHH	AT3TE53345	DHH			AT2TE71660	DHH
AT1TE09820	DHH	AT3TE53710	DHH			AT2TE73940	DHH
AT1TE40615	DHH	AT3TE54270	DHH			AT2TE74230	DTM
AT1TE42630	DHH	AT3TE54340	DHH			AT2TE75960	DHH
AT3TE78850	DHH	AT3TE54345	DHH			AT2TE77560	DTM
AT1TE57635	DHH	AT3TE54355	DHH			AT2TE81560	DHH
AT3TE79320	DHH	AT3TE55060	DHH			AT2TE83420	DTM
AT5TE46575	DHH	AT3TE55075	DHH			AT2TE84095	DHH
AT2TE09660	DHH	AT3TE56800	DHH			AT2TE84415	DTH
AT3TE41165	DHH	AT3TE58810	DHH			AT3TE02110	DHH
AT1TE14335	DHH	AT3TE58870	DHH			AT3TE04740	DHH
AT3TE40220	DHH	AT3TE59785	DHH			AT3TE06590	DHH
AT1TE45120	DHH	AT3TE59795	DHH			AT3TE13760	DHH
AT1TE81275	DHH	AT3TE59935	DHH			AT3TE14735	DHH
AT3TE51215	DHH	AT3TE60810	DHH			AT3TE22970	DHH
AT5TE48920	DHH	AT3TE61425	DHH			AT3TE29320	DHH
AT4TE24535	DHH	AT3TE61480	DHH			AT3TE29970	DTM
AT2TE59995	DHH	AT3TE61500	DHH			AT3TE32310	DHH
AT1TE44345	DHH	AT3TE61700	DHH			AT3TE34320	DHH
AT5TE27825	DHH	AT3TE61790	DHH			AT3TE34320	DHH
AT5TE48670	DHH	AT3TE62370	DHH			AT3TE39520	DHH
AT4TE21665	DHH	AT3TE62540	DHH			AT3TE39735	DHH
AT2TE07280	DHH	AT3TE62665	DHH			AT3TE41800	DHH
AT1TE34275	DHH	AT3TE62670	DHH			AT3TE41815	DHH
AT1TE37705	DHH	AT3TE62745	DHH			AT3TE42275	DTM
AT3TE64345	DHH	AT3TE63005	DHH			AT3TE42470	DTM
AT4TE04685	DHH	AT3TE63075	DHH			AT3TE44015	DHH
AT5TE31165	DHH	AT3TE63105	DHH			AT3TE47715	DHH
AT1TE78575	DHH	AT3TE63130	DHH			AT3TE47905	DTM
AT1TE46950	DHH	AT3TE63260	DHH			AT3TE48180	DHH
AT2TE52395	DHH	AT3TE63305	DHH			AT3TE49045	DHH
AT5TE19690	DHH	AT3TE63430	DHH			AT3TE51210	DHH
AT1TE11565	DHH	AT3TE63440	DHH			AT3TE55055	DTX
AT2TE27085	DHH	AT3TE63500	DHH			AT3TE55095	RLG
AT2TE43150	DHH	AT3TE63880	DHH			AT3TE57715	DTC
AT3TE66680	DHH	AT3TE64055	DHH			AT3TE60150	RLG
AT3TE49310	DHH	AT3TE64070	DHH			AT3TE62780	DTC
AT2TE51170	DHH	AT3TE64205	DHH			AT3TE63330	DTT
AT1TE55810	DHH	AT3TE64215	DHH			AT3TE63505	DTM
AT3TE54065	DHH	AT3TE64225	DHH			AT3TE64205	DHH
AT1TE72325	DHH	AT3TE64230	DHH			AT3TE65970	DHH
AT3TE63300	DHH	AT3TE64250	DHH			AT3TE66765	DHH
AT5TE52225	DHH	AT3TE64425	DHH			AT3TE67310	RIX
AT4TE48435	DHH	AT3TE64475	DHH			AT3TE68905	RLC
AT1TE58805	DHH	AT3TE64495	DHH			AT3TE69475	DHH
AT3TE43440	DHH	AT3TE64560	DHH			AT3TE69750	DHH
AT1TE43775	DHH	AT3TE64740	DHH			AT3TE70135	DHH
AT5TE49300	DHH	AT3TE64910	DHH			AT3TE70570	DHH
AT5TE30195	DHH	AT3TE65040	DHH			AT3TE70915	DHH
AT5TE58265	DHH	AT3TE65710	DHH			AT3TE71380	DHH
AT4TE19130	DHH	AT3TE65875	DHH			AT3TE73180	DHH
AT5TE59285	DHH	AT3TE65970	DHH			AT3TE73430	DTM
AT5TE80110	DHH	AT3TE66280	DHH			AT3TE73435	DTM
AT2TE53385	DHH	AT3TE66475	DHH			AT3TE75275	DHH
AT1TE55450	DHH	AT3TE66765	DHH			AT3TE75450	DTM
AT2TE11180	DHH	AT3TE66865	DHH			AT3TE76410	RSX
AT5TE82825	DHH	AT3TE66870	DHH			AT3TE76625	DHH
AT1TE93915	DHH	AT3TE66950	DHH			AT3TE79010	DHH
AT1TE36615	DHH	AT3TE67140	DHH			AT3TE79130	DHH
AT4TE39220	DHH	AT3TE67185	DHH			AT3TE79820	DHH
AT3TE70785	DHH	AT3TE67225	DHH			AT3TE82225	DHH
AT3TE46370	DHH	AT3TE67230	DHH			AT3TE85990	DTM
AT5TE33870	DHH	AT3TE67280	DHH			AT3TE86110	DHH
AT4TE05825	DHH	AT3TE67320	DHH			AT3TE91590	DTT
AT2TE88035	DHH	AT3TE67330	DHH			AT3TE91780	DTC
AT4TE44820	DHH	AT3TE67580	DHH			AT3TE92070	DTC
AT5TE36680	DHH	AT3TE67585	DHH			AT3TE92210	DHH
AT1TE53560	DHH	AT3TE67680	DHH			AT3TE94080	DHH
AT2TE45640	DHH	AT3TE68110	DHH			AT4TE00085	DHH
AT3TE74490	DHH	AT3TE68145	DHH			AT4TE00950	DHH
AT5TE41200	DHH	AT3TE68165	DHH			AT4TE01640	DHH
AT5TE48765	DHH	AT3TE68485	DHH			AT4TE02995	DTM
AT1TE54250	DHH	AT3TE68660	DHH			AT4TE03560	DTH
AT5TE26575	DHH	AT3TE68930	DHH			AT4TE06950	DTX
AT2TE89040	DHH	AT3TE69355	DHH			AT4TE10440	DTM
AT5TE39645	DHH	AT3TE69475	DHH			AT4TE16925	RLG
AT5TE33985	DHH	AT3TE69525	DHH			AT4TE22760	DHH
AT4TE20425	DHH	AT3TE69735	DHH			AT4TE23045	DHH
AT3TE15635	DHH	AT3TE69750	DHH			AT4TE23765	DTM
AT3TE54570	DHH	AT3TE70010	DHH			AT4TE25370	RIX
AT3TE49225	DHH	AT3TE70135	DHH			AT4TE26710	DHH
AT3TE32970	DHH	AT3TE70570	DHH			AT4TE28200	RLC
AT4TE06910	DHH	AT3TE70915	DHH			AT4TE29025	DHH
AT1TE21370	DHH	AT3TE71050	DHH			AT4TE30225	RLC
AT1TE72465	DHH	AT3TE71380	DHH			AT4TE31435	DHH
AT2TE08970	DHH	AT3TE71430	DHH			AT4TE34315	DTX
AT2TE17535	DHH	AT3TE71770	DHH			AT4TE39045	DHH
AT2TE56845	DHH	AT3TE72275	DHH			AT4TE39735	DHH
AT2TE04145	DHH	AT3TE72890	DHH			AT4TE40050	DHH
AT4TE32330	DHH	AT3TE73025	DHH			AT4TE43240	DHH
AT1TE44785	DHH	AT3TE73035	DHH			AT4TE43835	DHH
AT1TE42950	DHH	AT3TE73180	DHH			AT4TE44650	DHH
AT2TE08070	DHH	AT3TE73330	DHH			AT4TE44745	DTT
AT4TE03305	DHH	AT3TE74000	DHH			AT4TE45160	DTM
AT2TE12755	DHH	AT3TE75050	DHH			AT4TE47040	DHH
AT4TE15320	DHH	AT3TE75275	DHH			AT4TE50080	DTH
AT1TE81405	DHH	AT3TE75405	DHH			AT4TE51405	DHH
AT1TE26735	DHH	AT3TE75520	DHH			AT4TE51730	DHH
AT2TE49840	DHH	AT3TE76120	DHH			AT4TE52540	TXX
AT3TE67120	DHH	AT3TE76625	DHH			AT4TE55060	RLC
AT3TE42410	DHH	AT3TE76760	DHH			AT4TE55210	DHH
AT3TE65110	DHH	AT3TE76855	DHH			AT4TE55390	DTX
AT1TE18295	DHH	AT3TE77145	DHH			AT4TE57475	DHH
AT2TE23800	DHH	AT3TE77780	DHH			AT4TE58535	DTX
AT3TE41970	DHH	AT3TE77785	DHH			AT4TE58595	DHH
AT2TE58120	DHH	AT3TE77810	DHH			AT4TE59920	DTX
AT3TE75265	DHH	AT3TE78030	DHH			AT4TE65420	DHH
AT5TE44300	DHH	AT3TE79010	DHH			AT4TE86440	DHH
AT4TE00615	DHH	AT3TE79080	DHH			AT4TE89325	DHH
AT4TE09965	DHH	AT3TE79130	DHH			AT4TE89385	DTM
AT5TE58780	DHH	AT3TE79270	DHH			AT4TE89595	DHH
AT1TE63790	DHH	AT3TE79820	DHH			AT4TE90110	DHH
AT2TE29365	DHH	AT3TE81750	DHH			AT5TE03930	DTM
AT3TE69035	DHH	AT3TE82225	DHH			AT5TE03985	DHH
AT1TE55715	DHH	AT3TE82575	DHH			AT5TE06060	DHH
AT5TE35410	DHH	AT3TE82670	DHH			AT5TE11670	DHH
AT5TE70155	DHH	AT3TE83260	DHH			AT5TE11825	RLG
AT1TE46510	DHH	AT3TE83985	DHH			AT5TE12180	DTM
AT3TE51210	DHH	AT3TE84410	DHH			AT5TE12250	DTM
AT1TE55890	DHH	AT3TE84905	DHH			AT5TE13805	DTM
AT4TE52410	DHH	AT3TE86010	DHH			AT5TE16775	DHH
AT3TE54895	DHH	AT3TE86110	DHH			AT5TE17795	DHH
AT3TE73690	DHH	AT3TE87460	DHH			AT5TE19490	DTH
AT5TE07635	DHH	AT3TE87520	DHH			AT5TE21595	DTM
AT3TE39980	DHH	AT3TE87740	DHH			AT5TE22130	DHH
AT3TE54270	DHH	AT3TE87745	DHH			AT5TE22365	DHH
AT2TE13560	DHH	AT3TE87750	DHH			AT5TE23185	RLC
AT2TE02950	DHH	AT3TE88120	DHH			AT5TE23325	DHH
AT1TE37655	DHH	AT3TE90280	DHH			AT5TE25580	DTM
AT4TE26670	DHH	AT3TE90460	DHH			AT5TE29770	DTM
AT1TE89270	DHH	AT3TE92210	DHH			AT5TE30045	DHH
AT3TE22595	DHH	AT3TE92310	DHH			AT5TE30585	DHH
AT3TE63995	DHH	AT3TE92470	DHH			AT5TE33460	DHH
AT4TE23485	DHH	AT3TE92720	DHH			AT5TE34440	DHH
AT2TE27910	DHH	AT3TE92735	DHH			AT5TE34565	DHH
AT4TE67965	DHH	AT3TE93620	DHH			AT5TE34910	DHH
AT5TE48250	DHH	AT3TE94080	DHH			AT5TE35680	DHH
AT1TE62560	DHH	AT4TE00085	DHH			AT5TE35715	DHH
AT2TE27150	DHH	AT4TE00090	DHH			AT5TE36080	RLG
AT4TE35990	DHH	AT4TE00160	DHH			AT5TE37750	RLG
AT4TE10060	DHH	AT4TE00450	DHH			AT5TE38860	RLC
AT2TE18700	DHH	AT4TE00590	DHH			AT5TE40020	DHH
AT5TE54295	DHH	AT4TE00690	DHH			AT5TE40490	DTX
AT1TE58155	DHH	AT4TE00950	DHH			AT5TE40500	DTH
AT1TE37305	DHH	AT4TE01640	DHH			AT5TE47780	DTM
AT2TE60490	DHH	AT4TE01825	DHH			AT5TE48580	DHH
AT4TE09155	DHH	AT4TE02135	DHH			AT5TE48715	DHH
AT1TE39105	DHH	AT4TE02165	DHH			AT5TE49430	DHH
AT1TE69830	DHH	AT4TE02250	DHH			AT5TE49635	DHH
AT1TE61210	DHH	AT4TE02400	DHH			AT5TE50790	DHH
AT1TE83915	DHH	AT4TE02735	DHH			AT5TE50915	RIX
AT1TE57770	DHH	AT4TE02990	DHH			AT5TE52275	DTM
AT2TE06645	DHH	AT4TE03420	DHH			AT5TE53585	DHH
AT2TE56530	DHH	AT4TE04090	DHH			AT5TE54010	RLG
AT3TE65010	DHH	AT4TE04220	DHH			AT5TE54050	DHH
AT5TE61600	DHH	AT4TE04780	DHH			AT5TE54890	DHH
AT2TE10555	DHH	AT4TE04895	DHH			AT5TE54995	DHH
AT5TE39460	DHH	AT4TE05020	DHH			AT5TE55200	DHH
AT1TE46490	DHH	AT4TE05165	DHH			AT5TE55270	DTC
AT1TE57640	DHH	AT4TE05180	DHH			AT5TE56340	DHH
AT4TE01825	DHH	AT4TE05810	DHH			AT5TE56560	DTA
AT2TE09910	DHH	AT4TE05880	DHH			AT5TE57010	DTM
AT4TE67405	DHH	AT4TE06580	DHH			AT5TE57090	DTA
AT5TE60460	DHH	AT4TE06680	DHH			AT5TE59075	DHH
AT5TE71235	DHH	AT4TE06910	DHH			AT5TE60945	DHH
AT1TE88925	DHH	AT4TE06990	DHH			AT5TE62175	RLG
AT2TE34500	DHH	AT4TE07365	DHH			AT5TE62390	DHH
AT5TE49980	DHH	AT4TE07710	DHH			AT5TE62740	DHH
AT5TE81840	DHH	AT4TE08800	DHH			AT5TE65020	RLC
AT1TE37175	DHH	AT4TE09245	DHH			AT5TE65520	DTM
AT1TE74370	DHH	AT4TE09420	DHH			AT5TE65535	DHH
AT1TE23410	DHH	AT4TE10285	DHH			AT5TE65640	RLC
AT2TE11795	DHH	AT4TE10525	DHH			AT5TE66100	DHH
AT4TE69740	DHH	AT4TE10535	DHH			AT5TE66535	DTM
AT1TE60445	DHH	AT4TE10540	DHH			AT5TE67995	DHH
AT2TE29890	DHH	AT4TE10740	DHH			AT5TE68240	DHH
AT3TE61100	DHH	AT4TE11295	DHH			AT5TE69820	DHH
AT4TE09095	DHH	AT4TE11510	DHH			AT5TE69960	DHH
AT3TE46015	DHH	AT4TE11585	DHH			AT5TE71005	DTX
AT1TE26535	DHH	AT4TE11705	DHH			AT5TE71450	TXX
AT3TE41670	DHH	AT4TE11860	DHH			AT5TE73845	DHH
AT2TE18090	DHH	AT4TE11975	DHH			AT5TE74335	DHH
AT3TE49945	DHH	AT4TE12205	DHH			AT5TE75535	DTH
AT4TE09105	DHH	AT4TE15320	DHH			AT5TE76080	RLC
AT2TE11780	DHH	AT4TE15325	DHH			AT5TE80015	DHH
AT2TE22585	DHH	AT4TE16310	DHH			AT5TE80740	DHH
AT5TE88075	DHH	AT4TE17050	DHH			AT5TE81005	DHH
AT1TE30840	DHH	AT4TE17635	DHH			AT5TE84250	DHH
AT2TE05515	DHH	AT4TE18080	DHH			AT5TE87440	DTM
AT4TE17005	DHH	AT4TE18415	DHH			AT5TE88890	DHH
AT1TE37935	DHH	AT4TE19610	DHH			AT5TE90745	DHH
AT1TE53540	DHH	AT4TE20160	DHH			AT5TE91030	DTA
AT1TE57175	DHH	AT4TE20175	DHH			AT5TE91520	DTM
AT4TE26265	DHH	AT4TE20190	DHH			AT5TE91620	DTX
AT5TE36985	DHH	AT4TE21415	DHH			AT5TE93065	DHH
AT1TE81825	DHH	AT4TE21665	DHH			AT5TE94040	DHH
AT1TE58725	DHH	AT4TE22390	DHH			AT5TE95745	DTM
AT1TE46925	DHH	AT4TE22760	DHH			AT5TE96830	DHH
AT1TE67365	DHH	AT4TE22810	DHH			AT3TE67325	DTA
AT3TE49105	DHH	AT4TE22825	DHH			AT4TE54940	DHH
AT2TE34275	DHH	AT4TE22895	DHH			AT5TE87420	DHH
AT1TE90070	DHH	AT4TE23045	DHH			AT5TE87435	DHH
AT5TE56685	DHH	AT4TE23460	DHH			AT1TE42250	RLG
AT5TE32365	DHH	AT4TE23630	DHH			AT2TE41840	RIX
AT5TE79730	DHH	AT4TE23715	DHH			AT3TE43480	DTX
AT2TE18185	DHH	AT4TE23720	DHH			AT5TE27610	DHH
AT3TE34345	DHH	AT4TE23780	DHH			AT1TE30235	DHH
AT4TE06860	DHH	AT4TE24580	DHH			AT2TE26680	DTC
AT2TE23930	DHH	AT4TE25240	DHH			AT4TE33200	RLC
AT5TE54290	DHH	AT4TE25265	DHH			AT5TE15240	RLC
AT2TE43070	DHH	AT4TE25280	DHH			AT1TE71950	RLC
AT1TE44555	DHH	AT4TE25295	DHH			AT2TE26620	DHH
AT1TE67800	DHH	AT4TE25350	DHH			AT2TE41765	DTM
AT1TE39010	DHH	AT4TE25440	DHH			AT3TE43090	DHH
AT3TE91940	DHH	AT4TE25780	DHH			AT3TE43460	DTM
AT5TE62440	DHH	AT4TE26180	DHH			AT4TE29540	DTM
AT2TE13805	DHH	AT4TE26240	DHH			AT5TE27600	DHH
AT2TE19000	DHH	AT4TE26570	DHH			AT2TE26610	RLG
AT4TE02595	DHH	AT4TE26710	DHH			AT4TE28600	DTM
AT4TE39710	DHH	AT4TE27045	DHH			AT5TE67880	DHH
AT5TE21630	DHH	AT4TE27075	DHH			AT1TE57770	DHH
AT3TE40655	DHH	AT4TE27080	DHH			AT5TE40480	DTX
AT4TE32010	DHH	AT4TE27110	DHH			AT5TE40480	DTX
AT5TE94620	DHH	AT4TE27130	DHH			AT5TE40490	DTX
AT2TE18840	DHH	AT4TE27320	DHH			AT1TE09960	DHH
AT3TE91815	DHH	AT4TE27975	DHH			AT1TE81155	DHH
AT2TE32705	DHH	AT4TE27995	DHH			AT2TE48795	DHH
AT2TE05165	DHH	AT4TE28005	DHH			AT2TE54780	RLC
AT2TE44900	DHH	AT4TE28065	DHH			AT3TE45430	RLG
AT5TE59525	DHH	AT4TE28370	DHH
AT5TE05270	DHH	AT4TE28400	DHH
AT1TE27830	DHH	AT4TE28725	DHH
AT1TE94200	DHH	AT4TE28860	DHH
AT3TE40490	DHH	AT4TE29025	DHH
AT5TE35415	DHH	AT4TE29070	DHH
AT5TE54735	DHH	AT4TE29635	DHH
AT5TE50065	DHH	AT4TE29780	DHH
AT1TE73995	DHH	AT4TE30000	DHH
AT3TE55060	DHH	AT4TE30270	DHH
AT5TE18585	DHH	AT4TE30470	DHH
AT5TE34605	DHH	AT4TE30590	DHH
AT5TE34065	DHH	AT4TE30710	DHH
AT5TE28305	DHH	AT4TE31315	DHH
AT5TE54365	DHH	AT4TE31435	DHH
AT5TE79440	DHH	AT4TE31445	DHH
AT2TE41675	DHH	AT4TE31510	DHH
AT1TE44055	DHH	AT4TE31740	DHH
AT2TE27750	DHH	AT4TE31755	DHH
AT3TE46275	DHH	AT4TE31850	DHH
AT4TE51575	DHH	AT4TE31990	DHH
AT1TE66675	DHH	AT4TE32170	DHH
AT3TE49140	DHH	AT4TE32360	DHH
AT1TE37610	DHH	AT4TE32400	DHH
AT5TE63560	DHH	AT4TE32425	DHH
AT1TE79345	DHH	AT4TE32740	DHH
AT1TE61660	DHH	AT4TE32800	DHH
AT1TE43085	DHH	AT4TE33365	DHH
AT5TE39280	DHH	AT4TE33640	DHH
AT1TE94405	DHH	AT4TE33970	DHH
AT5TE68915	DHH	AT4TE34430	DHH
AT2TE11395	DHH	AT4TE34655	DHH
AT4TE54935	DHH	AT4TE34775	DHH
AT3TE81750	DHH	AT4TE34980	DHH
AT5TE63265	DHH	AT4TE35580	DHH
AT5TE56525	DHH	AT4TE35590	DHH
AT1TE74530	DHH	AT4TE35780	DHH
AT4TE06130	DHH	AT4TE36760	DHH
AT5TE33760	DHH	AT4TE37230	DHH
AT5TE35500	DHH	AT4TE37370	DHH
AT1TE34170	DHH	AT4TE37470	DHH
AT5TE65015	DHH	AT4TE38955	DHH
AT5TE62540	DHH	AT4TE38960	DHH
AT2TE18345	DHH	AT4TE39015	DHH
AT4TE27975	DHH	AT4TE39045	DHH
AT1TE34365	DHH	AT4TE39200	DHH
AT4TE20160	DHH	AT4TE39355	DHH
AT5TE63200	DHH	AT4TE39400	DHH
AT4TE56960	DHH	AT4TE39495	DHH
AT4TE49210	DHH	AT4TE39660	DHH
AT5TE74060	DHH	AT4TE39735	DHH
AT1TE60455	DHH	AT4TE39745	DHH
AT3TE46760	DHH	AT4TE40050	DHH
AT5TE50820	DHH	AT4TE40215	DHH
AT5TE49635	DHH	AT4TE40350	DHH
AT5TE53365	DHH	AT4TE40665	DHH
AT1TE76970	DHH	AT4TE40870	DHH
AT4TE04080	DHH	AT4TE41150	DHH
AT5TE36095	DHH	AT4TE41290	DHH
AT1TE66610	DHH	AT4TE41320	DHH
AT1TE11110	DHH	AT4TE42110	DHH
AT2TE08865	DHH	AT4TE42160	DHH
AT4TE39525	DHH	AT4TE42280	DHH
AT5TE62835	DHH	AT4TE42470	DHH
AT2TE40200	DHH	AT4TE42875	DHH
AT2TE55600	DHH	AT4TE42880	DHH
AT3TE64705	DHH	AT4TE43220	DHH
AT3TE28255	DHH	AT4TE43235	DHH
AT5TE84250	DHH	AT4TE43240	DHH
AT5TE54175	DHH	AT4TE43835	DHH
AT2TE65920	DHH	AT4TE44210	DHH
AT5TE66345	DHH	AT4TE44265	DHH
AT2TE30025	DHH	AT4TE44650	DHH
AT2TE17330	DHH	AT4TE44655	DHH
AT3TE34375	DHH	AT4TE45150	DHH
AT3TE32795	DHH	AT4TE46950	DHH
AT3TE67140	DHH	AT4TE47040	DHH
AT3TE40295	DHH	AT4TE48435	DHH
AT2TE52210	DHH	AT4TE48500	DHH
AT3TE59325	DHH	AT4TE48550	DHH
AT5TE58250	DHH	AT4TE48765	DHH
AT1TE67140	DHH	AT4TE49465	DHH
AT2TE33975	DHH	AT4TE49470	DHH
AT3TE11165	DHH	AT4TE49600	DHH
AT3TE68385	DHH	AT4TE49845	DHH
AT4TE21550	DHH	AT4TE50025	DHH
AT4TE25580	DHH	AT4TE50445	DHH
AT1TE84235	DHH	AT4TE51405	DHH
AT3TE22070	DHH	AT4TE51570	DHH
AT3TE47370	DHH	AT4TE51730	DHH
AT5TE48170	DHH	AT4TE52720	DHH
AT5TE69955	DHH	AT4TE53540	DHH
AT1TE68785	DHH	AT4TE54010	DHH
AT5TE73640	DHH	AT4TE54430	DHH
AT1TE22720	DHH	AT4TE54935	DHH
AT3TE65520	DHH	AT4TE54940	DHH
AT4TE04905	DHH	AT4TE55210	DHH
AT3TE44810	DHH	AT4TE55460	DHH
AT5TE36890	DHH	AT4TE55465	DHH
AT1TE63950	DHH	AT4TE55630	DHH
AT1TE25025	DHH	AT4TE55720	DHH
AT2TE08645	DHH	AT4TE56075	DHH
AT5TE53745	DHH	AT4TE56080	DHH
AT2TE40265	DHH	AT4TE56740	DHH
AT5TE38795	DHH	AT4TE57475	DHH
AT1TE91165	DHH	AT4TE58595	DHH
AT2TE10255	DHH	AT4TE60595	DHH
AT1TE27395	DHH	AT4TE61480	DHH
AT2TE00355	DHH	AT4TE62135	DHH
AT4TE27775	DHH	AT4TE62850	DHH
AT4TE27360	DHH	AT4TE65420	DHH
AT4TE21710	DHH	AT4TE67500	DHH
AT5TE60050	DHH	AT4TE67665	DHH
AT5TE31870	DHH	AT4TE68035	DHH
AT1TE80625	DHH	AT4TE68245	DHH
AT1TE55675	DHH	AT4TE68250	DHH
AT1TE58345	DHH	AT4TE68255	DHH
AT2TE03580	DHH	AT4TE68380	DHH
AT3TE86735	DHH	AT4TE69645	DHH
AT5TE55715	DHH	AT4TE69650	DHH
AT1TE40645	DHH	AT4TE69655	DHH
AT2TE16145	DHH	AT4TE71140	DHH
AT4TE12750	DHH	AT4TE72510	DHH
AT4TE00160	DHH	AT4TE72580	DHH
AT1TE41170	DHH	AT4TE74540	DHH
AT2TE35135	DHH	AT4TE75755	DHH
AT3TE48920	DHH	AT4TE76875	DHH
AT3TE76470	DHH	AT4TE77690	DHH
AT5TE92340	DHH	AT4TE78250	DHH
AT5TE60945	DHH	AT4TE78270	DHH
AT2TE25980	DHH	AT4TE79070	DHH
AT5TE71740	DHH	AT4TE79310	DHH
AT3TE53570	DHH	AT4TE79710	DHH
AT1TE34400	DHH	AT4TE80260	DHH
AT1TE37050	DHH	AT4TE80770	DHH
AT3TE75240	DHH	AT4TE81065	DHH
AT4TE31580	DHH	AT4TE82880	DHH
AT1TE73190	DHH	AT4TE82980	DHH
AT5TE69895	DHH	AT4TE83060	DHH
AT1TE90225	DHH	AT4TE83230	DHH
AT1TE54410	DHH	AT4TE83650	DHH
AT1TE30080	DHH	AT4TE83660	DHH
AT3TE66495	DHH	AT4TE83950	DHH
AT4TE27380	DHH	AT4TE83955	DHH
AT5TE55200	DHH	AT4TE84050	DHH
AT3TE46050	DHH	AT4TE84335	DHH
AT4TE43010	DHH	AT4TE84480	DHH
AT5TE42000	DHH	AT4TE84530	DHH
AT3TE55075	DHH	AT4TE84980	DHH
AT5TE62140	DHH	AT4TE84985	DHH
AT5TE48825	DHH	AT4TE86210	DHH
AT1TE87330	DHH	AT4TE86440	DHH
AT2TE09170	DHH	AT4TE87510	DHH
AT3TE49150	DHH	AT4TE88430	DHH
AT4TE00310	DHH	AT4TE89010	DHH
AT4TE25480	DHH	AT4TE89240	DHH
AT2TE06780	DHH	AT4TE89325	DHH
AT3TE05790	DHH	AT4TE89430	DHH
AT3TE75045	DHH	AT4TE89595	DHH
AT4TE22315	DHH	AT4TE89730	DHH
AT4TE20050	DHH	AT4TE90110	DHH
AT5TE52485	DHH	AT5TE00750	DHH
AT5TE18290	DHH	AT5TE01180	DHH
AT5TE71065	DHH	AT5TE01500	DHH
AT4TE24710	DHH	AT5TE01705	DHH
AT1TE56775	DHH	AT5TE03660	DHH
AT2TE30980	DHH	AT5TE03985	DHH
AT3TE66125	DHH	AT5TE05390	DHH
AT4TE05155	DHH	AT5TE06060	DHH
AT1TE97605	DHH	AT5TE06550	DHH
AT3TE39110	DHH	AT5TE06565	DHH
AT1TE05585	DHH	AT5TE06770	DHH
AT5TE93215	DHH	AT5TE07030	DHH
AT1TE08420	DHH	AT5TE07195	DHH
AT5TE25535	DHH	AT5TE07610	DHH
AT5TE56315	DHH	AT5TE09455	DHH
AT5TE38510	DHH	AT5TE09570	DHH
AT1TE34215	DHH	AT5TE10750	DHH
AT1TE82665	DHH	AT5TE10810	DHH
AT3TE94235	DHH	AT5TE10980	DHH
AT1TE72310	DHH	AT5TE11325	DHH
AT4TE79070	DHH	AT5TE11630	DHH
AT5TE46965	DHH	AT5TE11670	DHH
AT1TE34295	DHH	AT5TE11930	DHH
AT3TE53155	DHH	AT5TE12950	DHH
AT3TE47135	DHH	AT5TE15460	DHH
AT1TE65175	DHH	AT5TE15890	DHH
AT3TE46665	DHH	AT5TE16775	DHH
AT4TE43835	DHH	AT5TE17795	DHH
AT1TE61145	DHH	AT5TE17830	DHH
AT2TE57430	DHH	AT5TE17840	DHH
AT4TE39330	DHH	AT5TE18530	DHH
AT5TE33885	DHH	AT5TE18970	DHH
AT3TE52845	DHH	AT5TE19380	DHH
AT5TE33745	DHH	AT5TE19470	DHH
AT5TE54310	DHH	AT5TE20160	DHH
AT1TE18220	DHH	AT5TE20630	DHH
AT1TE35425	DHH	AT5TE20635	DHH
AT3TE44695	DHH	AT5TE20650	DHH
AT5TE78450	DHH	AT5TE20920	DHH
AT2TE81015	DHH	AT5TE20980	DHH
AT1TE43690	DHH	AT5TE21020	DHH
AT1TE56795	DHH	AT5TE21145	DHH
AT1TE39660	DHH	AT5TE21300	DHH
AT2TE27540	DHH	AT5TE21405	DHH
AT3TE68225	DHH	AT5TE21625	DHH
AT4TE27320	DHH	AT5TE22130	DHH
AT3TE50070	DHH	AT5TE22365	DHH
AT1TE82410	DHH	AT5TE23230	DHH
AT5TE49375	DHH	AT5TE23310	DHH
AT1TE42575	DHH	AT5TE23325	DHH
AT2TE73500	DHH	AT5TE23335	DHH
AT2TE40475	DHH	AT5TE25800	DHH
AT3TE48840	DHH	AT5TE25970	DHH
AT4TE45035	DHH	AT5TE26820	DHH
AT5TE61715	DHH	AT5TE27080	DHH
AT3TE63620	DHH	AT5TE27520	DHH
AT3TE72885	DHH	AT5TE27590	DHH
AT3TE49130	DHH	AT5TE27595	DHH
AT5TE41230	DHH	AT5TE27600	DHH
AT5TE62260	DHH	AT5TE27610	DHH
AT1TE03785	DHH	AT5TE27865	DHH
AT1TE45060	DHH	AT5TE28010	DHH
AT3TE43235	DHH	AT5TE28270	DHH
AT3TE46470	DHH	AT5TE28275	DHH
AT5TE35715	DHH	AT5TE28620	DHH
AT5TE62995	DHH	AT5TE29060	DHH
AT1TE62875	DHH	AT5TE29240	DHH
AT5TE82670	DHH	AT5TE29570	DHH
AT3TE41915	DHH	AT5TE29605	DHH
AT3TE36105	DHH	AT5TE29645	DHH
AT5TE08860	DHH	AT5TE29655	DHH
AT1TE56765	DHH	AT5TE29670	DHH
AT2TE69490	DHH	AT5TE29740	DHH
AT5TE90460	DHH	AT5TE29920	DHH
AT5TE33460	DHH	AT5TE29940	DHH
AT4TE10540	DHH	AT5TE30045	DHH
AT5TE57830	DHH	AT5TE30055	DHH
AT5TE65280	DHH	AT5TE30060	DHH
AT1TE69700	DHH	AT5TE30155	DHH
AT1TE42050	DHH	AT5TE30195	DHH
AT1TE46455	DHH	AT5TE30240	DHH
AT2TE09065	DHH	AT5TE30265	DHH
AT3TE44650	DHH	AT5TE30315	DHH
AT4TE16640	DHH	AT5TE30585	DHH
AT4TE31485	DHH	AT5TE30965	DHH
AT3TE43245	DHH	AT5TE31640	DHH
AT4TE27095	DHH	AT5TE31660	DHH
AT5TE61515	DHH	AT5TE31840	DHH
AT5TE58770	DHH	AT5TE31970	DHH
AT1TE38125	DHH	AT5TE32005	DHH
AT2TE32000	DHH	AT5TE32430	DHH
AT2TE27170	DHH	AT5TE32670	DHH
AT2TE05230	DHH	AT5TE32770	DHH
AT2TE57560	DHH	AT5TE32800	DHH
AT2TE06395	DHH	AT5TE32830	DHH
AT3TE35190	DHH	AT5TE32860	DHH
AT4TE86245	DHH	AT5TE33010	DHH
AT4TE31505	DHH	AT5TE33015	DHH
AT5TE35795	DHH	AT5TE33245	DHH
AT1TE82780	DHH	AT5TE33410	DHH
AT1TE53530	DHH	AT5TE33460	DHH
AT5TE40070	DHH	AT5TE34270	DHH
AT1TE34445	DHH	AT5TE34380	DHH
AT2TE30945	DHH	AT5TE34430	DHH
AT1TE54110	DHH	AT5TE34440	DHH
AT2TE13010	DHH	AT5TE34565	DHH
AT5TE53610	DHH	AT5TE34715	DHH
AT2TE03465	DHH	AT5TE34720	DHH
AT4TE85270	DHH	AT5TE34820	DHH
AT5TE86350	DHH	AT5TE34860	DHH
AT2TE13050	DHH	AT5TE34910	DHH
AT3TE79080	DHH	AT5TE34950	DHH
AT3TE58780	DHH	AT5TE35160	DHH
AT1TE65115	DHH	AT5TE35205	DHH
AT5TE38925	DHH	AT5TE35210	DHH
AT1TE64905	DHH	AT5TE35485	DHH
AT4TE37695	DHH	AT5TE35515	DHH
AT3TE44085	DHH	AT5TE35680	DHH
AT4TE19545	DHH	AT5TE35715	DHH
AT1TE35420	DHH	AT5TE35865	DHH
AT1TE79790	DHH	AT5TE35910	DHH
AT2TE38420	DHH	AT5TE36095	DHH
AT4TE61520	DHH	AT5TE36245	DHH
AT5TE49270	DHH	AT5TE36530	DHH
AT3TE67225	DHH	AT5TE36550	DHH
AT3TE24680	DHH	AT5TE37210	DHH
AT5TE54920	DHH	AT5TE37345	DHH
AT2TE88720	DHH	AT5TE37540	DHH
AT5TE81950	DHH	AT5TE37955	DHH
AT1TE70660	DHH	AT5TE38935	DHH
AT2TE05650	DHH	AT5TE39145	DHH
AT3TE62240	DHH	AT5TE39305	DHH
AT3TE64740	DHH	AT5TE40020	DHH
AT3TE62150	DHH	AT5TE43605	DHH
AT1TE54205	DHH	AT5TE44475	DHH
AT1TE14865	DHH	AT5TE44480	DHH
AT2TE22545	DHH	AT5TE44620	DHH
AT2TE34195	DHH	AT5TE46460	DHH
AT2TE06950	DHH	AT5TE46625	DHH
AT2TE35790	DHH	AT5TE46935	DHH
AT2TE29245	DHH	AT5TE46945	DHH
AT4TE48765	DHH	AT5TE47165	DHH
AT4TE33130	DHH	AT5TE47190	DHH
AT5TE22430	DHH	AT5TE47355	DHH
AT1TE92655	DHH	AT5TE47615	DHH
AT1TE65110	DHH	AT5TE48085	DHH
AT2TE00425	DHH	AT5TE48255	DHH
AT4TE32245	DHH	AT5TE48260	DHH
AT5TE28740	DHH	AT5TE48385	DHH
AT3TE36540	DHH	AT5TE48580	DHH
AT1TE42975	DHH	AT5TE48710	DHH
AT3TE40810	DHH	AT5TE48715	DHH
AT2TE45120	DHH	AT5TE48720	DHH
AT2TE20180	DHH	AT5TE49430	DHH
AT3TE89720	DHH	AT5TE49540	DHH
AT1TE36630	DHH	AT5TE49635	DHH
AT2TE43465	DHH	AT5TE49855	DHH
AT4TE39195	DHH	AT5TE50480	DHH
AT1TE26305	DHH	AT5TE50655	DHH
AT4TE60585	DHH	AT5TE50790	DHH
AT5TE73880	DHH	AT5TE50845	DHH
AT1TE40595	DHH	AT5TE51375	DHH
AT2TE18640	DHH	AT5TE51705	DHH
AT2TE13815	DHH	AT5TE52215	DHH
AT2TE22890	DHH	AT5TE52600	DHH
AT4TE26710	DHH	AT5TE53585	DHH
AT5TE31715	DHH	AT5TE53605	DHH
AT4TE28670	DHH	AT5TE53610	DHH
AT3TE25135	DHH	AT5TE53740	DHH
AT2TE26620	DHH	AT5TE53755	DHH
AT3TE51515	DHH	AT5TE54050	DHH
AT3TE48430	DHH	AT5TE54235	DHH
AT5TE01245	DHH	AT5TE54660	DHH
AT2TE07845	DHH	AT5TE54890	DHH
AT2TE65130	DHH	AT5TE54995	DHH
AT3TE44220	DHH	AT5TE55115	DHH
AT5TE63210	DHH	AT5TE55200	DHH
AT1TE85870	DHH	AT5TE55210	DHH
AT2TE39680	DHH	AT5TE55245	DHH
AT4TE21935	DHH	AT5TE55320	DHH
AT2TE53160	DHH	AT5TE55810	DHH
AT2TE38890	DHH	AT5TE56055	DHH
AT2TE30390	DHH	AT5TE56100	DHH
AT3TE76405	DHH	AT5TE56340	DHH
AT5TE33280	DHH	AT5TE56490	DHH
AT1TE44435	DHH	AT5TE56530	DHH
AT1TE95295	DHH	AT5TE56790	DHH
AT2TE35740	DHH	AT5TE57110	DHH
AT4TE43235	DHH	AT5TE57180	DHH
AT5TE66390	DHH	AT5TE57225	DHH
AT2TE20755	DHH	AT5TE57575	DHH
AT3TE47525	DHH	AT5TE57785	DHH
AT4TE34105	DHH	AT5TE57845	DHH
AT5TE56125	DHH	AT5TE57985	DHH
AT3TE21730	DHH	AT5TE58025	DHH
AT5TE21145	DHH	AT5TE58345	DHH
AT4TE38370	DHH	AT5TE58395	DHH
AT1TE27470	DHH	AT5TE58770	DHH
AT3TE36825	DHH	AT5TE58890	DHH
AT1TE40885	DHH	AT5TE58950	DHH
AT1TE52615	DHH	AT5TE59075	DHH
AT3TE49395	DHH	AT5TE59125	DHH
AT4TE41060	DHH	AT5TE59170	DHH
AT5TE38410	DHH	AT5TE59610	DHH
AT1TE39785	DHH	AT5TE59815	DHH
AT4TE32165	DHH	AT5TE60050	DHH
AT5TE16170	DHH	AT5TE60230	DHH
AT4TE26510	DHH	AT5TE60645	DHH
AT3TE28210	DHH	AT5TE60840	DHH
AT5TE09320	DHH	AT5TE60915	DHH
AT5TE52980	DHH	AT5TE60945	DHH
AT4TE28640	DHH	AT5TE61065	DHH
AT1TE86330	DHH	AT5TE61590	DHH
AT2TE39490	DHH	AT5TE61785	DHH
AT2TE05820	DHH	AT5TE61790	DHH
AT2TE35805	DHH	AT5TE62035	DHH
AT5TE76320	DHH	AT5TE62135	DHH
AT5TE33945	DHH	AT5TE62150	DHH
AT1TE13310	DHH	AT5TE62180	DHH
AT1TE13455	DHH	AT5TE62260	DHH
AT5TE21890	DHH	AT5TE62270	DHH
AT1TE72725	DHH	AT5TE62390	DHH
AT2TE03505	DHH	AT5TE62740	DHH
AT3TE28170	DHH	AT5TE62765	DHH
AT4TE06380	DHH	AT5TE62920	DHH
AT2TE23620	DHH	AT5TE62960	DHH
AT3TE41155	DHH	AT5TE63120	DHH
AT4TE84485	DHH	AT5TE63125	DHH
AT4TE68040	DHH	AT5TE63155	DHH
AT5TE34815	DHH	AT5TE63225	DHH
AT2TE67460	DHH	AT5TE63290	DHH
AT3TE52870	DHH	AT5TE63650	DHH
AT4TE29805	DHH	AT5TE63865	DHH
AT5TE83195	DHH	AT5TE64040	DHH
AT5TE40010	DHH	AT5TE64195	DHH
AT1TE11380	DHH	AT5TE64320	DHH
AT1TE41725	DHH	AT5TE64500	DHH
AT3TE66765	DHH	AT5TE64805	DHH
AT3TE65295	DHH	AT5TE64990	DHH
AT3TE27825	DHH	AT5TE65000	DHH
AT5TE50235	DHH	AT5TE65005	DHH
AT2TE40090	DHH	AT5TE65535	DHH
AT1TE58610	DHH	AT5TE66100	DHH
AT2TE45910	DHH	AT5TE66180	DHH
AT5TE61785	DHH	AT5TE66335	DHH
AT2TE35695	DHH	AT5TE66775	DHH
AT2TE28765	DHH	AT5TE66950	DHH
AT2TE32950	DHH	AT5TE67090	DHH
AT2TE17980	DHH	AT5TE67290	DHH
AT4TE22760	DHH	AT5TE67325	DHH
AT2TE46130	DHH	AT5TE67460	DHH
AT3TE61790	DHH	AT5TE67880	DHH
AT5TE25400	DHH	AT5TE67885	DHH
AT5TE44265	DHH	AT5TE67995	DHH
AT5TE55500	DHH	AT5TE68240	DHH
AT2TE01205	DHH	AT5TE68255	DHH
AT4TE23205	DHH	AT5TE68295	DHH
AT4TE17710	DHH	AT5TE68695	DHH
AT4TE75755	DHH	AT5TE68760	DHH
AT1TE38260	DHH	AT5TE68780	DHH
AT1TE46495	DHH	AT5TE68885	DHH
AT2TE17125	DHH	AT5TE69050	DHH
AT2TE26170	DHH	AT5TE69820	DHH
AT3TE46115	DHH	AT5TE69960	DHH
AT4TE08265	DHH	AT5TE69965	DHH
AT5TE58475	DHH	AT5TE70115	DHH
AT2TE26035	DHH	AT5TE70420	DHH
AT4TE20730	DHH	AT5TE70805	DHH
AT4TE89730	DHH	AT5TE70850	DHH
AT5TE40040	DHH	AT5TE70890	DHH
AT2TE20875	DHH	AT5TE71420	DHH
AT3TE20840	DHH	AT5TE71460	DHH
AT3TE53950	DHH	AT5TE71505	DHH
AT3TE52390	DHH	AT5TE73035	DHH
AT5TE43970	DHH	AT5TE73320	DHH
AT5TE01410	DHH	AT5TE73470	DHH
AT1TE81695	DHH	AT5TE73550	DHH
AT2TE48420	DHH	AT5TE73845	DHH
AT3TE45325	DHH	AT5TE74335	DHH
AT4TE33065	DHH	AT5TE74520	DHH
AT1TE37295	DHH	AT5TE74750	DHH
AT2TE02190	DHH	AT5TE74920	DHH
AT2TE06880	DHH	AT5TE75710	DHH
AT4TE34770	DHH	AT5TE75780	DHH
AT5TE44525	DHH	AT5TE76005	DHH
AT5TE39330	DHH	AT5TE76320	DHH
AT1TE54675	DHH	AT5TE77250	DHH
AT3TE48180	DHH	AT5TE77555	DHH
AT4TE78590	DHH	AT5TE77640	DHH
AT4TE71140	DHH	AT5TE78565	DHH
AT4TE33480	DHH	AT5TE78670	DHH
AT5TE68210	DHH	AT5TE78685	DHH
AT1TE84650	DHH	AT5TE78960	DHH
AT1TE57480	DHH	AT5TE79770	DHH
AT5TE35205	DHH	AT5TE79820	DHH
AT4TE24930	DHH	AT5TE80015	DHH
AT4TE29355	DHH	AT5TE80100	DHH
AT4TE32560	DHH	AT5TE80340	DHH
AT5TE55810	DHH	AT5TE80740	DHH
AT1TE73080	DHH	AT5TE81005	DHH
AT3TE47705	DHH	AT5TE81560	DHH
AT5TE36600	DHH	AT5TE82670	DHH
AT5TE56600	DHH	AT5TE84250	DHH
AT1TE31985	DHH	AT5TE84940	DHH
AT1TE76735	DHH	AT5TE85090	DHH
AT1TE82790	DHH	AT5TE85750	DHH
AT2TE08765	DHH	AT5TE86630	DHH
AT3TE42850	DHH	AT5TE87420	DHH
AT4TE31740	DHH	AT5TE87425	DHH
AT1TE42945	DHH	AT5TE87435	DHH
AT2TE21880	DHH	AT5TE87560	DHH
AT4TE55595	DHH	AT5TE87570	DHH
AT1TE29410	DHH	AT5TE87870	DHH
AT1TE43315	DHH	AT5TE88180	DHH
AT2TE04630	DHH	AT5TE88270	DHH
AT1TE37170	DHH	AT5TE88485	DHH
AT3TE00670	DHH	AT5TE88890	DHH
AT3TE52450	DHH	AT5TE89760	DHH
AT3TE52400	DHH	AT5TE90220	DHH
AT4TE25440	DHH	AT5TE90460	DHH
AT2TE33495	DHH	AT5TE90465	DHH
AT3TE16695	DHH	AT5TE90620	DHH
AT5TE01270	DHH	AT5TE90745	DHH
AT5TE29585	DHH	AT5TE91220	DHH
AT5TE56210	DHH	AT5TE91625	DHH
AT3TE84410	DHH	AT5TE93060	DHH
AT3TE22475	DHH	AT5TE93065	DHH
AT2TE76595	DHH	AT5TE93070	DHH
AT3TE64075	DHH	AT5TE93175	DHH
AT5TE19380	DHH	AT5TE93215	DHH
AT5TE36730	DHH	AT5TE93315	DHH
AT5TE54255	DHH	AT5TE93325	DHH
AT1TE53135	DHH	AT5TE94040	DHH
AT3TE65925	DHH	AT5TE94620	DHH
AT4TE33025	DHH	AT5TE95830	DHH
AT1TE72655	DHH	AT5TE95835	DHH
AT4TE40735	DHH	AT5TE95845	DHH
AT5TE68580	DHH	AT5TE95920	DHH
AT5TE74350	DHH	AT5TE96660	DHH
AT5TE53635	DHH	AT5TE96830	DHH
AT1TE38130	DHH	AT5TE97150	DHH
AT1TE43670	DHH	AT1TE15370	DTA
AT3TE46680	DHH	AT1TE36605	DTA
AT5TE54755	DHH	AT1TE40280	DTA
AT5TE78165	DHH	AT1TE51775	DTA
AT2TE08265	DHH	AT1TE53725	DTA
AT2TE21940	DHH	AT1TE58465	DTA
AT3TE63260	DHH	AT1TE68660	DTA
AT4TE36760	DHH	AT1TE71755	DTA
AT5TE21020	DHH	AT1TE71770	DTA
AT2TE47890	DHH	AT1TE81880	DTA
AT3TE45490	DHH	AT1TE91400	DTA
AT3TE63805	DHH	AT1TE98130	DTA
AT5TE03660	DHH	AT2TE07880	DTA
AT1TE35130	DHH	AT2TE11075	DTA
AT2TE46220	DHH	AT2TE11960	DTA
AT3TE69710	DHH	AT2TE19685	DTA
AT1TE17555	DHH	AT2TE25685	DTA
AT2TE49190	DHH	AT2TE26020	DTA
AT2TE62350	DHH	AT2TE28280	DTA
AT3TE66950	DHH	AT2TE28290	DTA
AT3TE42300	DHH	AT2TE45655	DTA
AT3TE23400	DHH	AT2TE47790	DTA
AT4TE29035	DHH	AT2TE59240	DTA
AT3TE76120	DHH	AT2TE71040	DTA
AT5TE70090	DHH	AT3TE05775	DTA
AT5TE46530	DHH	AT3TE32910	DTA
AT2TE24245	DHH	AT3TE43080	DTA
AT5TE68420	DHH	AT3TE44370	DTA
AT5TE08180	DHH	AT3TE45105	DTA
AT2TE33465	DHH	AT3TE45285	DTA
AT3TE32175	DHH	AT3TE45650	DTA
AT4TE46705	DHH	AT3TE49920	DTA
AT1TE45975	DHH	AT3TE52945	DTA
AT1TE91150	DHH	AT3TE54405	DTA
AT3TE77810	DHH	AT3TE58815	DTA
AT5TE51905	DHH	AT3TE65375	DTA
AT5TE52135	DHH	AT3TE67180	DTA
AT1TE76730	DHH	AT3TE67325	DTA
AT1TE28635	DHH	AT3TE73335	DTA
AT2TE87560	DHH	AT3TE76990	DTA
AT2TE47610	DHH	AT4TE00955	DTA
AT5TE31100	DHH	AT4TE01750	DTA
AT1TE35100	DHH	AT4TE02530	DTA
AT3TE45380	DHH	AT4TE09615	DTA
AT3TE11080	DHH	AT4TE10035	DTA
AT4TE11250	DHH	AT4TE10205	DTA
AT5TE54130	DHH	AT4TE10480	DTA
AT5TE44470	DHH	AT4TE11395	DTA
AT5TE66330	DHH	AT4TE12140	DTA
AT1TE73480	DHH	AT4TE21880	DTA
AT1TE81430	DHH	AT4TE25860	DTA
AT1TE78070	DHH	AT4TE29625	DTA
AT2TE30005	DHH	AT4TE64945	DTA
AT4TE27435	DHH	AT5TE03750	DTA
AT4TE55950	DHH	AT5TE10430	DTA
AT5TE67650	DHH	AT5TE28850	DTA
AT1TE73500	DHH	AT5TE32815	DTA
AT2TE09395	DHH	AT5TE37200	DTA
AT2TE32645	DHH	AT5TE37530	DTA
AT3TE66955	DHH	AT5TE43685	DTA
AT2TE15580	DHH	AT5TE56560	DTA
AT5TE29740	DHH	AT5TE57090	DTA
AT3TE52970	DHH	AT5TE64810	DTA
AT5TE14155	DHH	AT5TE67125	DTA
AT1TE72780	DHH	AT5TE84560	DTA
AT3TE64450	DHH	AT5TE91030	DTA
AT4TE44965	DHH	AT5TE93055	DTA
AT5TE52575	DHH	AT5TE93075	DTA
AT5TE34890	DHH	AT1TE01155	DTC
AT2TE29135	DHH	AT1TE11020	DTC
AT2TE09270	DHH	AT1TE30555	DTC
AT4TE24045	DHH	AT1TE37495	DTC
AT4TE00950	DHH	AT1TE43120	DTC
AT5TE90875	DHH	AT1TE45600	DTC
AT2TE64580	DHH	AT1TE51820	DTC
AT4TE34695	DHH	AT1TE51835	DTC
AT3TE60575	DHH	AT1TE51840	DTC
AT2TE24230	DHH	AT1TE56805	DTC
AT4TE22725	DHH	AT1TE61940	DTC
AT4TE03420	DHH	AT1TE62450	DTC
AT5TE44400	DHH	AT1TE62885	DTC
AT5TE46565	DHH	AT1TE64505	DTC
AT2TE05420	DHH	AT1TE67380	DTC
AT2TE00850	DHH	AT1TE69295	DTC
AT3TE22725	DHH	AT1TE70175	DTC
AT4TE25925	DHH	AT1TE70530	DTC
AT1TE12275	DHH	AT1TE78550	DTC
AT1TE27095	DHH	AT1TE79280	DTC
AT3TE66545	DHH	AT1TE83580	DTC
AT1TE88455	DHH	AT1TE85530	DTC
AT2TE02910	DHH	AT1TE88825	DTC
AT2TE36260	DHH	AT1TE90130	DTC
AT4TE17035	DHH	AT1TE93910	DTC
AT1TE06340	DHH	AT1TE94270	DTC
AT3TE39595	DHH	AT1TE94290	DTC
AT4TE29915	DHH	AT1TE95780	DTC
AT5TE54635	DHH	AT2TE02390	DTC
AT1TE12810	DHH	AT2TE07445	DTC
AT1TE37150	DHH	AT2TE16510	DTC
AT2TE10740	DHH	AT2TE19240	DTC
AT4TE09275	DHH	AT2TE19245	DTC
AT4TE76870	DHH	AT2TE19250	DTC
AT1TE54315	DHH	AT2TE20205	DTC
AT1TE65330	DHH	AT2TE26110	DTC
AT3TE46865	DHH	AT2TE26680	DTC
AT1TE29390	DHH	AT2TE27050	DTC
AT3TE48495	DHH	AT2TE33390	DTC
AT4TE25000	DHH	AT2TE41380	DTC
AT5TE56765	DHH	AT2TE43395	DTC
AT5TE34230	DHH	AT2TE59610	DTC
AT1TE92540	DHH	AT2TE60480	DTC
AT4TE27045	DHH	AT2TE63800	DTC
AT4TE63630	DHH	AT2TE73690	DTC
AT5TE38980	DHH	AT2TE79400	DTC
AT5TE33035	DHH	AT2TE84260	DTC
AT5TE26090	DHH	AT3TE05960	DTC
AT2TE02355	DHH	AT3TE09680	DTC
AT3TE70375	DHH	AT3TE15145	DTC
AT3TE73025	DHH	AT3TE16190	DTC
AT4TE17770	DHH	AT3TE16630	DTC
AT5TE94040	DHH	AT3TE18490	DTC
AT3TE42800	DHH	AT3TE21410	DTC
AT3TE47225	DHH	AT3TE26560	DTC
AT4TE28035	DHH	AT3TE26950	DTC
AT5TE33340	DHH	AT3TE35790	DTC
AT5TE63170	DHH	AT3TE36810	DTC
AT2TE28475	DHH	AT3TE37780	DTC
AT2TE10100	DHH	AT3TE44530	DTC
AT2TE73135	DHH	AT3TE48730	DTC
AT2TE07790	DHH	AT3TE57715	DTC
AT3TE68505	DHH	AT3TE57720	DTC
AT5TE27810	DHH	AT3TE60285	DTC
AT5TE72195	DHH	AT3TE62055	DTC
AT1TE70885	DHH	AT3TE62065	DTC
AT1TE21355	DHH	AT3TE62735	DTC
AT2TE22780	DHH	AT3TE62780	DTC
AT2TE02860	DHH	AT3TE62975	DTC
AT4TE38310	DHH	AT3TE78350	DTC
AT1TE77520	DHH	AT3TE78630	DTC
AT3TE64925	DHH	AT3TE83410	DTC
AT1TE79270	DHH	AT3TE86450	DTC
AT1TE44485	DHH	AT3TE86990	DTC
AT2TE57140	DHH	AT3TE91780	DTC
AT3TE67580	DHH	AT3TE92070	DTC
AT5TE18545	DHH	AT4TE09565	DTC
AT1TE66585	DHH	AT4TE09580	DTC
AT5TE49810	DHH	AT4TE20250	DTC
AT3TE34680	DHH	AT4TE20255	DTC
AT2TE52900	DHH	AT4TE22125	DTC
AT2TE44620	DHH	AT4TE33665	DTC
AT2TE03130	DHH	AT4TE33685	DTC
AT4TE34490	DHH	AT4TE33705	DTC
AT1TE80490	DHH	AT4TE33740	DTC
AT1TE59160	DHH	AT4TE43380	DTC
AT3TE51285	DHH	AT4TE52725	DTC
AT4TE33815	DHH	AT4TE70260	DTC
AT5TE57785	DHH	AT4TE90020	DTC
AT5TE57345	DHH	AT5TE05190	DTC
AT1TE32095	DHH	AT5TE09070	DTC
AT1TE31885	DHH	AT5TE18465	DTC
AT3TE73235	DHH	AT5TE20970	DTC
AT4TE55630	DHH	AT5TE24260	DTC
AT2TE28730	DHH	AT5TE34670	DTC
AT4TE02165	DHH	AT5TE38735	DTC
AT4TE24100	DHH	AT5TE41600	DTC
AT1TE29830	DHH	AT5TE44850	DTC
AT3TE61225	DHH	AT5TE47170	DTC
AT4TE34870	DHH	AT5TE47360	DTC
AT4TE31080	DHH	AT5TE50950	DTC
AT5TE33250	DHH	AT5TE55270	DTC
AT5TE71680	DHH	AT5TE55865	DTC
AT5TE44320	DHH	AT5TE56895	DTC
AT2TE37335	DHH	AT5TE62210	DTC
AT2TE06660	DHH	AT5TE64925	DTC
AT4TE31460	DHH	AT5TE66425	DTC
AT1TE42345	DHH	AT5TE68375	DTC
AT4TE29365	DHH	AT5TE78215	DTC
AT5TE23325	DHH	AT5TE80370	DTC
AT1TE62215	DHH	AT5TE84790	DTC
AT2TE27790	DHH	AT5TE86440	DTC
AT3TE30210	DHH	AT5TE88740	DTC
AT3TE46285	DHH	AT5TE96750	DTC
AT4TE41320	DHH	AT1TE04665	DTH
AT1TE87370	DHH	AT1TE06650	DTH
AT2TE18745	DHH	AT1TE10600	DTH
AT1TE32785	DHH	AT1TE10610	DTH
AT2TE31140	DHH	AT1TE31385	DTH
AT2TE88480	DHH	AT1TE42705	DTH
AT2TE51925	DHH	AT1TE54100	DTH
AT2TE00985	DHH	AT1TE54420	DTH
AT5TE39180	DHH	AT1TE57960	DTH
AT5TE79770	DHH	AT1TE85105	DTH
AT2TE01035	DHH	AT2TE28555	DTH
AT2TE76585	DHH	AT2TE48470	DTH
AT5TE85095	DHH	AT2TE48475	DTH
AT2TE49230	DHH	AT2TE57770	DTH
AT2TE48400	DHH	AT2TE77795	DTH
AT3TE66280	DHH	AT2TE82150	DTH
AT3TE54880	DHH	AT2TE84250	DTH
AT3TE51940	DHH	AT2TE84415	DTH
AT4TE09400	DHH	AT3TE21700	DTH
AT4TE81060	DHH	AT3TE27170	DTH
AT1TE63785	DHH	AT3TE48215	DTH
AT3TE64105	DHH	AT3TE50430	DTH
AT1TE45100	DHH	AT3TE63895	DTH
AT1TE46085	DHH	AT3TE71210	DTH
AT2TE11870	DHH	AT3TE80270	DTH
AT4TE73105	DHH	AT3TE91990	DTH
AT5TE87465	DHH	AT4TE03560	DTH
AT1TE65690	DHH	AT4TE19970	DTH
AT2TE41080	DHH	AT4TE28690	DTH
AT5TE54215	DHH	AT4TE48660	DTH
AT5TE46140	DHH	AT4TE50080	DTH
AT2TE20500	DHH	AT4TE53490	DTH
AT3TE80230	DHH	AT4TE65510	DTH
AT4TE12695	DHH	AT4TE74210	DTH
AT1TE29040	DHH	AT5TE14340	DTH
AT2TE28850	DHH	AT5TE19490	DTH
AT3TE76850	DHH	AT5TE39140	DTH
AT3TE39575	DHH	AT5TE39155	DTH
AT4TE09045	DHH	AT5TE39215	DTH
AT5TE39010	DHH	AT5TE40500	DTH
AT5TE61040	DHH	AT5TE43580	DTH
AT5TE37300	DHH	AT5TE48725	DTH
AT4TE27075	DHH	AT5TE59570	DTH
AT4TE27910	DHH	AT5TE75530	DTH
AT5TE54200	DHH	AT5TE75535	DTH
AT1TE30520	DHH	AT5TE81510	DTH
AT2TE06370	DHH	AT5TE87410	DTH
AT4TE26320	DHH	AT5TE88530	DTH
AT4TE08775	DHH	AT1TE00680	DTM
AT5TE27600	DHH	AT1TE01370	DTM
AT3TE61700	DHH	AT1TE01665	DTM
AT3TE72355	DHH	AT1TE02880	DTM
AT4TE25640	DHH	AT1TE03050	DTM
AT4TE36590	DHH	AT1TE03190	DTM
AT5TE30060	DHH	AT1TE04920	DTM
AT1TE05225	DHH	AT1TE07180	DTM
AT2TE04675	DHH	AT1TE09080	DTM
AT4TE31650	DHH	AT1TE10090	DTM
AT5TE61535	DHH	AT1TE11535	DTM
AT1TE43725	DHH	AT1TE11950	DTM
AT2TE62070	DHH	AT1TE12675	DTM
AT4TE32175	DHH	AT1TE13450	DTM
AT3TE19925	DHH	AT1TE14210	DTM
AT3TE35095	DHH	AT1TE17050	DTM
AT1TE43170	DHH	AT1TE17415	DTM
AT1TE26710	DHH	AT1TE18770	DTM
AT2TE07360	DHH	AT1TE19280	DTM
AT3TE69740	DHH	AT1TE20085	DTM
AT1TE54720	DHH	AT1TE20090	DTM
AT4TE27990	DHH	AT1TE20840	DTM
AT1TE60585	DHH	AT1TE20915	DTM
AT2TE22305	DHH	AT1TE23520	DTM
AT4TE77850	DHH	AT1TE25745	DTM
AT1TE54560	DHH	AT1TE29770	DTM
AT2TE28110	DHH	AT1TE29905	DTM
AT1TE91750	DHH	AT1TE30095	DTM
AT4TE17910	DHH	AT1TE31380	DTM
AT5TE27495	DHH	AT1TE32620	DTM
AT5TE76955	DHH	AT1TE32625	DTM
AT1TE88450	DHH	AT1TE33450	DTM
AT4TE04675	DHH	AT1TE33455	DTM
AT5TE44660	DHH	AT1TE33460	DTM
AT4TE63090	DHH	AT1TE34860	DTM
AT4TE26815	DHH	AT1TE35930	DTM
AT4TE56080	DHH	AT1TE38345	DTM
AT1TE81005	DHH	AT1TE38350	DTM
AT1TE86260	DHH	AT1TE38355	DTM
AT2TE49350	DHH	AT1TE39590	DTM
AT3TE67205	DHH	AT1TE39775	DTM
AT3TE64560	DHH	AT1TE40285	DTM
AT1TE74090	DHH	AT1TE41025	DTM
AT4TE32295	DHH	AT1TE41030	DTM
AT4TE59255	DHH	AT1TE41040	DTM
AT1TE95915	DHH	AT1TE41080	DTM
AT4TE26075	DHH	AT1TE41460	DTM
AT5TE72430	DHH	AT1TE41605	DTM
AT5TE03985	DHH	AT1TE42175	DTM
AT5TE31875	DHH	AT1TE42825	DTM
AT1TE36510	DHH	AT1TE43360	DTM
AT3TE04150	DHH	AT1TE43895	DTM
AT5TE47775	DHH	AT1TE43925	DTM
AT1TE57885	DHH	AT1TE43950	DTM
AT1TE25210	DHH	AT1TE44125	DTM
AT2TE38150	DHH	AT1TE44585	DTM
AT4TE50445	DHH	AT1TE45425	DTM
AT5TE23665	DHH	AT1TE46025	DTM
AT5TE30475	DHH	AT1TE46045	DTM
AT2TE52260	DHH	AT1TE46150	DTM
AT3TE64775	DHH	AT1TE46620	DTM
AT4TE02945	DHH	AT1TE46625	DTM
AT5TE40850	DHH	AT1TE46825	DTM
AT3TE67360	DHH	AT1TE48860	DTM
AT5TE20490	DHH	AT1TE48895	DTM
AT1TE64015	DHH	AT1TE51340	DTM
AT3TE03210	DHH	AT1TE52650	DTM
AT1TE06480	DHH	AT1TE53080	DTM
AT1TE80305	DHH	AT1TE53435	DTM
AT2TE42870	DHH	AT1TE53600	DTM
AT3TE61280	DHH	AT1TE54580	DTM
AT5TE64785	DHH	AT1TE55510	DTM
AT5TE47845	DHH	AT1TE55555	DTM
AT1TE81935	DHH	AT1TE56040	DTM
AT5TE57975	DHH	AT1TE56135	DTM
AT5TE34565	DHH	AT1TE56230	DTM
AT5TE52745	DHH	AT1TE56405	DTM
AT1TE20160	DHH	AT1TE56420	DTM
AT2TE03965	DHH	AT1TE56425	DTM
AT1TE81560	DHH	AT1TE56515	DTM
AT2TE10130	DHH	AT1TE56835	DTM
AT4TE84335	DHH	AT1TE57495	DTM
AT1TE36120	DHH	AT1TE58105	DTM
AT1TE93275	DHH	AT1TE58330	DTM
AT3TE65990	DHH	AT1TE59005	DTM
AT3TE54155	DHH	AT1TE59085	DTM
AT3TE15400	DHH	AT1TE59145	DTM
AT4TE69945	DHH	AT1TE59535	DTM
AT3TE40480	DHH	AT1TE59820	DTM
AT1TE69575	DHH	AT1TE60400	DTM
AT2TE32545	DHH	AT1TE62970	DTM
AT2TE30240	DHH	AT1TE64755	DTM
AT3TE44630	DHH	AT1TE65385	DTM
AT5TE68730	DHH	AT1TE65640	DTM
AT5TE68885	DHH	AT1TE67110	DTM
AT1TE54550	DHH	AT1TE67360	DTM
AT2TE10455	DHH	AT1TE67415	DTM
AT3TE52570	DHH	AT1TE68310	DTM
AT3TE60900	DHH	AT1TE68335	DTM
AT3TE71380	DHH	AT1TE68390	DTM
AT1TE24255	DHH	AT1TE69285	DTM
AT1TE95980	DHH	AT1TE69650	DTM
AT4TE24185	DHH	AT1TE70105	DTM
AT5TE17735	DHH	AT1TE70550	DTM
AT5TE33415	DHH	AT1TE71915	DTM
AT1TE67915	DHH	AT1TE72630	DTM
AT1TE76615	DHH	AT1TE72850	DTM
AT1TE44730	DHH	AT1TE73330	DTM
AT2TE52710	DHH	AT1TE74015	DTM
AT3TE49790	DHH	AT1TE74230	DTM
AT1TE80950	DHH	AT1TE74575	DTM
AT4TE24645	DHH	AT1TE76325	DTM
AT5TE31585	DHH	AT1TE76540	DTM
AT1TE43565	DHH	AT1TE76610	DTM
AT4TE69640	DHH	AT1TE76780	DTM
AT2TE21720	DHH	AT1TE76905	DTM
AT3TE15510	DHH	AT1TE77510	DTM
AT1TE39360	DHH	AT1TE79065	DTM
AT3TE60800	DHH	AT1TE79550	DTM
AT5TE71100	DHH	AT1TE80120	DTM
AT1TE55400	DHH	AT1TE80200	DTM
AT1TE77560	DHH	AT1TE81065	DTM
AT1TE70615	DHH	AT1TE81905	DTM
AT2TE10425	DHH	AT1TE82200	DTM
AT2TE28430	DHH	AT1TE82675	DTM
AT4TE89325	DHH	AT1TE84190	DTM
AT1TE76070	DHH	AT1TE85090	DTM
AT2TE76265	DHH	AT1TE86120	DTM
AT2TE87240	DHH	AT1TE86740	DTM
AT5TE48330	DHH	AT1TE87340	DTM
AT1TE75330	DHH	AT1TE88010	DTM
AT2TE04730	DHH	AT1TE88160	DTM
AT2TE32860	DHH	AT1TE89630	DTM
AT2TE25620	DHH	AT1TE90580	DTM
AT5TE78660	DHH	AT1TE91070	DTM
AT5TE61220	DHH	AT1TE91365	DTM
AT1TE72415	DHH	AT1TE91440	DTM
AT1TE25935	DHH	AT1TE92820	DTM
AT1TE63030	DHH	AT1TE92860	DTM
AT1TE63025	DHH	AT1TE93850	DTM
AT2TE58130	DHH	AT1TE94280	DTM
AT3TE54095	DHH	AT1TE94285	DTM
AT4TE01940	DHH	AT1TE95230	DTM
AT5TE48830	DHH	AT1TE95930	DTM
AT5TE66785	DHH	AT1TE96390	DTM
AT1TE58125	DHH	AT1TE97410	DTM
AT2TE43180	DHH	AT1TE99300	DTM
AT5TE04750	DHH	AT1TE99345	DTM
AT1TE54225	DHH	AT2TE00530	DTM
AT1TE34165	DHH	AT2TE00535	DTM
AT2TE09695	DHH	AT2TE04845	DTM
AT2TE19900	DHH	AT2TE04875	DTM
AT3TE51710	DHH	AT2TE05755	DTM
AT5TE37140	DHH	AT2TE05955	DTM
AT5TE24295	DHH	AT2TE06420	DTM
AT5TE81600	DHH	AT2TE06955	DTM
AT5TE58590	DHH	AT2TE07655	DTM
AT1TE38340	DHH	AT2TE08285	DTM
AT1TE58615	DHH	AT2TE08605	DTM
AT3TE75110	DHH	AT2TE09010	DTM
AT4TE33185	DHH	AT2TE09345	DTM
AT4TE49505	DHH	AT2TE09380	DTM
AT1TE80995	DHH	AT2TE10230	DTM
AT1TE38570	DHH	AT2TE11015	DTM
AT3TE30000	DHH	AT2TE11500	DTM
AT5TE03880	DHH	AT2TE11755	DTM
AT1TE44470	DHH	AT2TE11815	DTM
AT4TE11995	DHH	AT2TE12220	DTM
AT5TE49155	DHH	AT2TE12825	DTM
AT1TE92810	DHH	AT2TE13105	DTM
AT5TE44835	DHH	AT2TE13115	DTM
AT2TE51370	DHH	AT2TE13210	DTM
AT4TE57330	DHH	AT2TE13215	DTM
AT3TE39270	DHH	AT2TE13520	DTM
AT3TE61270	DHH	AT2TE13770	DTM
AT3TE64135	DHH	AT2TE16780	DTM
AT5TE36245	DHH	AT2TE17835	DTM
AT1TE56110	DHH	AT2TE17850	DTM
AT1TE74100	DHH	AT2TE18045	DTM
AT4TE25470	DHH	AT2TE18055	DTM
AT4TE23775	DHH	AT2TE18915	DTM
AT1TE39550	DHH	AT2TE19230	DTM
AT2TE45475	DHH	AT2TE20170	DTM
AT3TE39800	DHH	AT2TE20850	DTM
AT3TE59795	DHH	AT2TE21000	DTM
AT1TE41375	DHH	AT2TE21590	DTM
AT1TE80755	DHH	AT2TE22865	DTM
AT2TE50160	DHH	AT2TE22880	DTM
AT3TE37705	DHH	AT2TE23870	DTM
AT4TE39045	DHH	AT2TE24590	DTM
AT1TE63460	DHH	AT2TE24600	DTM
AT2TE76340	DHH	AT2TE24605	DTM
AT4TE28725	DHH	AT2TE24640	DTM
AT1TE29070	DHH	AT2TE25300	DTM
AT1TE93240	DHH	AT2TE25840	DTM
AT1TE52550	DHH	AT2TE25940	DTM
AT3TE43350	DHH	AT2TE27675	DTM
AT1TE54020	DHH	AT2TE29070	DTM
AT1TE56360	DHH	AT2TE29710	DTM
AT4TE37370	DHH	AT2TE29730	DTM
AT4TE68065	DHH	AT2TE29910	DTM
AT1TE39795	DHH	AT2TE30955	DTM
[truncated: 16,883 more rows]

## Sheet: Fig. 2b
Fig. 2b: Length of all TEs, intergenic TEs, intronic TEs, and TEs associated with TE-G transcripts, and with ATE-G isoforms
All TEs (bp)	intergenic_TEs	intronic_TEs	TE-G transcripts	TE-AS	TE-ATP
1901	499	501	498	1945	218
312	613	400	218	454	1945
901	264	370	1945	251	373
657	336	803	262	215	327
498	416	806	378	325	414
590	356	566	373	497	377
499	489	492	454	236	212
613	835	510	231	505	258
398	230	668	251	414	220
363	367	415	232	281	283
846	359	357	373	358	272
920	428	876	215	377	301
383	480	439	325	300	231
1382	409	291	497	249	234
443	458	659	236	706	289
843	376	468	210	550	201
853	419	288	354	454	233
2237	864	420	327	453	487
264	490	249	505	283	257
336	485	762	414	218	381
444	865	960	281	318	241
416	232	215	358	256	276
356	514	662	377	657	254
569	201	730	212	637	392
210	396	282	300	272	232
662	484	683	258	230	219
256	249	637	249	226	206
645	1129	412	706	289	239
489	857	231	550	261	474
835	367	270	454	201	370
219	540	943	453	215	213
230	856	290	378	520	233
2004	946	293	415	284	241
367	402	539	220	441	202
765	634	636	283	233	211
359	586	554	218	487	332
572	605	593	318	882	234
926	544	871	256	206	351
565	499	231	657	332	273
283	369	406	228	241	758
1971	221	220	637	585	722
1555	372	552	239	1486	250
518	382	387	272	276	256
625	726	524	503	545	807
1076	258	2065	230	358	691
225	889	241	301	699	260
428	373	269	231	392	227
879	585	240	234	220	438
1534	268	593	300	206	239
468	437	320	214	225	209
412	468	383	800	389	421
480	608	333	426	259	327
409	507	570	514	503	204
559	751	449	291	323	684
1262	255	700	226	396	1623
218	1128	353	289	412	485
458	732	261	241	474	491
383	491	265	261	317	370
822	967	456	201	230	1401
376	630	589	215	429	240
419	1201	203	520	370	396
864	715	457	284	370	999
490	495	814	441	526	328
468	735	779	308	1367	597
827	498	531	327	312	896
344	500	433	233	233	1189
407	408	420	205	489	463
712	420	383	250	255	291
325	391	488	487	241	265
400	444	891	478	200	230
1236	360	469	342	661	209
410	458	434	407	332	266
239	465	381	882	897	772
411	260	269	225	238	610
372	831	767	470	238	335
485	755	364	233	277	426
865	489	454	206	749	971
232	402	450	257	749	385
201	710	526	332	273	534
249	709	583	625	406	521
514	364	727	281	722	2063
1090	743	385	381	324	295
1391	557	316	241	258	644
795	363	578	331	250	899
201	219	763	205	640	645
1286	1009	315	249	807	478
262	537	519	1191	529	306
396	634	495	585	621	311
484	258	653	333	803	429
249	1060	792	1486	537	252
1129	645	540	254	438	879
544	405	547	382	312	559
631	320	419	276	548	490
1065	838	691	254	384	946
1945	656	711	545	483	766
2799	809	919	251	209	889
566	724	266	368	421	1009
372	342	279	307	295	1435
523	289	652	252	420	724
373	357	218	243	1623	236
788	431	337	303	485	426
857	966	620	246	491	488
367	452	490	358	352	370
675	670	480	384	999	651
234	743	1145	387	1213	343
540	819	258	377	597	453
1017	762	533	240	896	756
856	732	445	618	1189	888
453	558	513	699	305	950
208	342	428	392	291	620
946	375	592	220	1465	1242
402	721	535	256	306	772
3331	838	386	255	265	803
323	223	557	260	426	768
1285	941	400	232	426	597
530	220	361	417	209	440
503	653	206	219	790	830
634	370	495	413	266	466
12272	815	241	206	772	577
586	355	229	371	610	342
771	315	263	247	1346	213
262	404	406	239	426	218
605	859	355	217	971	444
544	328	490	225	534	635
499	313	322	294	367	655
603	581	204	310	212	770
1505	448	668	389	644	332
766	958	320	259	645	1118
1810	639	293	1236	311	477
312	571	805	503	429	587
369	426	608	323	252	420
392	402	741	255	879	1062
221	1041	530	212	766	819
372	350	384	396	665	614
382	318	533	206	225	443
907	488	492	286	342	439
726	325	459	412	639	472
228	242	261	358	420	1383
258	811	265	202	597	442
378	772	956	474	456	465
2096	347	853	317	357	1234
698	469	975	230	454	875
336	876	734	280	431	380
305	624	1252	429	599	313
691	314	823	303	610	825
889	449	551	370	322	760
373	303	527	526	989	748
1341	332	682	1367	594	455
310	387	433	727	431	243
1194	914	896	494	706	691
373	1109	670	213	288	459
585	966	256	312	997	456
268	327	663	403	899	1398
437	588	480	244	667	1188
578	249	2109	267	577	297
1483	569	1325	233	402	404
278	583	1116	312	367	811
468	312	1086	489	891	568
520	540	439	308	393	277
420	1093	272	354	748	788
297	913	990	255	926	542
1445	780	563	599	902	508
618	567	830	273	508	1032
917	378	737	241	445	1340
1131	437	877	246	509	381
214	673	948	202	703	581
4957	643	690	236	204	972
369	563	1280	211	739	567
1917	370	1002	200	381	838
608	250	542	661	298	617
1953	292	250	241	1735	732
991	579	479	332	318	607
675	926	541	897	505	693
507	280	701	273	241	302
794	219	678	234	398	557
751	660	1474	606	468	886
255	769	1164	238	258	625
310	612	1152	317	674	240
1128	351	241	206	275	357
265	479	623	277	304	291
454	308	217	263	243	1256
732	346	846	354	809	719
491	768	588	363	405	556
1201	274	639	351	323	668
967	647	743	399	412	751
918	717	738	220	726	244
1952	1305	384	379	486	384
373	1002	431	392	331	220
630	226	998	236	474	567
406	651	606	749	505	539
1201	1153	1541	238	373	358
715	607	608	364	497	1250
432	511	239	259	736	341
444	950	1232	504	495	809
538	514	476	273	959	805
761	795	422	228	449	514
495	895	346	271	459	634
735	1275	281	758	242	597
4517	381	566	406	323	685
231	406	319	722	508	880
498	256	1486	226	527	345
302	462	207	324	237	434
5124	518	652	258	418	600
1498	250	951	250	428	727
652	228	1012	640	341	834
500	801	1502	243	468	454
654	502	2047	374	254	351
408	523	695	256	521	239
420	771	698	270	273	554
1233	716	394	229	313	948
684	245	2804	684	463	401
926	1461	372	768	279	403
280	584	1289	807	343	244
391	315	948	353	263	548
9164	699	203	220	398	736
2371	420	891	254	344	650
375	468	766	691	229	710
444	1179	726	280	523	473
1710	296	867	323	598	573
251	493	653	260	310	1352
360	477	364	240	391	463
604	614	325	326	280	741
2564	331	448	529	325	593
212	398	839	497	281	759
458	344	859	227	304	218
394	201	1545	621	564	428
465	726	3552	562	693	248
779	444	1491	242	383	460
260	356	365	276	5048	658
461	318	1137	803	4902	599
1014	312	1098	537	2169	1346
533	588	729	336	2048	410
698	420	763	438	982	545
362	243	200	239	1564	322
531	407	576	312	283	615
831	689	599	548	202	696
294	1836	658	300	496	277
755	594	363	347	231	226
489	224	601	384	279	201
961	562	313	483	331	323
2877	447	351	298	226	370
809	690	1194	209	228	712
402	1271	1072	421	356	824
710	524	1589	438	422	931
422	373	382	327	340	355
709	265	415	295	286	415
364	293	4629	821	216	855
389	982	2200	308	550	739
232	485	2032	204	204	570
1265	610	721	342	277	213
743	243	784	257	276	700
1152	450	977	339	235	775
335	506	431	856	368	1058
669	351	1226	420	215	913
557	333	5520	491	200	1086
363	1008	486	684	247	739
1276	1006	593	344	286	1071
416	767	1490	966	296	857
208	288	1895	331	274	392
1438	280	783	1623	261	209
2182	586	656	292	230	387
4932	478	923	485	9791	259
373	255	803	491	4577	1106
219	247	4862	671	7872	449
344	563	3533	370	3373	329
1009	964	1760	252	2966	739
537	392	289	262	5614	1142
596	232	200	1159	3403	1091
273	852	229	352	2214	277
661	580	374	1401	2204	833
4811	313	460	240	3564	760
1055	240	254	396	1697	388
634	1001	326	999	1737	266
1527	447	417	1213	1591	331
258	655	714	328	1594	608
4801	959	331	597	3115	275
1001	416	800	896	12346	346
638	528	1057	276	5222	219
222	855	218	1189	2869	323
504	1006	273	609	706	456
586	460	280	629	2317	273
583	1000	352	305	2153	1023
644	833	442	905	990	204
2464	325	306	1153	8021	470
983	330	337	463	1854	539
1613	702	348	291	436	869
283	247	301	605	436	755
299	436	985	1465	865	991
707	227	813	1250	636	357
1060	311	602	306	642	441
593	1185	598	597	596	957
1800	517	551	265	961	244
1490	467	408	1236	854	333
2606	258	379	230	2265	458
575	235	335	816	462	648
645	322	334	367	713	830
752	483	1405	486	498	737
688	1160	1254	468	310	418
290	553	316	426	391	748
787	428	607	426	632	997
1509	376	349	209	235	411
495	562	902	837	475	5083
228	1233	209	790	393	899
445	1038	581	947	400	667
405	424	479	964	284	2397
1339	674	1555	299	1155	367
320	558	834	816	511	779
838	427	206	425	822	891
720	647	596	266	5469	924
918	390	329	772	11783	1062
5121	553	1478	610	400	732
352	247	513	911	484	902
1342	631	535	1346	335	445
726	336	258	870	1763	676
536	717	1117	335	1887	253
1119	265	694	586	403	895
230	880	394	426	237	847
1446	955	383	696	2976	231
656	593	660	443	353	695
503	1388	376	971	869	878
809	327	217	712	388	225
298	439	221	899	440	204
832	863	345	385	900	739
5208	671	505	675	820	287
1435	401	1299	956	210	403
724	322	267	330	306	697
1992	451	599	536	235	845
1246	323	770	989	658	834
766	837	361	534	1034	2520
342	586	269	580	227	4754
289	343	675	594	829	298
501	589	217	806	271	945
357	528	214	373	739	578
204	222	498	537	329	497
431	557	212	677	228	398
636	1191	213	870	891	1187
350	217	416	367	3582	592
597	397	239	319	462	270
459	841	203	212	3738	864
571	324	389	521	265	258
990	620	422	2063	751	680
322	620	389	630	822	665
1325	224	1420	748	370	2799
2346	298	213	1510	632	275
966	656	424	343	1388	988
5070	350	581	295	6159	1026
619	574	370	644	355	915
736	603	740	899	687	656
452	502	1201	285	445	832
236	1398	634	332	527	648
535	225	941	317	289	214
685	665	945	296	331	638
444	209	1144	645	709	839
204	322	960	503	8024	243
255	343	539	478	991	429
1399	696	318	306	1184	412
2280	756	637	864	2404	1822
319	578	205	450	607	331
3246	364	431	311	383	584
706	429	230	429	722	668
670	625	563	1202	2068	657
743	376	638	624	218	505
12268	415	1046	252	740	373
253	290	2280	1017	761	537
360	709	419	200	2608	484
295	432	259	1257	14302	1395
819	357	691	359	2602	495
762	391	655	428	588	362
217	215	323	879	1409	1432
732	324	907	559	239	959
558	399	668	864	1829	321
342	415	294	490	1119	852
712	559	263	372	1024	730
436	888	2226	485	1531	1055
716	950	631	857	1205	477
233	417	893	946	8820	1214
375	308	924	605	765	242
1053	430	418	766	739	323
721	670	273	372	840	455
838	472	643	258	2990	767
223	589	210	889	3266	527
941	828	233	608	415	1012
7840	604	626	735	352	428
621	352	240	498	292	341
485	620	241	500	1764	540
220	972	523	458	1708	1001
653	273	459	489	524	273
910	301	358	1009	1362	612
370	499	238	634	5829	688
1323	329	300	593	1914	865
815	1012	237	405	246	244
578	331	368	656	3580	362
355	743	587	1435	4753	343
1016	1242	251	724	3028	398
1633	711	259	597	1067	344
315	1576	379	236	288	249
404	828	770	838	242	229
859	638	620	315	2781	523
328	772	453	958	3555	219
213	507	233	426	1668	336
1069	373	419	488	11941	325
313	394	281	876	2499	218
796	803	288	314	1374	969
649	877	565	219	1180	722
356	1098	214	563	625	398
581	793	244	370	961	771
663	350	371	280	290	335
601	830	259	651	212	535
1140	768	668	381	529	215
203	812	263	228	1281	328
448	307	363	614	4605	256
5025	474	392	690	713	422
741	510	261	450	1451	621
555	1006	233	586	8771	254
337	276	363	610	461	618
958	2108	472	964	871	375
1295	581	565	852	1477	362
401	1341	554	308	299	277
639	298	406	447	304	356
485	1360	642	833	706	397
571	416	418	665	545	575
481	677	376	717	7114	530
222	597	397	863	8179	336
362	426	357	451	2434	551
426	2109	301	343	992	308
402	440	237	225	4814	269
771	284	227	397	548	209
1041	830	212	324	7418	271
514	568	375	574	3538	446
431	369	378	603	1332	370
263	1740	319	756	451	4902
2210	811	269	559	2117	2169
510	466	231	888	656	1564
206	252	267	950	2159	1093
562	1052	230	308	575	1309
695	268	265	620	5031	759
1225	618	267	499	318	1005
350	287	287	743	1064	921
721	396	404	1242	8166	824
318	248	227	772	638	429
1666	234	251	803	554	1186
203	329		768	200	712
1395	439		812	19089	1391
488	321		307	456	291
1026	509		474	638	424
325	308		510	1218	544
995	577		597	5002	1198
1468	447		440	6412	377
827	393		830	237	718
536	342		369	266	608
1084	702		1740	12268	1279
614	716		466	486	323
1441	398		287	396	561
341	213		234	1122	663
737	560		577	316	289
242	550		393	406	226
1131	227		342	212	543
266	893		639	332	226
250	209		213	1215	367
811	547		215	350	765
8312	334		218	286	791
633	668		1446	278	371
1820	518		444	406	326
303	218		635	508	356
321	661		655	602	611
927	216		663	444	887
1319	864		685	566	599
2209	412		770	566	941
1208	849		416		765
355	228		297		225
774	1446		332		422
929	514		1118		422
462	236		880		253
351	1159		596		209
1623	270		566		238
352	720		477		346
772	1139		639		506
3354	505		699		1047
1370	339		587		365
1266	1174		420		384
429	520		563		261
428	1144		1062		636
347	237		665		407
489	1143		459		265
562	766		459		414
469	635		819		263
4022	808		287		411
260	946		614		450
316	802		443		247
7748	447		204		258
787	1401		291		383
835	738		439		341
236	761		1075		348
286	686		620		832
277	791		472		215
286	522		526		200
277	568		947		317
286	302		391		274
316	279		1383		325
876	573		442		228
1146	775		781		290
256	663		525		208
624	685		465		278
314	837		1053		334
449	655		439		343
225	502		469		461
5327	468		350		271
452	1046		1234		407
1095	333		584		272
309	271		727		562
10889	627		533		336
1024	638		295		452
303	770		875		296
374	649		380		284
332	1052		313		9791
299	1146		825		4572
400	687		329		4577
1126	500		760		7872
387	865		748		2966
1169	416		455		5614
964	553		200		3403
904	411		243		2214
246	2476		691		2204
876	548		958		1838
315	297		459		1697
258	332		400		1594
2439	1118		613		2178
542	233		439		12346
1019	384		456		1400
914	671		1398		4667
898	880		365		2364
480	443		383		1064
1437	596		947		5222
1109	452		1188		2869
728	488		750		1735
313	566		649		1238
941	477		297		706
1140	658		404		1244
239	639		1404		1221
351	498		1213		2317
966	214		811		2153
1303	221		568		1305
327	771		277		1188
592	1064		711		1058
588	446		475		717
491	699		840		1124
249	881		784		8021
569	244		585		1971
558	1316		1378		1016
4963	386		629		940
355	453		469		436
872	626		788		939
1735	1036		413		894
361	1076		241		1036
948	237		285		941
253	530		366		642
992	587		215		907
583	1102		1101		1149
312	274		509		846
240	778		542		625
370	420		495		552
540	297		508		711
1093	651		1032		801
4633	500		492		762
215	255		945		760
3991	1144		1340		786
573	826		381		739
1391	442		467		1331
1010	290		592		844
430	1180		581		421
996	239		510		709
1654	563		972		735
1285	1062		567		714
435	665		838		2076
254	365		948		810
289	281		877		477
298	459		617		729
14781	244		732		734
636	284		431		1343
325	459		607		603
225	719		458		330
913	671		574		578
780	235		996		1701
204	819		693		566
2856	621		964		1303
1514	431		652		452
567	422		302		318
378	838		557		604
241	614		886		475
928	287		518		1224
945	403		590		393
219	614		625		468
374	396		524		575
297	588		357		548
8024	506		323		371
437	281		361		1910
1111	1329		404		531
893	289		291		547
673	655		498		502
643	1050		969		930
563	303		1256		1444
967	440		245		437
400	521		322		302
497	551		719		1264
236	598		556		924
370	466		668		935
462	1176		398		494
1124	443		290		756
250	479		888		299
1173	686		751		5469
203	204		244		2618
3454	291		558		400
337	949		226		923
1111	1216		478		346
1506	683		1329		484
292	439		620		781
579	689		384		3950
926	1075		459		1100
280	206		220		1763
492	471		317		404
642	673		391		694
349	952		567		777
597	413		381		741
213	613		451		2976
215	620		539		396
257	472		358		1008
200	450		895		869
748	1104		625		949
223	396		1250		984
629	507		341		381
256	356		535		1226
366	376		809		257
924	287		805		283
349	357		806		212
1918	502		665		1676
396	285		806		910
1590	228		361		573
1103	456		1031		240
711	489		514		874
602	493		468		1257
727	359		686		1856
210	947		634		210
219	383		649		226
386	1404		597		2009
671	716		668		857
700	456		685		789
660	473		880		876
298	372		907		235
266	391		345		266
634	1383		592		1167
369	668		434		658
664	1303		887		6038
769	687		412		2529
287	232		885		1034
875	1148		314		293
378	497		715		910
1751	293		739		768
612	243		324		462
698	1079		600		376
296	254		1091		929
2047	999		860		765
273	327		325		522
1146	419		706		578
200	421		410		860
6002	310		834		308
351	428		978		525
788	287		430		885
218	744		1152		662
413	1034		603		743
479	442		819		956
788	644		321		829
328	668		454		869
868	781		576		1488
479	525		351		622
651	465		311		271
4978	683		239		1692
308	1213		554		2219
1358	736		948		329
427	1053		216		323
606	343		401		442
346	868		548		432
1038	439		736		238
1349	468		650		240
277	539		215		624
768	205		710		788
1283	290		473		1063
619	417		573		225
554	214		1352		891
242	279		463		3582
1487	259		357		972
274	469		326		2377
210	700		352		853
1281	627		700		343
764	454		486		3738
2430	715		741		666
3646	606		593		1178
647	468		377		265
717	402		524		1633
1345	310		759		489
1305	512		482		370
924	242		218		6159
1247	382		464		355
523	792		428		257
311	543		248		4709
285	714		684		687
912	226		460		2063
4871	725		626		427
407	355		226		445
1002	383		658		12936
226	813		431		289
1786	597		410		709
651	1371		242		1119
290	514		412		1639
575	1234		240		331
354	564		410		8024
916	584		1025		1130
644	540		208		221
899	644		275		404
201	575		660		1228
551	419		201		453
662	779		545		1741
1145	221		815		917
643	727		308		603
1153	236		227		467
607	335		322		991
807	533		958		230
511	423		615		4035
310	650		548		1128
975	279		589		993
950	570		843		1212
520	532		551		1184
1411	1136		483		355
227	772		989		457
2275	295		372		2404
549	875		571		548
935	244		315		323
514	336		421		2790
795	223		277		857
895	380		226		383
288	351		201		620
1972	523		688		528
1238	839		807		265
1275	302		323		327
670	866		370		345
747	244		434		694
743	234		824		2068
247	313		481		885
565	365		529		1122
230	307		931		1279
457	309		355		4743
381	225		415		761
773	539		1111		14302
406	238		563		2602
221	825		354		1409
468	534		855		868
1019	606		739		1829
453	329		263		200
739	1479		806		201
370	318		683		204
2770	748		385		1770
360	455		570		2270
2684	200		337		667
519	232		213		1477
608	1155		496		358
971	243		700		506
256	283		1282		1964
468	519		799		601
2442	860		672		7572
946	494		775		1119
447	827		1058		1024
762	426		913		417
462	412		812		317
659	320		540		10761
712	225		1086		1064
464	607		619		1382
518	267		622		946
4342	347		734		215
407	832		739		972
3291	430		1154		668
250	691		1071		1331
840	419		556		1059
619	724		674		835
1057	238		202		8820
228	958		1012		355
663	508		857		765
354	1042		714		929
801	830		681		1746
502	701		209		540
523	348		266		1723
771	458		396		886
327	459		696		1002
277	501		1161		410
272	777		606		983
331	470		387		1179
208	244		418		1155
308	219		711		1192
5222	473		1155		3356
2118	437		845		356
1070	276		1106		621
716	282		333		2990
215	617		407		268
1008	268		449		1368
8123	734		416		3266
245	676		604		415
824	205		392		1114
1623	520		329		1216
1461	323		756		852
1227	613		739		1062
584	282		359		1590
315	1105		1142		3427
234	1418		268		292
893	713		312		1764
912	263		1091		624
742	439		372		3062
409	561		457		1708
327	221		277		951
3859	615		833		399
380	386		389		576
711	672		475		700
699	460		760		992
1305	386		388		784
223	1398		393		225
420	618		236		1261
1128	305		913		5829
452	208		551		697
1168	889		911		1914
1401	365		1030		415
807	383		431		246
468	617		266		537
497	535		316		3580
1061	573		596		1230
2487	947		277		1225
862	414		331		757
201	305		608		4753
866	1188		313		4823
3406	587		468		3028
1791	2232		275		1407
230	535		346		6498
1179	821		219		941
296	587		629		501
1413	500		680		1067
504	292		323		782
493	294		486		793
860	697		456		1370
477	382		1251		1800
614	1166		731		1578
371	470		1317		450
252	750		347		5185
691	649		665		2781
254	297		273		236
605	240		372		1365
1358	984		613		1138
273	798		494		5354
505	1404		674		668
781	531		662		404
1424	1311		210		1054
966	514		415		1404
226	545		893		615
230	269		551		3555
529	730		1023		1668
1487	1189		204		719
985	280		706		242
313	1213		925		11941
260	811		470		1350
634	1233		539		425
414	1130		294		642
398	376		869		20084
420	229		755		2499
331	1856		817		835
924	329		991		353
398	811		562		732
522	301		798		2957
351	342		673		481
356	568		357		1662
344	662		707		1374
2669	465		229		212
454	583		441		10412
439	656		288		427
2405	281		466		4693
201	504		1103		961
1390	228		575		563
328	1214		957		290
2155	621		1259		2566
726	680		409		2656
444	324		215		5274
630	297		588		529
593	283		541		203
356	1321		419		1176
2485	1267		244		1281
318	327		333		400
2817	495		790		1194
312	312		691		4605
1250	1098		458		1049
1157	744		413		4421
588	1005		648		690
937	629		830		206
4630	277		737		1526
420	405		418		1449
622	578		283		1477
242	478		294		2206
1185	741		532		3325
1082	349		725		600
382	453		389		508
1580	711		569		5909
566	475		206		397
243	840		748		3859
407	941		746		1198
1037	784		2337		2388
273	716		997		706
1146	1064		634		2707
200	585		459		545
200	352		411		3168
348	1378		5083		5006
847	418		899		4223
506	309		1148		2040
689	839		667		8179
1836	1482		1549		4814
14552	1039		577		1763
441	629		402		4814
1036	257		229		1514
5070	346		281		548
781	508		2397		2094
300	550		367		7418
771	756		5318		5261
594	407		1443		3538
737	697		1172		229
945	351		1130		5794
3054	463		393		864
365	469		779		274
1002	971		891		2117
638	870		924		20351
310	265		775		1466
2119	788		477		1864
358	939		393		1280
695	905		748		11643
224	487		999		2250
347	550		1062		257
587	426		272		656
302	339		926		725
638	776		258		416
365	649		502		860
4190	561		529		204
891	1191		321		971
585	413		732		433
367	241		902		683
1613	576		508		584
844	350		364		617
1376	705		445		1104
364	285		748		339
629	1153		676		5195
951	512		509		5961
1411	596		703		1047
773	271		253		12272
535	366		1077		233
438	654		451		489
270	215		737		1064
725	226		895		736
562	375		847		1174
221	322		663		261
338	622		225		8166
728	892		346		678
1048	464		878		315
296	398		231		1262
228	1101		695		2391
353	336		661		2107
965	509		204		4418
339	791		739		554
976	234		538		2239
204	321		287		750
475	475		403		411
340	483		225		445
4703	542		381		842
691	312		249		633
655	607		207		212
1028	1230		697		1692
447	495		582		270
690	982		845		1318
281	508		834		261
1271	1725		2520		261
2048	1032		766		334
543	467		444		200
811	855		4754		2481
474	523		4332		5002
1206	824		298		1289
339	1333		945		547
1021	867		486		742
349	1068		649		337
280	374		1162		1110
399	208		578		1410
766	605		372		4543
838	485		987		244
262	1215		1735		396
279	1015		298		998
561	439		318		510
292	433		1094		2057
710	959		393		4857
524	471		430		876
269	935		595		349
3129	449		505		1971
260	492		421		574
373	609		497		1230
553	380		494		1120
1034	465		398		1140
1656	445		566		1340
890	427		1187		219
1244	945		241		853
265	830		398		284
284	324		628		212
703	346		392		332
279	605		592		1215
754	1340		1990		1510
214	319		320		813
251	278		270		350
1764	298		1237		903
592	571		864		439
405	1409		221		271
1012	809		1645		1550
206	1117		225		968
2578	427		468		324
257	728		258		1438
4862	453		680		548
803	1279		674		673
293	921		388		379
982	1250		434		741
485	254		943		453
581	758		716		406
3045	265		665		1591
610	1040		517		405
536	220		860		562
634	462		835		602
537	278		762		444
400	705		743		596
415	467		801		272
243	359		2799		566
340	888		275		566
1647	592		256		566
632	467		910		208
3292	581		657		266
2694	955		357		262
1052	510		566
780	972		1171
1759	567		988
777	587		331
972	284		866
824	347		1026
767	1007		915
253	445		364
658	838		963
208	948		1298
880	749		656
249	877		832
472	782		304
1224	617		648
838	732		214
450	276		638
1505	454		904
1427	430		839
247	683		442
756	463		243
473	622		429
1314	491		754
322	698		1180
506	431		535
513	628		809
791	1196		405
2207	458		323
2051	808		326
351	480		1234
586	439		412
929	614		1822
379	816		726
306	574		291
768	367		486
333	781		331
396	541		509
1207	751		584
765	554		668
2184	374		474
380	252		557
279	334		657
2061	342		1111
245	830		878
3128	314		648
241	359		718
305	615		855
304	773		1126
247	404		505
456	799		422
1008	381		367
1006	597		373
611	432		307
225	814		235
305	388		497
288	996		2341
656	853		736
422	336		537
396	716		484
273	693		519
571	1046		326
342	206		1395
767	446		1334
550	964		687
639	869		736
1312	296		602
288	652		924
1547	246		495
280	941		662
586	302		780
243	445		882
644	207		362
4091	269		1432
968	675		959
519	647		321
221	796		537
218	779		471
2703	615		381
395	946		852
1526	387		730
478	406		616
255	557		959
505	886		1055
339	410		477
9473	955		449
10472	200		1214
247	518		323
1026	242		459
239	202		242
806	393		337
648	590		575
1431	541		747
578	625		327
301	536		300
272	240		455
15058	535		349
744	480		302
231	726		453
347	524		432
560	864		237
399	368		767
677	227		631
227	510		508
882	418		527
1692	1146		237
520	721		418
420	1236		1012
563	279		428
1227	323		341
1548	602		468
5336	201		254
1179	361		336
788	667		521
725	823		339
610	444		546
857	455		270
605	620		540
11058	393		1001
800	404		273
800	461		313
832	645		612
871	419		463
1194	442		784
200	579		688
2243	418		623
21310	549		1271
690	291		462
1799	335		366
891	498		500
3564	969		1234
206	204		1363
656	453		623
1731	741		1022
324	278		761
620	785		461
1016	475		303
5860	665		207
949	1256		307
615	417		224
331	245		279
3881	345		390
328	322		865
969	719		398
964	344		627
345	556		244
700	740		360
478	668		362
283	342		343
629	1049		418
282	580		425
1222	517		263
1722	487		398
302	290		223
244	888		344
325	751		633
380	588		249
1254	244		229
513	247		523
1292	666		463
484	1183		598
392	339		296
502	558		310
927	226		203
210	478		391
278	695		219
442	1329		212
264	620		280
423	542		208
377	330		414
878	785		336
304	384		325
4186	838		230
232	868		281
4041	459		304
208	768		564
344	816		218
445	277		969
334	1777		356
327	609		239
572	1237		481
286	389		928
940	829		722
365	276		625
759	462		283
237	985		463
1106	220		325
807	623		376
616	317		521
391	489		398
5002	428		771
1619	353		335
1028	597		535
1593	1595		401
2476	461		225
1581	716		215
1256	383		328
203	252		256
272	537		390
852	696		422
308	798		378
361	786		219
580	391		216
567	419		528
330	567		412
264	968		621
1268	381		254
313	613		368
240	725		346
1001	828		387
267	281		578
207	379		228
704	451		274
268	916		618
1505	539		320
2831	358		693
447	301		383
1533	235		375
299	895		546
845	632		384
949	257		526
991	439		362
200	719		277
607	527		208
201	813		453
455	625		436
564	210		715
703	201		545
1607	530		489
757	298		478
4554	341		371
598	562		356
566	488		337
200	2434		397
607	715		209
541	478		437
891	335		575
468	486		403
902	605		322
1614	1115		436
8602	264		530
570	906		301
729	738		238
626	479		208
334	668		274
1044	1250		476
750	261		290
1170	443		455
1443	780		366
758	341		336
655	293		431
1229	535		551
1022	406		561
5668	605		469
653	485		460
1143	809		209
824	328		485
4627	417		237
5082	2340		919
914	1230		491
619	641		480
1356	665		468
957	1208		308
1546	731		216
491	805		604
435	671		269
613	345		209
1635	225		271
597	447		569
987	300		327
1086	396		454
847	607		446
395	603		370
233	806		540
4731	319		5048
301	629		4902
835	787		2169
314	315		2048
925	665		982
206	787		1735
555	282		1564
2147	730		373
2690	427		474
1169	501		1093
959	367		1534
408	806		1483
1001	361		1313
648	219		1151
2608	695		283
12395	850		1309
254	638		202
207	553		1119
631	207		759
325	383		1005
309	1031		989
452	1095		766
2342	1129		1317
1536	297		496
667	514		724
2450	1028		921
423	462		824
617	513		231
255	976		279
311	476		429
205	227		1186
561	605		922
509	1056		299
892	1370		415
608	774		941
416	287		712
359	528		211
1050	1229		1246
291	338		430
4882	893		1391
2733	1197		291
240	416		244
630	468		424
237	732		331
688	349		544
1757	257		1198
1640	327		377
394	956		718
331	634		608
306	649		840
1157	718		702
369	373		1020
1271	420		1279
535	364		582
319	597		905
528	668		1644
1089	452		1569
855	205		323
1006	202		478
15006	468		491
817	783		561
1473	685		596
1820	880		832
302	907		663
806	345		289
3237	1252		953
800	453		700
995	210		639
375	673		226
725	551		875
1864	381		824
4687	230		739
3832	280		676
205	426		411
372	441		543
1005	246		228
293	426		762
3726	495		226
331	434		223
287	887		758
331	598		742
2035	231		224
9087	553		1342
758	412		1007
297	773		327
228	885		367
604	478		796
460	829		687
1000	314		765
915	852		791
285	500		371
1362	384		326
846	1154		356
201	715		249
813	552		294
1571	486		291
1856	206		284
972	1950		1161
326	453		1135
7679	521		997
204	225		611
716	349		887
628	560		747
969	739		599
1120	247		1221
224	324		827
499	558		216
796	304		224
1656	581		941
445	538		765
585	1003		590
8185	701		309
1662	507		278
2796	205		307
3567	319		954
855	300		225
2612	790		220
206	334		438
833	289		387
242	278		472
826	392		362
1491	328		257
4980	325		422
996	275		422
1692	279		279
453	836		365
855	315		340
673	956		286
1213	338		210
204	216		320
2702	860		212
5399	325		253
1035	335		206
649	1161		216
1117	706		209
898	744		550
206	727		238
211	355		204
4264	700		277
234	1068		276
2037	1562		346
1232	432		406
1377	787		313
1046	417		506
272	410		1047
250	246		507
210	811		384
272	553		413
5377	263		261
1199	821		231
619	1519		636
7583	429		392
1323	241		407
4387	449		265
325	957		341
1137	215		414
3868	666		263
243	693		389
966	1131		228
391	351		235
8285	567		208
592	834		411
1052	233		411
495	978		513
600	430		367
355	549		450
504	583		247
3511	707		258
539	1152		383
1443	473		262
465	237		341
920	603		348
223	441		484
325	506		832
2489	819		368
922	1067		311
2431	439		508
424	321		318
712	358		324
1617	537		368
1443	726		402
1720	576		200
369	257		272
240	1271		666
1728	494		216
406	316		420
1326	208		227
2164	202		350
357	499		323
1005	213		405
391	391		215
2340	351		200
934	852		228
457	474		252
1522	747		208
8522	311		247
347	239		286
346	470		317
420	870		373
276	615		296
268	459		274
1262	223		259
588	681		290
6038	773		261
1677	860		230
296	891		212
1099	753		328
713	671		226
1497	870		562
314	817		325
8833	949		228
8239	554		290
1204	515		258
1136	948		260
2475	331		208
717	919		424
826	246		312
8511	653		345
837	262		202
365	216		354
3582	451		342
586	1508		411
1118	791		339
2881	401		547
1884	228		278
330	865		334
708	370		343
574	667		213
801	486		461
214	464		271
470	474		241
5268	565		407
1064	255		389
546	644		272
989	244		335
3665	1037		461
2089	767		727
1526	548		293
570	736		562
354	595		399
4500	539		336
533	856		452
628	817		296
1195	209		259
1254	650		477
615	357		354
761	215		209
782	241		284
1791	710		9791
1646	616		4572
345	397		4577
596	473		7872
227	480		3373
226	237		2966
3004	573		5614
271	368		2805
856	360		3529
947	328		3403
318	527		2451
7890	571		2214
806	586		2204
823	1352		1838
863	463		3564
702	964		1697
240	611		1737
861	853		1591
429	326		1594
560	214		3115
323	450		2334
458	352		2178
1825	811		12346
623	294		1400
547	700		1941
1888	562		2028
684	640		1674
270	280		1254
1315	524		1950
2283	486		4130
1439	789		4667
1389	831		1811
2958	489		2364
3674	940		1788
1048	723		1595
7246	741		1064
1068	919		1722
606	552		1516
3017	367		1353
1046	214		962
1011	593		1560
606	816		5222
1788	377		2869
785	524		1287
6270	759		1735
3683	396		945
4936	833		1238
3726	399		812
1837	230		706
344	386		486
1249	735		663
375	482		1244
10912	487		1335
2036	894		1498
677	701		1221
234	489		1112
2236	218		5437
408	711		2317
212	1040		2153
2329	464		1211
931	216		1305
1579	331		714
1392	932		1028
1148	265		1066
247	264		1146
436	305		696
227	428		1110
630	386		1188
363	618		1126
2965	1443		1202
390	565		967
600	248		1093
374	711		1101
2778	601		1058
1099	592		990
325	301		1024
4922	457		1157
654	301		1053
456	711		717
217	588		1124
1573	582		1013
453	460		1124
599	241		1016
1410	1198		982
2016	703		1006
1543	589		8021
216	568		841
372	644		1971
282	626		1016
1608	608		940
3126	575		1123
215	631		964
1322	746		1854
4606	226		1028
922	215		435
3292	1145		436
2336	658		962
11482	493		939
3436	640		975
391	332		865
320	467		1055
631	229		894
3179	1011		858
5751	427		636
281	266		825
1135	637		1036
3547	410		944
623	1292		941
450	382		642
807	464		907
273	295		852
284	467		1149
362	548		923
603	372		546
3365	404		596
1948	321		908
1318	667		549
5080	265		846
266	560		625
807	242		1783
1388	353		961
1254	610		552
311	651		807
532	302		860
776	561		711
325	234		400
1407	458		854
1185	291		404
1010	210		801
1432	717		835
207	1051		966
200	314		1426
517	1029		762
264	386		809
1595	770		760
238	537		786
5474	217		495
211	276		739
254	457		768
723	303		1331
535	650		1476
501	396		844
5014	665		814
1235	238		729
10024	561		912
1210	590		619
2421	1346		953
1451	487		731
2047	870		776
10910	240		11384
1044	240		730
3359	410		809
12240	267		1690
2987	1025		421
1094	679		709
421	584		410
3431	1175		762
5934	844		718
599	208		1413
6907	328		735
2032	275		714
1216	660		2265
1991	335		2076
505	473		810
592	644		462
1349	201		477
10400	387		383
1398	262		1345
3589	545		713
4588	1107		729
1635	438		807
226	317		598
402	280		387
226	569		734
673	325		777
588	329		1343
467	378		1263
491	571		556
491	815		695
339	266		603
1386	583		820
635	949		2609
1486	657		2467
766	742		558
342	800		663
1978	254		330
1009	308		578
212	382		565
409	227		1701
1243	315		314
15802	483		498
405	895		653
5661	722		1068
412	242		355
1648	892		584
409	950		675
1544	958		304
276	837		566
6358	457		1303
597	671		516
380	463		371
2857	615		594
1191	380		362
483	586		452
2213	548		310
486	222		391
253	487		592
210	820		407
1130	592		554
870	660		565
798	448		302
461	461		632
485	589		572
241	391		1075
1157	364		467
823	843		235
577	426		515
3795	717		630
435	644		318
218	597		604
1690	326		960
506	813		986
1259	432		372
718	551		445
6738	539		684
267	245		413
369	349		748
1442	306		307
1686	372		525
310	1341		475
1762	695		483
413	696		1553
774	405		629
380	258		613
5189	770		601
1191	571		580
483	325		568
2215	315		565
486	711		1224
253	261		393
210	366		269
1130	558		468
870	210		1119
798	421		575
461	685		1078
485	273		400
241	446		284
1157	828		548
823	796		1600
577	277		1008
3795	226		2369
435	438		371
218	443		362
1690	201		1910
506	1457		1155
1259	971		531
718	1139		984
6741	1266		593
267	688		547
369	807		502
1442	323		938
1686	570		513
310	636		215
604	1149		930
21257	370		396
1733	818		360
10730	443		883
2291	794		940
421	743		452
5194	474		442
1682	973		1444
2217	596		537
473	712		791
1341	260		1221
245	416		378
1111	826		511
776	744		446
335	1599		437
4017	1344		486
443	855		469
1612	899		302
506	325		1059
1259	1037		1264
638	913		211
211	441		490
1451	411		924
1692	434		298
1801	990		403
5433	916		494
1423	824		822
1856	995		935
426	536		283
300	262		361
669	331		347
4997	326		494
321	413		493
3343	481		271
1525	506		756
3007	711		312
2045	973		299
5255	848		304
874	518		346
1694	452		849
8562	380		5469
1382	348		11783
2704	529		211
5446	472		334
441	832		2618
520	500		518
2490	410		217
4880	298		400
803	651		923
3109	931		1554
307	355		346
259	232		484
566	371		473
3109	1111		781
10440	563		335
542	368		240
1672	354		392
408	723		2255
1448	663		348
806	646		1176
1044	228		3950
2108	855		1112
7420	396		416
2301	487		262
407	658		1100
9557	420		1763
2550	1225		342
1357	408		404
9557	390		694
407	314		1887
9716	388		2899
5756	607		738
10982	207		2957
1978	358		289
1034	773		761
350	696		512
594	206		777
234	368		230
249	229		236
3358	1792		403
809	385		317
347	739		284
1635	945		629
326	477		545
927	683		237
14636	675		362
2889	442		396
1180	308		432
1849	600		238
1144	652		741
8539	834		270
4346	526		675
1912	1418		2976
2183	263		396
294	1022		240
219	806		1008
1201	956		9164
324	715		353
2066	363		389
1640	357		325
1979	330		1572
345	683		869
214	536		949
1258	443		984
3112	244		381
486	1057		945
767	903		349
2527	578		1226
1144	492		208
1132	768		257
1305	614		283
1161	385		553
687	570		493
685	266		755
480	612		782
659	463		808
3386	387		212
281	337		973
276	795		388
1420	400		1565
2252	989		1676
406	609		617
596	213		910
243	853		573
1192	422		240
225	1081		290
3809	386		662
842	700		228
518	962		440
222	1282		555
1742	466		874
2890	799		2195
225	1101		425
386	672		511
914	461		900
1680	913		570
222	439		370
1763	365		209
251	422		1257
1192	814		1213
1138	775		1544
222	231		219
300	312		820
1296	1058		860
208	652		1856
298	781		210
1228	1018		226
233	594		1202
2757	414		2009
389	345		350
1274	373		1459
500	655		800
264	435		1749
499	709		406
3972	812		857
626	540		371
465	1086		854
311	619		635
7134	806		1666
5707	214		789
2329	312		252
214	874		306
218	622		876
2554	424		225
388	734		375
238	739		235
234	553		266
272	469		1170
886	360		365
1362	946		505
272	618		2189
859	568		247
1513	1154		633
263	836		1256
283	1071		1167
8056	206		658
[truncated: 16,883 more rows]

## Sheet: Fig. 2c
Fig. 2c: Percentage of DNA methylation (CG, CHG, and CHH contexts) of all TEs, intergenic TEs, intronic TEs, and TEs associated with TE-G transcripts, and with ATE-G isoforms
mCG							mCHG							mCHH
All TEs	intergenic TEs	intronic TEs	TE-G	TE-AS	TE-ATP		All TEs	intergenic TEs	intronic TEs	TE-G	TE-AS	TE-ATP		All TEs	intergenic TEs	intronic TEs	TE-G	TE-AS	TE-ATP
72.9084	0	0	0	0	0		47.7551	NA	0	0	0	0		4.46898	0	0	0	0	0
94.5455	0	NA	0	0	0		55.2941	0	NA	0	0	0		7.37913	0	0	0	0	0
94.6789	0	0	0	0	0		61.1588	0	0	0	0	0		24.5239	0	0	0	0	0
90.9091	0	0	0	0	0		51.6796	0	0	0	0	0		8.77321	0	0	0	0	0
0	0	0	0	0	0		0	0	0	0	0	0		0	0	0	0	0	0
26.5823	NA	0	0	0	0		0	0	NA	0	0	0		0	0	0	0	0	0
0	0	0	0	0	0		NA	0	0	0	0	0		0	0	0	0	0	0
0	0	0	0	0	0		0	0	0	0	0	0		0	0	0	0	0	0
NA	0	0	0	0	0		0	0	0	0	0	0		0	0	0	0	0	0
59.8485	NA	0	0	0	0		4.80769	0	NA	0	0	0		1.18765	0	0	0	0	0
52.6946	NA	NA	0	0	0		20.2797	NA	0	0	NA	0		1.82648	0	0	0	0	0
96.4567	0	0	0	0	NA		81.3084	0	0	0	0	0		33.5611	0	0	0	0	0
0	0	0	0	0	0		0	0	0	0	0	0		0.194805	0	0	0	0	0
84.2478	0	0	0	0	0		7.02341	0	NA	0	0	0		2.50762	0	0	0	0	0
92.6357	NA	0	0	0	NA		45.2381	0	0	0	0	0		16.3014	0	0	0	0	0
93.3642	NA	0	0	0	NA		64.0167	0	0	0	0	0		17.5395	0	0	0	0	0
1.16959	NA	0	0	0	0		0	0	NA	0	0	0		0.143472	0	0	0	0	0
72.6166	0	0	0	0	0		57.7114	0	NA	0	0	0		11.8917	0	0	0	0	0
0	0	NA	0	0	0		0	0	NA	0	0	0		0	0	0	0	0	0
0	0	0	0	0	0		0	0	0	0	0	0		0	0	0	0	0	0
94.4844	0	0	0	0	0		57.4257	0	0	0	0	0		28.6048	0	0	0	0	0
0	0	NA	0	0	0		0	0	0	NA	NA	0		0	0	0	0	0	0
NA	0	0	0	0	0		0	0	0	0	0	0		0	0	0	0	0	0
95.2703	0	0	0	0	0		68.2081	0	0	0	0	0		40.1218	0	0	0	0	0
0	NA	NA	0	0	0		0	0	NA	0	0	0		1.93548	0	0	0	0	0
43.0939	NA	0	0	0	0		0	0	0	0	0	0		0	0	0	0	0	0
NA	0	0	0	NA	0		NA	0	0	0	0	0		0.756144	0	0	0	0	0
80	0	0	0	NA	0		66.443	0	0	0	0	0		17.2447	0	0	0	0	0
0	0	0	0	0	0		0	0	0	0	0	0		0	0	0	0	0	0
0	0	0	0	NA	0		0	0	0	0	0	0		0	0	0	0	0	0
NA	NA	NA	0	0	0		NA	0	0	0	0	0		81.157	0	0	0	0	0
0	0	NA	0	0	0		0	0	0	0	0	0		0	0	0	0	0	0
95.3566	0	0	0	0	0		10.6557	0	0	0	0	0		4.00802	0	0	0	0	0
NA	0	0	0	NA	0		0	0	0	0	0	0		0	0	0	0	0	0
57.1429	0	0	0	0	NA		4.16667	0	0	0	0	0		0.650503	0	0	0	0	0
NA	0	0	0	0	0		NA	0	0	0	0	NA		0	0	0	0	0	0
NA	0	0	0	0	0		0	0	0	0	0	0		0	0	0	0	0	0
80.5447	0	0	0	NA	0		60.2041	0	0	NA	0	0		11.4374	0	0	0	0	0
20.7547	0	NA	0	0	0		10.4712	0	0	0	0	0		0.344234	0	0	0	0	0
NA	0	0	0	0	0		NA	0	0	0	0	0		0	0	0	0	0	0
88.9394	0	NA	0	0	0		55.5556	0	0	0	0	0		12.3577	0	0	0	0	0
91.8699	NA	0	0	0	0		8.13953	NA	0	0	0	NA		0.753357	0	0	0	0	0
80.4348	0	0	0	0	0		24.5614	0	NA	0	0	0		6.74374	0	0	0	0	0
53.2051	0	0	0	0	0		15.534	0	NA	0	0	0		8.93921	0	0	0	0	0
0.346921	0	0	0	0	0		0	0	0	0	NA	0		0	0	0	0	0	0
20.6522	0	0	NA	0	0		NA	0	0	0	0	0		0	0	0	0	0	0
0	0	0	0	0	0		0	0	0	0	0	0		0	0	0	0	0	0
0	0	0	0	0	0		0	0	NA	0	0	0		0	0	0	0	0	0
0	0	0	0	0	0		1.77778	0	0	0	0	0		0	0	0	0	0	0
24.2105	NA	0	0	0	NA		0	0	0	0	0	0		0	0	0	0	0	0
NA	0	0	0	0	0		NA	0	0	0	0	0		0	0	0	0	0	0
0	0	0	NA	NA	0		0	0	0	NA	0	NA		0	0	0	0	0	0
0	0	NA	0	0	0		0	0	NA	0	NA	0		0	0	0	0	0	0
0	0	0	NA	NA	0		0	0	0	0	0	0		0	0	0	0	0	0
74.8756	0	0	NA	0	0		37.5494	0	0	0	0	0		11.263	0	0	0	0	0
0	0	0	NA	NA	0		0	0	0	0	0	0		0	0	0	0	0	0
NA	0	0	0	0	NA		0	0	0	0	0	0		0	0	0	0	0	0
92.9825	0	0	0	0	0		45.4545	0	0	0	0	0		8.8141	0	0	0	0	0
68	0	0	NA	NA	0		59.3458	0	0	0	0	0		37.0549	0	0	0	0	0
NA	NA	0	0	0	0		0	0	0	0	0	0		0	0	0	0	0	0
NA	0	0	0	0	0		0	0	0	0	0	0		0	0	0	0	0	0
0	0	NA	0	0	0		0	0	NA	0	0	0		0	0	0	0	0	0
0	0	0	NA	0	0		0	0	0	0	0	0		0	0	0	0	0	0
0	0	0	0	0	0		0	0	0	0	0	0		0.343643	0	0	0	0	0
81.9444	0	0	0	0	0		NA	NA	0	0	0	0		9.83607	0	0	0	0	0
6.25	0	NA	0	0	0		0	0	0	0	0	0		0	0	0	0	0	0
96.7213	0	0	0	0	0		14.1892	0	0	0	NA	0		4.59459	0	0	0	0	0
59.0674	NA	0	0	0	0		0	0	0	0	0	0		0	0	0	0	0	0
NA	NA	0	0	0	0		NA	0	0	0	0	0		0	0	0	0	0	0
94.9153	NA	0	0	0	0		42.8571	0	NA	0	0	0		18.75	0	0	0	0	0
93.6198	0	0	0	0	0		60.1449	0	0	0	0	0		17.1479	0	0	0	0	0
90.5556	0	0	0	0	0		56.4885	0	0	0	NA	0		9.59253	0	0	0	0	0
82.0896	0	NA	0	0	0		67.9487	0	0	0	0	0		60.6061	0	0	0	0	0
1.30293	0	NA	0	0	0		0	0	0	0	0	0		0	0	0	0	0	0
0	0	0	0	0	0		0	0	0	0	0	0		0	0	0	0	0	0
0	0	0	NA	0	0		0	0	0	0	0	NA		0	0	0	0	0	0
0	0	0	NA	0	0		0	0	0	0	0	0		0	0	0	0	0	0
0	0	NA	0	0	0		0	0	0	0	0	0		0	0	0	0	0	0
93.4708	NA	0	0	0	0		36.0465	0	0	0	0	0		8.81459	0	0	0	0	0
0	0	0	0	NA	0		NA	0	0	0	0	0		0	0	0	0	0	0
0	0	0	0	0	0		0	0	NA	0	0	0		0	0	0	0	0	0
33.4278	0	0	0	0	0		6.875	0	NA	0	0	0		0.132685	0	0	0	0	0
95.4106	0	0	0	0	0		51.5702	0	NA	0	0	0		11.8381	0	0	0	0	0
87.5912	0	0	0	0	0		16.1905	0	0	0	NA	0		0.660611	0	0	0	0	0
0	0	0	0	0	0		0	0	0	0	0	0		0	0	0	0	0	0
78.7149	0	0	0	0	0		49.7727	0	0	0	0	0		11.4661	0	0	0	0	0
NA	0	0	0	0	0		2.65487	0	0	0	0	0		0.530973	0	0	0	0	0
NA	0	0	0	0	0		0	0	0	0	0	0		0	0	0	0	0	0
NA	0	0	0	0	0		0	0	0	0	0	0		0	0	0	0	0	0
0	0	0	0	0	0		0	0	0	0	0	0		0	0	0	0	0	0
0	0	0	NA	0	0		0	0	0	0	0	0		0	0	0	0	0	0
0	0	0	0	NA	0		11.3636	0	NA	0	NA	0		14.6753	0	0	0	0	0
98.8764	NA	0	0	0	0		62.1053	NA	0	0	0	0		13.319	0	0	0	0	0
82.4675	0	0	0	NA	0		64.1026	0	0	0	0	0		6.29921	0	0	0	0	0
0	0	0	0	0	0		0	0	0	0	0	0		0	0	0	0	0	0
21.6507	0	0	0	NA	0		0	0	0	0	0	0		0	0	0	0	0	0
95.4861	0	0	NA	0	0		63.5922	0	0	0	0	0		5.10614	0	0	0	0	0
NA	NA	NA	0	0	0		8.92857	0	0	NA	0	0		0	0	0	0	0	0
NA	0	0	0	0	0		0	0	0	0	0	0		0	0	0	0	0	0
0	0	0	0	0	0		0.828157	0	0	0	0	0		0	0	0	0	0	0
69.4301	0	NA	0	0	0		58.7302	0	NA	0	0	0		6.24	0	0	0	0	0
0	0	0	0	NA	0		0	0	0	0	0	0		0	0	0	0	0	0
0	0	0	0	0	0		0	0	0	NA	0	0		0	0	0	0	0	0
11.6592	NA	0	NA	0	0		14.0741	0	0	0	0	0		1.8763	0	0	0	0	0
NA	0	0	0	0	0		NA	0	0	0	0	0		0.650759	0	0	0	0	0
NA	0	0	NA	0	0		0	0	NA	0	0	0		0	0	0	0	0	0
85.7678	0	0	0	0	0		40.646	0	0	0	0	0		4.12579	0	0	0	0	0
0	0	0	0	0	NA		0	0	0	0	0	0		0	0	0	0	0	0
98.2143	0	0	0	NA	0		61.9883	0	0	0	0	0		13.4658	0	0	0	0	0
NA	NA	0	0	0	NA		70.2128	0	0	0	0	0		38.9313	0	0	0	0	0
0	0	0	0	0	0		0	0	NA	0	0	0		0	0	0	0	0	0
0	0	NA	0	0	0		0	0	0	0	0	0		0	0	0	0	0	0
92.8058	0	0	0	0	0		55.1106	0	0	0	0	0		8.18302	0	0	0	0	0
19.403	0	0	0	0	0		4.34783	NA	0	0	0	0		0	0	0	0	0	0
96.6102	0	0	0	0	0		67.0124	0	2.85714	0	0	0		19.8051	0	0	0	0	0
0	0	NA	0	0	0		0	0	NA	0	0	0		0.222552	0	0	0	0	0
92.4051	0	NA	0	0	0		68.0233	0	NA	0	0	0		22.9323	0	0	0	0	0
0	NA	0	0	0	0		0	0	NA	0	0	0		0	0	0	0	0	0
92.4925	0	NA	0	0	NA		50.0516	0	NA	0	0	0		8.70571	0	0	0	0	0
0	0	NA	0	0	0		0	0	NA	0	0	0		0	0	0	0	0	0
NA	0	0	0	0	0		0	0	NA	0	0	NA		0	0	0	0	0	0
0	0	0	0	0	0		0	0	NA	0	NA	NA		0	0	0	0	0	0
0	0	NA	0	0	0		0	0	NA	0	0	0		0	0	0	0	0	0
0	0	NA	0	0	0		0	0	NA	0	0	0		0	0	0	0	0	0
0	0	0	0	0	0		0	0	NA	0	0	0		0	0	0	0	0	0
94.3662	0	NA	0	NA	0		60.4167	0	NA	0	0	0		14.4737	0	0	0	0	0
69.9301	0	0	0	0	0		33.871	0	NA	0	0	0		8.9983	0	0	0	0	0
0	0	0	NA	0	0		0	0	NA	0	0	0		0	0	0	0	0	0
71.5262	0	NA	0	0	0		46.7914	0	NA	0	0	0		9.85366	0	0	0	0	0
96.25	0	0	0	0	0		52.1739	0	0	NA	0	0		19.5076	0	0.176005	0	0	0
0	0	0	NA	0	0		0	0	NA	0	0	0		0	0	0.333704	0	0	0
18.3673	NA	0	0	0	0		0	0	0	0	0	0		0	0	0.320256	0	0	0
0	0	0	0	0	0		0	0	0	0	0	0		0	0	0.222552	0	0	0
NA	0	0	0	0	0		NA	0	0	0	0	NA		0	0	0.369686	0	0	0
0	0	0	0	0	0		0	0	0	0	0	0		0	0	0.316122	0	0	0
78.1377	0	0	0	0	0		71.9577	0	0	0	0	0		15.4722	0	0.301205	0	0	0
0	0	0	NA	0	NA		0	0	0	0	0	0		0	0	0.421496	0	0	0
NA	0	0	0	0	0		NA	0	0	0	0	0		0	0	0.587084	0	0	0
0	0	NA	0	0	0		0	0	0	0	0	0		0	0	1.15607	0	0	0
0	0	0	0	0	0		0	NA	18.1009	0	0	0		0	0	3.73618	0	0	0
0.600601	0	1.16959	0	0	0		0	NA	0	0	0	0		0.0411523	0	0.143472	0	0	0
98.7179	0	2.84553	NA	0	0		47.2222	0	0	0	NA	0		12.1557	0	0	0	0	0
66.6667	0	3.57143	0	0	NA		NA	0	0	0	0	0		0.78125	0	0	0	0	0
76.8116	0	3.96825	0	0	0		NA	0	0	0	0	0		2.38095	0	0	0	0	0
83.6538	0	8.70968	0	0	0		0	0	0	0	0	0		1.09769	0	0	0	0	0
0	0	11.2903	0	0	0		0	0	0	0	0	0		0	0	0	0	0	0
0	NA	7.14286	0	0	0		0	NA	0	0	0	0		0	0	0	0	0	0
93.0303	0	6.89655	0	0	0		56.3584	0	0	0	0	0		14.292	0	0	0	0	0
NA	0	4.44444	0	0	0		0	0	0	0	0	NA		0	0	0	0	0	0
82.6185	0	8.06452	0	0	0		28.1369	0	NA	0	0	0		8	0	0	0	0	0
0	0	6.85714	0	0	0		0	0	0	0	0	0		0	0	0	0	0	0
0	0	10.5263	0	0.435256	0		0	0	NA	0	0	0		0	0	0	0	0	0
0	0	7.46269	0	0.803213	0		0	0	NA	0	0	0		0	0	0	0	0	0
NA	0	9.52381	0	1.35747	0		0	0	NA	0	0	0		0	0	0.483092	0	0	0
91.3295	0	11.2676	0	2.69058	NA		38.4615	0	2.15827	0	0	0		3.15956	0	0	0	0	0
70.8812	0	16.3743	0	1.63488	0		42.7835	0	0	0	0	0		1.91827	0	0	0	0	0
4.30108	0	11.5512	0	1.06667	NA		0	0	0	0	0	0		0	0	0	0	0	0
0	0	19.4131	0	1.46396	0		0	0	20.4461	NA	0	0		0	0	1.78288	0	0	0
10.9756	0	16.1765	0	2.5974	NA		0	0	0	0	0	0		1.02433	0	0	0	0	0
0	0	18.6667	0	1.6835	NA		0	0	0	0	0	NA		0	0	0	0	0	0
NA	0	14.726	0	1.76991	NA		NA	0	4.11392	0	0	0		0	0	2.84455	0	0	0
14.841	0	29.7872	0	3.30579	0		0	0	0	0	0	0		0	0	0	0	0	0
0	0	22.5806	0	3.25203	0		0	0	0	0	0	NA		0.311526	0	0.156576	0	0	0
72.1311	0	27.8912	0	3.22581	0		0	0	14.7783	0	0	0		3.276	0	4.25532	0	0	0
42.9864	0	34.0426	0	2.85714	0		27.9762	0	0	0	0	0		9.4584	0	0	0	0	0
3.57143	0	32.8244	0	3.8835	0		0	0	0	0	0	0		0	0	0	0	0	0
91.7566	0	37.3494	NA	4.5977	0		25.6024	0	0	0	0	0		12.7507	0	0	0	0	0
0	0	25.5125	NA	8.09524	0		0	0	0	0	0	0		0.440529	0	0.122649	0	0	0
83.2461	0	28.5714	0	4.47761	0		13.2743	0	0	0	0	0		9.17013	0	0	0	0	0
0	0	37.594	0	9.09091	NA		0	0	0	0	0	0		0	0	0.824176	0	0	0
6.48749	0	38.3784	0	9.37904	0		0.211566	0	15.6863	0	0	0		0	0	0	0	0	0
91.2	0	NA	0	5.71429	NA		47.4138	0	0	NA	0	0		1.69683	0	0	0	0	0
0	0	42.8571	0	11.4286	0		0	0	4.0404	0	0	0		0.37594	0	0	0	0	0
0	NA	44.1667	0	16.25	NA		0	0	6.4	0	0	0		0	0	0	0	0	0
47.973	0	42.9448	0	16.5049	0		11.4286	0	0	0	0	0		0.808625	0	0.25974	0	0	0
0	0	43.2911	0	24.2105	0		0	0	15.9363	0	0	0		0	0	4.45368	0	0	0
0	0	44.6154	0	NA	0		0	0	10.6061	0	NA	0		0	0	2.02082	0	0	0
NA	0	42.4581	0	21.5686	0		0	0	6.97674	0	0	0		0	0	0	0	0	0
0	NA	20.7289	0	22.2222	0		0	0	12.2356	0	0	0		0	0	1.19112	0	0	0
NA	0	45.098	0	28.5714	0		0	0	4.22535	0	0	0		1.15607	0	0	0	0	0
0	0	70.2128	0	20	0		0	0	5.17241	0	0	0		0	0	0	0	0	0
0	0	52.6946	0	32.0513	0		0	0	20.2797	0	0	0		0	0	1.82648	0	0	0
0	0	45.0867	0	18.8406	0		0	0	15.625	0	0	0		0	0	0	0	0	0
89.6476	0	56.1644	0	24.1758	0		33.8583	0	21.4286	0	0	0		16.2725	0	0	0	0	0
0	0	55.814	0	24.507	0		0	0	1.76471	0	0	0		0	0	2.8754	0	0	0
94.7368	0	53.7415	0	25.4545	0		83.2151	0	4.16667	0	0	0		25.7104	0	2.51309	0	0	0
89.834	0	34.7826	0	36.7925	0		25.4658	0	0	0	0	0		19.8031	0	0	0	0	0
NA	0	38.8889	0	22.8571	0		NA	0	NA	0	0	0		0	0	0	0	0	0
NA	0	59.7315	NA	33.871	0		0	0	25.283	0	0	0		0	0	0.752688	0	0	0
0	0	55.0725	0	42.9448	NA		NA	0	NA	0	0	0		0	0	1.74927	0	0	0
0	0	50.7519	0	41.5254	0		0	0	25	0	0	0		0	0	6.0783	0	0	0
0	0	68.3673	0	39.5161	0		0	0	0	0	0	0		0	0	1.83599	0	0	0
3.47222	0	50.8197	0	45.3125	NA		0	0	10.4167	0	0	0		0	0	2.46533	0	0	0
92.6154	0	57.2917	0	47.7612	0		40	0	0	0	0	0		16.0365	0	0.173611	0	0	0
10.9756	0	70.4142	0	56.1111	0		9.89011	0	NA	0	0	0		0	0	0	0	0	0
80	0	42.5287	0	61.9048	0		0	0	0	0	0	0		0	0	0	0	0	0
0	0	NA	0	59.3103	0		0	0	NA	0	0	0		0	0	0	0	0	0
0	0	NA	0	62	0		0	0	NA	0	0	0		0	0	0	0	0	0
95.7715	0	67.7812	NA	38.5542	0		55.4024	0	19.8675	0	0	0		13.3872	0	11.3383	0	0	0
0	NA	61.3636	0	68.6047	0		0	0	20.7792	0	0	0		0	0	10.9606	0	0	0
0	0	62.8571	NA	70.2247	0		NA	0	2.10526	0	0	0		0	0	0.681376	0	0	0
14.1026	NA	74.6835	0	65.6	0		64.4068	0	8.33333	0	0	0		0.92081	0	0	0	0	0
92.5353	0	65.9483	0	63.2479	0		65.3029	0	5.7971	0	0	0		15.4017	0	0.42042	0	0	0
21.9101	NA	70.6294	0	60.6742	0		0	0	22.2222	NA	0	0		0	0	3.13253	0	0	0
NA	0	59.2334	0	68.2051	0		0	NA	0	0	0	0		0	0	0.178359	0	0	0
0	0	69.0773	0	70.2326	0		0	0	23.6504	0	0	NA		0	0	7.14569	0	0	0
27.3885	0	76.2063	0	49.0683	0		2.29008	0	48.5014	0	0	0		0	0	15.2774	0	0	0
0	0	69.8413	0	NA	0		0	0	18.6916	0	0	0		0	0	0.320513	0	0	0
NA	0	74.5455	0	68.3871	0		0	0	0	0	0	0		0	0	0.474898	0	0	0
73.7374	0	71.7391	0	77.6699	0		46	0	32.4022	0	0	0		5.59496	0	1.39186	0	0	0
0	0	66.1631	0	76.2376	0		0	0	8.36237	0	0	0		0	0	2.08129	0	0	0
81.5126	0	68.0556	0	80	0		0	0	24.6479	0	0	0		0	0	4.19269	0	0	0
48.9655	0	70.8791	0	NA	0		0	0	13.125	0	0	0		0	0	1.53203	0	0	0
NA	NA	68.5083	0	NA	0		0	0	8.04196	0	NA	0		0	0	0.207684	0	0	0
0.304067	0	50	0	NA	0		4.04753	0	0	0	0	0		0.763002	0	0	0	0	0
88.2139	0	74.8837	0	NA	0		51.2035	0	0	0	0	0		6.58317	0	0.462963	0	0	0
85.6354	0	45.625	0	NA	0		48.3254	0	5.08475	0	0	0		7.397	0	0.606367	0	0	0
NA	0	75	0	NA	0		0	0	16.6667	0	0	0		0	0	6.2766	0	0	0
13.079	0	57.4468	0	NA	NA		0	0	0	0	0	0		0.163896	0	0	0	0	0
0	0	81.25	0	NA	0		0	0	64.7059	0	0	0		0	0	8.24053	0	0	0
0	0	79.4521	0	NA	0		0	0	7.92079	0	NA	0		0	0	0	0	0	0
86.4286	0	77.6119	0	NA	0		64.5455	0	21.2121	0	NA	NA		25.7022	0	0.921659	0	0	0
58.0451	0	73.4043	0	NA	NA		23.4323	0	NA	0	0	0		4.3559	0	1.40187	0	0	0
NA	0	69.7143	0	NA	0		0	0	26.6667	0	NA	0		0	0	3.73317	0	0	0
0	0	77.1242	0	NA	0		0	0	52.381	0	0	0		0	0	7.63666	0	0	0
NA	NA	79.2829	0	NA	0		NA	0	31.6854	0	0	0		0	0	5.11545	0	0	0
0	0	83.7583	0	NA	0		0	0	19.339	0	0	0		0	0	0.86943	0	0	0
1.65289	0	84.6154	0	NA	0		0	0	8.52273	0	0	0		0	0	1.08349	0	0	0
0	0	70.2703	0	2.48975	NA		0	0	0	0	0.0862565	0		0	0	3.92465	0	0	0
92.9577	0	80	0	11.2047	0		54.0323	0	14.5455	0	0.106496	0		14.9965	0	7.53376	0	0	0
32.4138	0	79.6834	0	22.6721	0		0	0	24.735	0	0.306279	0		0	0	10.1921	0	0	0
NA	0	81.0811	0	7.84314	0		0	0	10.3774	0	0.630252	NA		0	0	0.170551	0	0	0
74.5455	0	73.4375	0	23.1579	0		0	0	7.53769	0	0.746269	0		0.474898	0	0.311284	0	0	0
NA	NA	72.973	0	0	0		0	0	16	0	0.821918	0		0	0	6.72269	0	0	0
0	NA	74.2188	NA	0	0		0	0	17.4107	NA	1.69492	0		0.320856	0	0	0	0	0
0	0	64.4068	0	0	NA		0	0	7.14286	0	1.3289	0		0	0	0.322581	0	0	0
84.2105	0	84.375	0	80	0		47.619	0	19.2771	0	4.66321	0		5.48697	0	4.0293	0	0	0
0	NA	59.8485	0	25	0		0	NA	4.80769	0	2.61438	0		0	0	1.18765	0	0	0
0	0	88.746	NA	42.6357	0		0	0	61.3139	0	2.63158	0		0	0	25.0223	0	0	0
31.405	0	90.2098	0	0	0		4.80769	NA	16.1074	0	3.06122	0		4.38596	0	3.7037	0	0	0
1.40073	0	73.2824	0	88.8112	NA		0	NA	21.4286	0	8.46154	0		0.164835	0	1.47601	0	0	0
32.0513	0	82.6185	NA	84.0909	NA		0	0	28.1369	0	12.1951	0		0	0	8	0	0	0
0	0	74.6544	0	NA	0		0	0	66.9967	0	NA	0		0	0	10.6087	0	0	0
NA	0	75.3281	0	0	0		0	0	3.125	0	NA	0		0	0	11.4261	0	0	0
84.375	0	75	0	NA	0		23.75	0	2.36686	NA	NA	0		0.712589	0	0	0	0	0
0	0	74.8603	0	NA	0		0	0	5.12821	0	NA	0		0	0	0	0	0	0
0	0	88.4468	0	NA	0		0	0	42.8497	0	NA	0		0	0	3.38946	0	0	0
55	0	85.1562	0	0	0		5.44218	0	26.8657	0	NA	0		0	0	3.74957	0	0	0
0	0	88.5522	0	NA	0		0	0	40.9766	0	NA	0		0	0	2.65734	0	0	0
94.4649	0	93.8849	0	0	0		40.6091	0	21.6495	0	NA	0		15.7272	0	6.56518	0	0	0
0	0	89.2593	0	0	0		0	0	20.4651	0	NA	0		0	0	7.62887	0	0	0
72.093	0	90.8759	0	NA	0		39.8876	NA	46.0317	0	NA	0		7.36196	0	10.2502	0	0	0
NA	0	91.4557	0	4.09836	0		0	0	46.6981	0	NA	0		0	0	11.7274	0	0	0
95.8015	0	94.1019	0	NA	0		44.5833	NA	11.9497	0	NA	0		19	0	6.17284	0	0	0
0	0	86.7101	0	NA	0		0	NA	24.7599	0	NA	0		0	0	3.26839	0	0	0
0	0	88.871	0	NA	NA		0	0	5.88235	0	NA	0		0	0	0.289017	0	0	0
44.8276	0	89.6552	NA	NA	0		0	0	24.1379	0	NA	0		0.145507	0	2.53256	0	0	0
95.7983	0	82.2355	0	NA	0		91.8033	0	10.2804	0	NA	0		10.1764	0	10.9662	0	0	0
NA	NA	89.6386	0	NA	0		NA	0	21.9858	0	NA	0		20	0	9.15326	0	0	0
91.6667	0	87.6106	0	NA	NA		40.8213	0	32.3129	0	NA	0		20.4802	0	5.94104	0	0	0
94.9937	0	95.0226	0	NA	0		62.3958	0	43.2056	0	NA	0		7.25271	0	9.01487	0	0	0
91.5567	0	86.2832	0	9.9781	0		64.9901	0	31.3084	0	0.304762	0		12.5026	0	4.04573	0	0.0195027	0
0	0	93.7951	NA	0	0		0	0	12.9841	0	0	0		0	0	1.36116	0	0.020024	0
0	0	83.5655	0	0.116822	NA		0	0	12.1602	0	0	0		0	0	4.86835	0	0.0397088	0
NA	0	87.0673	0	52.2986	0		0	0	43.3891	0	0	0		0	0	4.56567	0	0.059673	0
0	0	95.7265	0	0	0		0	0	53.2794	0	0	0		0	0	7.91761	0	0.047727	0
0	0	87.3239	0	8.86076	0		0	0	0	0	0.0575926	0		0	0	0	0	0.0347262	0
99.1416	0	65.5738	0	0.318066	0		81.6667	0	0	0	0	0		33.8321	0	0	0	0.0823181	0
NA	0	83.3333	0	2.62664	0		NA	0	0	0	0	NA		13.1034	0	0	0	0.0515996	0
92.5373	0	83.8384	0	51.735	0		84.0909	0	0	0	0	0		43.7117	0	0	0	0.0674855	0
86.6576	NA	79.5455	0	48.9259	0		47.4465	NA	0	0	2.49307	0		9.98858	0	0	0	0.0826384	0
87.0168	0	82.0896	0	0	0		44.5783	0	0	0	0	0		2.83213	0	0	0	0.144342	0
0	0	83.6364	0	18.1818	0		0	0	NA	0	0	0		0	0	0	0	0.0785752	0
94.0385	0	78.6667	0	33.2873	0		23.0588	0	0	0	0	0		7.64371	0	0	0	0.130685	0
0	0	94.4954	0	1.65746	0		0	0	4.26829	0	0	0		0	0	0	0	0.146449	0
90.4876	0	83.7037	0	55.9829	0		57.3871	0	6.42857	0	0.235516	0		6.35356	0	0	0	0.0894354	0
72.4299	0	95.2381	0	0.202177	0		39.0756	0	4.73373	0	0	0		13.1654	0	0	0	0.0641816	0
51.6129	0	76.4151	0	9.90854	0		24.2152	0	7.00389	NA	1.25294	0		11.731	0	0	0	0.124974	0
NA	0	78.7879	0	58.3897	0		NA	0	6	0	0.162272	0		0	0	0	0	0.123393	0
NA	0	89.4366	0	2.85714	0		0	0	NA	0	0	0		0	0	0	0	0.184417	0
NA	0	94.2529	0	0	0		14.5833	0	15.8879	0	0	0		0	0	0	0	0.160371	0
24.1379	0	NA	NA	2.06022	0		0	0	19.6721	0	0	0		0	0	0	0	0.140614	0
0	0	86.1111	0	52.8139	0		0	0	13.6364	0	7.37327	0		0.243902	0	0	0	0.148754	0
90.7095	0	NA	0	27.4267	0		62.7234	0	15.7895	0	1.33001	0		12.5953	0	0	0	0.165903	0
NA	0	92.562	0	26.3598	0		18.4739	0	24	0	0	0		2.7027	0	0	0	0.140845	0
77.5	0	NA	0	4.79705	0		35.2436	0	NA	0	0	0		2.96505	0	0	0	0.209497	0
97.5309	0	NA	0	4.79705	0		54.2857	NA	NA	0	0	0		2.53485	0	0	0	0.209497	0
95.3917	0	88.3117	0	92.4188	0		44.7154	0	6.25	0	22.7273	0		0.664452	0	0.171331	0	0.1853	0
90.9871	0	89.0688	0	0	0		58.4112	0	13.4328	0	0	0		23.2943	0	0.226415	0	0.161725	0
0	NA	82.8571	0	1.30597	0		0	0	0	0	0	0		0	0	0.268817	0	0.242131	0
0	0	91.4286	0	0	0		0	0	2.17391	0	3.67647	0		0	0	0.405268	0	0.182149	0
50.4249	0	97.1901	0	55.5556	0		26.3804	0	2.35602	0	4.54545	0		6.62635	0	0.280112	0	0.188206	0
82.2355	0	82.7869	0	0	0		10.2804	0	10.1449	0	0	0		10.9662	0	0.508906	0	0.201613	0
93.3202	0	77.5	0	38.8889	0		51.2635	0	NA	0	0	0		7.84609	0	0.369686	0	0.287908	0
67.8392	0	NA	0	47.1761	0		30.7947	NA	NA	0	0	0		3.81026	0	0.566572	0	0.224341	0
0	0	81.6901	0	NA	0		0	0	13.8298	0	NA	0		0	0	0.477707	0	0.2331	0
63.964	0	85.7143	0	0	0		9.73451	0	41.6107	0	0	0		0	0	0.637567	0	0.233827	0
79.6178	0	84.4961	0	0	0		17.5258	0	18.8034	0	0	0		1.07066	0	1.02894	0	0.217234	0
NA	NA	80.6452	0	0	0		NA	0	NA	0	0	0		0	0	0.555556	0	0.258176	0
87.6712	0	90.6977	0	85.0352	0.435256		22.4	0	0	0	11.4943	0		8.60047	0	0.572155	0	0.225394	0
82.0896	0	94.7761	0	90.4	1.30293		47.1429	0	26.3158	0	0	0		10.8824	0	1.14796	0	0.255754	0
47.7612	0	87.7551	NA	76.8362	1.06136		0	0	10.7843	0	33.3333	0		0	0	0.73026	0	0.453721	0
0	0	94.382	0	0	0.803213		NA	0	62.7119	0	0	0		0	0	1.1976	0	0.732064	0
0	0	95.8333	0	0	1.35747		NA	0	25.2525	0	0	0		0	0	0.950872	0	0.275989	0
0	NA	76.8116	NA	2.73224	1.13208		0	0	NA	0	0	0		0	0	0.767018	0	0.211268	0
94.636	0	91.8699	0	35.6275	1.06667		26.9585	0	8.13953	0	19.403	0		26.2204	0	0.753357	0	0.299252	0
NA	0	86.7021	0	0	1.65289		NA	0	0	0	0	0		0	0	0.760649	0	0.32066	0
0	0	85.7143	0	20.2899	1.46396		0	0	57.1429	0	6.55738	0		0	0	1.2766	0	0.495868	0
26.2911	0	94.7368	0	31.794	2.0202		0	0	42.446	0	5.27682	0		0	0	1.5919	0	0.467258	0
81.0811	0	84.0278	0	18.0663	1.97368		46.9565	0	17.0213	0	4.8851	0		16.5282	0	1.51771	0	0.506197	0
94.2141	0	91.9512	0	0	3.66972		66.0633	0	18.3381	0	NA	0		19.1907	0	1.09848	0	0.394218	0
NA	0	85.2459	0	2.53968	3.30579		19.6721	0	3.73832	0	0	0		0	0	1.66667	0	0.427757	0
0.481348	0	88.8889	0	0	3.22581		0	0	13.6364	0	NA	0		0	0	1.57729	0	0.369914	0
33.3333	0	77.9661	0	37.5	2.53165		16.0121	0	48.3871	0	0.873362	0		0.343474	0	1.28824	0	0.516296	0
90.5941	0	88.3333	0	59.4527	3.33333		66.6667	0	2.77778	0	17.3451	0		5.3913	0	1.78971	0	0.457942	0
34.8361	0	86.6242	0	NA	4.16667		0	0	NA	0	0	0		2.601	0	1.42737	0	0.524476	0
97.8723	0	NA	0	0	6.71642		71.2329	0	6.45161	NA	NA	0		26.7016	0	1.90476	0	0.78329	0
43.2039	0	91.3043	NA	24.9562	4.7619		3.05344	0	NA	0	0.512821	0		5.12348	0	2.84091	0	0.484262	0
0	0	85.7809	0	0	5.45455		0	0	19.7842	0	0	0		0	0	1.37552	0	0.713012	0
95.7031	0	95.6835	0	66.3265	4.25532		34.3434	0	14.8148	0	0	0		18.4444	0	1.7931	0	0.454733	0
0	0	95.8763	NA	35.3535	3.7594		0	0	52	0	23.2323	0		0	0	1.9802	0	1.0582	0
0	0	NA	0	88.2784	4.5977		NA	0	14.433	0	0	0		0	0	2.35294	0	1.19671	0
30.2682	0	95.8333	0	41.2639	8.09524		0	0	10.7438	0	5.77778	0		0	0	2.10697	0	0.809498	0
92.5094	0	95.3297	0	21.5385	8.06452		63.1402	0	33.4254	0	4.71698	0		12.9075	0	2.20588	0	0.820345	0
0	0	91.0326	0	0	5.35714		0	0	27.1552	0	0	0		0	0	1.97026	0	0.554529	0
0	0	83.1933	NA	0	4.47761		0	0	55.7143	NA	0	0		0	0	1.70697	0	0.595238	0
76.0479	NA	94.6176	0	NA	6.09756		51.453	0	17.734	0	NA	0		9.7556	0	3.69748	0	0.605144	0
92.1466	0	87.5	0	75.4717	9.70149		20.5882	0	21.2389	0	0	0		14.4584	0	1.98933	0	1.00287	0
89.7196	0	92.1053	0	69.1781	9.50872		44.2529	0	37.5	0	21.2025	0		10.8461	0	3.36538	0	0.734095	0
NA	0	NA	0	50.495	10.4035		0	0	NA	0	0	0		0	0	2.28216	0	0.929615	0
0	0	98.0392	0	59.4059	9.09091		0	0	21.4286	0	25.4753	0		0	0	3.82082	0	0.954654	0
0	0	60.1942	NA	31	7.28477		0	0	23.6559	0	0	0		0	0	2.31023	0	1.00671	0
0	0	NA	0	74.2308	13.0435		0	0	25.8065	0	9.32203	0		0	0	2.37154	0	1.18407	0
39.6476	NA	93.5135	0	0	10.1449		0	0	43.5294	0	0	0		0	0	3.7294	0	0.947459	0
0	0	86.5169	0	0	4.7619		0	0	15.3846	0	NA	0		0	0	2.88462	0	1.52439	0
NA	0	83.8384	NA	36.4362	14.8352		0	0	NA	0	1.45631	0		0	0	3.1339	0	1.10312	0
0	0	91.0891	0	90.2767	18.9655		NA	0	17.5439	0	28.3127	0		0	0	3.2077	0	1.45481	0
0	0	91.8103	0	64.4891	7.95455		NA	0	23.5294	0	6.85484	0		0	0	6.63265	0	1.26582	0
NA	0	NA	NA	87.3732	17.5676		0	0	NA	0	24.2303	0		0	0	5.60224	0	1.70778	0
NA	0	91.0377	0	NA	NA		NA	0	23.3333	0	0	NA		0	0	4.95868	0	1.12045	0
91.746	0	87.6652	0	35.0649	14.4928		46.0751	0	24.4898	0	0	0		5.31609	0	3.457	0	0.854125	0
NA	0	90.6883	0	39.1111	13.245		NA	NA	30.6122	0	5.52995	0		0	0	3.74404	0	1.10524	0
16.3743	0	82.5532	0	54.5852	21.6507		0	NA	51.8519	0	4.59184	0		0	0	3.9604	0	1.67526	0
91.9753	0	87.6344	0	4.53564	22.2222		43.1981	0	11.4286	0	0.666667	0		7.16951	0	5.30822	0	1.21306	0
0	0	89.8148	0	86.3248	26.0417		0	0	17.9856	0	40.5714	0		0	0	5.34125	0	1.66367	0
94.6344	0	88.4354	0	33.7701	24.581		45.0546	0	55.0562	0	8.72162	0		7.63921	0	4.5986	0	1.20542	0
86.2069	0	95.4955	0	0	18.9369		61.6438	0	11.875	0	12.2449	0		10.5544	0	4.44763	0	1.70213	0
64.6226	0	95.9184	0	33.75	20.202		44.6154	0	32.8657	0	13.6364	0		1.88679	0	5.27778	0	1.22399	0
0	NA	87.8505	0	81.9444	30.2682		0	0	38.4615	0	30.5085	0		0	0	6.92663	0	1.73913	0
0	0	73.0159	0	0	18.1818		0	0	66.3636	0	0	0		0	0	5.69948	0	1.7452	0
NA	0	92.3304	0	89	19.1489		0	NA	63.1841	0	53.8462	0		0	0	8.30287	0	1.3363	0
NA	0	94.7977	0	65.7895	21.0526		NA	0	30.9417	0	12.2642	0		0	0	7.59429	0	2.24033	0
89.6552	0	95.4774	0	88.7597	22.5		NA	0	40.7407	0	10.6667	0		1.54083	0	10.6178	0	1.04235	0
NA	0	90.2439	0	29.5755	20		94.2029	0	51.462	0	5.95745	0		38.6986	0	7.71277	0	1.76427	0
NA	0	93.8776	0	65.4545	23.1293		NA	0	67.9191	0	37.234	NA		34.7262	0	9.5165	0	1.79718	0
64.7239	0	92	0	79.646	24.507		0	0	62.5	0	12.8676	0		0.168138	0	8.16864	0	1.59166	0
94.4121	0	82.2823	0	74.9306	36.342		50.789	0	25.4181	0	23.2724	0		10.7088	0	7.34127	0	1.88475	0
0	0	93.75	0	82.5328	22.8571		NA	0	34.3284	0	2.58065	0		0	0	11.1111	0	1.53291	0
77.8792	0	96.9388	0	68.1416	30.0912		51.0471	0	49.1935	0	41.2791	0		8.78055	0	9.80989	0	2.10136	0
2.85714	NA	92.1053	0	56.6102	37.9121		0	0	8.10811	0	8.46774	0		0.184417	0	7.44417	0	1.85185	0
NA	0	89.4737	0	93.0645	36		0	0	26.6667	0	27.1238	0		0	0	10.5263	0	2.9855	0
0	0	94.1463	0	17.1642	42.9448		0	0	52.7972	0	5.10204	0		0	0	8.9444	0	2.17729	0
91.5994	0	91.1688	0	93.4354	41.5254		54.1336	0	16.3399	0	39.2453	0		12.5934	0	9.58849	0	2.03291	0
96.5517	0	94.4121	0	52.6316	45.1493		72.2222	0	50.789	0	20.1117	0		32.1429	0	10.7088	0	2.24075	0
93.617	0	95.1128	0	89.5425	41.3043		27	0	45.0237	0	34.9778	0		2.84431	0	9.70425	0	2.47145	0
0	0	92.7632	0	26.865	39.5706		NA	0	44.0217	0	4.82562	0		0	0	7.56173	0	2.69325	0
0	0	90.8297	NA	90.3411	47.7612		0	0	40.9938	NA	35.6717	0		0	0	14.7982	0	2.71761	0
0	0	94.2584	0	74.344	48.1203		0	0	40.9938	0	14.386	0		0	0	15.2381	0	2.14425	0
NA	0	93.2331	0	90.6542	48.6312		NA	0	40.1361	0	45.0495	0		0	0	10.687	0	3.0777	0
0	0	88.4244	0	10.6667	56.1111		0	0	35.2941	0	NA	0		0	0	14.8784	0	2.66667	0
0	0	97.5806	0	82.2898	36.036		0	NA	37.7907	0	49.9484	0		0	0	13.9434	0	3.34524	0
NA	0	92.963	0	62.5	48.1481		0	0	61.9565	0	27.7136	0		0	0	12.825	0	2.66548	0
74.7628	0	86.8687	0	27.2727	45.283		7.03518	0	NA	0	0	0		0.57923	0	11.2091	0	2.4987	0
0	NA	92.0049	0	94.1799	37.911		0	0	65.8094	0	34.4348	0		0.72314	0	16.6959	0	2.91351	0
71.0843	0	87.7778	0	84.5272	60		20.3046	0	46.0784	0	42.973	0		1.87311	0	15.9953	0	3.22727	0
NA	0	92.9825	0	85.1333	52.7897		NA	0	29.7071	0	34.9369	0		0.704225	0	18.0797	0	4.05655	0
0	0	90.1763	0	91.9014	62		0	0	17.1296	0	39.7436	0		0	0	23.3179	0	3.44828	0
36.8421	0	NA	0	78.4483	38.5542		3.59281	0	51.8072	0	30.622	0		0.234329	0	17.8784	0	2.63473	0
0	0	77.4194	NA	56.3758	47.619		0	0	NA	NA	7.72059	0		0	0	24.2222	0	2.58549	0
0	0	93.2515	0	92.9856	53.7634		0	0	64.0625	0	42.8293	0		0	0	32.7416	0	3.91441	0
0	0	98.7097	0	52.2124	70.2247		NA	0	83.3333	0	30.1653	0		0	0	46.3942	0	3.91791	0
0	0	96.8085	0	20	61.8321		0	0	74.8092	0	25.6757	0		0	0	45.203	0	3.23944	0
50.3785	0	95.2727	0	86.2069	60.6742		9.6363	0	51.2	0	42.8571	0		10.0142	0	32.1558	0	5.20231	0
94.2446	0	NA	0	40.458	68.2051		40.3614	NA	53.1646	NA	7.89474	0		23.4731	0	31.4504	0	3.35329	0
81.5951	NA	NA	0	94.1566	NA		NA	0	66	0	49.3381	0		0.329308	0	52.3697	0	5.26316	0
0	0	NA	0	93.1131	56.338		0	0	0	0	36.918	0		0	0	0	0	4.21731	0
0	0	NA	0	83.8574	68.3871		0	0	0	0	29.0526	0		0	0	0	0	4.78261	0
96.5116	0	NA	0	92.3345	68.4466		72.9242	0	0	0	38.8268	0		20.8266	0	0	0	4.35506	0
NA	0	NA	0	89.742	58.156		0	0	NA	0	46.2546	0		0	0	0	0	4.45434	0
32.8767	0	NA	0	88.389	91.3043		11.985	0	NA	0	46.1832	0		1.125	0	0	0	5.43307	0
0	0	NA	0	82.8571	94.9153		0	0	0	0	43.8889	0		0	0	0	0	5.70652	0
39.2523	NA	NA	0	92.0635	NA		0	0	0	0	42.1798	0		0	0	0	0	5.14838	0
0	0	NA	0	91.4083	NA		0	0	0	0	35.6183	0		0	0	0	0	3.93828	0
47.2362	0	NA	0	91.8828	NA		1.81818	0	NA	0	44.6712	0		0.130265	0	0	0	4.52706	0
80.1688	NA	NA	0	96.9838	NA		20.1511	0	0	NA	59.7381	0		1.09856	0	0	0	5.11304	0
0	0	NA	0	94.5946	NA		0	0	0	0	62.5	0		0	0	0	0	5.00928	0
0	0	NA	0	87.7049	NA		0	0	0	0	15.7895	0		0	0	0	0	3.91459	0
0	0	NA	0	91.3861	NA		0	0	0	0	36.5793	0		0	0	0	0	4.64452	0
0	0	NA	0	90.5756	NA		0	0	0	0	38.4446	0		0	0	0	0	4.25928	0
NA	0	NA	0	91.4773	NA		0	0	NA	0	34.8718	0		0.823723	0	0	0	5.71429	0
85.5263	0	NA	0	81.0134	NA		30.6818	0	0	0	40.4531	0		14.6519	0	0	0	5.49299	0
0	0	NA	0	88.4134	NA		0	0	NA	0	47.5042	0		0	0	0	0	5.66994	0
35.1779	0	NA	0	71.5909	NA		0	0	7.5	0	7.35294	0		0	0	0	0	6.47851	0
38.5965	0	NA	NA	93.2143	NA		6.73575	0	14.8148	0	48.1268	0		0.83709	0	0	0	6.33641	0
NA	0	NA	0	89.4558	NA		NA	0	20	0	25.7042	0		0	0	0	0	5.66449	0
0	0	NA	0	58.2979	NA		0	0	NA	0	34.6749	0		0	0	0	0	4.94898	0
85.124	NA	NA	NA	57.4803	NA		3.05344	0	NA	0	43.9394	0		0.237342	0	0	0	3.73281	0
2.92887	0	NA	0	NA	NA		0	0	NA	0	NA	0		0	0	0	0	5.5355	0
93.865	0	NA	0	92.5651	NA		67.8174	0	NA	0	47.1572	0		11.946	0	0	0	5.53221	0
NA	0	NA	0	48.6434	NA		NA	0	NA	NA	16.6667	0		0	0	0	0	5.92938	0
0	0	NA	0	94.8039	NA		0	NA	NA	0	41.4795	NA		0	0	0	0	5.89223	0
78.2712	NA	NA	0	41.9753	NA		55.7429	0	NA	0	41.8182	0		10.745	0	0	0	6.14187	0
93.5484	0	NA	0	87.3754	NA		59.5745	0	NA	NA	54	0		21.5875	0	0	0	6.92626	0
51.3889	0	NA	0	86.1923	NA		0	0	NA	0	37.8101	0		0.361991	0	0	0	5.84292	0
63.1579	NA	NA	0	96.7054	NA		0	0	NA	0	17.377	NA		0.686106	0	0	0	4.21456	0
0	0	NA	0	90.4977	NA		0	0	NA	0	72.3404	NA		0	0	0	0	6.25	0
92.5201	0	NA	0	94.0837	NA		30.3406	0	0	0	56.0088	0		14.5295	0	0.215208	0	6.66872	0
NA	0	NA	0	24.5614	NA		0	0	NA	0	6.38298	0		0	0	0.356718	0	11.9403	0
0	0	NA	0	84.4156	NA		0	0	13.3333	0	35.8333	NA		0	0	0.28169	0	6.90299	0
NA	0	NA	0	89.9582	NA		0	0	15.873	0	33.3333	0		0.346821	0	0.438596	0	6.42372	0
0	0	NA	0	91.4894	NA		0	0	0	0	42.4658	0		0	0	0.445765	0	6.52463	0
0	0	NA	0	93.1067	NA		0	NA	0	0	42.5168	0		0.412882	0	0.360144	0	6.72519	0
0	0	NA	0	90.2377	NA		NA	0	0	0	43.5712	NA		0	0	0.367309	0	7.5543	0
89.4737	0	NA	NA	88.0816	NA		48.5149	0	NA	0	43.7642	0		0	0	0.407056	0	6.44283	0
0	0	NA	0	93.1777	NA		0	0	0	0	52.6459	NA		0	0	0.451807	0	7.36382	0
NA	0	NA	0	85.6071	NA		0	0	NA	0	36.4959	NA		0	0	0.682594	0	7.81059	0
0	NA	NA	0	92.2353	NA		0	NA	37.1429	0	34.1085	NA		0.203252	0	1.01351	0	7.36677	0
0	0	NA	0	91.3512	NA		0	0	NA	0	52.0301	NA		0	0	0.677966	0	7.30217	0
NA	0	NA	0	91.6401	NA		NA	0	NA	0	62.0964	0		0	0	2.05832	0	8.49171	0
0	0	NA	0	96.798	NA		NA	0	22.3684	0	66.2042	0		0.307377	0	5	0	7.46405	0
0	0	NA	0	81.9629	11.2047		NA	0	16.4179	0	30.0676	0.106496		0	0	3.79404	0	5.13176	0
81.9549	0	NA	0	94.2985	22.6721		41.5556	0	NA	0	49.2334	0.306279		13.2481	0	5.47264	0	7.75	0
92.4171	0	NA	NA	92.1687	0		17.734	0	71.4286	0	71.5976	0.821918		0.937709	0	5.87302	0	9.33921	0
NA	0	NA	0	93.705	54.8387		NA	0	NA	0	58.6766	1.57233		0	0	6.15641	0	7.87593	0
18.4615	0	NA	0	89.4977	13.9241		0	0	58.1818	0	30.2326	1.65746		0	0	15.1652	0	7.66902	0
5.45455	0	NA	NA	89.3372	33.1361		0	NA	52.1127	0	48.1984	2.39521		0	0	21.7565	0	7.94043	0
39.4089	NA	NA	0	0	62.7219		10.4712	0	NA	0	0	2.67857		3.78134	0	33.2649	0	10.8144	0
0	0	NA	0	87.8505	25		0	0	NA	0	57.3944	2.96296		0	0	40.9274	0	10.9026	0
90.566	0	NA	0	91.9713	27.6316		46.0123	NA	62.8571	0	47.7409	3.22581		20.0114	0	31.2447	0	8.65895	0
0	NA	NA	0	96.2025	35.8974		0	NA	NA	0	44.3182	5.38462		0	0	32.3077	0	7.33479	0
86.7424	NA	NA	0	92.7966	29.1139		45.1923	0	75.3846	0	42.1053	3.14685		6.19266	0	46.2598	0	8.8785	0
NA	NA		0	75.3731	93.9394		NA	0		0	25	4.81481		0	0		0	5.91017	0
81.0484	0		0	84.1025	75.2066		6.07477	0		0	33.0083	5.6		5.58442	0		0	6.80259	0
0	0		0	89.0196	71.9745		0	0		NA	67.8404	5		0	0		0	10.6312	0
91.5861	0		NA	51.6129	14.2857		22.9798	0		0	24.2152	4.0724		20.937	0		0	11.731	0
0	0		0	89.9183	0		0	0		0	63.7084	5.71429		0	0		0	10.7127	0
91.0791	NA		0	92.9399	3.39623		38.9344	0		0	22.0588	3.52113		23.0451	0		0	11.3175	0
91.993	0		0	91.8505	NA		23.2372	0		0	54.6346	4.91803		10.1752	0		0	10.9253	0
15	0		0	97.619	74.3802		0	0		0	48.4848	4.61538		0	0		0	11.9355	0
48.75	0		0	91.6667	30.8483		0	0		0	69.1406	4.91803		0	0		0	9.66952	0
NA	0		0	92.4343	12.6255		18.5185	0		0	55.126	5.98911		0.943841	0		0	12.8534	0
95.053	0		0	96.4912	19.403		46.063	0		0	73.7069	4.34783		14.0569	0		0	11.9318	0
62.5	0		0	34.6154	70.3297		54.8246	0		0	NA	6.25		6.94586	0		0	10.1551	0
0	0		NA	91.2371	28.8462		NA	NA		0	31.9149	6.70103		0	0		0	15.7869	0
27.8912	0		NA	95.0725	51.2077		14.7783	0		0	54.5568	4.91803		4.25532	0		0	12.7639	0
0	NA		0	88.3333	88.8112		0	0		0	61.3636	8.46154		0	0		0	11.9821	0
29.2969	0		0	0	66.9421		15.7068	0		0	0	6.15385		2.1575	0		0	14.7838	0
89.1892	0		0	72.2222	98.7013		41.5385	0		0	NA	6.97674		8.62471	0		0	14.4981	0
NA	0		0	87.0317	85.9504		NA	0		NA	62.7685	8.88889		0	0		0	15.4655	0
0	0		0	98.8095	58.9744		0	0		0	73.9496	6.95652		0	0		0	18.2679	0
90.387	NA		0	97.5166	62.6016		52.4751	0		NA	56.2147	10.7143		12.6459	0		0	20.6406	0
NA	0		0	85.9155	8.3871		54.4304	0		0	62.2222	12.5		9.62177	0		0	20.4301	0
29.661	0		0	95.664	86.3636		19.0661	0		0	59.0909	11.7647		5.21972	0		0	24.478	0
93.1034	0		0	93.1818	NA		47.541	NA		0	NA	NA		2.27766	0		0	25	0
89.8601	0		0	96.9163	32.6923		48.1481	0		0	69.5946	20.4545		4.57064	0		0	34.1513	0
83.4043	0		0	94.4844	32.967		64.0449	0		0	57.4257	12.3596		13.6286	0		0	28.6048	0
86.2637	0		0	88.3963	61.6667		38.5621	0		0	36.2844	18.4466		9.86228	0		0	10.7935	0
94.0154	NA		0	87.4475	50		60	NA		0	44.114	19.0476		9.98192	0		0	10.4479	0
73.0337	0		NA		32.5397		0	0		NA		17.4757		0.211082	0		0		0
NA	0		0		95.3846		NA	NA		0		24.5455		0.312744	0		0		0
5.88235	0		0		NA		14.218	0		0		NA		2.5296	0		0		0
90.1442	0		0		0		55.6863	0		0		NA		13.0687	0		0		0
NA	0		0		0		NA	NA		0		NA		0.79602	0		0		0
83.7662	0		0		0		NA	0		0		NA		3.07355	0		0		0
59.6774	0		0		0		23.0284	0		0		NA		7.73754	0		0		0
12.6984	0		0		0		NA	0		0		NA		2.39085	0		0		0
0	0		0		0		NA	0		0		NA		0	0		0		0
80.8855	0		0		0		32.6562	0		0		NA		2.80727	0		0		0
88.6756	0		0		NA		45	0		0		NA		5.28351	0		0		0
95.4965	0		0		0		54.6099	0		0		NA		11.5634	0		0		0
51.6667	0		0		0		21.1538	0		0		NA		3.62401	0		0		0
NA	0		0		0		NA	0		0		NA		0	0		0		0
0	NA		0		0		NA	0		0		NA		0	0		0		0
90.2778	0		0		NA		4.54545	0		0		NA		0.647948	0		0		0
91.5789	0		0		NA		23.4234	0		0		NA		3.83523	0		0		0
0	0		0		0		0	0		0		NA		0	0		0		0
92.716	0		0		NA		66.0917	0		0		NA		12.7198	0		0		0
94.7368	0		0		0		58.498	0		NA		NA		15.3409	0		0		0
94.5148	0		0		NA		59.4855	0		0		NA		20.1097	0		0		0
85.5856	0		NA		0		44.5147	0		0		NA		7.60242	0		0		0
86.6788	0		0		0		36.5325	0		0		NA		5.5697	0		0		0
84.5324	0		0		0		53.0191	0		0		NA		5.59589	0		0		0
NA	0		0		NA		63.0435	0		0		NA		17.4699	0		0		0
98.6063	0		0		1.6129		61.5385	0		0		NA		20.6687	0		0		0
98.1132	0		NA		NA		60.9121	0		0		NA		24.6154	0		0		0
97.4643	0		0		NA		58.5903	NA		0		NA		19.8444	0		0		0
94.8995	0		0		NA		53.8574	0		0		NA		15.6863	0		0		0
97.5166	NA		0		NA		56.2147	NA		0		NA		20.6406	0		0		0
95.0725	0		0		NA		54.5568	0		0		NA		12.7639	0		0		0
0	0		0		NA		0	0		0		NA		0	0		0		0
26.4516	0		NA		NA		9.7166	0		0		NA		7.27674	0		0		0
NA	0		0		NA		NA	0		0		NA		0	0		0		0
0	0		0		NA		0	0		0		NA		0	0		0		0
0	0		0		NA		0	0		0		NA		0	0		0		0
0	0		0		NA		0	0		0		NA		0	0		0		0
NA	0		0		NA		0	0		0		NA		0	0		0		0
90.2706	NA		0		NA		50.2817	0		0		NA		11.3067	0		0		0
NA	0		0		NA		0	0		0		NA		0	0		0		0
33.5227	0		0		NA		6.17978	0		0		NA		0.154979	0		0		0
NA	0		0		NA		NA	NA		0		NA		0	0		0		0
88.4485	0		0		NA		55.8894	0		0		NA		10.9275	0		0		0
67.5799	0		0		NA		29.7872	0		0		NA		0.700525	0		0		0
NA	0		0		NA		NA	0		0		NA		0	0		0		0
81.6327	0		NA		NA		18.5185	0		0		NA		1.50068	0		0		0
0	0		0		9.9781		0	0		0		0.304762		0	0		0		0.0195027
66.6667	0		0		1.02881		9.52381	0		0		0		5.08475	0		0		0.0199362
NA	0		0		0		NA	0		0		0		0	0		0		0.020024
43.9216	0		0		0.116822		4.85437	0		0		0		0.168729	0		0		0.0397088
0	0		0		0		0	0		0		0		0	0		0		0.047727
83.4437	NA		0		8.86076		16.2602	NA		0		0.0575926		4.19054	0		0		0.0347262
86.5079	0		0		0.318066		16.2602	0		0		0		4.94279	0		0		0.0823181
84.6774	NA		0		2.62664		28.4884	0		NA		0		1.84	0		0		0.0515996
85.6164	0		0		51.735		37.5	0		0		0		1.6369	0		0		0.0674855
77.6471	0		0		0		0	0		0		0		0	0		0		0.0522921
56.1644	0		0		0		0	0		0		0		0	0		0		0.144342
NA	0		0		1.65746		NA	0		0		0		0	0		0		0.146449
94.4041	0		0		0		71.1154	0		0		0		20.6584	0		0		0.123026
NA	0		0		0.202177		10.6667	NA		0		0		4.33824	0		0		0.0641816
94.4767	0		0		6.51014		20.7101	0		0		0		2.94521	0		0		0.105843
0	0		0		2.67827		0	0		0		0		0	0		0		0.0925974
95.4751	0		NA		21.9355		34.715	0		0		0		3.32829	0		0		0.0809826
0	0		0		15.5502		NA	0		0		1.02564		0	0		0		0.0996016
56.1856	0		0		9.90854		22.7692	0		0		1.25294		13.4652	0		0		0.124974
0	0		0		58.3897		0	0		0		0.162272		0	0		0		0.123393
1.62602	0		0		0		0	0		0		0		0	0		0		0.163551
NA	0		0		41.1184		NA	0		NA		1.68539		0	0		0		0.0938673
50	0		NA		2.85714		19.0476	0		0		0		0	0		0		0.184417
96.5517	0		0		0		73.6066	0		0		0		15.894	0		0		0.110092
NA	0		0		26.087		NA	0		0		1.34529		1.12045	0		0		0.201309
8.91089	0		0		0		0	0		0		0		0	0		0		0.160371
0	0		NA		2.06022		0	0		0		0		0	0		0		0.140614
5.31309	NA		0		67.3313		0	NA		0		6.88259		0	0		0		0.129366
0	0		NA		41.5094		0	0		0		0		0	0		0		0.151362
18.9655	0		0		76.4423		0	0		0		6.07143		0	0		0		0.193424
0	NA		0		5.85586		0	NA		0		0		0	0		0		0.223714
75.1366	0		0		58.4795		23.2919	0		0		5.60748		2.59392	0		0		0.178784
0	0		0		27.4267		0	0		0		1.33001		0	0		0		0.165903
0	0		0		62.1302		0	0		0		6.35838		0	0		0		0.208044
93.9394	0		0		64.5833		49.5327	0		0		10.4839		9.95792	0		0		0.129478
82.6986	0		0		0		49.1741	0		0		0		6.53117	0		0		0.146484
0	0		0		4.79705		12.2449	0		0		0		1.70213	0		0		0.209497
83.5681	NA		NA		4.67626		53.5088	0		NA		0		10.8153	0		0		0.172592
7.30897	0		0		0		0.646552	0		0		0		0	0		0		0.176263
NA	0		0		34.3985		NA	0		0		4.62046		0	0		0		0.26137
32.8244	0		0		17.7419		0	0		0		0		0	0		0		0.182482
29.4118	0		NA		1.30597		NA	0		0		0		2.9703	0		0		0.242131
89.0411	0		0		0		11.6022	0		0		0		3.19056	0		0		0.114504
0	0		0		76.8061		0	0		0		14.6919		0	0		0		0.208333
0	0		0		90.9091		0	0		0		5.96026		0	0		0		0.289575
NA	0		NA		0		0	0		0		0		0.757576	0		0		0.147565
0	0		0		2.38474		0	0		0		0		0	0		0		0.140187
0	0		0		NA		0	0		0		13.7931		0	0		0		0.262697
0	0		0		0		0	0		NA		0		0	0		0		0.23678
0.539892	0		0		0		0	0		0		0		0.119693	0		0		0.151822
0	0		0		3.04569		0	0		0		0		0	0		0		0.175285
79.9263	0		0		18.0851		11.1111	0		0		0		1.78492	0		0		0.20339
0	0		0		0		0	0		0		0		0.456621	0		0		0.2849
64.8148	0		0		0		17.4721	0		0		0		0.842697	0		0		0.190632
95.671	NA		0		38.0208		28.4224	0		0		0		8.77756	0		0		0.209205
64.9254	0		0		0		NA	0		0		0		2.98343	0		0		0.15083
91.4858	0		0		85.9375		48.3307	0		0		NA		6.13734	0		0		0.269179
69.0096	0		0		NA		5.74324	0		0		0		1.02945	0		0		0.285987
88.4146	0		0		0		14.5251	0		0		0		1.55895	0		0		0.212766
88.2353	0		0		43.6823		NA	0		0		17.5879		13.06	0		0		0.280549
NA	0		0		2.43902		NA	0		0		0		0	0		0		0.258398
87.3239	0		0		59.4595		0	0		0		0		0	0		0		0.211528
9.09091	0		NA		0		0	0		0		0		0	0		0		0.231884
91.1572	0		0		58.8235		58.0976	0		0		6.32911		12.2007	0		0		0.32591
0	NA		0		26.7327		0	0		0		6.59341		0.161725	0		0		0.332226
0	0		NA		NA		0	0		0		0		0	0		0		0.237812
5.37634	NA		0		0		0	0		0		0		0	0		0		0.292969
0	0		0		83.9237		0	0		0		6.82927		0	0		0		0.367918
0	0		0		0.713649		0	NA		0		0		0	0		0		0.277367
NA	0		0		NA		NA	0		0		0		1.64948	0		0		0.291262
59.0814	0		0		34.1085		36.3864	0		0		4.43038		6.40264	0		0		0.311526
69.0423	0		0		69.1358		27.2171	0		0		16.4706		6.41577	0		0		0.320513
0	0		NA		0		0	NA		0		0		0	0		0		0.355114
0	0		0		18.0556		0	0		0		0		0	0		0		0.377834
NA	0		0		76.8362		NA	0		0		33.3333		0	0		0		0.453721
57	0		0		70.8455		5.74713	0		0		15.4386		2.82027	0		0		0.385604
94.7977	0		0		0		30.9417	0		0		0		7.59429	0		0		0.732064
NA	0		0		0		0	NA		0		0		0	0		0		0.300752
0	0		0		62.8019		0	0		0		25.8621		1.3683	0		0		0.279851
98.3696	0		0		44.3396		47.5	0		0		4.12371		13.3333	0		0		0.434153
29.5755	0		NA		0		5.95745	0		0		0		1.76427	0		0		0.330579
0	0		0		21.3826		0	NA		0		1.46699		0	0		0		0.323999
31.0881	0		0		0		0	0		0		0		0	0		0		0.320856
78.169	0		0		NA		0	0		0		22.807		0	0		0		0.520291
0	0		0		NA		0	0		0		0		0	0		0		0.271493
0	0		0		0		0	0		0		0		0	0		0		0.272758
0	NA		0		62.1429		0	NA		0		4.48718		0	0		0		0.36305
80.3797	0		0		NA		29.368	0		0		7.31707		1.24199	0		0		0.283019
95.858	0		NA		0		44.3709	0		0		0		5.75693	0		0		0.308325
0	0		0		72.8532		0	0		0		16.3728		0	0		0		0.299551
0	0		0		37.7907		0	0		0		0		0	0		0		0.475813
0	0		0		9.55414		0	0		0		0		0	0		0		0.534188
NA	0		0		88.5714		NA	0		0		16.092		0	0		0		0.439367
93.6479	0		0		0		53.9877	0		0		0		8.53842	0		0		0.398936
0	0		0		95.3917		0	0		0		44.7154		0	0		0		0.664452
87.3479	0		0		31.794		42.4028	0		0		5.27682		8.14394	0		0		0.467258
NA	NA		0		58.3643		NA	0		0		8.18713		0	0		0		0.525297
29.9586	0		0		0		1.85048	0		0		NA		0.104619	0		0		0.394218
77.7778	0		0		48.4018		73.4597	0		0		7.27273		5.14372	0		0		0.399772
38.6454	0		NA		0		0	0		0		0		0	0		0		0.47259
53.6458	0		0		2.53968		9.71223	0		0		0		0	0		0		0.427757
0	0		0		68.5083		0	0		0		0		0	0		0		0.481762
0	0		0		59.7351		0	0		0		4.22164		0	0		0		0.513412
0	0		0		23.445		0	0		0		0		0	0		0		0.575185
NA	0		0		37.5		0	NA		0		0.873362		0	0		0		0.516296
84.9673	0		0		0		30.9237	NA		0		0		1.99317	0		0		0.530035
89.313	0		NA		45.2991		37.3494	0		NA		22.4299		5.91216	0		0		0.531208
86.5672	0		0		39.1192		3.92157	0		0		1.99203		2.04082	0		0		0.473373
97.093	0		0		10		56.4246	0		0		0		20.6161	0		0		0.510638
NA	0		0		24.9562		NA	0		0		0.512821		0	0		0		0.484262
NA	0		NA		NA		NA	0		0		0		0	0		0		0.631579
71.2121	NA		0		55.4404		NA	0		0		6.54206		9.67742	0		0		0.660502
65.5738	0		NA		66.3265		0	0		0		0		0	0		0		0.454733
2.42424	0		0		20.8122		0	0		0		18.251		0	0		0		0.72314
NA	0		0		85.119		0	0		0		47.1264		0	0		0		0.625434
16.4557	NA		NA		33.3333		0	0		0		0		0	0		0		0.589391
NA	0		0		13.9344		NA	NA		0		0		0.722394	0		0		0.574218
77.957	0		0		NA		NA	0		0		NA		0	0		0		0.706714
37.7907	0		0		32.2034		0	0		0		NA		0.475813	0		0		0.606061
NA	0		0		NA		0	0		0		0		0	0		0		0.551471
91.9691	0		0		81.4815		62.7826	0		0		27.1889		9.50311	0		0		0.796601
87.8136	0		0		26.7857		40.5229	NA		0		NA		3.05776	0		0		0.519931
90.5331	0		0		0		53.4091	0		0		0		8.39281	0		0		0.456621
87.5346	0		0		NA		19.2157	0		0		0		0.790123	0		0		0.757576
7.29614	0		0		73.2143		0	0		0		0		0	0		0		0.636943
0	NA		0		22.4335		39.5062	0		0		2.86624		6.93642	0		0		0.680272
36.6834	0		0		91.0959		6.40569	NA		0		11.5385		1.22306	0		0		1.22249
88.4615	0		0		0		22.5	0		0		0		4.94118	0		0		0.554529
0	0		0		NA		0	0		0		0		0	0		0		0.474684
NA	0		0		55.4217		0	0		0		11.0714		0	0		0		0.919805
24.8485	0		NA		60.6218		4.21053	0		0		2.66667		0	0		0		0.472193
27.7056	0		0		88.2353		0	0		0		12.1622		0	0		0		0.632244
0	0		0		0		0	0		0		NA		0	0		0		0.831025
97.1429	0		0		NA		NA	0		0		NA		21.6518	0		0		0.605144
61.4173	0		0		NA		32.5581	0		0		NA		18.3172	0		0		0.549451
72.8814	0		0		65.8824		9.00901	0		0		21.267		0.413864	0		0		0.67243
NA	0		0		75.4717		0	0		0		0		0	0		0		1.00287
1.36986	0		0		17.822		0	0		0		5.32967		0.206398	0		0		0.705908
0	0		0		15.651		0	0		0		4.5614		0	0		0		0.660363
0	NA		0		69.1781		0	0		0		21.2025		2.4728	0		0		0.734095
91.5612	0		0		60.515		49.2823	0		0		1.66667		9.75104	0		0		0.564972
NA	0		NA		NA		0	0		0		13.8211		0	0		0		0.586756
1.00469	NA		0		52.3529		0	NA		0		0		0	0		0		0.712758
0	0		NA		NA		0	0		0		NA		0	0		0		0.79602
93.0939	0		0		NA		56.8966	0		0		NA		4.0711	0		0		0.678952
NA	0		0		60.6383		NA	NA		0		9		0.488998	0		0		0.791337
17.3818	0		0		57.1429		0	0		0		4.16667		0.0448833	0		0		0.650503
93.985	0		0		85.5828		71.7172	0		0		4.16667		10.7955	0		0		0.573614
91.7417	0		0		87.2024		63.9478	0		0		33.5052		7.19959	0		0		0.968054
95.4955	NA		0		76.0976		NA	0		0		9.30233		7.17593	0		0		0.756348
90.3459	NA		0		80.9717		58.0368	0		0		0		13.562	0		0		0.833965
NA	0		0		91.9355		0	0		0		5.88235		0	0		0		0.690335
22.093	0		0		78.0374		1.6	0		0		17.551		0	0		0		0.765778
81.1111	0		0		61.1538		10	0		0		2.06186		1.10865	0		0		0.611413
94.7368	0		NA		68.5567		62.7219	0		0		36.6492		8.51434	0		0		0.907029
76.8116	0		NA		81.9277		NA	0		0		17.0833		0.767018	0		0		1.0885
91.9598	NA		0		59.4059		37.7049	NA		0		25.4753		4.31115	0		0		0.954654
10.4167	0		0		94.5055		0	0		NA		41.954		0.461538	0		0		0.936524
93.5514	NA		0		89.4118		53.5336	0		0		7.72201		19.9927	0		0		0.937406
0	0		0		82.1577		0	0		0		7.14286		0	0		0		0.870406
0	0		0		31		0	0		0		0		0.201613	0		0		1.00671
86.455	0		0		89.071		17.8005	0		0		35.989		8.25221	0		0		1.15668
0	0		0		72.4832		0	0		0		12.3077		0	0		0		1.60207
90.3388	0		0		0		48.8024	0		0		0		6.31579	0		0		0.947459
6.28272	0		0		2.72374		0	0		0		0		0	0		0		0.756757
87.8505	0		0		17.5		19.774	NA		0		0		10.1961	0		0		0.921659
0	0		0		87.6712		0	0		0		21.4765		0	0		0		1.04932
0	0		0		31.0345		0	0		0		NA		0.13587	0		0		0.779221
58	0		0		NA		34.0541	0		0		NA		5.75881	0		0		0.6
97.6852	0		0		17.1875		61.2676	0		0		17.2414		18.3735	0		0		0.983837
0	0		0		72.7679		0	0		0		4.03587		0	0		0		0.92068
66.8067	0		0		78.425		40.4082	NA		0		33.3952		11.1873	0		0		1.28297
83.3898	NA		NA		16.3121		51.6484	NA		0		0		10.1186	0		0		0.882353
36.0248	0		0		36.4362		9.01639	0		0		1.45631		2.11864	0		0		1.10312
74.6032	0		0		90.2767		NA	0		0		28.3127		0	0		0		1.45481
42.2619	0		NA		53.6424		10.2151	0		0		2.04082		0.315315	0		0		0.823045
0	0		0		71.1063		0	0		NA		17.6399		0	0		0		1.05954
0	0		0		63.5542		0	0		0		12.8		0	0		0		0.989346
48.6434	0		0		29.7297		16.6667	0		0		18.6441		5.92938	0		0		1.36364
79.6825	NA		0		87.3732		34.188	0		0		24.2303		10.9471	0		0		1.70778
88	0		0		59.2233		45.1503	0		NA		0		4.42898	0		0		0.824176
0.20024	0		NA		83.5391		0	0		0		8.13397		0	0		0		0.99723
0	0		NA		NA		0	0		0		0		0	0		0		1.12045
0	0		NA		80.1688		0	0		0		20.1511		0	0		0		1.09856
21.3115	0		0		NA		31.7073	0		0		NA		9.50649	0		0		0.876424
0	0		0		54.5852		0	0		0		4.59184		0	0		0		1.67526
40.8072	NA		0		33.7701		0	0		0		8.72162		0	0		0		1.20542
34.9057	0		0		0		7.7193	0		NA		12.2449		2.54804	0		0		1.70213
52	0		0		89.6714		16.4948	0		0		30.4348		4.92754	0		0		1.01523
91.954	0		0		84.4444		19.4631	0		0		27.3903		0.505902	0		0		1.50493
0	0		0		33.75		0	0		0		13.6364		0	0		0		1.22399
NA	0		0		56.3591		NA	NA		0		0		0.210194	0		0		1.29218
87.3394	0		0		76.087		66.1055	0		0		37.1622		12.8221	0		0		2.17077
81.407	0		NA		81.9444		48.5714	0		NA		30.5085		3.92891	0		0		1.73913
0	0		NA		22.5114		0	0		0		2.70771		0	0		0		1.50232
0	0		0		89		0	0		0		53.8462		0	0		0		1.3363
89.9922	0		0		89.7436		53.3891	0		0		14.0845		5.30694	0		0		2.07006
0	0		0		90.056		0	0		0		30.2452		0	0		0		1.07991
83.871	0		0		46.4912		0	0		NA		10.8434		0.615385	0		0		1.54229
62.8019	0		NA		65.7895		25.8621	0		0		12.2642		0.279851	0		0		2.24033
0	0		0		29.5755		0	0		NA		5.95745		0	0		0		1.76427
90.7407	0		0		81.7073		69.898	0		0		30.4843		20.8742	0		0		3.53045
NA	0		NA		NA		0	0		0		16.4179		0	0		0		1.16667
0.377358	0		0		92.4528		0	0		0		26.6667		0	0		0		2.18579
NA	0		0		51.1364		NA	NA		0		7.38007		0	0		0		1.41468
0	0		0		89.9281		11.1111	0		0		34.6667		0	0		0		2.30366
99.2806	0		0		70.9016		70.6422	0		0		25.7373		27.2383	0		0		1.3361
63.8	0		0		81.3853		20.1201	0		0		28.8889		7.25861	0		0		1.43281
79.3201	0		0		47.2441		34.715	0		0		NA		13.413	0		0		1.36592
0	0		0		78.1818		0	0		0		6.74157		0	0		0		2.54403
0	NA		0		65.4545		0	0		0		37.234		0	0		0		1.79718
0	0		0		89.5105		0	0		0		10.7692		0.298285	0		0		1.62037
0	0		0		15		0	0		0		6.57995		0	0		0		2.24684
88.75	0		0		82.6381		19.4175	0		0		42.5669		0	0		0		1.49963
93.9583	0		0		68.4332		32.4484	NA		0		14.4809		9.30897	0		0		1.14405
0	0		0		89.0661		0	0		0		33.6735		0	0		0		1.96516
93.0769	NA		0		79.646		25.3012	0		0		12.8676		2.59301	0		0		1.59166
94.3709	0		0		0		29.7989	0		0		0		8.95121	0		0		1.59681
NA	0		0		76.1905		NA	0		0		16.9014		32.3077	0		0		2.99824
91.0643	0		0		74.9306		35.744	0		0		23.2724		5.95471	0		0		1.88475
76.5799	0		0		82.3204		0	0		0		11.2903		8.53769	0		0		1.76349
20	0		0		79.8913		0	0		0		32.0988		0.291262	0		0		2.50482
0	0		NA		88.9222		0	0		NA		27.0175		0	0		0		1.55117
0	0		0		88.9796		0	0		0		17.5793		0	0		0		1.93015
0	NA		0		68.1416		0	0		0		41.2791		0	0		0		2.10136
NA	0		0		82.1138		NA	0		0		23.8095		0	0		0		1.99875
0.457457	0		0		84.4444		0	0		NA		17.9775		0.0622148	0		0		1.9536
2.43902	NA		0		93.9597		0	0		0		19.3548		0	0		0		1.72684
0	NA		0		91.5888		0	NA		0		40.2985		0	0		0		3.38542
NA	0		NA		90.4348		0	0		0		29.6928		0	0		0		3.14286
79.7143	0		0		67.5294		37.7224	0		0		5.96026		3.51589	0		0		1.70132
65.0847	0		0		93.0645		28.2421	0		0		27.1238		2.65756	0		0		2.9855
NA	0		0		89.4089		0	0		0		39.5189		0	0		0		2.00884
NA	NA		0		NA		NA	0		0		NA		6.90634	0		0		1.48607
65.9794	0		0		79.0816		31.9588	0		0		26.1261		5.98911	0		0		3.07456
66.1538	0		0		86.5354		NA	0		0		28.3677		0	0		0		2.74573
0	0		0		52.6316		0	0		0		20.1117		0	0		0		2.24075
90.0826	0		0		26.865		12.963	0		0		4.82562		2.5577	0		0		2.69325
NA	0		0		90.3411		0	0		0		35.6717		0	0		0		2.71761
95.2174	0		0		90.6542		NA	0		0		45.0495		5.03937	0		0		3.0777
65.3153	0		0		50.8333		17.2249	0		0		19.2771		0.486224	0		0		1.88889
62.7907	0		0		82.2898		6.54545	0		0		49.9484		0	0		0		3.34524
NA	0		0		87.5		NA	0		NA		64.5161		0	0		0		2.76923
78.4483	0		0		83.7838		30.622	0		0		NA		2.63473	0		0		2.05339
83.7945	NA		0		82.6667		51.0373	0		0		21.978		4.54545	0		0		3.38983
90.0312	0		0		77.0235		59.5145	0		0		15.1659		9.8081	0		0		2.58663
NA	0		0		76.5125		NA	0		0		21.6312		0	0		0		2.09171
94.0185	0		NA		86.8735		58.5462	0		NA		29.7297		7.52614	0		0		2.62085
NA	NA		0		13.7195		0	0		0		6.61578		1.02128	0		0		2.00364
30.0518	0		NA		90.7216		0	0		0		34.8837		0	0		0		2.09059
0	0		0		90.0524		NA	NA		0		11.0236		0.149142	0		0		2.65896
0	0		0		86.5683		0	0		0		35.241		0	0		0		3.00846
NA	0		0		64.1509		38.8489	0		0		4.30108		3.38462	0		0		1.7842
87.4145	0		0		22.9098		49.7345	0		0		12.5242		5.01624	0		0		2.41611
91.4894	0		0		62.5		46.8517	0		0		27.7136		4.17537	0		0		2.66548
90.7463	0		0		27.2727		47.7387	0		0		0		2.59605	0		0		2.4987
16.7808	0		0		80.5031		0	0		0		22.8916		0	0		0		2.0436
NA	0		0		38.6861		0	0		0		7.40741		0	0		0		3.25843
0	0		NA		80.4626		0	0		0		39.7695		0.420757	0		0		4.21445
84.466	0		0		77.4373		16.8317	0		0		34.0989		2.43632	0		0		2.34706
8.16327	0		0		84.2478		0	0		0		7.02341		0	0		0		2.50762
0	0		0		83.1858		0	0		0		43.5897		0	0		0		3.49687
90.6008	0		0		84.6154		56.847	0		0		37.7358		13.4099	0		0		3.07692
NA	0		NA		89.4545		NA	0		0		45.0253		2.78689	0		0		3.74449
75.6793	NA		0		94.3563		13.8004	0		0		24.8826		0.728477	0		0		3.88727
NA	0		0		23.5644		0	0		0		3.64372		0	0		0		3.11603
0	0		NA		90.2954		0	0		NA		21.2042		0	0		0		3.56083
NA	0		0		68.0328		3.49345	NA		0		9.87654		0	0		0		2.895
79.322	0		NA		85.1333		17.4089	0		NA		34.9369		6.0177	0		0		4.05655
0	0		0		96.9231		NA	0		0		41.4508		0	0		0		2.40175
8.1448	0		0		91.9014		0	0		0		39.7436		0	0		0		3.44828
NA	0		0		35.8491		NA	0		0		0		0	0		0		2.22743
0	0		0		88.993		0	0		0		34.6939		0	0		0		3.4413
0	0		NA		89.5674		0	0		0		34.5345		0	0		0		3.45092
0	0		0		85.3084		0	0		0		40.0339		0	0		0		2.6126
0	0		0		98.587		0	0		NA		58.1766		0	0		0		3.53357
NA	0		0		86.5103		0	0		0		30.9211		0	0		0		3.11231
NA	0		0		NA		0	0		0		5.88235		0	0		0		2.75651
50.6667	0		0		NA		NA	0		0		18.4739		21.3542	0		0		2.7027
0	0		0		40.1985		0	0		0		3.35821		0	0		0		2.18681
63.6364	0		0		70.3448		7.69231	0		0		11.2299		4.31655	0		0		5.09421
80	NA		0		71.4932		NA	0		NA		38.9671		8.08081	0		0		3.03197
9.90854	0		0		82.5431		1.25294	0		0		39.2202		0.124974	0		0		3.74506
41.7355	0		0		87.7358		2.10526	0		0		36.3229		0.209937	0		0		3.72737
87.9617	0		0		92.7184		12.9794	NA		0		53.125		6.89022	0		0		4.45469
0	0		0		92.9856		0	0		0		42.8293		0	0		0		3.91441
NA	0		NA		88.8889		0	0		0		18.75		0	0		0		4.87805
87.5598	0		NA		64.7239		41.0853	0		0		24.4582		5.72451	0		0		3.17343
84.3529	0		0		52.2124		51.4954	0		0		30.1653		6.23438	0		0		3.91791
0	NA		0		20		0	0		0		25.6757		0	0		0		3.23944
27.6316	0		0		96.0976		3.22581	NA		NA		45.3237		0	0		0		2.93272
0	0		0		43.6893		0	0		0		4.36893		0	0		0		4.87535
0	NA		0		17.1171		0	0		0		4.34783		0	0		0		4.32767
16.1972	0		0		78.6517		17.1171	0		0		22.7106		1.80141	0		0		2.86783
0	0		0		47.5904		0	0		NA		24.6445		0	0		0		2.68151
NA	0		0		88.2536		0	0		0		26.4657		0	0		0		3.73764
NA	0		0		40.458		NA	0		NA		7.89474		0	0		0		3.35329
92.9825	0		0		94.1566		29.7071	0		NA		49.3381		18.0797	0		0		5.26316
66.1157	0		0		84		8.72483	0		0		40		0.431034	0		0		3.5249
39.0728	0		0		82.7902		6.79612	0		0		21.6878		0	0		0		3.57765
NA	NA		0		93.1131		0	0		0		36.918		0	0		0		4.21731
0	0		0		82.0789		0	0		NA		32.5359		0	0		0		2.82421
75.9288	0		0		67.2222		34.1709	0		0		15.4762		5.76114	0		0		3.8961
NA	0		0		66.0377		46.8254	0		0		0		31.3594	0		0		8.00971
93.8017	0		0		79.1284		32.7354	NA		0		18.1009		18.5835	0		0		3.20856
0	0		0		87.8906		0	0		0		57.0312		0	0		0		6.40439
67.3313	0		0		33.3333		6.88259	0		0		11.5903		0.129366	0		0		3.68217
0	0		0		NA		0	0		0		32.3944		0	0		0		2.62172
0	0		0		28.3333		0	NA		0		21.2766		0	0		0		5.14736
28.7938	0		0		89.742		0	0		0		46.2546		0.157646	0		0		4.45434
87.1622	0		0		75.9777		23.9316	0		0		28		0.40107	0		0		4.60683
87.0056	0		0		88.389		28.2051	0		0		46.1832		5.58423	0		0		5.43307
5.94406	NA		0		56.5789		0	0		0		43.038		0	0		0		4.81586
66.9975	0		0		82.8571		32.3899	0		0		43.8889		4.21003	0		0		5.70652
0	0		0		91.0891		0	0		0		37.9182		0	0		0		4.03037
38.3721	NA		0		92.0635		0	0		NA		42.1798		0	0		0		5.14838
91.784	0		NA		86.5979		44.8517	0		0		56.1069		5.14488	0		0		4.82955
94.2714	0		0		39.4089		50.289	0		0		10.4712		6.61708	0		0		3.78134
NA	0		0		41.0256		0	0		0		5.7971		0	0		0		3.17023
0	0		0		91.4083		NA	NA		0		35.6183		0	0		0		3.93828
90.0763	0		NA		83.6913		42.735	0		0		46.8243		3.07414	0		0		5.0051
93.0397	0		NA		91.8828		47.3999	0		0		44.6712		5.96735	0		0		4.52706
61.6822	0		0		24.2215		40.1384	0		0		21.0884		1.70455	0		0		6.57895
NA	0		0		85.7006		NA	0		0		42.2293		0	0		0		4.21155
0	0		0		61.165		0	0		0		20.7317		0	0		0		5.10949
0	0		0		90.4762		0	0		0		NA		0	0		0		3.08765
88.5714	0		0		96.9838		22.5641	0		0		59.7381		2.5489	0		0		5.11304
74.5665	0		0		89.2857		0	0		0		25.7485		0	0		0		4.63499
0	0		0		99.0741		0	0		0		13.1944		0	0		0		3.79845
NA	0		0		67.5		10.8108	0		0		10		7.95053	0		0		4.3617
0	0		0		76.781		0	0		0		41.7722		0	0		0		4.00925
0	0		0		80.0388		0	0		0		28.2353		0	0		0		3.66856
0	0		0		91.2752		0	0		0		34.1176		0.330579	0		0		5.52813
NA	0		NA		82.5813		NA	0		0		45.6395		0	0		0		4.68901
0	0		NA		91.3861		0	NA		0		36.5793		0.227273	0		0		4.64452
NA	NA		0		96.063		NA	0		0		35		0	0		0		3.87931
62.9108	0		0		92.6186		7.74648	0		0		53.7037		0	0		0		4.78677
80.3318	0		0		65.9664		6.75105	0		0		22.2222		0.119261	0		0		5.9892
NA	0		0		89.7745		0	0		0		21.5265		0	0		0		4.34579
0	0		0		94.7183		0	0		0		73.3945		0	0		0		4.26796
30.9859	0		0		88.968		10.0775	0		0		27.2727		6.83183	0		0		4.38116
0	0		0		32.0755		0	0		0		5.6338		0.0981675	0		0		4.02426
68.0672	0		NA		83.7209		9.375	0		NA		37.2851		5.36023	0		0		3.95819
NA	0		0		56.338		NA	0		0		NA		0	0		0		3.61111
92.1053	0		0		90.5756		8.10811	0		0		38.4446		7.44417	0		0		4.25928
NA	0		0		91.4773		NA	0		0		34.8718		0	0		0		5.71429
61.7816	0		0		17.3267		4	0		0		2.4024		2.54735	0		0		4.80896
60	0		0		92.0705		14.0741	0		0		46.5116		1.74564	0		0		4.34258
NA	0		0		81.0134		0	0		0		40.4531		2.37288	0		0		5.49299
0	0		0		20.4678		0	0		0		29.476		5.30401	0		0		3.66357
68.75	0		0		NA		0	0		0		11.5854		0.961538	0		0		2.85714
0	0		0		36.7089		0	0		0		0		0	0		0		4.86177
6.66667	0		0		88.2334		NA	0		0		46.2003		0	0		0		4.77214
98.5185	0		0		88.4134		48.4615	0		0		47.5042		15.0794	0		0		5.66994
0	0		0		60.1626		0	0		0		17.2727		0	0		0		3.88457
87.7976	0		0		NA		30.3738	0		0		47.7419		9.21348	0		0		6.11477
0	NA		0		88.9849		0	0		0		49.4331		0	0		0		6.17517
NA	0		NA		83.8437		4.10959	0		0		38.4565		0	0		0		5.2231
17.2619	0		0		92.1466		0	0		0		18.4549		0	0		0		4.60358
62.069	0		0		78.0723		2.4	0		0		42.4399		0.491803	0		0		6.38349
0	0		0		71.5909		0	0		0		7.35294		0	0		0		6.47851
82.4034	0		NA		94.5161		33.6152	0		NA		16.4894		5.87711	0		0		4.2394
92.5676	0		0		93.6974		45	0		0		39.7357		6.02799	0		0		5.78426
91.4826	0		0		92.6421		30.2941	0		0		45.9716		1.71149	0		0		6.64994
92	NA		NA		91.7692		38.4906	NA		NA		50.7228		3.30033	0		0		5.28209
NA	0		0		58.2979		0	0		0		34.6749		0	0		0		4.94898
73.9496	0		0		90.2439		0	0		0		45.3704		8.54409	0		0		5.12334
NA	0		0		57.4803		NA	0		0		43.9394		25.4098	0		0		3.73281
73.8863	NA		0		73.0949		28.2561	0		0		32.2795		4.4316	0		0		5.47887
0	0		0		92.8423		0	0		0		43.2432		0	0		0		5.49025
0	0		0		86.711		0	0		0		11.2878		0	0		0		4.19744
3.2967	0		0		92.5651		0	0		0		47.1572		0	0		0		5.53221
94.1704	0		0		NA		43.949	NA		0		NA		6.77603	0		0		4.65587
0	0		0		92.5287		0	0		0		52.1739		0	0		0		6.27867
56.5315	0		0		48.6434		26.1603	0		0		16.6667		6.19254	0		0		5.92938
0	0		0		95.858		0	0		0		44.3709		0	0		0		5.75693
92.6548	0		0		53.3333		59.3112	0		0		8.54701		12.0812	0		0		6.92144
0	0		0		94.8039		0	0		0		41.4795		0	0		0		5.89223
0	0		0		69.6113		0	0		0		49.2701		0.115473	0		0		9.7254
1.5873	0		0		84.8272		0	0		0		50.1312		0	0		0		5.58899
0	0		0		60.6383		0	0		0		14.1176		0	0		0		4.85513
96.3303	0		0		94.4206		21.0526	0		0		27.7311		3.71775	0		0		4.52381
90.9897	NA		0		93.6105		48.3544	0		0		59.2559		7.18409	0		0		5.69885
0	0		0		68.1223		0	0		0		5.18519		0	0		0		4.7167
85.5204	0		NA		94.0837		45.614	0		NA		56.0088		26.3298	0		0		6.66872
28.3951	0		0		89.2216		11.5385	0		NA		44.5483		3.85439	0		0		5.48357
90.1857	0		0		81.6071		27.2401	0		0		41.5858		3.38016	0		0		6.21585
94.0327	0		0		88.7931		25.7511	0		0		30.4878		13.7558	0		0		4.53752
NA	0		0		90		NA	0		0		60.3774		0	0		0		5.76714
27.2487	0		0		88.1199		1.93705	0		0		56.019		0	0		0		5.79867
42.4242	0		NA		51.8519		4.54545	0		0		17.7966		0.663717	0		0		6.19608
NA	0		0		75.9288		0	0		0		34.1709		0	0		0		5.76114
NA	0		0		94.5736		0	0		0		53		0	0		0		9.22647
64.5985	0		0.888889		92.0925		12	0		0		44.4898		0.576553	0		0		6.08127
95.8333	0		0.435256		89.9582		73.0159	0		0		33.3333		33.0629	0		0		6.42372
95.5836	0		0.717703		57.6336		74.221	0		0		48.046		10.8531	0		0		6.9617
96	0		0.980392		91.4894		NA	0		0		42.4658		7.8481	0		0		6.52463
95.7895	0		1.30293		74.5902		60	NA		0		37.1841		2.87081	0		0		6.77849
NA	0		1.06136		83.9937		0	0		0		56.8438		0	0		0		6.68275
30.8411	0		0.803213		82.8362		0	0		0		43.3831		0	0		0		6.81424
0	0		0.898204		48.1375		NA	0		0		1.83486		0	0		0		7.84921
0	0		1.35747		90.2377		0	0		0		43.5712		0	0		0		7.5543
0	0		1.33038		83.7832		0	0		0		42.1851		0	0		0		7.06939
86.5723	0		2.69058		95.071		44.1612	0		0		58.6059		4.88097	0		0		8.00993
55.5556	0		1.63488		85.6071		5.35714	0		0		36.4959		0	0		0		7.81059
34.3985	0		1.63934		69.0423		4.62046	0		0		27.2171		0.26137	0		0		6.41577
2.35575	NA		1.2945		92.2353		0	0		0		34.1085		0.0200978	0		0		7.36677
30.8271	0		1.13208		81.9945		2.5	0		0		42.4157		0	0		0		8.14068
90.8745	0		1.06667		91.3512		41.4013	0		0		52.0301		6.41628	0		0		7.30217
92.0168	0		2.01165		89.776		65.6109	0		0		54.7443		5.52307	0		0		7.99179
NA	NA		3.125		91.6401		NA	0		0		62.0964		0	0		0		8.49171
3.93701	0		1.86335		68.254		0	0		0		52.3077		0	0		0		8.45771
7.28477	0		2.73556		88.7846		0	0		0		53.1095		0	0		0		7.4446
83.3063	0		1.80995		91.6413		17.2489	0		0		27.7955		0.654784	0		0		5.75043
95.5665	0		1.65289		NA		25	0		0		9.67742		0.711382	0		0		9.40819
28.5714	0		1.46396		94.2985		0	0		0		49.2334		0	0		0		7.75
96.2025	0		2.0202		88.5929		44.3182	0		0		46.7339		7.33479	0		0		8.5699
33.3333	0		2.12766		86.4706		0	0		0		29.5		0	0		0		6.45976
54.4153	NA		2.06612		78.5047		14.2292	NA		0		32.3077		0.223048	0		0		9.47318
NA	0		2.5974		93.0769		0	0		0		49.8258		0	0		0		5.72207
69.8413	0		1.6835		91.9466		18.6916	0		0		48.0889		0.320513	0		0		7.78335
0	0		2.53165		92.1875		0	0		0		45.4819		0	0		0		9.21844
85.8696	0		1.97368		71.2121		NA	0		0		NA		2.15947	0		0		9.67742
80	0		2.25564		92.1687		NA	0		0		71.5976		33.6877	0		0		9.33921
NA	0		1.76991		84.7273		39.0909	NA		0		17.2414		13.1455	0		0		7.36761
96.3675	0		2.5		65.1852		39.0123	0		0		42.1053		5.56564	0		0		8.81543
12.6984	0		2.39521		91.9732		0	NA		0		44.9761		5.21327	0		0		6.33914
91.7542	0		2.02429		40.9091		57.0567	0		0		NA		8.83216	0		0		6.77966
0	0		2.77778		91.1538		0	0		0		48.0237		0.343879	0		0		7.905
58.1006	0		3.66972		86.0697		0	0		0		41.2844		0.404858	0		0		9.87203
41.5094	0		3.30579		32.3383		0	0		0		3.92157		0	0		0		7.01403
87.8587	0		3.25203		89.2857		34.1818	0		0		NA		1.46823	0		0		6.83483
70.5882	0		4.20168		90.535		12.4324	0		0		38.7755		1.52866	0		0		6.67887
56.1404	0		3.22581		91.0959		4.58716	0		0		57.2174		0.431779	0		0		8.66066
88.6179	0		3.1746		46.5517		58.1281	0		0		19.6262		5.97964	0		0		8.98876
90.5292	0		2.53165		84.2455		53.3816	0		0		60.9594		3.59948	0		0		8.80554
0	0		2.85714		93.617		0	0		0		60.4931		0.10442	0		0		9.31585
71.3666	0		3.8835		92.9515		22.3097	0		0		35.2113		1.32336	0		0		6.99588
82.7869	0		3.33333		92.4925		72.1805	NA		0		50.0516		11.7504	0		0		8.70571
NA	NA		7.69231		92.6316		NA	0		0		25.5814		16.4502	0		0		10.2484
13.2979	0		4.12371		19.2308		17.3913	0		0		17.7778		3.8961	0		0		8.0402
81.9672	0		3.93701		87.8505		32.3864	0		0		57.3944		2.98165	0		0		10.9026
88.0866	0		4.16667		80.2632		34.252	0		0		39.2857		8.86571	0		0		7.51029
0	NA		6.71642		64.3836		NA	0		0		43.0993		0	0		0		8.14342
NA	0		8.1448		88.835		0	0		0		NA		0	0		0		6.95652
NA	NA		3.7594		91.9713		NA	0		0		47.7409		0	0		0		8.65895
74.0196	0		12.6984		78.5441		14.3791	0		0		46.9799		0.524934	0		0		9.31373
92.0765	0		4.25532		92.6829		33.9901	0		0		56.8182		7.53721	0		0		9.29032
NA	0		4.7619		74.8756		NA	0		0		37.5494		0.473186	0		0		11.263
97.3913	0		5.45455		74.8549		69.8565	0		0		52.3416		63.6223	0		0		12.3162
90.7609	0		4.38596		75.9866		58.011	0		0		22.5664		16.6029	0		0		11.1057
86.2385	0		4.5977		88.3229		62.942	0		0		55.4254		9.12125	0		0		9.48361
95.0311	0		8.09524		92.7966		59.4714	0		0		42.1053		20.6833	0		0		8.8785
12.9496	0		5.10638		89.5874		4.4843	0		0		42.2535		1.75711	0		0		8.61963
NA	0		8.06452		87.5862		0	0		0		57.783		0	0		0		8.85641
67.4286	0		5.35714		95.1389		0	0		0		56.9343		0	0		0		7.64563
79.9127	0		8.75		81.9005		22.5225	0		0		18.8679		5.18359	0		0		6.80556
90.5125	NA		4.47761		52.2936		56.9047	0		0		26.5734		7.02352	0		0		9.31734
90.8297	0		6.77966		NA		40.9938	0		0		54.4304		14.7982	0		0		9.62177
94.2584	0		5.68182		70.6422		40.9938	0		NA		NA		15.2381	0		0		7.24299
NA	0		4.47761		91.3253		NA	0		0		40.404		0	0		0		9.35018
0	0		7.14286		89.4737		NA	0		0		48.538		0	0		0		7.84044
0	0		6.09756		86.8313		0	0		0		61.8986		0	0		0		12.3546
0	0		9.70149		96.6102		0	0		0		67.8161		0	0		0		12.3324
0	0		9.50872		NA		0	0		0		NA		0	0		0		8.75912
7.84314	0		4.93827		91.1765		0.630252	NA		0		68.0473		0	0		0		9.79689
47.6636	0		7.54717		NA		0	0		0		NA		0	0		0		14.1026
88.0866	0		10.4035		88.9331		46.4912	0		0		49.7378		14.629	0		0		10.2376
37.5796	0		12.5884		92.9399		1.36054	0		0		22.0588		0	0		0		11.3175
11.33	0		9.09091		92.638		0	0		0		66.6667		0	0		0		14.0247
92.2078	0		7.28477		97.3214		39.1489	0		0		72.7941		4.19063	0		0		13.4087
0	0		9.50226		47.5638		0	0		0		20.7447		0.25718	0		0		10.2232
96.1165	0		9.16031		80.2198		57.3913	0		0		54.6875		7.16544	0		0		14.5055
94.3548	0		6.56934		28.1734		47.6471	NA		0		18.239		6.45161	0		0		14.234
89.1304	NA		13.0435		74.0506		34.9432	0		0		31.1475		2.97498	0		0		21.7233
45.625	0		7.94702		92.3447		5.08475	0		0		58.7312		0.606367	0		0		13.8021
90.3553	0		13.2132		89.1892		63.0859	0		0		NA		4.25831	0		0		9.02022
NA	0		9.37904		34.6154		85.9155	0		0		NA		8.48287	0		0		10.1551
89.1473	0		8.39161		69.3939		43.9394	0		0		48.3412		3.56347	0		0		15.4769
83.6066	0		5.71429		0		8.1571	0		0		14.1414		0.96432	0		0		9.93266
0	0		9.1954		94.984		0	0		0		63.1891		0	0		0		12.2005
45.7143	0		6.89655		89.49		8.21918	0		0		23.9661		1.3597	0		0		13.2852
0	0		16.4384		94.5819		0	0		0		63.9535		0	0		0		13.1918
NA	0		6.41026		91.6256		NA	0		NA		80.2956		0.824176	0		0		16.2044
86.5458	0		11.4286		88.9394		30.3266	0		0		55.5556		3.26481	0		0		12.3577
NA	0		8.95522		97.1098		NA	0		NA		80.1282		0	0		0		16.9547
0	0		10.1449		85.0103		0	0		0		33.5821		0	0		0		12.3241
88.1579	0		6.81818		90.985		28.8136	0		0		61.1386		0	0		0		15.5727
92.7536	0		4.7619		96.5517		63.8444	0		0		73.6066		7.02925	0		0		15.894
30.5882	0		13.1387		94.2094		0	NA		0		67.0213		0	0		0		14.0477
39.7059	0		14.8352		NA		26.776	0		0		NA		0.269724	0		0		16.11
92.4309	0		16.25		94.7712		37.9121	0		0		71.2707		2.52683	0		0		19.6093
0	0		16.5049		90.8297		0	0		0		42.1875		0	0		0		13.0501
94	0		12.5		0		32.4324	0		0		0		4.62754	0		0		14.7838
92.2652	0		18.3673		72.2222		55.3957	0		0		NA		3.19934	0		0		14.4981
94.8529	0		18.9655		87.0317		28.2609	0		0		62.7685		4.88048	0		0		15.4655
90	0		16.0543		88.0645		46.9274	0		0		63.7363		1.95911	0		0		20.6838
[truncated: 17,870 more rows]

## Sheet: Fig. 2d
Fig. 2d: Proportion of TEs associated with ATE-G isoforms
[truncated: 45 more rows]

[truncated: 38 more sheets: Fig. 2e, Fig. 3a, Fig. 4c , Fig. 5b, Fig. 5c, Fig. 5d , Fig. 5e, Fig. 6b, Fig. 6c, Fig. 6d, Fig. 7, Supplementary Fig. 1c, Supplementary Fig. 1d, Supplementary Fig. 2a, Supplementary Fig. 2b, Supplementary Fig. 2c, Supplementary Fig. 3a, Supplementary Fig. 4, Supplementary Fig. 5a, Supplementary Fig. 5b …]
